# Supplementary material for: CDK4/6 inhibitor resistance: A bibliometric analysis
Source: Front Oncol. 2022 Dec 1;12:917707. doi: 10.3389/fonc.2022.917707 (PMC9752919; doi:10.3389/fonc.2022.917707)
Supplement: Supplementary Table 1 — 18 core journals according to Bradford’s Law in PubMed. [file Table_1.xlsx]

## Sheet: Sheet1
18 core journals according to Bradford's Law in PubMed
	Articles	IF/JIF Quartile	Category
Clinical Cancer Research	53	13.801/Q1	Oncology
Cancer Research	34	13.312/Q1	Oncology
Oncotarget	34	NA/NA	Cell Biology
Cancers	33	6.575/Q1	Oncology
Oncogene	31	8.756/Q1	Biochemistry & Molecular Biology
Molecular Cancer Therapeutics	29	6.009/Q2	Oncology
Nature Communications	20	17.694/Q1	Multidisciplinary Sciences
Frontiers in Oncology	18	5.738/Q2	Oncology
Cancer Discovery	16	38.272/Q1	Oncology
Molecular and Cellular Biology	16	5.124/Q2	Biochemistry & Molecular Biology
Breast Cancer Research	14	8.408/Q1	Oncology
Breast Cancer Research and Treatment	13	4.624/Q2	Oncology
Cell Cycle	11	5.173/Q2	Cell Biology
International Journal of Molecular Sciences	11	6.208/Q1	Biochemistry & Molecular Biology
Anticancer Research	10	2.435/Q4	Oncology
Blood	10	25.476/Q1	Hematology
Expert Review of Anticancer Therapy	10	3.627/Q3	Oncology
