# Supplementary material for: CDK4/6 inhibitor resistance: A bibliometric analysis
Source: Front Oncol. 2022 Dec 1;12:917707. doi: 10.3389/fonc.2022.917707 (PMC9752919; doi:10.3389/fonc.2022.917707)
Supplement: Supplementary Table 2 — Pearson correlation coefficient. [file Table_2.csv]

	H-index	G-index	M-index	Total Citation	CDK4/6 resistance articles all times	CDK4/6 resistance articles in 2021	Citable Items in 2021	Ratio	Impact Factor
H-index	1	0.972617683264893	0.526830353661607	0.902130295450983	0.875984760417522	0.621530914936084	0.116278370589951	0.204479075036185	0.140135350171026
G-index	0.972617683264893	1	0.497390559004007	0.926542280545293	0.940975811614626	0.672030539859815	0.131610872168376	0.223872534333121	0.109673300119982
M-index	0.526830353661607	0.497390559004007	1	0.342956144529648	0.488991924905811	0.701725090370341	0.291924419358069	0.0792961769625919	0.013587152564839
Total Citation	0.902130295450983	0.926542280545293	0.342956144529648	1	0.88532152304579	0.523147691523437	-0.0168378823902749	0.349678862521988	0.233633595037672
CDK4/6 resistance articles all times	0.875984760417522	0.940975811614626	0.488991924905811	0.88532152304579	1	0.754279106952007	0.129780085297927	0.2112638248742	0.0836795891924256
CDK4/6 resistance articles in 2021	0.621530914936084	0.672030539859815	0.701725090370341	0.523147691523437	0.754279106952007	1	0.325012915130238	0.112005345552183	0.0511813467226517
Citable Items in 2021	0.116278370589951	0.131610872168376	0.291924419358069	-0.0168378823902749	0.129780085297927	0.325012915130238	1	-0.273525442416946	-0.0792366837438496
Ratio	0.204479075036185	0.223872534333121	0.0792961769625919	0.349678862521988	0.2112638248742	0.112005345552183	-0.273525442416946	1	0.134998397420875
Impact Factor	0.140135350171026	0.109673300119982	0.013587152564839	0.233633595037672	0.0836795891924256	0.0511813467226517	-0.0792366837438496	0.134998397420875	1
