# Supplementary material for: CDK4/6 inhibitor resistance: A bibliometric analysis
Source: Front Oncol. 2022 Dec 1;12:917707. doi: 10.3389/fonc.2022.917707 (PMC9752919; doi:10.3389/fonc.2022.917707)
Supplement: Supplementary Table 3 — 10 most productive authors in PubMed. [file Table_3.xlsx]

## Sheet: Sheet1
10 most productive authors in PubMed
Authors	Articles
Bardia A	16
Knydsen ES	16
Shapiro GI	16
Malorni L	15
Witkiewicz AK	14
Di Leo A	13
Migliaccio I	13
LIM E	12
ARTEAGA CL	12
ELLIS MJ	11
