# Supplementary material for: CDK4/6 inhibitor resistance: A bibliometric analysis
Source: Front Oncol. 2022 Dec 1;12:917707. doi: 10.3389/fonc.2022.917707 (PMC9752919; doi:10.3389/fonc.2022.917707)
Supplement: Supplementary Table 4 — 10 most productive countries in PubMed. [file Table_4.xlsx]

## Sheet: Sheet1
Ten most productive countries in PubMed
	Articles	SCP	MCP	MCP Ratio
USA	289	245	44	0.152
CHINA	140	115	25	0.179
ITALY	68	51	17	0.25
JAPAN	49	46	3	0.061
GERMANY	40	30	10	0.25
KOREA	31	27	4	0.129
AUSTRALIA	27	20	7	0.259
FRANCE	22	19	3	0.136
SPAIN	17	13	4	0.235
UNITED KINGDOM	16	10	6	0.375
