# Supplementary material for: CDK4/6 inhibitor resistance: A bibliometric analysis
Source: Front Oncol. 2022 Dec 1;12:917707. doi: 10.3389/fonc.2022.917707 (PMC9752919; doi:10.3389/fonc.2022.917707)
Supplement: Supplementary Table 5 — Article list of mechanism or treatment of CDK4/6 inhibitor resistance. [file Table_5.xlsx]

## Sheet: Sheet1
Mechinism/Treatment	Article	First Author	Journal	Doi	Citation
MEK pathwahy/inhibitor	Targeting CDK4/6 in patients with cancer	Hamilton, Erika	Cancer Treatment Reviews	10.1016/j.ctrv.2016.03.002	231
MTOR pathway/inhibitor	Mammalian target of rapamycin inhibition as therapy for hematologic malignancies	Panwalkar, A	Cancer	10.1002/cncr.20026	184
AKT pathway/inhibitor	AKT/PKB phosphorylation of p21(Cip/WAF1) enhances protein stability of p21(Cip/WAF1) and promotes cell survival	Li, Y	Journal of Biological Chemistry	10.1074/jbc.M109062200	361
EGFR pathyway/inhibitor/mutation	Tumour kinome re-wiring governs resistance to palbociclib in oestrogen receptor positive breast cancers, highlighting new therapeutic modalities	Pancholi, Sunil	Oncogene	10.1038/s41388-020-1284-6	24
TKI pathway/inhibitor	Aberrant FGFR signaling mediates resistance to CDK4/6 inhibitors in ER plus breast cancer	Formisano, Luigi	Nature Communications	10.1038/s41467-019-09068-2	147
PI3K pathway/inhibitor	Early Adaptation and Acquired Resistance to CDK4/6 Inhibition in Estrogen Receptor-Positive Breast Cancer	Herrera-Abreu, Maria Teresa	Cancer Research	10.1158/0008-5472.CAN-15-0728	336
MAPK pathyway/inhibitor	Targeting CDK4/6 in patients with cancer	Hamilton, Erika	Cancer Treatment Reviews	10.1016/j.ctrv.2016.03.002	231
BCL family/inhibitor	Combined venetoclax and alvocidib in acute myeloid leukemia	Bogenberger, James	Oncotarget	10.18632/oncotarget.22284	44
FGFR pathyway/inhibitor/mutation	Aberrant FGFR signaling mediates resistance to CDK4/6 inhibitors in ER plus breast cancer	Formisano, Luigi	Nature Communications	10.1038/s41467-019-09068-2	147
PIK3CA mutation	The Genetic Landscape and Clonal Evolution of Breast Cancer Resistance to Palbociclib plus Fulvestrant in the PALOMA-3 Trial	O'Leary, Ben	Cancer Discovery	10.1158/2159-8290.CD-18-0264	223
MYC inhibitior/expression	The application and prospect of CDK4/6 inhibitors in malignant solid tumors	Du, Qi	Journal of Hematology & Oncology	10.1186/s13045-020-00880-8	41
ERBB status	Acquired FGFR and FGF Alterations Confer Resistance to Estrogen Receptor (ER) Targeted Therapy in ER+ Metastatic Breast Cancer	Mao, Pingping	Clinical Cancer Research	10.1158/1078-0432.CCR-19-3958	38
RB loss	Therapeutic CDK4/6 inhibition in breast cancer: key mechanisms of response and failure	Dean, J. L.	Oncogene	10.1038/onc.2010.154	261
Overexpression of CDK family	Overexpression of TK1 and CDK9 in plasma-derived exosomes is associated with clinical resistance to CDK4/6 inhibitors in metastatic breast cancer patients	Del Re, Marzia	Breast Cancer Research and Treatment	10.1007/s10549-019-05365-y	44
MDM inhibitor/protein	MDM2 antagonists overcome intrinsic resistance to CDK4/6 inhibition by inducing p21	Vilgelm, Anna E.	Science Translational Medicine	10.1126/scitranslmed.aav7171	49
