# Supplementary material for: CDK4/6 inhibitor resistance: A bibliometric analysis
Source: Front Oncol. 2022 Dec 1;12:917707. doi: 10.3389/fonc.2022.917707 (PMC9752919; doi:10.3389/fonc.2022.917707)
Supplement: Supplementary Table 6 — 10 most globally cited articles on resistance to CDK4/6 inhibitors in an original article dataset (excluding reviews, commentaries, editorials, etc.). [file Table_6.xlsx]

## Sheet: Sheet1
10 most globally cited articles on resistance to CDK4/6 inhibitors in an original article dataset (excluding reviews, commentaries, editorials, etc.)
Titie	First Author	Year	Journal	Local Citations	Global Citations	LC/GC ratio	Normalized Global Citations*	Normalized Local Citations*
Fulvestrant plus palbociclib versus fulvestrant plus placebo for treatment of hormone-receptor-positive, HER2-negative metastatic breast cancer that progressed on previous endocrine therapy (PALOMA-3): final analysis of the multicentre, double-blind, phase 3 randomised controlled trial	Massimo Cristofanilli	2016	Lancet Oncolog y	92	922	9.98	15.17	12.26
PD 0332991, a selective cyclin D kinase 4/6 inhibitor, preferentially inhibits proliferation of luminal estrogen receptor-positive human breast cancer cell lines in vitro	Richard S Finn	2009	Breast Cancer Research	148	886	16.7	7.01	9.87
Ribociclib as First-Line Therapy for HR-Positive, Advanced Breast Cancer	Hortobagyi GN	2016	The New England Journal of Medicine	91	822	11.07	13.53	12.12
A Cancer Cell Program Promotes T Cell Exclusion and Resistance to Checkpoint Blockade	Livnat Jerby-Arnon	2018	Cell	4	436	0.92	12.04	1.07
An F876L Mutation in Androgen Receptor Confers Genetic and Phenotypic Resistance to MDV3100 (Enzalutamide)	Manav Korpal	2013	Cancer Discovery	3	384	0.78	8.11	2.57
Cyclin-dependent kinases regulate the antiproliferative function of Smads	Isao Matsuura	2004	Nature	9	379	2.37	6.12	9
AKT/PKB Phosphorylation of p21Cip/WAF1 Enhances Protein Stability of p21Cip/WAF1 and Promotes Cell Survival	Li Y	2002	Journal of Biological Chemistry	1	361	0.28	3.86	0.68
Early Adaptation and Acquired Resistance to CDK4/6 Inhibition in Estrogen Receptor–Positive Breast Cancer	Herrera-Abreu, MT	2016	Cancer Research	128	336	38.1	5.53	17.05
The Effect of Abemaciclib Plus Fulvestrant on Overall Survival in Hormone Receptor-Positive, ERBB2-Negative Breast Cancer That Progressed on Endocrine Therapy-MONARCH 2 A Randomized Clinical Trial	Sledge, GW	2020	JAMA Oncology	26	305	8.52	21.01	18.49
Evolution and clinical impact of co-occurring genetic alterations in advanced-stage EGFR-mutant lung cancers	Blakely, CM	2017	Nature Genetics	9	290	3.1	8.29	2.3
*Normalized Citations: Citations of the article/average citations of peer articles when compared to peer papers (papers published in the same year, in the same discipline, and also in the same literature type).
