# Supplementary material for: CDK4/6 inhibitor resistance: A bibliometric analysis
Source: Front Oncol. 2022 Dec 1;12:917707. doi: 10.3389/fonc.2022.917707 (PMC9752919; doi:10.3389/fonc.2022.917707)
Supplement: Supplementary file 10 [file DataSheet_1.zip]

Archive with 4 entries (4 files):
- 7.31 all pubmed english.txt
- 7.31 pubmed non-review.txt
- 7.31 WOS all english.txt
- 7.31 WOS non-review.txt
