# Supplementary material for: CDK4/6 inhibitor resistance: A bibliometric analysis
Source: Front Oncol. 2022 Dec 1;12:917707. doi: 10.3389/fonc.2022.917707 (PMC9752919; doi:10.3389/fonc.2022.917707)
Supplement: Supplementary file 10 [file DataSheet_1.zip › 7.31 all pubmed english.txt]

PMID- 30287548
OWN - NLM
STAT- MEDLINE
DCOM- 20200413
LR  - 20200413
IS  - 1557-3265 (Electronic)
IS  - 1078-0432 (Print)
IS  - 1078-0432 (Linking)
VI  - 25
IP  - 3
DP  - 2019 Feb 1
TI  - Arrested Developments: CDK4/6 Inhibitor Resistance and Alterations in the Tumor 
      Immune Microenvironment.
PG  - 921-927
LID - 10.1158/1078-0432.CCR-18-1967 [doi]
AB  - The uncontrolled proliferation of cancer cells has led to the development of 
      small-molecule inhibitors to target cell-cycle progression. Palbociclib, 
      ribociclib, and abemaciclib are ATP-competitive inhibitors of cyclin-dependent 
      kinases 4/6 (CDK4/6), which function early within the G(1) phase of the cell 
      cycle. Recently, CDK4/6 inhibitors have gained FDA approval in postmenopausal 
      estrogen receptor (ER)-positive/human epidermal growth factor receptor 2 
      (HER2)-negative breast cancer and testing in other cancer types is underway. 
      However, resistance to CDK4/6 inhibitors frequently develops. In addition, 
      targeting CDK4/6 may augment the action of immune checkpoint blockade agents. 
      Here, we review recent studies that provide the preclinical rationale for 
      treatment combinations and schedules that include CDK4/6 inhibitors. Furthermore, 
      we discuss inhibitor effects on tumor-infiltrating lymphocytes as a preclinical 
      rationale for targeting CDK4/6 in combination with anti-PD-1 or anti-CTLA-4 
      antibodies.
CI  - ©2018 American Association for Cancer Research.
FAU - Teh, Jessica L F
AU  - Teh JLF
AD  - Department of Cancer Biology, Sidney Kimmel Cancer Center, Thomas Jefferson 
      University, Philadelphia, Pennsylvania.
FAU - Aplin, Andrew E
AU  - Aplin AE
AD  - Department of Cancer Biology, Sidney Kimmel Cancer Center, Thomas Jefferson 
      University, Philadelphia, Pennsylvania. Andrew.Aplin@Jefferson.edu.
LA  - eng
GR  - R01 CA160495/CA/NCI NIH HHS/United States
GR  - R01 CA182635/CA/NCI NIH HHS/United States
GR  - R01 CA196278/CA/NCI NIH HHS/United States
PT  - Journal Article
PT  - Research Support, N.I.H., Extramural
PT  - Research Support, Non-U.S. Gov't
PT  - Review
DEP - 20181004
TA  - Clin Cancer Res
JT  - Clinical cancer research : an official journal of the American Association for 
      Cancer Research
JID - 9502500
RN  - 0 (Aminopyridines)
RN  - 0 (Piperazines)
RN  - 0 (Protein Kinase Inhibitors)
RN  - 0 (Purines)
RN  - 0 (Pyridines)
RN  - 0 (Receptors, Estrogen)
RN  - EC 2.7.11.22 (Cyclin-Dependent Kinase 4)
RN  - EC 2.7.11.22 (Cyclin-Dependent Kinase 6)
RN  - G9ZF61LE7G (palbociclib)
RN  - TK8ERE8P56 (ribociclib)
SB  - IM
MH  - Aminopyridines/pharmacology
MH  - Breast Neoplasms/drug therapy/immunology/metabolism
MH  - Cyclin-Dependent Kinase 4/*antagonists & inhibitors/metabolism
MH  - Cyclin-Dependent Kinase 6/*antagonists & inhibitors/metabolism
MH  - Drug Resistance, Neoplasm/*drug effects/immunology
MH  - Lymphocytes, Tumor-Infiltrating/drug effects/immunology/metabolism
MH  - Piperazines/pharmacology
MH  - Protein Kinase Inhibitors/*pharmacology
MH  - Purines/pharmacology
MH  - Pyridines/pharmacology
MH  - Receptors, Estrogen/metabolism
MH  - Tumor Microenvironment/*drug effects/immunology
PMC - PMC6359975
MID - NIHMS1508663
COIS- Conflict of interest: A. E. Aplin reports receiving other commercial research 
      support from a Melanoma Research Alliance/Pfizer Inc. Partnership Award. J.L.F. 
      Teh and A. E. Aplin are listed as co-inventors on a patent on E2F reporter cells 
      (US Patent 9,880,150). No other potential conflicts of interest were disclosed.
EDAT- 2018/10/06 06:00
MHDA- 2020/04/14 06:00
CRDT- 2018/10/06 06:00
PHST- 2018/06/20 00:00 [received]
PHST- 2018/08/21 00:00 [revised]
PHST- 2018/10/01 00:00 [accepted]
PHST- 2018/10/06 06:00 [pubmed]
PHST- 2020/04/14 06:00 [medline]
PHST- 2018/10/06 06:00 [entrez]
AID - 1078-0432.CCR-18-1967 [pii]
AID - 10.1158/1078-0432.CCR-18-1967 [doi]
PST - ppublish
SO  - Clin Cancer Res. 2019 Feb 1;25(3):921-927. doi: 10.1158/1078-0432.CCR-18-1967. 
      Epub 2018 Oct 4.

PMID- 32289274
OWN - NLM
STAT- MEDLINE
DCOM- 20201102
LR  - 20201102
IS  - 1878-3686 (Electronic)
IS  - 1535-6108 (Linking)
VI  - 37
IP  - 4
DP  - 2020 Apr 13
TI  - Mechanisms of Sensitivity and Resistance to CDK4/6 Inhibition.
PG  - 514-529
LID - S1535-6108(20)30150-1 [pii]
LID - 10.1016/j.ccell.2020.03.010 [doi]
AB  - Inhibiting the cell-cycle kinases CDK4 and CDK6 results in significant 
      therapeutic effect in patients with advanced hormone-positive breast cancer. The 
      efficacy of this strategy is, however, limited by innate or acquired resistance 
      mechanisms and its application to other tumor types is still uncertain. Here, 
      through an integrative analysis of sensitivity and resistance mechanisms, we 
      discuss the use of CDK4/6 inhibitors in combination with available targeted 
      therapies, immunotherapy, or classical chemotherapy with the aim of improving 
      future therapeutic uses of CDK4/6 inhibition in a variety of cancers.
CI  - Copyright © 2020 Elsevier Inc. All rights reserved.
FAU - Álvarez-Fernández, Mónica
AU  - Álvarez-Fernández M
AD  - Cell Division and Cancer Group, Spanish National Cancer Research Centre (CNIO), 
      Melchor Fernández Almagro 3, 28029 Madrid, Spain.
FAU - Malumbres, Marcos
AU  - Malumbres M
AD  - Cell Division and Cancer Group, Spanish National Cancer Research Centre (CNIO), 
      Melchor Fernández Almagro 3, 28029 Madrid, Spain. Electronic address: 
      malumbres@cnio.es.
LA  - eng
PT  - Journal Article
PT  - Research Support, Non-U.S. Gov't
PT  - Review
PL  - United States
TA  - Cancer Cell
JT  - Cancer cell
JID - 101130617
RN  - 0 (Protein Kinase Inhibitors)
RN  - EC 2.7.11.22 (CDK4 protein, human)
RN  - EC 2.7.11.22 (CDK6 protein, human)
RN  - EC 2.7.11.22 (Cyclin-Dependent Kinase 4)
RN  - EC 2.7.11.22 (Cyclin-Dependent Kinase 6)
SB  - IM
MH  - Cyclin-Dependent Kinase 4/*antagonists & inhibitors
MH  - Cyclin-Dependent Kinase 6/*antagonists & inhibitors
MH  - *Drug Resistance, Neoplasm
MH  - Humans
MH  - Neoplasms/*drug therapy/enzymology/pathology
MH  - Protein Kinase Inhibitors/*therapeutic use
OTO - NOTNLM
OT  - *breast cancer
OT  - *cell-cycle kinases
OT  - *cyclin-dependent kinases
OT  - *resistance to cancer therapies
COIS- Declaration of Interests M.M. has had advisory or consulting relationships, or 
      research agreements with Pfizer and Eli Lilly.
EDAT- 2020/04/15 06:00
MHDA- 2020/11/03 06:00
CRDT- 2020/04/15 06:00
PHST- 2020/01/17 00:00 [received]
PHST- 2020/02/04 00:00 [revised]
PHST- 2020/03/12 00:00 [accepted]
PHST- 2020/04/15 06:00 [entrez]
PHST- 2020/04/15 06:00 [pubmed]
PHST- 2020/11/03 06:00 [medline]
AID - S1535-6108(20)30150-1 [pii]
AID - 10.1016/j.ccell.2020.03.010 [doi]
PST - ppublish
SO  - Cancer Cell. 2020 Apr 13;37(4):514-529. doi: 10.1016/j.ccell.2020.03.010.

PMID- 30388455
OWN - NLM
STAT- MEDLINE
DCOM- 20190729
LR  - 20210105
IS  - 1097-4172 (Electronic)
IS  - 0092-8674 (Print)
IS  - 0092-8674 (Linking)
VI  - 175
IP  - 4
DP  - 2018 Nov 1
TI  - A Cancer Cell Program Promotes T Cell Exclusion and Resistance to Checkpoint 
      Blockade.
PG  - 984-997.e24
LID - S0092-8674(18)31178-4 [pii]
LID - 10.1016/j.cell.2018.09.006 [doi]
AB  - Immune checkpoint inhibitors (ICIs) produce durable responses in some melanoma 
      patients, but many patients derive no clinical benefit, and the molecular 
      underpinnings of such resistance remain elusive. Here, we leveraged single-cell 
      RNA sequencing (scRNA-seq) from 33 melanoma tumors and computational analyses to 
      interrogate malignant cell states that promote immune evasion. We identified a 
      resistance program expressed by malignant cells that is associated with T cell 
      exclusion and immune evasion. The program is expressed prior to immunotherapy, 
      characterizes cold niches in situ, and predicts clinical responses to anti-PD-1 
      therapy in an independent cohort of 112 melanoma patients. CDK4/6-inhibition 
      represses this program in individual malignant cells, induces senescence, and 
      reduces melanoma tumor outgrowth in mouse models in vivo when given in 
      combination with immunotherapy. Our study provides a high-resolution landscape of 
      ICI-resistant cell states, identifies clinically predictive signatures, and 
      suggests new therapeutic strategies to overcome immunotherapy resistance.
CI  - Copyright © 2018 Elsevier Inc. All rights reserved.
FAU - Jerby-Arnon, Livnat
AU  - Jerby-Arnon L
AD  - Broad Institute of MIT and Harvard, Cambridge, MA, USA.
FAU - Shah, Parin
AU  - Shah P
AD  - Department of Medical Oncology, Dana-Farber Cancer Institute, Boston, MA, USA.
FAU - Cuoco, Michael S
AU  - Cuoco MS
AD  - Broad Institute of MIT and Harvard, Cambridge, MA, USA.
FAU - Rodman, Christopher
AU  - Rodman C
AD  - Broad Institute of MIT and Harvard, Cambridge, MA, USA.
FAU - Su, Mei-Ju
AU  - Su MJ
AD  - Department of Medical Oncology, Dana-Farber Cancer Institute, Boston, MA, USA; 
      Center for Cancer Precision Medicine of Dana-Farber Cancer Institute, Boston, MA, 
      USA.
FAU - Melms, Johannes C
AU  - Melms JC
AD  - Department of Medical Oncology, Dana-Farber Cancer Institute, Boston, MA, USA.
FAU - Leeson, Rachel
AU  - Leeson R
AD  - Department of Medical Oncology, Dana-Farber Cancer Institute, Boston, MA, USA; 
      Center for Cancer Precision Medicine of Dana-Farber Cancer Institute, Boston, MA, 
      USA.
FAU - Kanodia, Abhay
AU  - Kanodia A
AD  - Department of Medical Oncology, Dana-Farber Cancer Institute, Boston, MA, USA; 
      Center for Cancer Precision Medicine of Dana-Farber Cancer Institute, Boston, MA, 
      USA.
FAU - Mei, Shaolin
AU  - Mei S
AD  - Department of Medical Oncology, Dana-Farber Cancer Institute, Boston, MA, USA; 
      Laboratory for Systems Pharmacology, Harvard Medical School, Boston, MA, USA.
FAU - Lin, Jia-Ren
AU  - Lin JR
AD  - Laboratory for Systems Pharmacology, Harvard Medical School, Boston, MA, USA.
FAU - Wang, Shu
AU  - Wang S
AD  - Laboratory for Systems Pharmacology, Harvard Medical School, Boston, MA, USA.
FAU - Rabasha, Bokang
AU  - Rabasha B
AD  - Department of Medical Oncology, Dana-Farber Cancer Institute, Boston, MA, USA.
FAU - Liu, David
AU  - Liu D
AD  - Department of Medical Oncology, Dana-Farber Cancer Institute, Boston, MA, USA.
FAU - Zhang, Gao
AU  - Zhang G
AD  - Molecular & Cellular Oncogenesis Program and Melanoma Research Center, The Wistar 
      Institute, Philadelphia, PA, USA.
FAU - Margolais, Claire
AU  - Margolais C
AD  - Department of Medical Oncology, Dana-Farber Cancer Institute, Boston, MA, USA.
FAU - Ashenberg, Orr
AU  - Ashenberg O
AD  - Broad Institute of MIT and Harvard, Cambridge, MA, USA.
FAU - Ott, Patrick A
AU  - Ott PA
AD  - Department of Medical Oncology, Dana-Farber Cancer Institute, Boston, MA, USA.
FAU - Buchbinder, Elizabeth I
AU  - Buchbinder EI
AD  - Department of Medical Oncology, Dana-Farber Cancer Institute, Boston, MA, USA.
FAU - Haq, Rizwan
AU  - Haq R
AD  - Department of Medical Oncology, Dana-Farber Cancer Institute, Boston, MA, USA.
FAU - Hodi, F Stephen
AU  - Hodi FS
AD  - Department of Medical Oncology, Dana-Farber Cancer Institute, Boston, MA, USA.
FAU - Boland, Genevieve M
AU  - Boland GM
AD  - Massachusetts General Hospital Cancer Center, Boston, MA, USA.
FAU - Sullivan, Ryan J
AU  - Sullivan RJ
AD  - Massachusetts General Hospital Cancer Center, Boston, MA, USA.
FAU - Frederick, Dennie T
AU  - Frederick DT
AD  - Massachusetts General Hospital Cancer Center, Boston, MA, USA.
FAU - Miao, Benchun
AU  - Miao B
AD  - Massachusetts General Hospital Cancer Center, Boston, MA, USA.
FAU - Moll, Tabea
AU  - Moll T
AD  - Massachusetts General Hospital Cancer Center, Boston, MA, USA.
FAU - Flaherty, Keith T
AU  - Flaherty KT
AD  - Massachusetts General Hospital Cancer Center, Boston, MA, USA.
FAU - Herlyn, Meenhard
AU  - Herlyn M
AD  - Molecular & Cellular Oncogenesis Program and Melanoma Research Center, The Wistar 
      Institute, Philadelphia, PA, USA.
FAU - Jenkins, Russell W
AU  - Jenkins RW
AD  - Department of Medical Oncology, Dana-Farber Cancer Institute, Boston, MA, USA; 
      Massachusetts General Hospital Cancer Center, Boston, MA, USA.
FAU - Thummalapalli, Rohit
AU  - Thummalapalli R
AD  - Department of Medical Oncology, Dana-Farber Cancer Institute, Boston, MA, USA.
FAU - Kowalczyk, Monika S
AU  - Kowalczyk MS
AD  - Broad Institute of MIT and Harvard, Cambridge, MA, USA; Celsius Therapeutics, 
      Cambridge, MA, USA.
FAU - Cañadas, Israel
AU  - Cañadas I
AD  - Department of Medical Oncology, Dana-Farber Cancer Institute, Boston, MA, USA.
FAU - Schilling, Bastian
AU  - Schilling B
AD  - Department of Dermatology, University Hospital Essen, West German Cancer Center, 
      University Duisburg-Essen and the German Cancer Consortium, Essen, Germany; 
      Department of Dermatology, Venereology and Allergology, University Hospital 
      Würzburg, Würzburg, Germany.
FAU - Cartwright, Adam N R
AU  - Cartwright ANR
AD  - Center for Immunology and Virology, Dana-Farber Cancer Institute, Boston, MA, 
      USA.
FAU - Luoma, Adrienne M
AU  - Luoma AM
AD  - Center for Immunology and Virology, Dana-Farber Cancer Institute, Boston, MA, 
      USA.
FAU - Malu, Shruti
AU  - Malu S
AD  - Department of Medical Oncology, Dana-Farber Cancer Institute, Boston, MA, USA.
FAU - Hwu, Patrick
AU  - Hwu P
AD  - Department of Melanoma Medical Oncology, The University of Texas MD Anderson 
      Cancer Center, Houston, TX, USA.
FAU - Bernatchez, Chantale
AU  - Bernatchez C
AD  - Department of Melanoma Medical Oncology, The University of Texas MD Anderson 
      Cancer Center, Houston, TX, USA.
FAU - Forget, Marie-Andrée
AU  - Forget MA
AD  - Department of Melanoma Medical Oncology, The University of Texas MD Anderson 
      Cancer Center, Houston, TX, USA.
FAU - Barbie, David A
AU  - Barbie DA
AD  - Department of Medical Oncology, Dana-Farber Cancer Institute, Boston, MA, USA.
FAU - Shalek, Alex K
AU  - Shalek AK
AD  - Broad Institute of MIT and Harvard, Cambridge, MA, USA.
FAU - Tirosh, Itay
AU  - Tirosh I
AD  - Broad Institute of MIT and Harvard, Cambridge, MA, USA.
FAU - Sorger, Peter K
AU  - Sorger PK
AD  - Laboratory for Systems Pharmacology, Harvard Medical School, Boston, MA, USA.
FAU - Wucherpfennig, Kai
AU  - Wucherpfennig K
AD  - Center for Immunology and Virology, Dana-Farber Cancer Institute, Boston, MA, 
      USA.
FAU - Van Allen, Eliezer M
AU  - Van Allen EM
AD  - Department of Medical Oncology, Dana-Farber Cancer Institute, Boston, MA, USA.
FAU - Schadendorf, Dirk
AU  - Schadendorf D
AD  - Department of Dermatology, University Hospital Essen, West German Cancer Center, 
      University Duisburg-Essen and the German Cancer Consortium, Essen, Germany.
FAU - Johnson, Bruce E
AU  - Johnson BE
AD  - Department of Medical Oncology, Dana-Farber Cancer Institute, Boston, MA, USA; 
      Center for Cancer Precision Medicine of Dana-Farber Cancer Institute, Boston, MA, 
      USA.
FAU - Rotem, Asaf
AU  - Rotem A
AD  - Broad Institute of MIT and Harvard, Cambridge, MA, USA; Department of Medical 
      Oncology, Dana-Farber Cancer Institute, Boston, MA, USA; Center for Cancer 
      Precision Medicine of Dana-Farber Cancer Institute, Boston, MA, USA.
FAU - Rozenblatt-Rosen, Orit
AU  - Rozenblatt-Rosen O
AD  - Broad Institute of MIT and Harvard, Cambridge, MA, USA.
FAU - Garraway, Levi A
AU  - Garraway LA
AD  - Broad Institute of MIT and Harvard, Cambridge, MA, USA; Department of Medical 
      Oncology, Dana-Farber Cancer Institute, Boston, MA, USA; Center for Cancer 
      Precision Medicine of Dana-Farber Cancer Institute, Boston, MA, USA; Ludwig 
      Center for Cancer Research at Harvard, Boston, MA, USA; Howard Hughes Medical 
      Institute, Chevy Chase, MD, USA.
FAU - Yoon, Charles H
AU  - Yoon CH
AD  - Department of Medical Oncology, Dana-Farber Cancer Institute, Boston, MA, USA; 
      Brigham and Women's Hospital, Department of Surgical Oncology, Boston, MA, USA.
FAU - Izar, Benjamin
AU  - Izar B
AD  - Broad Institute of MIT and Harvard, Cambridge, MA, USA; Department of Medical 
      Oncology, Dana-Farber Cancer Institute, Boston, MA, USA; Center for Cancer 
      Precision Medicine of Dana-Farber Cancer Institute, Boston, MA, USA; Laboratory 
      for Systems Pharmacology, Harvard Medical School, Boston, MA, USA; Center for 
      Immunology and Virology, Dana-Farber Cancer Institute, Boston, MA, USA; Ludwig 
      Center for Cancer Research at Harvard, Boston, MA, USA. Electronic address: 
      benjamin_izar@dfci.harvard.edu.
FAU - Regev, Aviv
AU  - Regev A
AD  - Broad Institute of MIT and Harvard, Cambridge, MA, USA; Howard Hughes Medical 
      Institute, Chevy Chase, MD, USA; Ludwig Center for Cancer Research at MIT, 
      Boston, MA, USA; Massachusetts Institute of Technology, Department of Biology, 
      Cambridge, MA, USA.
LA  - eng
GR  - U24 CA180922/CA/NCI NIH HHS/United States
GR  - R01 CA173750/CA/NCI NIH HHS/United States
GR  - P30 CA010815/CA/NCI NIH HHS/United States
GR  - K08 CA222663/CA/NCI NIH HHS/United States
GR  - HHMI/Howard Hughes Medical Institute/United States
GR  - P30 CA014051/CA/NCI NIH HHS/United States
GR  - R33 CA202820/CA/NCI NIH HHS/United States
GR  - T32 CA207021/CA/NCI NIH HHS/United States
PT  - Journal Article
PT  - Research Support, N.I.H., Extramural
PT  - Research Support, Non-U.S. Gov't
TA  - Cell
JT  - Cell
JID - 0413066
RN  - 0 (Antineoplastic Agents)
RN  - 0 (Programmed Cell Death 1 Receptor)
RN  - 0 (Protein Kinase Inhibitors)
RN  - EC 2.7.11.22 (CDK4 protein, human)
RN  - EC 2.7.11.22 (CDK6 protein, human)
RN  - EC 2.7.11.22 (Cyclin-Dependent Kinase 4)
RN  - EC 2.7.11.22 (Cyclin-Dependent Kinase 6)
CIN - Cancer Discov. 2019 Jan;9(1):10. PMID: 30487234
MH  - Aged
MH  - Aged, 80 and over
MH  - Animals
MH  - Antineoplastic Agents/pharmacology/*therapeutic use
MH  - Cell Line, Tumor
MH  - Cyclin-Dependent Kinase 4/*antagonists & inhibitors
MH  - Cyclin-Dependent Kinase 6/*antagonists & inhibitors
MH  - Female
MH  - Humans
MH  - Immunotherapy/methods
MH  - Male
MH  - Melanoma/drug therapy/*immunology/therapy
MH  - Mice
MH  - Mice, Inbred C57BL
MH  - Middle Aged
MH  - Programmed Cell Death 1 Receptor/antagonists & inhibitors
MH  - Protein Kinase Inhibitors/pharmacology/*therapeutic use
MH  - T-Lymphocytes/*immunology
MH  - *Tumor Escape
PMC - PMC6410377
MID - NIHMS1508390
COIS- DECLARATION OF INTERESTS A. Regev is an SAB member for ThermoFisher Scientific, 
      Syros Pharmaceuticals and Driver Group and a founder of Celsius Therapeutics. A. 
      Regev, L.J.-A., B.I., O.R.-R., and A. Rotem are co-inventors on provisional 
      patent application filed by the Broad Institute relating to this manuscript. 
      L.A.G. is now an employee of Eli Lilly and company.
EDAT- 2018/11/06 06:00
MHDA- 2019/07/30 06:00
CRDT- 2018/11/03 06:00
PHST- 2018/03/27 00:00 [received]
PHST- 2018/06/18 00:00 [revised]
PHST- 2018/09/05 00:00 [accepted]
PHST- 2018/11/03 06:00 [entrez]
PHST- 2018/11/06 06:00 [pubmed]
PHST- 2019/07/30 06:00 [medline]
AID - S0092-8674(18)31178-4 [pii]
AID - 10.1016/j.cell.2018.09.006 [doi]
PST - ppublish
SO  - Cell. 2018 Nov 1;175(4):984-997.e24. doi: 10.1016/j.cell.2018.09.006.

PMID- 32393270
OWN - NLM
STAT- MEDLINE
DCOM- 20210217
LR  - 20210217
IS  - 1476-4598 (Electronic)
IS  - 1476-4598 (Linking)
VI  - 19
IP  - 1
DP  - 2020 May 11
TI  - LncRNA TROJAN promotes proliferation and resistance to CDK4/6 inhibitor via CDK2 
      transcriptional activation in ER+ breast cancer.
PG  - 87
LID - 10.1186/s12943-020-01210-9 [doi]
LID - 87
AB  - BACKGROUND: Estrogen receptor-positive (ER+) breast cancers represent 
      approximately two-thirds of all breast cancers and have a sustained risk of late 
      disease recurrence. Cyclin-dependent kinase 4 and 6 (CDK4/6) inhibitors have 
      shown significant efficacy in ER+ breast cancer. However, their effects are still 
      limited by drug resistance. In this study, we aim to explore the role of long 
      noncoding RNA TROJAN in ER+ breast cancer. METHODS: The expression level of 
      TROJAN in breast cancer tissue and cell lines was determined by quantitative 
      real-time PCR. In vitro and in vivo assays as well as patient derived organoid 
      were preformed to explore the phenotype of TROJAN in ER+ breast cancer. The 
      TROJAN-NKRF-CDK2 axis were screened and validated by RNA pull-down, mass 
      spectrometry, RNA immunoprecipitation, microarray, dual-luciferase reporter and 
      chromatin immunoprecipitation assays. RESULTS: Herein, we showed that TROJAN was 
      highly expressed in ER+ breast cancer. TROJAN promoted cell proliferation and 
      resistance to a CDK4/6 inhibitor and was associated with poor survival in ER+ 
      breast cancer. TROJAN can bind to NKRF and inhibit its interaction with RELA, 
      upregulating the expression of CDK2. The inhibition of TROJAN abolished the 
      activity of CDK2, reversing the resistance to CDK4/6 inhibitor. A TROJAN 
      antisense oligonucleotide sensitized breast cancer cells and organoid to the 
      CDK4/6 inhibitor palbociclib both in vitro and in vivo. CONCLUSIONS: TROJAN 
      promotes ER+ breast cancer proliferation and is a potential target for reversing 
      CDK4/6 inhibitor resistance.
FAU - Jin, Xi
AU  - Jin X
AD  - Department of Breast Surgery, Fudan University Shanghai Cancer Center, 270 
      Dong-An Road, Shanghai, 200032, People's Republic of China.
AD  - Cancer Institute, Fudan University Shanghai Cancer Center, 270 Dong-An Road, 
      Shanghai, 200032, People's Republic of China.
AD  - Department of Oncology, Shanghai Medical College, Fudan University, 270 Dong-An 
      Road, Shanghai, 200032, People's Republic of China.
FAU - Ge, Li-Ping
AU  - Ge LP
AD  - Department of Breast Surgery, Fudan University Shanghai Cancer Center, 270 
      Dong-An Road, Shanghai, 200032, People's Republic of China.
AD  - Cancer Institute, Fudan University Shanghai Cancer Center, 270 Dong-An Road, 
      Shanghai, 200032, People's Republic of China.
AD  - Department of Oncology, Shanghai Medical College, Fudan University, 270 Dong-An 
      Road, Shanghai, 200032, People's Republic of China.
FAU - Li, Da-Qiang
AU  - Li DQ
AD  - Department of Oncology, Shanghai Medical College, Fudan University, 270 Dong-An 
      Road, Shanghai, 200032, People's Republic of China.
AD  - Precision Cancer Medicine Center, Fudan University Shanghai Cancer Center, 270 
      Dong-An Road, Shanghai, 200032, People's Republic of China.
AD  - Key Laboratory of Breast Cancer in Shanghai, Shanghai, 200032, China.
FAU - Shao, Zhi-Ming
AU  - Shao ZM
AD  - Department of Breast Surgery, Fudan University Shanghai Cancer Center, 270 
      Dong-An Road, Shanghai, 200032, People's Republic of China.
AD  - Cancer Institute, Fudan University Shanghai Cancer Center, 270 Dong-An Road, 
      Shanghai, 200032, People's Republic of China.
AD  - Department of Oncology, Shanghai Medical College, Fudan University, 270 Dong-An 
      Road, Shanghai, 200032, People's Republic of China.
AD  - Precision Cancer Medicine Center, Fudan University Shanghai Cancer Center, 270 
      Dong-An Road, Shanghai, 200032, People's Republic of China.
AD  - Key Laboratory of Breast Cancer in Shanghai, Shanghai, 200032, China.
FAU - Di, Gen-Hong
AU  - Di GH
AD  - Department of Breast Surgery, Fudan University Shanghai Cancer Center, 270 
      Dong-An Road, Shanghai, 200032, People's Republic of China. genhongdi@163.com.
AD  - Cancer Institute, Fudan University Shanghai Cancer Center, 270 Dong-An Road, 
      Shanghai, 200032, People's Republic of China. genhongdi@163.com.
AD  - Department of Oncology, Shanghai Medical College, Fudan University, 270 Dong-An 
      Road, Shanghai, 200032, People's Republic of China. genhongdi@163.com.
AD  - Precision Cancer Medicine Center, Fudan University Shanghai Cancer Center, 270 
      Dong-An Road, Shanghai, 200032, People's Republic of China. genhongdi@163.com.
AD  - Key Laboratory of Breast Cancer in Shanghai, Shanghai, 200032, China. 
      genhongdi@163.com.
FAU - Xu, Xiao-En
AU  - Xu XE
AD  - Department of Breast Surgery, Fudan University Shanghai Cancer Center, 270 
      Dong-An Road, Shanghai, 200032, People's Republic of China. xiaoenxu@163.com.
AD  - Cancer Institute, Fudan University Shanghai Cancer Center, 270 Dong-An Road, 
      Shanghai, 200032, People's Republic of China. xiaoenxu@163.com.
AD  - Department of Oncology, Shanghai Medical College, Fudan University, 270 Dong-An 
      Road, Shanghai, 200032, People's Republic of China. xiaoenxu@163.com.
AD  - Precision Cancer Medicine Center, Fudan University Shanghai Cancer Center, 270 
      Dong-An Road, Shanghai, 200032, People's Republic of China. xiaoenxu@163.com.
AD  - Key Laboratory of Breast Cancer in Shanghai, Shanghai, 200032, China. 
      xiaoenxu@163.com.
FAU - Jiang, Yi-Zhou
AU  - Jiang YZ
AUID- ORCID: 0000-0003-3699-2630
AD  - Department of Breast Surgery, Fudan University Shanghai Cancer Center, 270 
      Dong-An Road, Shanghai, 200032, People's Republic of China. 
      yizhoujiang@fudan.edu.cn.
AD  - Cancer Institute, Fudan University Shanghai Cancer Center, 270 Dong-An Road, 
      Shanghai, 200032, People's Republic of China. yizhoujiang@fudan.edu.cn.
AD  - Department of Oncology, Shanghai Medical College, Fudan University, 270 Dong-An 
      Road, Shanghai, 200032, People's Republic of China. yizhoujiang@fudan.edu.cn.
AD  - Precision Cancer Medicine Center, Fudan University Shanghai Cancer Center, 270 
      Dong-An Road, Shanghai, 200032, People's Republic of China. 
      yizhoujiang@fudan.edu.cn.
AD  - Key Laboratory of Breast Cancer in Shanghai, Shanghai, 200032, China. 
      yizhoujiang@fudan.edu.cn.
LA  - eng
PT  - Journal Article
PT  - Research Support, Non-U.S. Gov't
DEP - 20200511
TA  - Mol Cancer
JT  - Molecular cancer
JID - 101147698
RN  - 0 (Biomarkers, Tumor)
RN  - 0 (Piperazines)
RN  - 0 (Protein Kinase Inhibitors)
RN  - 0 (Pyridines)
RN  - 0 (RNA, Long Noncoding)
RN  - 0 (Receptors, Estrogen)
RN  - EC 2.7.11.22 (CDK2 protein, human)
RN  - EC 2.7.11.22 (CDK4 protein, human)
RN  - EC 2.7.11.22 (CDK6 protein, human)
RN  - EC 2.7.11.22 (Cyclin-Dependent Kinase 2)
RN  - EC 2.7.11.22 (Cyclin-Dependent Kinase 4)
RN  - EC 2.7.11.22 (Cyclin-Dependent Kinase 6)
RN  - G9ZF61LE7G (palbociclib)
SB  - IM
MH  - Animals
MH  - Apoptosis
MH  - Biomarkers, Tumor/genetics/metabolism
MH  - Breast Neoplasms/*drug therapy/genetics/metabolism/*pathology
MH  - Cell Proliferation
MH  - Cyclin-Dependent Kinase 2/*genetics/metabolism
MH  - Cyclin-Dependent Kinase 4/antagonists & inhibitors
MH  - Cyclin-Dependent Kinase 6/*antagonists & inhibitors
MH  - *Drug Resistance, Neoplasm
MH  - Female
MH  - Gene Expression Regulation, Neoplastic
MH  - Humans
MH  - Mice
MH  - Mice, Inbred BALB C
MH  - Mice, Nude
MH  - Piperazines/pharmacology
MH  - Protein Kinase Inhibitors/pharmacology
MH  - Pyridines/pharmacology
MH  - RNA, Long Noncoding/*genetics
MH  - Receptors, Estrogen/*metabolism
MH  - Tumor Cells, Cultured
MH  - Xenograft Model Antitumor Assays
PMC - PMC7212688
OTO - NOTNLM
OT  - *Breast cancer
OT  - *CDK4/6 inhibitor
OT  - *lncRNA TROJAN
COIS- The authors declare no competing financial interests.
EDAT- 2020/05/13 06:00
MHDA- 2021/02/18 06:00
CRDT- 2020/05/13 06:00
PHST- 2019/12/02 00:00 [received]
PHST- 2020/04/27 00:00 [accepted]
PHST- 2020/05/13 06:00 [entrez]
PHST- 2020/05/13 06:00 [pubmed]
PHST- 2021/02/18 06:00 [medline]
AID - 10.1186/s12943-020-01210-9 [pii]
AID - 1210 [pii]
AID - 10.1186/s12943-020-01210-9 [doi]
PST - epublish
SO  - Mol Cancer. 2020 May 11;19(1):87. doi: 10.1186/s12943-020-01210-9.

PMID- 30389903
OWN - NLM
STAT- MEDLINE
DCOM- 20200713
LR  - 20200713
IS  - 1479-6821 (Electronic)
IS  - 1351-0088 (Linking)
VI  - 26
IP  - 1
DP  - 2019 Jan
TI  - Overcoming CDK4/6 inhibitor resistance in ER-positive breast cancer.
PG  - R15-R30
LID - 10.1530/ERC-18-0317 [doi]
AB  - Three inhibitors of CDK4/6 kinases were recently FDA approved for use in 
      combination with endocrine therapy, and they significantly increase the 
      progression-free survival of patients with advanced estrogen receptor-positive 
      (ER+) breast cancer in the first-line treatment setting. As the new standard of 
      care in some countries, there is the clinical emergence of patients with breast 
      cancer that is both CDK4/6 inhibitor and endocrine therapy resistant. The 
      strategies to combat these cancers with resistance to multiple treatments are not 
      yet defined and represent the next major clinical challenge in ER+ breast cancer. 
      In this review, we discuss how the molecular landscape of endocrine therapy 
      resistance may affect the response to CDK4/6 inhibitors, and how this intersects 
      with biomarkers of intrinsic insensitivity. We identify the handful of 
      pre-clinical models of acquired resistance to CDK4/6 inhibitors and discuss 
      whether the molecular changes in these models are likely to be relevant or 
      modified in the context of endocrine therapy resistance. Finally, we consider the 
      crucial question of how some of these changes are potentially amenable to 
      therapy.
FAU - Portman, Neil
AU  - Portman N
AD  - The Kinghorn Cancer Centre, Garvan Institute of Medical Research, Sydney, New 
      South Wales, Australia.
AD  - St. Vincent's Clinical School, Faculty of Medicine, UNSW Sydney, New South Wales, 
      Australia.
FAU - Alexandrou, Sarah
AU  - Alexandrou S
AD  - The Kinghorn Cancer Centre, Garvan Institute of Medical Research, Sydney, New 
      South Wales, Australia.
AD  - St. Vincent's Clinical School, Faculty of Medicine, UNSW Sydney, New South Wales, 
      Australia.
FAU - Carson, Emma
AU  - Carson E
AD  - The Kinghorn Cancer Centre, Garvan Institute of Medical Research, Sydney, New 
      South Wales, Australia.
AD  - St. Vincent's Clinical School, Faculty of Medicine, UNSW Sydney, New South Wales, 
      Australia.
FAU - Wang, Shudong
AU  - Wang S
AD  - Centre for Drug Discovery and Development, Cancer Research Institute, University 
      of South Australia, Adelaide, South Australia, Australia.
FAU - Lim, Elgene
AU  - Lim E
AD  - The Kinghorn Cancer Centre, Garvan Institute of Medical Research, Sydney, New 
      South Wales, Australia.
AD  - St. Vincent's Clinical School, Faculty of Medicine, UNSW Sydney, New South Wales, 
      Australia.
FAU - Caldon, C Elizabeth
AU  - Caldon CE
AD  - The Kinghorn Cancer Centre, Garvan Institute of Medical Research, Sydney, New 
      South Wales, Australia.
AD  - St. Vincent's Clinical School, Faculty of Medicine, UNSW Sydney, New South Wales, 
      Australia.
LA  - eng
PT  - Journal Article
PT  - Research Support, Non-U.S. Gov't
PT  - Review
PL  - England
TA  - Endocr Relat Cancer
JT  - Endocrine-related cancer
JID - 9436481
RN  - 0 (Protein Kinase Inhibitors)
RN  - 0 (Receptors, Estrogen)
RN  - EC 2.7.11.22 (CDK4 protein, human)
RN  - EC 2.7.11.22 (CDK6 protein, human)
RN  - EC 2.7.11.22 (Cyclin-Dependent Kinase 4)
RN  - EC 2.7.11.22 (Cyclin-Dependent Kinase 6)
SB  - IM
MH  - Breast Neoplasms/*genetics
MH  - Cyclin-Dependent Kinase 4/*antagonists & inhibitors
MH  - Cyclin-Dependent Kinase 6/*antagonists & inhibitors
MH  - Female
MH  - Humans
MH  - Protein Kinase Inhibitors/pharmacology/*therapeutic use
MH  - Receptors, Estrogen/*metabolism
OTO - NOTNLM
OT  - *CDK4/6 inhibitors
OT  - *breast cancer
OT  - *endocrine therapy
OT  - *estrogen receptor
EDAT- 2018/11/06 06:00
MHDA- 2020/07/14 06:00
CRDT- 2018/11/04 06:00
PHST- 2018/09/05 00:00 [received]
PHST- 2018/09/17 00:00 [accepted]
PHST- 2018/11/06 06:00 [pubmed]
PHST- 2020/07/14 06:00 [medline]
PHST- 2018/11/04 06:00 [entrez]
AID - ERC-18-0317.R1 [pii]
AID - 10.1530/ERC-18-0317 [doi]
PST - ppublish
SO  - Endocr Relat Cancer. 2019 Jan;26(1):R15-R30. doi: 10.1530/ERC-18-0317.

PMID- 33820777
OWN - NLM
STAT- MEDLINE
DCOM- 20220218
LR  - 20220218
IS  - 2159-8290 (Electronic)
IS  - 2159-8274 (Print)
IS  - 2159-8274 (Linking)
VI  - 11
IP  - 6
DP  - 2021 Jun
TI  - Mechanisms of Resistance to KRAS(G12C)-Targeted Therapy.
PG  - 1345-1352
LID - 10.1158/2159-8290.CD-20-1616 [doi]
AB  - KRAS mutations are among the most common drivers of human carcinogenesis, and are 
      associated with poor prognosis and an aggressive disease course. With the advent 
      of KRAS(G12C) inhibitors, the RAS protein is now targetable, with such inhibitors 
      showing marked clinical responses across multiple tumor types. However, these 
      responses are short-lived due to the development of resistance. Preclinical 
      studies now suggest MAPK reactivation, stimulation of CDK4/6-dependent cell-cycle 
      transition, and immune defects as possible mechanisms of resistance. Devising 
      strategies to overcome such resistance mechanisms, which are a barrier to 
      long-term clinical response, remain an active area of research. SIGNIFICANCE: 
      Although KRAS-targeted cancer therapy is revolutionary, tumors rapidly develop 
      resistance. Understanding the mechanisms driving this resistance and designing 
      combination strategies to overcome it are integral to achieving long-term disease 
      control.
CI  - ©2021 American Association for Cancer Research.
FAU - Akhave, Neal S
AU  - Akhave NS
AD  - Division of Cancer Medicine, The University of Texas MD Anderson Cancer Center, 
      Houston, Texas.
FAU - Biter, Amadeo B
AU  - Biter AB
AD  - Department of Investigational Cancer Therapeutics, The University of Texas MD 
      Anderson Cancer Center, Houston, Texas.
FAU - Hong, David S
AU  - Hong DS
AUID- ORCID: 0000-0001-8721-1609
AD  - Department of Investigational Cancer Therapeutics, The University of Texas MD 
      Anderson Cancer Center, Houston, Texas. dshong@mdanderson.org.
LA  - eng
GR  - P30 CA016672/CA/NCI NIH HHS/United States
PT  - Journal Article
PT  - Research Support, N.I.H., Extramural
PT  - Review
DEP - 20210405
TA  - Cancer Discov
JT  - Cancer discovery
JID - 101561693
RN  - 0 (Antineoplastic Agents)
RN  - 0 (Protein Kinase Inhibitors)
RN  - EC 3.6.5.2 (Proto-Oncogene Proteins p21(ras))
SB  - IM
MH  - Antineoplastic Agents/pharmacology/*therapeutic use
MH  - Carcinoma, Non-Small-Cell Lung/*drug therapy
MH  - *Drug Resistance, Neoplasm
MH  - Humans
MH  - Lung Neoplasms/*drug therapy
MH  - Protein Kinase Inhibitors/pharmacology/*therapeutic use
MH  - Proto-Oncogene Proteins p21(ras)/*antagonists & inhibitors
PMC - PMC8178176
MID - NIHMS1674221
EDAT- 2021/04/07 06:00
MHDA- 2022/02/19 06:00
CRDT- 2021/04/06 05:34
PHST- 2020/11/05 00:00 [received]
PHST- 2020/12/18 00:00 [revised]
PHST- 2021/02/04 00:00 [accepted]
PHST- 2021/04/07 06:00 [pubmed]
PHST- 2022/02/19 06:00 [medline]
PHST- 2021/04/06 05:34 [entrez]
AID - 2159-8290.CD-20-1616 [pii]
AID - 10.1158/2159-8290.CD-20-1616 [doi]
PST - ppublish
SO  - Cancer Discov. 2021 Jun;11(6):1345-1352. doi: 10.1158/2159-8290.CD-20-1616. Epub 
      2021 Apr 5.

PMID- 33419772
OWN - NLM
STAT- MEDLINE
DCOM- 20210625
LR  - 20210625
IS  - 1538-7445 (Electronic)
IS  - 0008-5472 (Linking)
VI  - 81
IP  - 6
DP  - 2021 Mar 15
TI  - HDAC5 Loss Impairs RB Repression of Pro-Oncogenic Genes and Confers CDK4/6 
      Inhibitor Resistance in Cancer.
PG  - 1486-1499
LID - 10.1158/0008-5472.CAN-20-2828 [doi]
AB  - The tumor-suppressor protein RB acts as a transcription repressor via interaction 
      of its pocket domain with an LXCXE motif in histone deacetylase (HDAC) proteins 
      such as HDAC1. Here, we demonstrate that HDAC5 deficient for the LXCXE motif 
      interacts with both RB-N (via an FXXXV motif) and RB-C segments, and such 
      interactions are diminished by phosphorylation of RB serine-249/threonine-252 and 
      threonine-821. HDAC5 was frequently downregulated or deleted in human cancers 
      such as prostate cancer. Loss of HDAC5 increased histone H3 lysine 27 acetylation 
      (H3K27-ac) and circumvented RB-mediated repression of cell-cycle-related 
      pro-oncogenic genes. HDAC5 loss also conferred resistance to CDK4/6 inhibitors 
      such as palbociclib in prostate and breast cancer cells in vitro and prostate 
      tumors in vivo, but this effect was overcome by the BET-CBP/p300 dual inhibitor 
      NEO2734. Our findings reveal an unknown role of HDAC5 in RB-mediated histone 
      deacetylation and gene repression and define a new mechanism modulating CDK4/6 
      inhibitor therapeutic sensitivity in cancer cells. SIGNIFICANCE: This study 
      defines a previously uncharacterized role of HDAC5 in tumor suppression and 
      provides a viable strategy to overcome CDK4/6 inhibitor resistance in 
      HDAC5-deficent cancer.
CI  - ©2021 American Association for Cancer Research.
FAU - Zhou, Yingke
AU  - Zhou Y
AD  - Department of Pancreatic Surgery, Union Hospital, Tongji Medical College, 
      Huazhong University of Science and Technology, Wuhan, China.
AD  - Department of Biochemistry and Molecular Biology, Mayo Clinic College of Medicine 
      and Science, Rochester, Minnesota.
FAU - Jin, Xin
AU  - Jin X
AUID- ORCID: 0000-0001-6461-6005
AD  - Department of Biochemistry and Molecular Biology, Mayo Clinic College of Medicine 
      and Science, Rochester, Minnesota.
AD  - Cancer Center, Union Hospital, Tongji Medical College, Huazhong University of 
      Science and Technology, Wuhan, China.
FAU - Ma, Jian
AU  - Ma J
AD  - Department of Biochemistry and Molecular Biology, Mayo Clinic College of Medicine 
      and Science, Rochester, Minnesota.
FAU - Ding, Donglin
AU  - Ding D
AD  - Department of Biochemistry and Molecular Biology, Mayo Clinic College of Medicine 
      and Science, Rochester, Minnesota.
FAU - Huang, Zhenlin
AU  - Huang Z
AUID- ORCID: 0000-0003-2751-6413
AD  - Department of Biochemistry and Molecular Biology, Mayo Clinic College of Medicine 
      and Science, Rochester, Minnesota.
FAU - Sheng, Haoyue
AU  - Sheng H
AD  - Department of Biochemistry and Molecular Biology, Mayo Clinic College of Medicine 
      and Science, Rochester, Minnesota.
FAU - Yan, Yuqian
AU  - Yan Y
AD  - Department of Biochemistry and Molecular Biology, Mayo Clinic College of Medicine 
      and Science, Rochester, Minnesota.
FAU - Pan, Yunqian
AU  - Pan Y
AD  - Department of Biochemistry and Molecular Biology, Mayo Clinic College of Medicine 
      and Science, Rochester, Minnesota.
FAU - Wei, Ting
AU  - Wei T
AD  - Division of Biomedical Statistics and Informatics, Mayo Clinic College of 
      Medicine and Science, Rochester, Minnesota.
FAU - Wang, Liguo
AU  - Wang L
AUID- ORCID: 0000-0003-2072-4826
AD  - Division of Biomedical Statistics and Informatics, Mayo Clinic College of 
      Medicine and Science, Rochester, Minnesota.
FAU - Wu, Heshui
AU  - Wu H
AD  - Department of Pancreatic Surgery, Union Hospital, Tongji Medical College, 
      Huazhong University of Science and Technology, Wuhan, China. 
      huang.haojie@mayo.edu heshuiwu@hust.edu.cn.
FAU - Huang, Haojie
AU  - Huang H
AUID- ORCID: 0000-0003-2751-6413
AD  - Department of Biochemistry and Molecular Biology, Mayo Clinic College of Medicine 
      and Science, Rochester, Minnesota. huang.haojie@mayo.edu heshuiwu@hust.edu.cn.
AD  - Department of Urology, Mayo Clinic College of Medicine and Science, Rochester, 
      Minnesota.
AD  - Mayo Clinic Cancer Center, Mayo Clinic College of Medicine and Science, 
      Rochester, Minnesota.
LA  - eng
PT  - Journal Article
PT  - Research Support, Non-U.S. Gov't
DEP - 20210108
PL  - United States
TA  - Cancer Res
JT  - Cancer research
JID - 2984705R
RN  - 0 (Benzimidazoles)
RN  - 0 (Histones)
RN  - 0 (NEO2734)
RN  - 0 (Piperazines)
RN  - 0 (Protein Kinase Inhibitors)
RN  - 0 (Pyridines)
RN  - 0 (Pyridones)
RN  - 0 (RB1 protein, human)
RN  - 0 (Retinoblastoma Binding Proteins)
RN  - EC 2.3.2.27 (Ubiquitin-Protein Ligases)
RN  - EC 2.7.11.22 (CDK4 protein, human)
RN  - EC 2.7.11.22 (CDK6 protein, human)
RN  - EC 2.7.11.22 (Cyclin-Dependent Kinase 4)
RN  - EC 2.7.11.22 (Cyclin-Dependent Kinase 6)
RN  - EC 3.5.1.98 (HDAC5 protein, human)
RN  - EC 3.5.1.98 (Histone Deacetylases)
RN  - G9ZF61LE7G (palbociclib)
SB  - IM
MH  - Acetylation
MH  - Antineoplastic Combined Chemotherapy Protocols/*pharmacology/therapeutic use
MH  - Benzimidazoles/pharmacology/therapeutic use
MH  - Breast Neoplasms/*drug therapy/genetics/pathology
MH  - Cell Line, Tumor
MH  - Cell Proliferation/drug effects/genetics
MH  - Cyclin-Dependent Kinase 4/antagonists & inhibitors
MH  - Cyclin-Dependent Kinase 6/antagonists & inhibitors
MH  - Drug Resistance, Neoplasm/drug effects/*genetics
MH  - Female
MH  - Gene Expression Regulation, Neoplastic
MH  - Gene Knockdown Techniques
MH  - Histone Deacetylases/*genetics/metabolism
MH  - Histones/metabolism
MH  - Humans
MH  - Male
MH  - Phosphorylation
MH  - Piperazines/pharmacology/therapeutic use
MH  - Prostatic Neoplasms/*drug therapy/genetics/pathology
MH  - Protein Kinase Inhibitors/pharmacology/therapeutic use
MH  - Pyridines/pharmacology/therapeutic use
MH  - Pyridones/pharmacology/therapeutic use
MH  - RNA-Seq
MH  - Retinoblastoma Binding Proteins/*metabolism
MH  - Ubiquitin-Protein Ligases/*metabolism
EDAT- 2021/01/10 06:00
MHDA- 2021/06/29 06:00
CRDT- 2021/01/09 05:30
PHST- 2020/08/22 00:00 [received]
PHST- 2020/12/11 00:00 [revised]
PHST- 2021/01/04 00:00 [accepted]
PHST- 2021/01/10 06:00 [pubmed]
PHST- 2021/06/29 06:00 [medline]
PHST- 2021/01/09 05:30 [entrez]
AID - 0008-5472.CAN-20-2828 [pii]
AID - 10.1158/0008-5472.CAN-20-2828 [doi]
PST - ppublish
SO  - Cancer Res. 2021 Mar 15;81(6):1486-1499. doi: 10.1158/0008-5472.CAN-20-2828. Epub 
      2021 Jan 8.

PMID- 27030077
OWN - NLM
STAT- MEDLINE
DCOM- 20170522
LR  - 20220331
IS  - 1759-4782 (Electronic)
IS  - 1759-4774 (Linking)
VI  - 13
IP  - 7
DP  - 2016 Jul
TI  - Treating cancer with selective CDK4/6 inhibitors.
PG  - 417-30
LID - 10.1038/nrclinonc.2016.26 [doi]
AB  - Uncontrolled cellular proliferation, mediated by dysregulation of the cell-cycle 
      machinery and activation of cyclin-dependent kinases (CDKs) to promote cell-cycle 
      progression, lies at the heart of cancer as a pathological process. Clinical 
      implementation of first-generation, nonselective CDK inhibitors, designed to 
      inhibit this proliferation, was originally hampered by the high risk of toxicity 
      and lack of efficacy noted with these agents. The emergence of a new generation 
      of selective CDK4/6 inhibitors, including ribociclib, abemaciclib and 
      palbociclib, has enabled tumour types in which CDK4/6 has a pivotal role in the 
      G1-to-S-phase cell-cycle transition to be targeted with improved effectiveness, 
      and fewer adverse effects. Results of pivotal phase III trials investigating 
      palbociclib in patients with advanced-stage oestrogen receptor (ER)-positive 
      breast cancer have demonstrated a substantial improvement in progression-free 
      survival, with a well-tolerated toxicity profile. Mechanisms of acquired 
      resistance to CDK4/6 inhibitors are beginning to emerge that, although unwelcome, 
      might enable rational post-CDK4/6 inhibitor therapeutic strategies to be 
      identified. Extending the use of CDK4/6 inhibitors beyond ER-positive breast 
      cancer is challenging, and will likely require biomarkers that are predictive of 
      a response, and the use of combination therapies in order to optimize CDK4/6 
      targeting.
FAU - O'Leary, Ben
AU  - O'Leary B
AD  - The Breakthrough Breast Cancer Research Centre, The Institute of Cancer Research, 
      Fulham Road, London SW3 6JB, UK.
FAU - Finn, Richard S
AU  - Finn RS
AD  - Division of Haematology/Oncology, Geffen School of Medicine at UCLA, Los Angeles, 
      California 90095, USA.
FAU - Turner, Nicholas C
AU  - Turner NC
AD  - The Breakthrough Breast Cancer Research Centre, The Institute of Cancer Research, 
      Fulham Road, London SW3 6JB, UK.
AD  - Breast Unit, Royal Marsden Hospital, Fulham Road, London SW3 6JJ, UK.
LA  - eng
GR  - MR/N002121/1/MRC_/Medical Research Council/United Kingdom
PT  - Journal Article
PT  - Review
DEP - 20160331
PL  - England
TA  - Nat Rev Clin Oncol
JT  - Nature reviews. Clinical oncology
JID - 101500077
RN  - 0 (Aminopyridines)
RN  - 0 (Benzimidazoles)
RN  - 0 (Piperazines)
RN  - 0 (Purines)
RN  - 0 (Pyridines)
RN  - 136601-57-5 (Cyclin D1)
RN  - 60UAB198HK (abemaciclib)
RN  - EC 2.7.11.22 (CDK4 protein, human)
RN  - EC 2.7.11.22 (CDK6 protein, human)
RN  - EC 2.7.11.22 (Cyclin-Dependent Kinase 4)
RN  - EC 2.7.11.22 (Cyclin-Dependent Kinase 6)
RN  - G9ZF61LE7G (palbociclib)
RN  - TK8ERE8P56 (ribociclib)
SB  - IM
MH  - Aminopyridines/therapeutic use
MH  - Antineoplastic Combined Chemotherapy Protocols/therapeutic use
MH  - Benzimidazoles/therapeutic use
MH  - Breast Neoplasms/*drug therapy
MH  - Cell Cycle/drug effects
MH  - Clinical Trials as Topic
MH  - Cyclin D1/antagonists & inhibitors
MH  - Cyclin-Dependent Kinase 4/*antagonists & inhibitors
MH  - Cyclin-Dependent Kinase 6/*antagonists & inhibitors
MH  - Female
MH  - Forecasting
MH  - Humans
MH  - Molecular Targeted Therapy/methods
MH  - Neoplasms/*drug therapy
MH  - Piperazines/therapeutic use
MH  - Purines/therapeutic use
MH  - Pyridines/therapeutic use
EDAT- 2016/04/01 06:00
MHDA- 2017/05/23 06:00
CRDT- 2016/04/01 06:00
PHST- 2016/04/01 06:00 [entrez]
PHST- 2016/04/01 06:00 [pubmed]
PHST- 2017/05/23 06:00 [medline]
AID - nrclinonc.2016.26 [pii]
AID - 10.1038/nrclinonc.2016.26 [doi]
PST - ppublish
SO  - Nat Rev Clin Oncol. 2016 Jul;13(7):417-30. doi: 10.1038/nrclinonc.2016.26. Epub 
      2016 Mar 31.

PMID- 30478914
OWN - NLM
STAT- MEDLINE
DCOM- 20200113
LR  - 20200309
IS  - 1097-0215 (Electronic)
IS  - 0020-7136 (Print)
IS  - 0020-7136 (Linking)
VI  - 145
IP  - 5
DP  - 2019 Sep 1
TI  - Molecular mechanisms of resistance to CDK4/6 inhibitors in breast cancer: A 
      review.
PG  - 1179-1188
LID - 10.1002/ijc.32020 [doi]
AB  - Deregulation of the cyclin D-CDK4/6-INK4-RB pathway leading to uncontrolled cell 
      proliferation, is frequently observed in breast cancer. Currently, three 
      selective CDK4/6 inhibitors have been FDA approved: palbociclib, ribociclib and 
      abemaciclib. Despite promising clinical outcomes, intrinsic or acquired 
      resistance to CDK4/6 inhibitors has limited the success of these treatments; 
      therefore, the development of various strategies to overcome this resistance is 
      of great importance. We highlight the various mechanisms that are directly or 
      indirectly responsible for resistance to CDK4/6 inhibitors, categorizing them 
      into two broad groups; cell cycle-specific mechanisms and cell cycle-nonspecific 
      mechanisms. Elucidation of the diverse mechanisms through which resistance to 
      CDK4/6 inhibitors occurs, may aid in the design of novel therapeutic strategies 
      to improve patient outcomes. This review summarizes the currently available 
      knowledge regarding mechanisms of resistance to CDK4/6 inhibitors, and possible 
      therapeutic strategies that may overcome this resistance as well.
CI  - © 2018 The Authors. International Journal of Cancer published by John Wiley & 
      Sons Ltd on behalf of UICC.
FAU - Pandey, Kamal
AU  - Pandey K
AUID- ORCID: 0000-0003-2144-0577
AD  - Medical Oncology, Department of Internal Medicine, CHA Bundang Medical Center, 
      CHA University, Seongnam, South Korea.
AD  - Department of Biomedical Science, The Graduate School, CHA University, Seongnam, 
      South Korea.
FAU - An, Hee-Jung
AU  - An HJ
AUID- ORCID: 0000-0002-2153-1420
AD  - Department of Pathology, CHA Bundang Medical Center, CHA University, Seongnam, 
      South Korea.
FAU - Kim, Seung Ki
AU  - Kim SK
AD  - Department of Surgery, CHA Bundang Medical Center, CHA University, Seongnam, 
      South Korea.
FAU - Lee, Seung Ah
AU  - Lee SA
AD  - Department of Surgery, CHA Bundang Medical Center, CHA University, Seongnam, 
      South Korea.
FAU - Kim, Sewha
AU  - Kim S
AD  - Department of Pathology, CHA Bundang Medical Center, CHA University, Seongnam, 
      South Korea.
FAU - Lim, Sun Min
AU  - Lim SM
AD  - Medical Oncology, Department of Internal Medicine, CHA Bundang Medical Center, 
      CHA University, Seongnam, South Korea.
FAU - Kim, Gun Min
AU  - Kim GM
AD  - Division of Medical Oncology, Department of Internal Medicine, Yonsei University 
      College of Medicine, Seoul, South Korea.
FAU - Sohn, Joohyuk
AU  - Sohn J
AD  - Division of Medical Oncology, Department of Internal Medicine, Yonsei University 
      College of Medicine, Seoul, South Korea.
FAU - Moon, Yong Wha
AU  - Moon YW
AD  - Medical Oncology, Department of Internal Medicine, CHA Bundang Medical Center, 
      CHA University, Seongnam, South Korea.
LA  - eng
PT  - Journal Article
PT  - Research Support, Non-U.S. Gov't
PT  - Review
DEP - 20190107
TA  - Int J Cancer
JT  - International journal of cancer
JID - 0042124
RN  - 0 (Protein Kinase Inhibitors)
RN  - EC 2.7.11.22 (CDK4 protein, human)
RN  - EC 2.7.11.22 (CDK6 protein, human)
RN  - EC 2.7.11.22 (Cyclin-Dependent Kinase 4)
RN  - EC 2.7.11.22 (Cyclin-Dependent Kinase 6)
SB  - IM
MH  - Breast Neoplasms/*drug therapy/enzymology/pathology
MH  - Cell Cycle/drug effects
MH  - Cyclin-Dependent Kinase 4/*antagonists & inhibitors
MH  - Cyclin-Dependent Kinase 6/*antagonists & inhibitors
MH  - Drug Resistance, Neoplasm
MH  - Humans
MH  - Protein Kinase Inhibitors/*pharmacology
PMC - PMC6767051
OTO - NOTNLM
OT  - *CDK4/6
OT  - *drug resistance
OT  - *estrogen receptor-positive breast cancer
EDAT- 2018/11/28 06:00
MHDA- 2020/01/14 06:00
CRDT- 2018/11/28 06:00
PHST- 2018/09/01 00:00 [received]
PHST- 2018/11/06 00:00 [revised]
PHST- 2018/11/19 00:00 [accepted]
PHST- 2018/11/28 06:00 [pubmed]
PHST- 2020/01/14 06:00 [medline]
PHST- 2018/11/28 06:00 [entrez]
AID - IJC32020 [pii]
AID - 10.1002/ijc.32020 [doi]
PST - ppublish
SO  - Int J Cancer. 2019 Sep 1;145(5):1179-1188. doi: 10.1002/ijc.32020. Epub 2019 Jan 
      7.

PMID- 34433817
OWN - NLM
STAT- MEDLINE
DCOM- 20210924
LR  - 20211005
IS  - 2041-1723 (Electronic)
IS  - 2041-1723 (Linking)
VI  - 12
IP  - 1
DP  - 2021 Aug 25
TI  - Co-targeting CDK4/6 and AKT with endocrine therapy prevents progression in CDK4/6 
      inhibitor and endocrine therapy-resistant breast cancer.
PG  - 5112
LID - 10.1038/s41467-021-25422-9 [doi]
LID - 5112
AB  - CDK4/6 inhibitors (CDK4/6i) combined with endocrine therapy have shown impressive 
      efficacy in estrogen receptor-positive advanced breast cancer. However, most 
      patients will eventually experience disease progression on this combination, 
      underscoring the need for effective subsequent treatments or better initial 
      therapies. Here, we show that triple inhibition with fulvestrant, CDK4/6i and AKT 
      inhibitor (AKTi) durably impairs growth of breast cancer cells, prevents 
      progression and reduces metastasis of tumor xenografts resistant to 
      CDK4/6i-fulvestrant combination or fulvestrant alone. Importantly, switching from 
      combined fulvestrant and CDK4/6i upon resistance to dual combination with AKTi 
      and fulvestrant does not prevent tumor progression. Furthermore, triple 
      combination with AKTi significantly inhibits growth of patient-derived xenografts 
      resistant to combined CDK4/6i and fulvestrant. Finally, high phospho-AKT levels 
      in metastasis of breast cancer patients treated with a combination of CDK4/6i and 
      endocrine therapy correlates with shorter progression-free survival. Our findings 
      support the clinical development of ER, CDK4/6 and AKT co-targeting strategies 
      following progression on CDK4/6i and endocrine therapy combination, and in tumors 
      exhibiting high phospho-AKT levels, which are associated with worse clinical 
      outcome.
CI  - © 2021. The Author(s).
FAU - Alves, Carla L
AU  - Alves CL
AUID- ORCID: 0000-0003-2266-9349
AD  - Department of Cancer and Inflammation Research, Institute of Molecular Medicine, 
      University of Southern Denmark, Odense, Denmark. calves@health.sdu.dk.
FAU - Ehmsen, Sidse
AU  - Ehmsen S
AUID- ORCID: 0000-0002-4807-6325
AD  - Department of Cancer and Inflammation Research, Institute of Molecular Medicine, 
      University of Southern Denmark, Odense, Denmark.
AD  - Department of Oncology, Institute of Clinical Research, Odense University 
      Hospital, Odense, Denmark.
FAU - Terp, Mikkel G
AU  - Terp MG
AD  - Department of Cancer and Inflammation Research, Institute of Molecular Medicine, 
      University of Southern Denmark, Odense, Denmark.
FAU - Portman, Neil
AU  - Portman N
AD  - Garvan Institute of Medical Research, Sydney, NSW, Australia.
AD  - St. Vincent's Clinical School, Faculty of Medicine, University of New South Wales 
      Sydney, Sydney, NSW, Australia.
FAU - Tuttolomondo, Martina
AU  - Tuttolomondo M
AUID- ORCID: 0000-0001-5440-5220
AD  - Department of Cancer and Inflammation Research, Institute of Molecular Medicine, 
      University of Southern Denmark, Odense, Denmark.
FAU - Gammelgaard, Odd L
AU  - Gammelgaard OL
AUID- ORCID: 0000-0002-5911-7276
AD  - Department of Cancer and Inflammation Research, Institute of Molecular Medicine, 
      University of Southern Denmark, Odense, Denmark.
FAU - Hundebøl, Monique F
AU  - Hundebøl MF
AD  - Department of Cancer and Inflammation Research, Institute of Molecular Medicine, 
      University of Southern Denmark, Odense, Denmark.
FAU - Kaminska, Kamila
AU  - Kaminska K
AD  - Division of Oncology and Pathology, Department of Clinical Sciences, Lund 
      University, Lund, Sweden.
FAU - Johansen, Lene E
AU  - Johansen LE
AD  - Department of Cancer and Inflammation Research, Institute of Molecular Medicine, 
      University of Southern Denmark, Odense, Denmark.
FAU - Bak, Martin
AU  - Bak M
AUID- ORCID: 0000-0002-6490-2519
AD  - Department of Pathology, Sydvestjysk Sygehus, Esbjerg, Denmark.
FAU - Honeth, Gabriella
AU  - Honeth G
AD  - Division of Oncology and Pathology, Department of Clinical Sciences, Lund 
      University, Lund, Sweden.
FAU - Bosch, Ana
AU  - Bosch A
AD  - Division of Oncology and Pathology, Department of Clinical Sciences, Lund 
      University, Lund, Sweden.
FAU - Lim, Elgene
AU  - Lim E
AUID- ORCID: 0000-0001-8065-8838
AD  - Garvan Institute of Medical Research, Sydney, NSW, Australia.
AD  - St. Vincent's Clinical School, Faculty of Medicine, University of New South Wales 
      Sydney, Sydney, NSW, Australia.
FAU - Ditzel, Henrik J
AU  - Ditzel HJ
AUID- ORCID: 0000-0003-3927-5135
AD  - Department of Cancer and Inflammation Research, Institute of Molecular Medicine, 
      University of Southern Denmark, Odense, Denmark. hditzel@health.sdu.dk.
AD  - Department of Oncology, Institute of Clinical Research, Odense University 
      Hospital, Odense, Denmark. hditzel@health.sdu.dk.
AD  - Academy of Geriatric Cancer Research (AgeCare), Odense University Hospital, 
      Odense, Denmark. hditzel@health.sdu.dk.
LA  - eng
PT  - Journal Article
PT  - Research Support, Non-U.S. Gov't
DEP - 20210825
TA  - Nat Commun
JT  - Nature communications
JID - 101528555
RN  - 0 (Protein Kinase Inhibitors)
RN  - 22X328QOC4 (Fulvestrant)
RN  - EC 2.7.11.1 (Proto-Oncogene Proteins c-akt)
RN  - EC 2.7.11.22 (Cyclin-Dependent Kinase 4)
RN  - EC 2.7.11.22 (Cyclin-Dependent Kinase 6)
SB  - IM
EIN - Nat Commun. 2021 Sep 16;12(1):5588. PMID: 34531405
MH  - Breast Neoplasms/*drug therapy/enzymology/genetics
MH  - Cell Line, Tumor
MH  - Cyclin-Dependent Kinase 4/*antagonists & inhibitors/genetics/metabolism
MH  - Cyclin-Dependent Kinase 6/*antagonists & inhibitors/genetics/metabolism
MH  - Disease Progression
MH  - Drug Resistance, Neoplasm
MH  - Drug Therapy, Combination
MH  - Female
MH  - Fulvestrant/*administration & dosage
MH  - Humans
MH  - Molecular Targeted Therapy
MH  - Protein Kinase Inhibitors/*administration & dosage
MH  - Proto-Oncogene Proteins c-akt/genetics/*metabolism
PMC - PMC8387387
COIS- The authors declare no competing interests.
EDAT- 2021/08/27 06:00
MHDA- 2021/09/25 06:00
CRDT- 2021/08/26 05:42
PHST- 2020/02/19 00:00 [received]
PHST- 2021/08/10 00:00 [accepted]
PHST- 2021/08/26 05:42 [entrez]
PHST- 2021/08/27 06:00 [pubmed]
PHST- 2021/09/25 06:00 [medline]
AID - 10.1038/s41467-021-25422-9 [pii]
AID - 25422 [pii]
AID - 10.1038/s41467-021-25422-9 [doi]
PST - epublish
SO  - Nat Commun. 2021 Aug 25;12(1):5112. doi: 10.1038/s41467-021-25422-9.

PMID- 34520734
OWN - NLM
STAT- MEDLINE
DCOM- 20220105
LR  - 20220105
IS  - 1878-3686 (Electronic)
IS  - 1535-6108 (Linking)
VI  - 39
IP  - 10
DP  - 2021 Oct 11
TI  - Expanding control of the tumor cell cycle with a CDK2/4/6 inhibitor.
PG  - 1404-1421.e11
LID - S1535-6108(21)00449-9 [pii]
LID - 10.1016/j.ccell.2021.08.009 [doi]
AB  - The CDK4/6 inhibitor, palbociclib (PAL), significantly improves progression-free 
      survival in HR(+)/HER2(-) breast cancer when combined with anti-hormonals. We 
      sought to discover PAL resistance mechanisms in preclinical models and through 
      analysis of clinical transcriptome specimens, which coalesced on induction of MYC 
      oncogene and Cyclin E/CDK2 activity. We propose that targeting the G(1) kinases 
      CDK2, CDK4, and CDK6 with a small-molecule overcomes resistance to CDK4/6 
      inhibition. We describe the pharmacodynamics and efficacy of PF-06873600 
      (PF3600), a pyridopyrimidine with potent inhibition of CDK2/4/6 activity and 
      efficacy in multiple in vivo tumor models. Together with the clinical analysis, 
      MYC activity predicts (PF3600) efficacy across multiple cell lineages. Finally, 
      we find that CDK2/4/6 inhibition does not compromise tumor-specific immune 
      checkpoint blockade responses in syngeneic models. We anticipate that (PF3600), 
      currently in phase 1 clinical trials, offers a therapeutic option to cancer 
      patients in whom CDK4/6 inhibition is insufficient to alter disease progression.
CI  - Copyright © 2021 Elsevier Inc. All rights reserved.
FAU - Freeman-Cook, Kevin
AU  - Freeman-Cook K
AD  - Pfizer Global Research and Development La Jolla, 10770 Science Center Drive, San 
      Diego, CA 92121, USA.
FAU - Hoffman, Robert L
AU  - Hoffman RL
AD  - Pfizer Global Research and Development La Jolla, 10770 Science Center Drive, San 
      Diego, CA 92121, USA.
FAU - Miller, Nichol
AU  - Miller N
AD  - Pfizer Global Research and Development La Jolla, 10770 Science Center Drive, San 
      Diego, CA 92121, USA.
FAU - Almaden, Jonathan
AU  - Almaden J
AD  - Pfizer Global Research and Development La Jolla, 10770 Science Center Drive, San 
      Diego, CA 92121, USA.
FAU - Chionis, John
AU  - Chionis J
AD  - Pfizer Global Research and Development La Jolla, 10770 Science Center Drive, San 
      Diego, CA 92121, USA.
FAU - Zhang, Qin
AU  - Zhang Q
AD  - Pfizer Global Research and Development La Jolla, 10770 Science Center Drive, San 
      Diego, CA 92121, USA.
FAU - Eisele, Koleen
AU  - Eisele K
AD  - Pfizer Global Research and Development La Jolla, 10770 Science Center Drive, San 
      Diego, CA 92121, USA.
FAU - Liu, Chaoting
AU  - Liu C
AD  - Pfizer Global Research and Development La Jolla, 10770 Science Center Drive, San 
      Diego, CA 92121, USA.
FAU - Zhang, Cathy
AU  - Zhang C
AD  - Pfizer Global Research and Development La Jolla, 10770 Science Center Drive, San 
      Diego, CA 92121, USA.
FAU - Huser, Nanni
AU  - Huser N
AD  - Pfizer Global Research and Development La Jolla, 10770 Science Center Drive, San 
      Diego, CA 92121, USA.
FAU - Nguyen, Lisa
AU  - Nguyen L
AD  - Pfizer Global Research and Development La Jolla, 10770 Science Center Drive, San 
      Diego, CA 92121, USA.
FAU - Costa-Jones, Cinthia
AU  - Costa-Jones C
AD  - Pfizer Global Research and Development La Jolla, 10770 Science Center Drive, San 
      Diego, CA 92121, USA.
FAU - Niessen, Sherry
AU  - Niessen S
AD  - Pfizer Global Research and Development La Jolla, 10770 Science Center Drive, San 
      Diego, CA 92121, USA.
FAU - Carelli, Jordan
AU  - Carelli J
AD  - Pfizer Global Research and Development La Jolla, 10770 Science Center Drive, San 
      Diego, CA 92121, USA.
FAU - Lapek, John
AU  - Lapek J
AD  - Pfizer Global Research and Development La Jolla, 10770 Science Center Drive, San 
      Diego, CA 92121, USA.
FAU - Weinrich, Scott L
AU  - Weinrich SL
AD  - Pfizer Global Research and Development La Jolla, 10770 Science Center Drive, San 
      Diego, CA 92121, USA.
FAU - Wei, Ping
AU  - Wei P
AD  - Pfizer Global Research and Development La Jolla, 10770 Science Center Drive, San 
      Diego, CA 92121, USA.
FAU - McMillan, Elizabeth
AU  - McMillan E
AD  - Pfizer Global Research and Development La Jolla, 10770 Science Center Drive, San 
      Diego, CA 92121, USA.
FAU - Wilson, Elizabeth
AU  - Wilson E
AD  - Pfizer Global Research and Development La Jolla, 10770 Science Center Drive, San 
      Diego, CA 92121, USA.
FAU - Wang, Tim S
AU  - Wang TS
AD  - Pfizer Global Research and Development La Jolla, 10770 Science Center Drive, San 
      Diego, CA 92121, USA.
FAU - McTigue, Michele
AU  - McTigue M
AD  - Pfizer Global Research and Development La Jolla, 10770 Science Center Drive, San 
      Diego, CA 92121, USA.
FAU - Ferre, Rose Ann
AU  - Ferre RA
AD  - Pfizer Global Research and Development La Jolla, 10770 Science Center Drive, San 
      Diego, CA 92121, USA.
FAU - He, You-Ai
AU  - He YA
AD  - Pfizer Global Research and Development La Jolla, 10770 Science Center Drive, San 
      Diego, CA 92121, USA.
FAU - Ninkovic, Sacha
AU  - Ninkovic S
AD  - Pfizer Global Research and Development La Jolla, 10770 Science Center Drive, San 
      Diego, CA 92121, USA.
FAU - Behenna, Douglas
AU  - Behenna D
AD  - Pfizer Global Research and Development La Jolla, 10770 Science Center Drive, San 
      Diego, CA 92121, USA.
FAU - Tran, Khanh T
AU  - Tran KT
AD  - Pfizer Global Research and Development La Jolla, 10770 Science Center Drive, San 
      Diego, CA 92121, USA.
FAU - Sutton, Scott
AU  - Sutton S
AD  - Pfizer Global Research and Development La Jolla, 10770 Science Center Drive, San 
      Diego, CA 92121, USA.
FAU - Nagata, Asako
AU  - Nagata A
AD  - Pfizer Global Research and Development La Jolla, 10770 Science Center Drive, San 
      Diego, CA 92121, USA.
FAU - Ornelas, Martha A
AU  - Ornelas MA
AD  - Pfizer Global Research and Development La Jolla, 10770 Science Center Drive, San 
      Diego, CA 92121, USA.
FAU - Kephart, Susan E
AU  - Kephart SE
AD  - Pfizer Global Research and Development La Jolla, 10770 Science Center Drive, San 
      Diego, CA 92121, USA.
FAU - Zehnder, Luke R
AU  - Zehnder LR
AD  - Pfizer Global Research and Development La Jolla, 10770 Science Center Drive, San 
      Diego, CA 92121, USA.
FAU - Murray, Brion
AU  - Murray B
AD  - Pfizer Global Research and Development La Jolla, 10770 Science Center Drive, San 
      Diego, CA 92121, USA.
FAU - Xu, Meirong
AU  - Xu M
AD  - Pfizer Global Research and Development La Jolla, 10770 Science Center Drive, San 
      Diego, CA 92121, USA.
FAU - Solowiej, James E
AU  - Solowiej JE
AD  - Pfizer Global Research and Development La Jolla, 10770 Science Center Drive, San 
      Diego, CA 92121, USA.
FAU - Visswanathan, Ravi
AU  - Visswanathan R
AD  - Pfizer Global Research and Development La Jolla, 10770 Science Center Drive, San 
      Diego, CA 92121, USA.
FAU - Boras, Britton
AU  - Boras B
AD  - Pfizer Global Research and Development La Jolla, 10770 Science Center Drive, San 
      Diego, CA 92121, USA.
FAU - Looper, David
AU  - Looper D
AD  - Pfizer Global Research and Development La Jolla, 10770 Science Center Drive, San 
      Diego, CA 92121, USA.
FAU - Lee, Nathan
AU  - Lee N
AD  - Pfizer Global Research and Development La Jolla, 10770 Science Center Drive, San 
      Diego, CA 92121, USA.
FAU - Bienkowska, Jadwiga R
AU  - Bienkowska JR
AD  - Pfizer Global Research and Development La Jolla, 10770 Science Center Drive, San 
      Diego, CA 92121, USA.
FAU - Zhu, Zhou
AU  - Zhu Z
AD  - Pfizer Global Research and Development La Jolla, 10770 Science Center Drive, San 
      Diego, CA 92121, USA.
FAU - Kan, Zhengyan
AU  - Kan Z
AD  - Pfizer Global Research and Development La Jolla, 10770 Science Center Drive, San 
      Diego, CA 92121, USA.
FAU - Ding, Ying
AU  - Ding Y
AD  - Pfizer Global Research and Development La Jolla, 10770 Science Center Drive, San 
      Diego, CA 92121, USA.
FAU - Mu, Xinmeng Jasmine
AU  - Mu XJ
AD  - Pfizer Global Research and Development La Jolla, 10770 Science Center Drive, San 
      Diego, CA 92121, USA.
FAU - Oderup, Cecilia
AU  - Oderup C
AD  - Pfizer Global Research and Development La Jolla, 10770 Science Center Drive, San 
      Diego, CA 92121, USA.
FAU - Salek-Ardakani, Shahram
AU  - Salek-Ardakani S
AD  - Pfizer Global Research and Development La Jolla, 10770 Science Center Drive, San 
      Diego, CA 92121, USA.
FAU - White, Michael A
AU  - White MA
AD  - Pfizer Global Research and Development La Jolla, 10770 Science Center Drive, San 
      Diego, CA 92121, USA.
FAU - VanArsdale, Todd
AU  - VanArsdale T
AD  - Pfizer Global Research and Development La Jolla, 10770 Science Center Drive, San 
      Diego, CA 92121, USA. Electronic address: todd.vanarsdale@pfizer.com.
FAU - Dann, Stephen G
AU  - Dann SG
AD  - Pfizer Global Research and Development La Jolla, 10770 Science Center Drive, San 
      Diego, CA 92121, USA. Electronic address: stephen@genesistherapeutics.ai.
LA  - eng
PT  - Journal Article
DEP - 20210913
PL  - United States
TA  - Cancer Cell
JT  - Cancer cell
JID - 101130617
RN  - EC 2.7.11.22 (CDK2 protein, human)
RN  - EC 2.7.11.22 (CDK6 protein, human)
RN  - EC 2.7.11.22 (Cyclin-Dependent Kinase 2)
RN  - EC 2.7.11.22 (Cyclin-Dependent Kinase 4)
RN  - EC 2.7.11.22 (Cyclin-Dependent Kinase 6)
SB  - IM
CIN - Cancer Cell. 2021 Oct 11;39(10):1302-1305. PMID: 34506738
MH  - Cell Cycle/*drug effects
MH  - Cyclin-Dependent Kinase 2/*antagonists & inhibitors
MH  - Cyclin-Dependent Kinase 4/*antagonists & inhibitors
MH  - Cyclin-Dependent Kinase 6/*antagonists & inhibitors
MH  - Female
MH  - Humans
MH  - Male
MH  - Neoplasms/*drug therapy/immunology
OTO - NOTNLM
OT  - *CCNE1
OT  - *CDK2
OT  - *CDK4
OT  - *CDK6
OT  - *MYC
OT  - *cell cycle
OT  - *hormone-receptor-positive breast cancer
OT  - *innate immune response
OT  - *palbociclib
OT  - *therapy resistance
COIS- Declaration of interests All authors listed on this manuscript are/were paid 
      employees and/or owned stock of Pfizer, Inc. during data collection, analysis, 
      and interpretation of their contributions.
EDAT- 2021/09/15 06:00
MHDA- 2022/01/06 06:00
CRDT- 2021/09/14 20:11
PHST- 2020/11/02 00:00 [received]
PHST- 2021/06/03 00:00 [revised]
PHST- 2021/08/17 00:00 [accepted]
PHST- 2021/09/15 06:00 [pubmed]
PHST- 2022/01/06 06:00 [medline]
PHST- 2021/09/14 20:11 [entrez]
AID - S1535-6108(21)00449-9 [pii]
AID - 10.1016/j.ccell.2021.08.009 [doi]
PST - ppublish
SO  - Cancer Cell. 2021 Oct 11;39(10):1404-1421.e11. doi: 10.1016/j.ccell.2021.08.009. 
      Epub 2021 Sep 13.

PMID- 27017286
OWN - NLM
STAT- MEDLINE
DCOM- 20160819
LR  - 20220330
IS  - 1532-1967 (Electronic)
IS  - 0305-7372 (Linking)
VI  - 45
DP  - 2016 Apr
TI  - Targeting CDK4/6 in patients with cancer.
PG  - 129-38
LID - S0305-7372(16)00034-7 [pii]
LID - 10.1016/j.ctrv.2016.03.002 [doi]
AB  - The cyclin D-cyclin dependent kinase (CDK) 4/6-inhibitor of CDK4 
      (INK4)-retinoblastoma (Rb) pathway controls cell cycle progression by regulating 
      the G1-S checkpoint. Dysregulation of the cyclin D-CDK4/6-INK4-Rb pathway results 
      in increased proliferation, and is frequently observed in many types of cancer. 
      Pathway activation can occur through a variety of mechanisms, including gene 
      amplification or rearrangement, loss of negative regulators, epigenetic 
      alterations, and point mutations in key pathway components. Due to the importance 
      of CDK4/6 activity in cancer cells, CDK4/6 inhibitors have emerged as promising 
      candidates for cancer treatment. Moreover, combination of a CDK4/6 inhibitor with 
      other targeted therapies may help overcome acquired or de novo treatment 
      resistance. Ongoing studies include combinations of CDK4/6 inhibitors with 
      endocrine therapy and phosphatidylinositol 3-kinase (PI3K) pathway inhibitors for 
      hormone receptor-positive (HR+) breast cancers, and with selective RAF and MEK 
      inhibitors for tumors with alterations in the mitogen activated protein kinase 
      (MAPK) pathway such as melanoma. In particular, the combination of CDK4/6 
      inhibitors with endocrine therapy, such as palbociclib's recent first-line 
      approval in combination with letrozole, is expected to transform the treatment of 
      HR+ breast cancer. Currently, three selective CDK4/6 inhibitors have been 
      approved or are in late-stage development: palbociclib (PD-0332991), ribociclib 
      (LEE011), and abemaciclib (LY2835219). Here we describe the current preclinical 
      and clinical data for these novel agents and discuss combination strategies with 
      other agents for the treatment of cancer.
CI  - Copyright © 2016 The Authors. Published by Elsevier Ltd.. All rights reserved.
FAU - Hamilton, Erika
AU  - Hamilton E
AD  - Sarah Cannon Research Institute/Tennessee Oncology PLLC, 250 25th Avenue North, 
      Nashville, TN 37203, United States. Electronic address: ehamilton@tnonc.com.
FAU - Infante, Jeffrey R
AU  - Infante JR
AD  - Sarah Cannon Research Institute/Tennessee Oncology PLLC, 250 25th Avenue North, 
      Nashville, TN 37203, United States. Electronic address: jinfante@tnonc.com.
LA  - eng
PT  - Journal Article
PT  - Research Support, Non-U.S. Gov't
PT  - Review
DEP - 20160308
PL  - Netherlands
TA  - Cancer Treat Rev
JT  - Cancer treatment reviews
JID - 7502030
RN  - 0 (Aminopyridines)
RN  - 0 (Antineoplastic Agents)
RN  - 0 (Phosphoinositide-3 Kinase Inhibitors)
RN  - 0 (Piperazines)
RN  - 0 (Purines)
RN  - 0 (Pyridines)
RN  - EC 2.7.11.1 (raf Kinases)
RN  - EC 2.7.11.22 (Cyclin-Dependent Kinase 4)
RN  - EC 2.7.12.2 (Mitogen-Activated Protein Kinase Kinases)
RN  - G9ZF61LE7G (palbociclib)
RN  - TK8ERE8P56 (ribociclib)
SB  - IM
MH  - Aminopyridines/*pharmacology
MH  - Antineoplastic Agents/pharmacology
MH  - Clinical Trials as Topic
MH  - Cyclin-Dependent Kinase 4/*antagonists & inhibitors
MH  - Drug Therapy, Combination
MH  - Humans
MH  - Mitogen-Activated Protein Kinase Kinases/antagonists & inhibitors
MH  - *Neoplasms/drug therapy/genetics/metabolism
MH  - Phosphoinositide-3 Kinase Inhibitors
MH  - Piperazines/*pharmacology
MH  - Purines/*pharmacology
MH  - Pyridines/*pharmacology
MH  - Signal Transduction/*drug effects
MH  - raf Kinases/antagonists & inhibitors
OTO - NOTNLM
OT  - Abemaciclib (LY2835219)
OT  - CDK4/6 inhibitor
OT  - Palbociclib (PD-0332991)
OT  - Ribociclib (LEE011)
EDAT- 2016/03/28 06:00
MHDA- 2016/08/20 06:00
CRDT- 2016/03/28 06:00
PHST- 2015/09/29 00:00 [received]
PHST- 2016/03/01 00:00 [revised]
PHST- 2016/03/02 00:00 [accepted]
PHST- 2016/03/28 06:00 [entrez]
PHST- 2016/03/28 06:00 [pubmed]
PHST- 2016/08/20 06:00 [medline]
AID - S0305-7372(16)00034-7 [pii]
AID - 10.1016/j.ctrv.2016.03.002 [doi]
PST - ppublish
SO  - Cancer Treat Rev. 2016 Apr;45:129-38. doi: 10.1016/j.ctrv.2016.03.002. Epub 2016 
      Mar 8.

PMID- 30806829
OWN - NLM
STAT- MEDLINE
DCOM- 20200713
LR  - 20200713
IS  - 1534-6269 (Electronic)
IS  - 1523-3790 (Print)
IS  - 1523-3790 (Linking)
VI  - 21
IP  - 3
DP  - 2019 Feb 26
TI  - CDK 4/6 Inhibitors in Breast Cancer: Current Controversies and Future Directions.
PG  - 25
LID - 10.1007/s11912-019-0769-3 [doi]
AB  - PURPOSE OF REVIEW: To describe the clinical role of CDK 4/6 inhibitors in hormone 
      receptor-positive (HR+) metastatic breast cancer (HR+ MBC) as well as current 
      controversies and evolving areas of research. RECENT FINDINGS: Palbociclib, 
      ribociclib, and abemaciclib are each approved in combination with an aromatase 
      inhibitor or fulvestrant for HR+ MBC. Abemaciclib is also approved as monotherapy 
      for pre-treated patients. Key questions in the field include whether all patients 
      with HR+ MBC should receive a CDK 4/6 inhibitor up front versus later line, 
      impact on overall survival, role of continued CDK 4/6 blockade, mechanism of 
      clinical resistance, and treatment sequencing. The development of CDK 4/6 
      inhibitors has changed the therapeutic management of HR+ MBC. Additional research 
      is needed to determine optimal treatment sequencing, understand mechanisms 
      governing resistance, and develop novel therapeutic strategies to circumvent or 
      overcome clinical resistance and further improve the outcomes of patients with 
      MBC.
FAU - Spring, Laura M
AU  - Spring LM
AD  - Massachusetts General Hospital Cancer Center, Harvard Medical School, Lawrence 
      House 304, 10 North Grove St, Boston, MA, 02114, USA.
FAU - Wander, Seth A
AU  - Wander SA
AD  - Massachusetts General Hospital Cancer Center, Harvard Medical School, Lawrence 
      House 304, 10 North Grove St, Boston, MA, 02114, USA.
FAU - Zangardi, Mark
AU  - Zangardi M
AD  - Massachusetts General Hospital Cancer Center, Harvard Medical School, Lawrence 
      House 304, 10 North Grove St, Boston, MA, 02114, USA.
FAU - Bardia, Aditya
AU  - Bardia A
AD  - Massachusetts General Hospital Cancer Center, Harvard Medical School, Lawrence 
      House 304, 10 North Grove St, Boston, MA, 02114, USA. 
      Bardia.Aditya@mgh.harvard.edu.
LA  - eng
GR  - KL2 TR002542/TR/NCATS NIH HHS/United States
GR  - L30 CA220758/CA/NCI NIH HHS/United States
GR  - T32 CA009172/CA/NCI NIH HHS/United States
PT  - Journal Article
PT  - Research Support, N.I.H., Extramural
PT  - Review
DEP - 20190226
TA  - Curr Oncol Rep
JT  - Current oncology reports
JID - 100888967
RN  - 0 (Antineoplastic Agents)
RN  - 0 (Protein Kinase Inhibitors)
RN  - EC 2.7.11.22 (CDK4 protein, human)
RN  - EC 2.7.11.22 (CDK6 protein, human)
RN  - EC 2.7.11.22 (Cyclin-Dependent Kinase 4)
RN  - EC 2.7.11.22 (Cyclin-Dependent Kinase 6)
SB  - IM
MH  - Antineoplastic Agents/*therapeutic use
MH  - Breast Neoplasms/*drug therapy/enzymology/pathology
MH  - Cyclin-Dependent Kinase 4/*antagonists & inhibitors
MH  - Cyclin-Dependent Kinase 6/*antagonists & inhibitors
MH  - *Drug Resistance, Neoplasm
MH  - Female
MH  - Humans
MH  - Protein Kinase Inhibitors/*therapeutic use
PMC - PMC6573012
MID - NIHMS1034245
OTO - NOTNLM
OT  - *Abemaciclib
OT  - *Clinical trials
OT  - *Cyclin-dependent kinases 4 and 6
OT  - *Metastatic breast cancer
OT  - *Palbociclib
OT  - *Resistance mechanisms
OT  - *Ribociclib
EDAT- 2019/02/27 06:00
MHDA- 2020/07/14 06:00
CRDT- 2019/02/27 06:00
PHST- 2019/02/27 06:00 [entrez]
PHST- 2019/02/27 06:00 [pubmed]
PHST- 2020/07/14 06:00 [medline]
AID - 10.1007/s11912-019-0769-3 [pii]
AID - 10.1007/s11912-019-0769-3 [doi]
PST - epublish
SO  - Curr Oncol Rep. 2019 Feb 26;21(3):25. doi: 10.1007/s11912-019-0769-3.

PMID- 28580868
OWN - NLM
STAT- MEDLINE
DCOM- 20170915
LR  - 20220331
IS  - 1527-7755 (Electronic)
IS  - 0732-183X (Print)
IS  - 0732-183X (Linking)
VI  - 35
IP  - 25
DP  - 2017 Sep 1
TI  - Cell-Cycle Therapeutics Come of Age.
PG  - 2949-2959
LID - 10.1200/JCO.2016.69.0032 [doi]
AB  - The ability to sustain unscheduled proliferation is a hallmark of cancer. The 
      normal process of cell division occurs via the cell cycle, a series of highly 
      regulated steps that are orchestrated at the molecular level by specific cyclins 
      that act in association with cyclin-dependent kinases (CDKs). Cyclin D and CDK4/6 
      play a key role in cell-cycle progression by phosphorylating and inactivating the 
      retinoblastoma protein, a tumor suppressor that restrains G1- to S-phase 
      progression. The first-generation CDK inhibitors demonstrated broad activity upon 
      several CDKs, which likely explains their considerable toxicities and limited 
      efficacy. Palbociclib, ribociclib, and abemaciclib represent a new class of 
      highly specific ATP-competitive CDK4/6 inhibitors that induce reversible G1-phase 
      cell-cycle arrest in retinoblastoma-positive tumor models. Both palbociclib and 
      ribociclib have been approved in combination with hormone-based therapy for the 
      treatment of naïve hormone receptor-positive advanced breast cancer on the basis 
      of an improvement in progression-free survival. In general, CDK4/6 inhibitors are 
      cytostatic as monotherapy but demonstrate favorable tolerability, which has 
      prompted interest in combination approaches. Combinations with 
      phosphatidylinositol 3-kinase and mammalian target of rapamycin inhibitors in 
      breast cancer, and inhibitors of the RAS/RAF/mitogen-activated protein kinase 
      pathway in RAS-mutant cancers are particularly promising approaches that are 
      currently being evaluated. Although the subject of intense preclinical study, 
      predictive biomarkers for response and resistance to these drugs remain largely 
      undefined. CDK4/6 inhibitors have emerged as the most promising of the cell-cycle 
      therapeutics and intense efforts are now underway to expand the reach of this 
      paradigm.
FAU - Ingham, Matthew
AU  - Ingham M
AD  - All authors: Columbia University School of Medicine, New York, NY.
FAU - Schwartz, Gary K
AU  - Schwartz GK
AD  - All authors: Columbia University School of Medicine, New York, NY.
LA  - eng
GR  - T32 CA203703/CA/NCI NIH HHS/United States
PT  - Journal Article
PT  - Review
DEP - 20170603
TA  - J Clin Oncol
JT  - Journal of clinical oncology : official journal of the American Society of 
      Clinical Oncology
JID - 8309333
RN  - 0 (Protein Kinase Inhibitors)
RN  - EC 2.7.11.22 (CDK4 protein, human)
RN  - EC 2.7.11.22 (CDK6 protein, human)
RN  - EC 2.7.11.22 (Cyclin-Dependent Kinase 4)
RN  - EC 2.7.11.22 (Cyclin-Dependent Kinase 6)
SB  - IM
CIN - 2875
MH  - Animals
MH  - Cell Cycle/*drug effects/physiology
MH  - Cyclin-Dependent Kinase 4/*antagonists & inhibitors
MH  - Cyclin-Dependent Kinase 6/*antagonists & inhibitors
MH  - Humans
MH  - Neoplasms/*drug therapy/enzymology/*pathology
MH  - Protein Kinase Inhibitors
PMC - PMC6075824
EDAT- 2017/06/06 06:00
MHDA- 2017/09/16 06:00
CRDT- 2017/06/06 06:00
PHST- 2017/06/06 06:00 [pubmed]
PHST- 2017/09/16 06:00 [medline]
PHST- 2017/06/06 06:00 [entrez]
AID - 690032 [pii]
AID - 10.1200/JCO.2016.69.0032 [doi]
PST - ppublish
SO  - J Clin Oncol. 2017 Sep 1;35(25):2949-2959. doi: 10.1200/JCO.2016.69.0032. Epub 
      2017 Jun 3.

PMID- 35025636
OWN - NLM
STAT- MEDLINE
DCOM- 20220128
LR  - 20220716
IS  - 1095-9203 (Electronic)
IS  - 0036-8075 (Print)
IS  - 0036-8075 (Linking)
VI  - 375
IP  - 6577
DP  - 2022 Jan 14
TI  - CDK4 and CDK6 kinases: From basic science to cancer therapy.
PG  - eabc1495
LID - 10.1126/science.abc1495 [doi]
AB  - Cyclin-dependent kinases 4 and 6 (CDK4 and CDK6) and their activating partners, 
      D-type cyclins, link the extracellular environment with the core cell cycle 
      machinery. Constitutive activation of cyclin D–CDK4/6 represents the driving 
      force of tumorigenesis in several cancer types. Small-molecule inhibitors of 
      CDK4/6 have been used with great success in the treatment of hormone 
      receptor–positive breast cancers and are in clinical trials for many other tumor 
      types. Unexpectedly, recent work indicates that inhibition of CDK4/6 affects a 
      wide range of cellular functions such as tumor cell metabolism and antitumor 
      immunity. We discuss how recent advances in understanding CDK4/6 biology are 
      opening new avenues for the future use of cyclin D–CDK4/6 inhibitors in cancer 
      treatment.
FAU - Fassl, Anne
AU  - Fassl A
AUID- ORCID: 0000-0003-2777-0585
AD  - Department of Cancer Biology, Dana-Farber Cancer Institute, Department of 
      Genetics, Blavatnik Institute, Harvard Medical School, Boston, MA 02215, USA.
FAU - Geng, Yan
AU  - Geng Y
AD  - Department of Cancer Biology, Dana-Farber Cancer Institute, Department of 
      Genetics, Blavatnik Institute, Harvard Medical School, Boston, MA 02215, USA.
FAU - Sicinski, Piotr
AU  - Sicinski P
AUID- ORCID: 0000-0002-8859-5234
AD  - Department of Cancer Biology, Dana-Farber Cancer Institute, Department of 
      Genetics, Blavatnik Institute, Harvard Medical School, Boston, MA 02215, USA.
LA  - eng
GR  - P01 CA250959/CA/NCI NIH HHS/United States
GR  - R50 CA243769/CA/NCI NIH HHS/United States
GR  - R01 CA236226/CA/NCI NIH HHS/United States
GR  - P50 CA168504/CA/NCI NIH HHS/United States
GR  - R01 CA202634/CA/NCI NIH HHS/United States
PT  - Journal Article
PT  - Research Support, N.I.H., Extramural
PT  - Review
DEP - 20220114
TA  - Science
JT  - Science (New York, N.Y.)
JID - 0404511
RN  - 0 (Antineoplastic Agents)
RN  - 0 (Protein Kinase Inhibitors)
RN  - EC 2.7.11.22 (Cyclin-Dependent Kinase 4)
RN  - EC 2.7.11.22 (Cyclin-Dependent Kinase 6)
SB  - IM
MH  - Animals
MH  - Antineoplastic Agents/adverse effects/pharmacology/therapeutic use
MH  - Antineoplastic Combined Chemotherapy Protocols/pharmacology/therapeutic use
MH  - Carcinogenesis
MH  - Cell Proliferation/drug effects
MH  - Cellular Senescence
MH  - Clinical Trials as Topic
MH  - Cyclin-Dependent Kinase 4/*antagonists & inhibitors/*metabolism
MH  - Cyclin-Dependent Kinase 6/*antagonists & inhibitors/*metabolism
MH  - Drug Resistance, Neoplasm
MH  - Drug Synergism
MH  - Humans
MH  - Neoplasms/*drug therapy/immunology/metabolism/pathology
MH  - Protein Kinase Inhibitors/pharmacology/therapeutic use
PMC - PMC9048628
MID - NIHMS1793605
EDAT- 2022/01/14 06:00
MHDA- 2022/01/29 06:00
CRDT- 2022/01/13 17:19
PHST- 2022/01/13 17:19 [entrez]
PHST- 2022/01/14 06:00 [pubmed]
PHST- 2022/01/29 06:00 [medline]
AID - 10.1126/science.abc1495 [doi]
PST - ppublish
SO  - Science. 2022 Jan 14;375(6577):eabc1495. doi: 10.1126/science.abc1495. Epub 2022 
      Jan 14.

PMID- 27020857
OWN - NLM
STAT- MEDLINE
DCOM- 20170227
LR  - 20220410
IS  - 1538-7445 (Electronic)
IS  - 0008-5472 (Print)
IS  - 0008-5472 (Linking)
VI  - 76
IP  - 8
DP  - 2016 Apr 15
TI  - Early Adaptation and Acquired Resistance to CDK4/6 Inhibition in Estrogen 
      Receptor-Positive Breast Cancer.
PG  - 2301-13
LID - 10.1158/0008-5472.CAN-15-0728 [doi]
AB  - Small-molecule inhibitors of the CDK4/6 cell-cycle kinases have shown clinical 
      efficacy in estrogen receptor (ER)-positive metastatic breast cancer, although 
      their cytostatic effects are limited by primary and acquired resistance. Here we 
      report that ER-positive breast cancer cells can adapt quickly to CDK4/6 
      inhibition and evade cytostasis, in part, via noncanonical cyclin 
      D1-CDK2-mediated S-phase entry. This adaptation was prevented by cotreatment with 
      hormone therapies or PI3K inhibitors, which reduced the levels of cyclin D1 
      (CCND1) and other G1-S cyclins, abolished pRb phosphorylation, and inhibited 
      activation of S-phase transcriptional programs. Combined targeting of both CDK4/6 
      and PI3K triggered cancer cell apoptosis in vitro and in patient-derived tumor 
      xenograft (PDX) models, resulting in tumor regression and improved disease 
      control. Furthermore, a triple combination of endocrine therapy, CDK4/6, and PI3K 
      inhibition was more effective than paired combinations, provoking rapid tumor 
      regressions in a PDX model. Mechanistic investigations showed that acquired 
      resistance to CDK4/6 inhibition resulted from bypass of cyclin D1-CDK4/6 
      dependency through selection of CCNE1 amplification or RB1 loss. Notably, 
      although PI3K inhibitors could prevent resistance to CDK4/6 inhibitors, they 
      failed to resensitize cells once resistance had been acquired. However, we found 
      that cells acquiring resistance to CDK4/6 inhibitors due to CCNE1 amplification 
      could be resensitized by targeting CDK2. Overall, our results illustrate 
      convergent mechanisms of early adaptation and acquired resistance to CDK4/6 
      inhibitors that enable alternate means of S-phase entry, highlighting strategies 
      to prevent the acquisition of therapeutic resistance to these agents. Cancer Res; 
      76(8); 2301-13. ©2016 AACR.
CI  - ©2016 American Association for Cancer Research.
FAU - Herrera-Abreu, Maria Teresa
AU  - Herrera-Abreu MT
AD  - The Breast Cancer Now Research Centre, Institute of Cancer Research, London, 
      United Kingdom.
FAU - Palafox, Marta
AU  - Palafox M
AD  - Experimental Therapeutics Group, Vall d'Hebron Institute of Oncology, Barcelona, 
      Spain.
FAU - Asghar, Uzma
AU  - Asghar U
AD  - The Breast Cancer Now Research Centre, Institute of Cancer Research, London, 
      United Kingdom.
FAU - Rivas, Martín A
AU  - Rivas MA
AD  - Weill Cornell Medicine, Cornell University, New York, New York.
FAU - Cutts, Rosalind J
AU  - Cutts RJ
AD  - The Breast Cancer Now Research Centre, Institute of Cancer Research, London, 
      United Kingdom.
FAU - Garcia-Murillas, Isaac
AU  - Garcia-Murillas I
AD  - The Breast Cancer Now Research Centre, Institute of Cancer Research, London, 
      United Kingdom.
FAU - Pearson, Alex
AU  - Pearson A
AD  - The Breast Cancer Now Research Centre, Institute of Cancer Research, London, 
      United Kingdom.
FAU - Guzman, Marta
AU  - Guzman M
AD  - Experimental Therapeutics Group, Vall d'Hebron Institute of Oncology, Barcelona, 
      Spain.
FAU - Rodriguez, Olga
AU  - Rodriguez O
AD  - Experimental Therapeutics Group, Vall d'Hebron Institute of Oncology, Barcelona, 
      Spain.
FAU - Grueso, Judit
AU  - Grueso J
AD  - Experimental Therapeutics Group, Vall d'Hebron Institute of Oncology, Barcelona, 
      Spain.
FAU - Bellet, Meritxell
AU  - Bellet M
AD  - Medical Oncology, Hospital Vall d'Hebron, Spain.
FAU - Cortés, Javier
AU  - Cortés J
AD  - Medical Oncology, Hospital Vall d'Hebron, Spain.
FAU - Elliott, Richard
AU  - Elliott R
AD  - The Breast Cancer Now Research Centre, Institute of Cancer Research, London, 
      United Kingdom.
FAU - Pancholi, Sunil
AU  - Pancholi S
AD  - The Breast Cancer Now Research Centre, Institute of Cancer Research, London, 
      United Kingdom.
FAU - Baselga, José
AU  - Baselga J
AD  - Department of Medicine, Memorial Sloan-Kettering Cancer Center, New York, New 
      York.
FAU - Dowsett, Mitch
AU  - Dowsett M
AD  - The Breast Cancer Now Research Centre, Institute of Cancer Research, London, 
      United Kingdom. Academic Department of Biochemistry, Royal Marsden Hospital, 
      London, United Kingdom.
FAU - Martin, Lesley-Ann
AU  - Martin LA
AD  - The Breast Cancer Now Research Centre, Institute of Cancer Research, London, 
      United Kingdom.
FAU - Turner, Nicholas C
AU  - Turner NC
AD  - The Breast Cancer Now Research Centre, Institute of Cancer Research, London, 
      United Kingdom. Breast Unit, Royal Marsden Hospital, London, United Kingdom. 
      nicholas.turner@icr.ac.uk vserra@vhio.net.
FAU - Serra, Violeta
AU  - Serra V
AD  - Experimental Therapeutics Group, Vall d'Hebron Institute of Oncology, Barcelona, 
      Spain. nicholas.turner@icr.ac.uk vserra@vhio.net.
LA  - eng
GR  - P30 CA008748/CA/NCI NIH HHS/United States
PT  - Journal Article
PT  - Research Support, Non-U.S. Gov't
DEP - 20160328
TA  - Cancer Res
JT  - Cancer research
JID - 2984705R
RN  - 0 (Antineoplastic Agents)
RN  - 0 (Piperazines)
RN  - 0 (Pyridines)
RN  - 0 (Receptors, Estrogen)
RN  - EC 2.7.11.22 (Cyclin-Dependent Kinase 4)
RN  - EC 2.7.11.22 (Cyclin-Dependent Kinase 6)
RN  - G9ZF61LE7G (palbociclib)
SB  - IM
EIN - Cancer Res. 2016 Oct 1;76(19):5907. PMID: 27698190
MH  - Animals
MH  - Antineoplastic Agents/pharmacology
MH  - Breast Neoplasms/drug therapy/*enzymology/metabolism
MH  - Cell Line, Tumor
MH  - Cyclin-Dependent Kinase 4/*antagonists & inhibitors
MH  - Cyclin-Dependent Kinase 6/*antagonists & inhibitors
MH  - Drug Resistance, Neoplasm
MH  - Female
MH  - Heterografts
MH  - Humans
MH  - Mice
MH  - Piperazines/therapeutic use
MH  - Pyridines/therapeutic use
MH  - Receptors, Estrogen/*metabolism
PMC - PMC5426059
MID - NIHMS864302
COIS- Disclosure of Potential Conflicts of Interest M. Bellet has received speakers’ 
      bureau honoraria from Astra Zeneca. J. Cortes has received speakers’ bureau 
      honoraria from Novartis. M. Dowsett reports receiving a commercial research grant 
      from Pfizer and has received speakers’ bureau honoraria from Pfizer. L.-A. Martin 
      reports receiving a commercial research grant from PUMA and Pfizer. N.C. Turner 
      reports receiving a commercial research grant from Pfizer and Roche and is a 
      consultant/advisory board member for Novartis, Pfizer, and Roche. No potential 
      conflicts of interest were disclosed by the other authors.
EDAT- 2016/03/30 06:00
MHDA- 2017/02/28 06:00
CRDT- 2016/03/30 06:00
PHST- 2015/03/16 00:00 [received]
PHST- 2016/01/29 00:00 [accepted]
PHST- 2016/03/30 06:00 [entrez]
PHST- 2016/03/30 06:00 [pubmed]
PHST- 2017/02/28 06:00 [medline]
AID - 0008-5472.CAN-15-0728 [pii]
AID - 10.1158/0008-5472.CAN-15-0728 [doi]
PST - ppublish
SO  - Cancer Res. 2016 Apr 15;76(8):2301-13. doi: 10.1158/0008-5472.CAN-15-0728. Epub 
      2016 Mar 28.

PMID- 32145796
OWN - NLM
STAT- MEDLINE
DCOM- 20200318
LR  - 20200318
IS  - 1474-547X (Electronic)
IS  - 0140-6736 (Linking)
VI  - 395
IP  - 10226
DP  - 2020 Mar 7
TI  - Cyclin-dependent kinase 4 and 6 inhibitors for hormone receptor-positive breast 
      cancer: past, present, and future.
PG  - 817-827
LID - S0140-6736(20)30165-3 [pii]
LID - 10.1016/S0140-6736(20)30165-3 [doi]
AB  - The development and approval of cyclin-dependent kinase (CDK) 4 and 6 inhibitors 
      for hormone receptor-positive and human epidermal growth factor receptor 2 
      (HER2)-negative metastatic breast cancer represents a major milestone in cancer 
      therapeutics. Three different oral CDK4/6 inhibitors, palbociclib, ribociclib, 
      and abemaciclib, have significantly improved progression-free survival by a 
      number of months when combined with endocrine therapy. More recently, improvement 
      in overall survival has been reported with ribociclib and abemaciclib. The 
      toxicity profile of all three drugs is well described and generally easily 
      manageable with dose reductions when indicated. More myelotoxicity is observed 
      with palbociclib and ribociclib, but more gastrointestinal toxicity is observed 
      with abemaciclib. Emerging data is shedding light on the resistance mechanisms 
      associated with CDK4/6 inhibitors, including cell cycle alterations and 
      activation of upstream tyrosine kinase receptors. A number of clinical trials are 
      exploring several important questions regarding treatment sequencing, 
      combinatorial strategies, and the use of CDK4/6 inhibitors in the adjuvant and 
      neoadjuvant settings, thereby further expanding and refining the clinical 
      application of CDK4/6 inhibitors for patients with breast cancer.
CI  - Copyright © 2020 Elsevier Ltd. All rights reserved.
FAU - Spring, Laura M
AU  - Spring LM
AD  - Department of Medical Oncology, Massachusetts General Hospital Cancer Center, 
      Harvard Medical School, Boston, MA, USA.
FAU - Wander, Seth A
AU  - Wander SA
AD  - Department of Medical Oncology, Massachusetts General Hospital Cancer Center, 
      Harvard Medical School, Boston, MA, USA.
FAU - Andre, Fabrice
AU  - Andre F
AD  - Department of Medical Oncology, Institut Gustave Roussy, Villejuif, France.
FAU - Moy, Beverly
AU  - Moy B
AD  - Department of Medical Oncology, Massachusetts General Hospital Cancer Center, 
      Harvard Medical School, Boston, MA, USA.
FAU - Turner, Nicholas C
AU  - Turner NC
AD  - Department of Medical Oncology, Royal Marsden Hospital, Institute of Cancer 
      Research, London, UK.
FAU - Bardia, Aditya
AU  - Bardia A
AD  - Department of Medical Oncology, Massachusetts General Hospital Cancer Center, 
      Harvard Medical School, Boston, MA, USA. Electronic address: 
      bardia.aditya@mgh.harvard.edu.
LA  - eng
GR  - KL2 TR002542/TR/NCATS NIH HHS/United States
PT  - Journal Article
PT  - Research Support, N.I.H., Extramural
PT  - Research Support, Non-U.S. Gov't
PT  - Review
PL  - England
TA  - Lancet
JT  - Lancet (London, England)
JID - 2985213R
RN  - 0 (Protein Kinase Inhibitors)
RN  - 0 (Receptors, Estrogen)
RN  - 0 (Receptors, Progesterone)
RN  - EC 2.7.11.22 (CDK4 protein, human)
RN  - EC 2.7.11.22 (CDK6 protein, human)
RN  - EC 2.7.11.22 (Cyclin-Dependent Kinase 4)
RN  - EC 2.7.11.22 (Cyclin-Dependent Kinase 6)
SB  - IM
MH  - Breast Neoplasms/*drug therapy
MH  - Cell Cycle/drug effects
MH  - Clinical Trials as Topic
MH  - Cyclin-Dependent Kinase 4/*antagonists & inhibitors
MH  - Cyclin-Dependent Kinase 6/*antagonists & inhibitors
MH  - Female
MH  - Forecasting
MH  - Humans
MH  - Protein Kinase Inhibitors/*therapeutic use
MH  - Receptors, Estrogen
MH  - Receptors, Progesterone
EDAT- 2020/03/09 06:00
MHDA- 2020/03/19 06:00
CRDT- 2020/03/09 06:00
PHST- 2019/08/30 00:00 [received]
PHST- 2020/01/07 00:00 [revised]
PHST- 2020/01/20 00:00 [accepted]
PHST- 2020/03/09 06:00 [entrez]
PHST- 2020/03/09 06:00 [pubmed]
PHST- 2020/03/19 06:00 [medline]
AID - S0140-6736(20)30165-3 [pii]
AID - 10.1016/S0140-6736(20)30165-3 [doi]
PST - ppublish
SO  - Lancet. 2020 Mar 7;395(10226):817-827. doi: 10.1016/S0140-6736(20)30165-3.

PMID- 32393766
OWN - NLM
STAT- MEDLINE
DCOM- 20200805
LR  - 20220728
IS  - 2041-1723 (Electronic)
IS  - 2041-1723 (Linking)
VI  - 11
IP  - 1
DP  - 2020 May 11
TI  - Acquired resistance to combined BET and CDK4/6 inhibition in triple-negative 
      breast cancer.
PG  - 2350
LID - 10.1038/s41467-020-16170-3 [doi]
LID - 2350
AB  - BET inhibitors are promising therapeutic agents for the treatment of 
      triple-negative breast cancer (TNBC), but the rapid emergence of resistance 
      necessitates investigation of combination therapies and their effects on tumor 
      evolution. Here, we show that palbociclib, a CDK4/6 inhibitor, and paclitaxel, a 
      microtubule inhibitor, synergize with the BET inhibitor JQ1 in TNBC lines. 
      High-complexity DNA barcoding and mathematical modeling indicate a high rate of 
      de novo acquired resistance to these drugs relative to pre-existing resistance. 
      We demonstrate that the combination of JQ1 and palbociclib induces cell division 
      errors, which can increase the chance of developing aneuploidy. Characterizing 
      acquired resistance to combination treatment at a single cell level shows 
      heterogeneous mechanisms including activation of G1-S and senescence pathways. 
      Our results establish a rationale for further investigation of combined BET and 
      CDK4/6 inhibition in TNBC and suggest novel mechanisms of action for these drugs 
      and new vulnerabilities in cells after emergence of resistance.
FAU - Ge, Jennifer Y
AU  - Ge JY
AUID- ORCID: 0000-0003-2933-5261
AD  - Department of Medical Oncology, Dana-Farber Cancer Institute, Boston, MA, 02215, 
      USA.
AD  - Department of Data Sciences, Dana-Farber Cancer Institute, Boston, MA, 02215, 
      USA.
AD  - Harvard-MIT Division of Health Sciences and Technology, Harvard Medical School, 
      Boston, MA, 02115, USA.
FAU - Shu, Shaokun
AU  - Shu S
AD  - Department of Medical Oncology, Dana-Farber Cancer Institute, Boston, MA, 02215, 
      USA.
AD  - Department of Medicine, Harvard Medical School, Boston, MA, 02115, USA.
AD  - Peking University Cancer Hospital and Institute, Beijing, 100142, China.
FAU - Kwon, Mijung
AU  - Kwon M
AD  - Department of Pediatric Oncology, Dana-Farber Cancer Institute, Boston, MA, 
      02215, USA.
AD  - Department of Cell Biology, Harvard Medical School, Boston, MA, 02115, USA.
AD  - Department of Life Science and the Research Center for Cellular Homeostasis, Ewha 
      Womans University, Seoul, 120-750, Korea.
FAU - Jovanović, Bojana
AU  - Jovanović B
AD  - Department of Medical Oncology, Dana-Farber Cancer Institute, Boston, MA, 02215, 
      USA.
AD  - Department of Medicine, Harvard Medical School, Boston, MA, 02115, USA.
AD  - Eli and Edythe L. Broad Institute, Cambridge, MA, 02142, USA.
FAU - Murphy, Katherine
AU  - Murphy K
AD  - Department of Medical Oncology, Dana-Farber Cancer Institute, Boston, MA, 02215, 
      USA.
FAU - Gulvady, Anushree
AU  - Gulvady A
AUID- ORCID: 0000-0002-5451-9380
AD  - Department of Medical Oncology, Dana-Farber Cancer Institute, Boston, MA, 02215, 
      USA.
AD  - Department of Medicine, Harvard Medical School, Boston, MA, 02115, USA.
FAU - Fassl, Anne
AU  - Fassl A
AD  - Department of Cancer Biology, Dana-Farber Cancer Institute, Boston, MA, 02215, 
      USA.
AD  - Department of Genetics, Harvard Medical School, Boston, MA, 02115, USA.
FAU - Trinh, Anne
AU  - Trinh A
AD  - Department of Medical Oncology, Dana-Farber Cancer Institute, Boston, MA, 02215, 
      USA.
AD  - Department of Medicine, Harvard Medical School, Boston, MA, 02115, USA.
FAU - Kuang, Yanan
AU  - Kuang Y
AD  - Belfer Center for Applied Cancer Science, Dana-Farber Cancer Institute, Boston, 
      MA, 02215, USA.
FAU - Heavey, Grace A
AU  - Heavey GA
AD  - Belfer Center for Applied Cancer Science, Dana-Farber Cancer Institute, Boston, 
      MA, 02215, USA.
FAU - Luoma, Adrienne
AU  - Luoma A
AD  - Department of Cancer Immunology and Virology, Dana-Farber Cancer Institute, 
      Boston, MA, 02215, USA.
AD  - Department of Microbiology and Immunobiology, Harvard Medical School, Boston, MA, 
      02115, USA.
FAU - Paweletz, Cloud
AU  - Paweletz C
AD  - Belfer Center for Applied Cancer Science, Dana-Farber Cancer Institute, Boston, 
      MA, 02215, USA.
FAU - Thorner, Aaron R
AU  - Thorner AR
AD  - Department of Medical Oncology, Dana-Farber Cancer Institute, Boston, MA, 02215, 
      USA.
AD  - Center for Cancer Genome Discovery, Dana-Farber Cancer Institute, Boston, MA, 
      02215, USA.
FAU - Wucherpfennig, Kai W
AU  - Wucherpfennig KW
AD  - Department of Cancer Immunology and Virology, Dana-Farber Cancer Institute, 
      Boston, MA, 02215, USA.
AD  - Department of Microbiology and Immunobiology, Harvard Medical School, Boston, MA, 
      02115, USA.
AD  - Ludwig Center at Harvard, Harvard Medical School, Boston, MA, 02115, USA.
FAU - Qi, Jun
AU  - Qi J
AD  - Department of Medicine, Harvard Medical School, Boston, MA, 02115, USA.
AD  - Department of Cancer Biology, Dana-Farber Cancer Institute, Boston, MA, 02215, 
      USA.
FAU - Brown, Myles
AU  - Brown M
AD  - Department of Medical Oncology, Dana-Farber Cancer Institute, Boston, MA, 02215, 
      USA.
AD  - Department of Medicine, Harvard Medical School, Boston, MA, 02115, USA.
AD  - Ludwig Center at Harvard, Harvard Medical School, Boston, MA, 02115, USA.
AD  - Center for Functional Cancer Epigenetics, Dana-Farber Cancer Institute, Boston, 
      MA, 02215, USA.
FAU - Sicinski, Piotr
AU  - Sicinski P
AUID- ORCID: 0000-0002-8859-5234
AD  - Department of Cancer Biology, Dana-Farber Cancer Institute, Boston, MA, 02215, 
      USA.
AD  - Department of Genetics, Harvard Medical School, Boston, MA, 02115, USA.
FAU - McDonald, Thomas O
AU  - McDonald TO
AD  - Department of Data Sciences, Dana-Farber Cancer Institute, Boston, MA, 02215, 
      USA.
AD  - Center for Cancer Evolution, Dana-Farber Cancer Institute, Boston, MA, 02215, 
      USA.
AD  - Department of Biostatistics, Harvard T. H. Chan School of Public Health, Boston, 
      MA, 02115, USA.
AD  - Department of Stem Cell and Regenerative Biology, Harvard University, Cambridge, 
      MA, 02138, USA.
FAU - Pellman, David
AU  - Pellman D
AD  - Department of Pediatric Oncology, Dana-Farber Cancer Institute, Boston, MA, 
      02215, USA.
AD  - Department of Cell Biology, Harvard Medical School, Boston, MA, 02115, USA.
AD  - Ludwig Center at Harvard, Harvard Medical School, Boston, MA, 02115, USA.
AD  - Center for Cancer Evolution, Dana-Farber Cancer Institute, Boston, MA, 02215, 
      USA.
AD  - Department of Pediatrics, Harvard Medical School, Boston, MA, 02115, USA.
FAU - Michor, Franziska
AU  - Michor F
AUID- ORCID: 0000-0003-4869-8842
AD  - Department of Data Sciences, Dana-Farber Cancer Institute, Boston, MA, 02215, 
      USA. michor@jimmy.harvard.edu.
AD  - Eli and Edythe L. Broad Institute, Cambridge, MA, 02142, USA. 
      michor@jimmy.harvard.edu.
AD  - Ludwig Center at Harvard, Harvard Medical School, Boston, MA, 02115, USA. 
      michor@jimmy.harvard.edu.
AD  - Center for Cancer Evolution, Dana-Farber Cancer Institute, Boston, MA, 02215, 
      USA. michor@jimmy.harvard.edu.
AD  - Department of Biostatistics, Harvard T. H. Chan School of Public Health, Boston, 
      MA, 02115, USA. michor@jimmy.harvard.edu.
AD  - Department of Stem Cell and Regenerative Biology, Harvard University, Cambridge, 
      MA, 02138, USA. michor@jimmy.harvard.edu.
FAU - Polyak, Kornelia
AU  - Polyak K
AUID- ORCID: 0000-0002-5964-0382
AD  - Department of Medical Oncology, Dana-Farber Cancer Institute, Boston, MA, 02215, 
      USA. kornelia_polyak@dfci.harvard.edu.
AD  - Department of Medicine, Harvard Medical School, Boston, MA, 02115, USA. 
      kornelia_polyak@dfci.harvard.edu.
AD  - Eli and Edythe L. Broad Institute, Cambridge, MA, 02142, USA. 
      kornelia_polyak@dfci.harvard.edu.
AD  - Ludwig Center at Harvard, Harvard Medical School, Boston, MA, 02115, USA. 
      kornelia_polyak@dfci.harvard.edu.
AD  - Center for Functional Cancer Epigenetics, Dana-Farber Cancer Institute, Boston, 
      MA, 02215, USA. kornelia_polyak@dfci.harvard.edu.
AD  - Center for Cancer Evolution, Dana-Farber Cancer Institute, Boston, MA, 02215, 
      USA. kornelia_polyak@dfci.harvard.edu.
LA  - eng
GR  - R35 CA197623/CA/NCI NIH HHS/United States
GR  - F30 CA228208/CA/NCI NIH HHS/United States
GR  - R01 CA213404/CA/NCI NIH HHS/United States
GR  - U54 CA193461/CA/NCI NIH HHS/United States
GR  - P50 CA168504/CA/NCI NIH HHS/United States
GR  - R01 CA202634/CA/NCI NIH HHS/United States
PT  - Journal Article
PT  - Research Support, N.I.H., Extramural
PT  - Research Support, Non-U.S. Gov't
PT  - Research Support, U.S. Gov't, Non-P.H.S.
DEP - 20200511
TA  - Nat Commun
JT  - Nature communications
JID - 101528555
RN  - 0 ((+)-JQ1 compound)
RN  - 0 (Azepines)
RN  - 0 (DNA, Neoplasm)
RN  - 0 (Piperazines)
RN  - 0 (Proteins)
RN  - 0 (Pyridines)
RN  - 0 (Retinoblastoma Protein)
RN  - 0 (Triazoles)
RN  - 0 (bromodomain and extra-terminal domain protein, human)
RN  - EC 2.7.11.22 (Cyclin-Dependent Kinase 4)
RN  - EC 2.7.11.22 (Cyclin-Dependent Kinase 6)
RN  - G9ZF61LE7G (palbociclib)
RN  - P88XT4IS4D (Paclitaxel)
SB  - IM
MH  - Animals
MH  - Azepines/pharmacology
MH  - Cell Cycle Checkpoints/drug effects
MH  - Cell Proliferation/drug effects
MH  - Clone Cells
MH  - Cyclin-Dependent Kinase 4/*antagonists & inhibitors/metabolism
MH  - Cyclin-Dependent Kinase 6/*antagonists & inhibitors/metabolism
MH  - DNA, Neoplasm/metabolism
MH  - *Drug Resistance, Neoplasm/drug effects
MH  - Drug Synergism
MH  - Female
MH  - Gene Expression Regulation, Neoplastic/drug effects
MH  - Mice
MH  - Models, Biological
MH  - Mutation/genetics
MH  - Paclitaxel/pharmacology
MH  - Piperazines/pharmacology
MH  - Ploidies
MH  - Proteins/*antagonists & inhibitors/metabolism
MH  - Pyridines/pharmacology
MH  - Retinoblastoma Protein/genetics/metabolism
MH  - Treatment Outcome
MH  - Triazoles/pharmacology
MH  - Triple Negative Breast Neoplasms/*drug therapy/genetics
MH  - Up-Regulation/drug effects/genetics
PMC - PMC7214447
COIS- The authors declare the following competing interests: K.P. and P.S. received 
      research support and were consultants to Novartis Institutes for BioMedical 
      Research during the execution of this study. K.P. serves on the scientific 
      advisory board of Farcast Biosciences and Acrivon Therapeutics. M.B. receives 
      sponsored research support from Novartis, serves on the scientific advisory board 
      of Kronos Bio, and is a consultant to GTx, Inc., Aleta Biotherapeutics, and H3 
      Biomedicine.
EDAT- 2020/05/13 06:00
MHDA- 2020/08/06 06:00
CRDT- 2020/05/13 06:00
PHST- 2019/10/24 00:00 [received]
PHST- 2020/04/20 00:00 [accepted]
PHST- 2020/05/13 06:00 [entrez]
PHST- 2020/05/13 06:00 [pubmed]
PHST- 2020/08/06 06:00 [medline]
AID - 10.1038/s41467-020-16170-3 [pii]
AID - 16170 [pii]
AID - 10.1038/s41467-020-16170-3 [doi]
PST - epublish
SO  - Nat Commun. 2020 May 11;11(1):2350. doi: 10.1038/s41467-020-16170-3.

PMID- 34098219
OWN - NLM
STAT- MEDLINE
DCOM- 20210827
LR  - 20210827
IS  - 1532-1967 (Electronic)
IS  - 0305-7372 (Linking)
VI  - 99
DP  - 2021 Sep
TI  - NRAS mutant melanoma: Towards better therapies.
PG  - 102238
LID - S0305-7372(21)00086-4 [pii]
LID - 10.1016/j.ctrv.2021.102238 [doi]
AB  - Genetic alterations affecting RAS proteins are commonly found in human cancers. 
      Roughly a fourth of melanoma patients carry activating NRAS mutations, rendering 
      this malignancy particularly challenging to treat. Although the development of 
      targeted as well as immunotherapies led to a substantial improvement in the 
      overall survival of non-NRAS(mut) melanoma patients (e.g. BRAF(mut)), patients 
      with NRAS(mut) melanomas have an overall poorer prognosis due to the high 
      aggressiveness of RAS(mut) tumors, lack of efficient targeted therapies or 
      rapidly emerging resistance to existing treatments. Understanding how NRAS-driven 
      melanomas develop therapy resistance by maintaining cell cycle progression and 
      survival is crucial to develop more effective and specific treatments for this 
      group of melanoma patients. In this review, we provide an updated summary of 
      currently available therapeutic options for NRAS(mut) melanoma patients with a 
      focus on combined inhibition of MAPK signaling and CDK4/6-driven cell cycle 
      progression and mechanisms of the inevitably developing resistance to these 
      treatments. We conclude with an outlook on the most promising novel therapeutic 
      approaches for melanoma patients with constitutively active NRAS. STATEMENT OF 
      SIGNIFICANCE: An estimated 75000 patients are affected by NRAS(mut) melanoma each 
      year and these patients still have a shorter progression-free survival than 
      BRAF(mut) melanomas. Both intrinsic and acquired resistance occur in NRAS-driven 
      melanomas once treated with single or combined targeted therapies involving MAPK 
      and CDK4/6 inhibitors and/or checkpoint inhibiting immunotherapy. Oncolytic 
      viruses, mRNA-based vaccinations, as well as targeted triple-agent therapy are 
      promising alternatives, which could soon contribute to improved progression-free 
      survival of the NRAS(mut) melanoma patient group.
CI  - Copyright © 2021. Published by Elsevier Ltd.
FAU - Randic, Tijana
AU  - Randic T
AD  - Department of Life Sciences and Medicine, University of Luxembourg, 6, avenue du 
      Swing, L-4367 Belvaux, Luxembourg. Electronic address: tijana.randic@uni.lu.
FAU - Kozar, Ines
AU  - Kozar I
AD  - Department of Life Sciences and Medicine, University of Luxembourg, 6, avenue du 
      Swing, L-4367 Belvaux, Luxembourg. Electronic address: ines.kozar@uni.lu.
FAU - Margue, Christiane
AU  - Margue C
AD  - Department of Life Sciences and Medicine, University of Luxembourg, 6, avenue du 
      Swing, L-4367 Belvaux, Luxembourg. Electronic address: christiane.margue@uni.lu.
FAU - Utikal, Jochen
AU  - Utikal J
AD  - Skin Cancer Unit, German Cancer Research Center (DKFZ), D-69120 Heidelberg, 
      Germany; Department of Dermatology, Venereology and Allergology, University 
      Medical Center Mannheim, Ruprecht-Karl University of Heidelberg, D-68135 
      Mannheim, Germany. Electronic address: j.utikal@Dkfz-Heidelberg.de.
FAU - Kreis, Stephanie
AU  - Kreis S
AD  - Department of Life Sciences and Medicine, University of Luxembourg, 6, avenue du 
      Swing, L-4367 Belvaux, Luxembourg. Electronic address: stephanie.kreis@uni.lu.
LA  - eng
PT  - Journal Article
PT  - Review
DEP - 20210529
PL  - Netherlands
TA  - Cancer Treat Rev
JT  - Cancer treatment reviews
JID - 7502030
RN  - 0 (Membrane Proteins)
RN  - 0 (Protein Kinase Inhibitors)
RN  - EC 3.6.1.- (GTP Phosphohydrolases)
RN  - EC 3.6.1.- (NRAS protein, human)
SB  - IM
MH  - Antineoplastic Combined Chemotherapy Protocols/therapeutic use
MH  - Clinical Trials, Phase I as Topic
MH  - Clinical Trials, Phase II as Topic
MH  - Combined Modality Therapy
MH  - GTP Phosphohydrolases/*genetics
MH  - Humans
MH  - Melanoma/enzymology/*genetics/*therapy
MH  - Membrane Proteins/*genetics
MH  - Mutation
MH  - Protein Kinase Inhibitors/administration & dosage
MH  - Randomized Controlled Trials as Topic
MH  - Skin Neoplasms/enzymology/*genetics/*therapy
OTO - NOTNLM
OT  - Cutaneous melanoma
OT  - MEKi/CDK4/6i dual therapy
OT  - NRAS mutation
OT  - New combination therapies
OT  - Resistance mechanisms
EDAT- 2021/06/08 06:00
MHDA- 2021/08/28 06:00
CRDT- 2021/06/07 20:19
PHST- 2021/01/26 00:00 [received]
PHST- 2021/05/24 00:00 [revised]
PHST- 2021/05/26 00:00 [accepted]
PHST- 2021/06/08 06:00 [pubmed]
PHST- 2021/08/28 06:00 [medline]
PHST- 2021/06/07 20:19 [entrez]
AID - S0305-7372(21)00086-4 [pii]
AID - 10.1016/j.ctrv.2021.102238 [doi]
PST - ppublish
SO  - Cancer Treat Rev. 2021 Sep;99:102238. doi: 10.1016/j.ctrv.2021.102238. Epub 2021 
      May 29.

PMID- 32899866
OWN - NLM
STAT- MEDLINE
DCOM- 20210310
LR  - 20210413
IS  - 1422-0067 (Electronic)
IS  - 1422-0067 (Linking)
VI  - 21
IP  - 18
DP  - 2020 Sep 4
TI  - Targeting Cell Cycle in Breast Cancer: CDK4/6 Inhibitors.
LID - 10.3390/ijms21186479 [doi]
LID - 6479
AB  - Deregulation of cell cycle, via cyclin D/CDK/pRb pathway, is frequently observed 
      in breast cancer lending support to the development of drugs targeting the cell 
      cycle control machinery, like the inhibitors of the cycline-dependent kinases 
      (CDK) 4 and 6. Up to now, three CDK4/6 inhibitors have been approved by FDA for 
      the treatment of hormone receptor-positive (HR+), HER2-negative metastatic breast 
      cancer. These agents have been effective in improving the clinical outcomes, but 
      the development of intrinsic or acquired resistance can limit the efficacy of 
      these treatments. Clinical and translational research is now focused on 
      investigation of the mechanism of sensitivity/resistance to CDK4/6 inhibition and 
      novel therapeutic strategies aimed to improve clinical outcomes. This review 
      summarizes the available knowledge regarding CDK4/6 inhibitor, the discovery of 
      new biomarkers of response, and the biological rationale for new combination 
      strategies of treatment.
FAU - Piezzo, Michela
AU  - Piezzo M
AUID- ORCID: 0000-0002-1730-3900
AD  - Department of Breast and Thoracic Oncology, Division of Breast Medical Oncology, 
      Istituto Nazionale Tumori IRCCS "Fondazione G. Pascale", 80131 Naples, Italy.
FAU - Cocco, Stefania
AU  - Cocco S
AUID- ORCID: 0000-0003-3169-1580
AD  - Department of Breast and Thoracic Oncology, Division of Breast Medical Oncology, 
      Istituto Nazionale Tumori IRCCS "Fondazione G. Pascale", 80131 Naples, Italy.
FAU - Caputo, Roberta
AU  - Caputo R
AD  - Department of Breast and Thoracic Oncology, Division of Breast Medical Oncology, 
      Istituto Nazionale Tumori IRCCS "Fondazione G. Pascale", 80131 Naples, Italy.
FAU - Cianniello, Daniela
AU  - Cianniello D
AD  - Department of Breast and Thoracic Oncology, Division of Breast Medical Oncology, 
      Istituto Nazionale Tumori IRCCS "Fondazione G. Pascale", 80131 Naples, Italy.
FAU - Gioia, Germira Di
AU  - Gioia GD
AD  - Department of Breast and Thoracic Oncology, Division of Breast Medical Oncology, 
      Istituto Nazionale Tumori IRCCS "Fondazione G. Pascale", 80131 Naples, Italy.
FAU - Lauro, Vincenzo Di
AU  - Lauro VD
AD  - Department of Breast and Thoracic Oncology, Division of Breast Medical Oncology, 
      Istituto Nazionale Tumori IRCCS "Fondazione G. Pascale", 80131 Naples, Italy.
FAU - Fusco, Giuseppina
AU  - Fusco G
AUID- ORCID: 0000-0001-7405-3074
AD  - Department of Breast and Thoracic Oncology, Division of Breast Medical Oncology, 
      Istituto Nazionale Tumori IRCCS "Fondazione G. Pascale", 80131 Naples, Italy.
FAU - Martinelli, Claudia
AU  - Martinelli C
AD  - Department of Clinical Medicine and Surgery, University of Naples "Federico II", 
      80131 Naples, Italy.
FAU - Nuzzo, Francesco
AU  - Nuzzo F
AD  - Department of Breast and Thoracic Oncology, Division of Breast Medical Oncology, 
      Istituto Nazionale Tumori IRCCS "Fondazione G. Pascale", 80131 Naples, Italy.
FAU - Pensabene, Matilde
AU  - Pensabene M
AD  - Department of Breast and Thoracic Oncology, Division of Breast Medical Oncology, 
      Istituto Nazionale Tumori IRCCS "Fondazione G. Pascale", 80131 Naples, Italy.
FAU - De Laurentiis, Michelino
AU  - De Laurentiis M
AUID- ORCID: 0000-0001-9009-1572
AD  - Department of Breast and Thoracic Oncology, Division of Breast Medical Oncology, 
      Istituto Nazionale Tumori IRCCS "Fondazione G. Pascale", 80131 Naples, Italy.
LA  - eng
PT  - Journal Article
PT  - Review
DEP - 20200904
TA  - Int J Mol Sci
JT  - International journal of molecular sciences
JID - 101092791
RN  - 0 (Biomarkers, Pharmacological)
RN  - 0 (Piperazines)
RN  - 0 (Protein Kinase Inhibitors)
RN  - 0 (Purines)
RN  - 0 (Pyridines)
RN  - 0 (Receptors, Estrogen)
RN  - EC 2.7.10.1 (Receptor, ErbB-2)
RN  - EC 2.7.11.22 (CDK4 protein, human)
RN  - EC 2.7.11.22 (CDK6 protein, human)
RN  - EC 2.7.11.22 (Cyclin-Dependent Kinase 4)
RN  - EC 2.7.11.22 (Cyclin-Dependent Kinase 6)
SB  - IM
MH  - Biomarkers, Pharmacological/analysis/metabolism
MH  - Breast Neoplasms/drug therapy/metabolism/pathology
MH  - Cell Cycle/drug effects/physiology
MH  - Cyclin-Dependent Kinase 4/*antagonists & inhibitors/metabolism
MH  - Cyclin-Dependent Kinase 6/*antagonists & inhibitors/metabolism
MH  - Piperazines/pharmacology
MH  - Protein Kinase Inhibitors/*pharmacology
MH  - Purines/pharmacology
MH  - Pyridines/pharmacology
MH  - Receptor, ErbB-2/metabolism
MH  - Receptors, Estrogen/metabolism
PMC - PMC7554788
OTO - NOTNLM
OT  - *CDK4/6 inhibitors
OT  - *cancer
OT  - *cell cycle
OT  - *cyclin-dependent kinase
OT  - *hormone receptors
OT  - *hormone therapy
OT  - *metastatic breast cancer
OT  - *therapies
COIS- The authors declare no conflict of interest.
EDAT- 2020/09/10 06:00
MHDA- 2021/03/11 06:00
CRDT- 2020/09/09 01:05
PHST- 2020/07/31 00:00 [received]
PHST- 2020/09/02 00:00 [revised]
PHST- 2020/09/03 00:00 [accepted]
PHST- 2020/09/09 01:05 [entrez]
PHST- 2020/09/10 06:00 [pubmed]
PHST- 2021/03/11 06:00 [medline]
AID - ijms21186479 [pii]
AID - ijms-21-06479 [pii]
AID - 10.3390/ijms21186479 [doi]
PST - epublish
SO  - Int J Mol Sci. 2020 Sep 4;21(18):6479. doi: 10.3390/ijms21186479.

PMID- 30057199
OWN - NLM
STAT- MEDLINE
DCOM- 20190319
LR  - 20210109
IS  - 1097-4164 (Electronic)
IS  - 1097-2765 (Print)
IS  - 1097-2765 (Linking)
VI  - 71
IP  - 4
DP  - 2018 Aug 16
TI  - DUB3 Promotes BET Inhibitor Resistance and Cancer Progression by Deubiquitinating 
      BRD4.
PG  - 592-605.e4
LID - S1097-2765(18)30511-2 [pii]
LID - 10.1016/j.molcel.2018.06.036 [doi]
AB  - The bromodomain and extra-terminal domain (BET) protein BRD4 is emerging as a 
      promising anticancer therapeutic target. However, resistance to BET inhibitors 
      often occurs, and it has been linked to aberrant degradation of BRD4 protein in 
      cancer. Here, we demonstrate that the deubiquitinase DUB3 binds to BRD4 and 
      promotes its deubiquitination and stabilization. Expression of DUB3 is 
      transcriptionally repressed by the NCOR2-HDAC10 complex. The NCOR2 gene is 
      frequently deleted in castration-resistant prostate cancer patient specimens, and 
      loss of NCOR2 induces elevation of DUB3 and BRD4 proteins in cancer cells. 
      DUB3-proficient prostate cancer cells are resistant to the BET inhibitor JQ1 
      in vitro and in mice, but this effect is diminished by DUB3 inhibitory agents 
      such as CDK4/6 inhibitor in a RB-independent manner. Our findings identify a 
      previously unrecognized mechanism causing BRD4 upregulation and drug resistance, 
      suggesting that DUB3 is a viable therapeutic target to overcome BET inhibitor 
      resistance in cancer.
CI  - Copyright © 2018 Elsevier Inc. All rights reserved.
FAU - Jin, Xin
AU  - Jin X
AD  - Department of Pancreatic Surgery, Union Hospital, Tongji Medical College, 
      Huazhong University of Science and Technology, Wuhan 430022, China; Department of 
      Biochemistry and Molecular Biology, Mayo Clinic College of Medicine, Rochester, 
      MN 55905, USA.
FAU - Yan, Yuqian
AU  - Yan Y
AD  - Department of Biochemistry and Molecular Biology, Mayo Clinic College of 
      Medicine, Rochester, MN 55905, USA.
FAU - Wang, Dejie
AU  - Wang D
AD  - Department of Biochemistry and Molecular Biology, Mayo Clinic College of 
      Medicine, Rochester, MN 55905, USA.
FAU - Ding, Donglin
AU  - Ding D
AD  - Department of Biochemistry and Molecular Biology, Mayo Clinic College of 
      Medicine, Rochester, MN 55905, USA.
FAU - Ma, Tao
AU  - Ma T
AD  - Department of Biochemistry and Molecular Biology, Mayo Clinic College of 
      Medicine, Rochester, MN 55905, USA.
FAU - Ye, Zhenqing
AU  - Ye Z
AD  - Division of Biomedical Statistics and Informatics, Mayo Clinic College of 
      Medicine, Rochester, MN 55905, USA.
FAU - Jimenez, Rafael
AU  - Jimenez R
AD  - Department of Laboratory Medicine and Pathology, Mayo Clinic College of Medicine, 
      Rochester, MN 55905, USA.
FAU - Wang, Liguo
AU  - Wang L
AD  - Division of Biomedical Statistics and Informatics, Mayo Clinic College of 
      Medicine, Rochester, MN 55905, USA.
FAU - Wu, Heshui
AU  - Wu H
AD  - Department of Pancreatic Surgery, Union Hospital, Tongji Medical College, 
      Huazhong University of Science and Technology, Wuhan 430022, China. Electronic 
      address: heshuiwu@hust.edu.cn.
FAU - Huang, Haojie
AU  - Huang H
AD  - Department of Biochemistry and Molecular Biology, Mayo Clinic College of 
      Medicine, Rochester, MN 55905, USA; Department of Urology, Mayo Clinic College of 
      Medicine, Rochester, MN 55905, USA; Mayo Clinic Cancer Center, Mayo Clinic 
      College of Medicine, Rochester, MN 55905, USA. Electronic address: 
      huang.haojie@mayo.edu.
LA  - eng
GR  - R01 CA130908/CA/NCI NIH HHS/United States
GR  - R01 CA134514/CA/NCI NIH HHS/United States
GR  - R01 CA193239/CA/NCI NIH HHS/United States
GR  - R01 CA203849/CA/NCI NIH HHS/United States
PT  - Journal Article
PT  - Research Support, N.I.H., Extramural
PT  - Research Support, Non-U.S. Gov't
DEP - 20180726
TA  - Mol Cell
JT  - Molecular cell
JID - 9802571
RN  - 0 ((+)-JQ1 compound)
RN  - 0 (Antineoplastic Agents)
RN  - 0 (Azepines)
RN  - 0 (BRD4 protein, human)
RN  - 0 (Cell Cycle Proteins)
RN  - 0 (NCOR2 protein, human)
RN  - 0 (Nuclear Proteins)
RN  - 0 (Nuclear Receptor Co-Repressor 2)
RN  - 0 (Piperazines)
RN  - 0 (Protein Kinase Inhibitors)
RN  - 0 (Pyridines)
RN  - 0 (Transcription Factors)
RN  - 0 (Triazoles)
RN  - EC 2.7.11.22 (CDK4 protein, human)
RN  - EC 2.7.11.22 (CDK6 protein, human)
RN  - EC 2.7.11.22 (Cyclin-Dependent Kinase 4)
RN  - EC 2.7.11.22 (Cyclin-Dependent Kinase 6)
RN  - EC 3.4.- (Endopeptidases)
RN  - EC 3.4.- (USP17L2 protein, human)
RN  - EC 3.5.1.98 (HDAC10 protein, human)
RN  - EC 3.5.1.98 (Histone Deacetylases)
RN  - G9ZF61LE7G (palbociclib)
SB  - IM
MH  - Animals
MH  - Antineoplastic Agents/pharmacology
MH  - Azepines/pharmacology
MH  - Cell Cycle Proteins
MH  - Cell Line, Tumor
MH  - Cyclin-Dependent Kinase 4/antagonists & inhibitors/*genetics/metabolism
MH  - Cyclin-Dependent Kinase 6/antagonists & inhibitors/*genetics/metabolism
MH  - Disease Progression
MH  - Drug Resistance, Neoplasm/genetics
MH  - Endopeptidases/*genetics/metabolism
MH  - *Gene Expression Regulation, Neoplastic
MH  - Histone Deacetylases/genetics/metabolism
MH  - Humans
MH  - Male
MH  - Mice
MH  - Nuclear Proteins/antagonists & inhibitors/*genetics/metabolism
MH  - Nuclear Receptor Co-Repressor 2/deficiency/genetics
MH  - Piperazines/pharmacology
MH  - Prostate/drug effects/enzymology/pathology
MH  - Prostatic Neoplasms, Castration-Resistant/drug 
      therapy/enzymology/*genetics/pathology
MH  - Protein Kinase Inhibitors/pharmacology
MH  - Proteolysis
MH  - Pyridines/pharmacology
MH  - Signal Transduction
MH  - Transcription Factors/antagonists & inhibitors/*genetics/metabolism
MH  - Transcription, Genetic
MH  - Triazoles/pharmacology
MH  - Xenograft Model Antitumor Assays
PMC - PMC6086352
MID - NIHMS978453
OTO - NOTNLM
OT  - *BET inhibitor
OT  - *BRD4
OT  - *CDK4/6 inhibitor
OT  - *DUB3
OT  - *HDAC10
OT  - *NCOR2
OT  - *SPOP
OT  - *cancer
OT  - *deubiquitination
OT  - *drug resistance
COIS- DECLARATION OF INTERESTS The authors declare no conflict of interest.
EDAT- 2018/07/31 06:00
MHDA- 2019/03/20 06:00
CRDT- 2018/07/31 06:00
PHST- 2018/03/27 00:00 [received]
PHST- 2018/05/30 00:00 [revised]
PHST- 2018/06/22 00:00 [accepted]
PHST- 2018/07/31 06:00 [pubmed]
PHST- 2019/03/20 06:00 [medline]
PHST- 2018/07/31 06:00 [entrez]
AID - S1097-2765(18)30511-2 [pii]
AID - 10.1016/j.molcel.2018.06.036 [doi]
PST - ppublish
SO  - Mol Cell. 2018 Aug 16;71(4):592-605.e4. doi: 10.1016/j.molcel.2018.06.036. Epub 
      2018 Jul 26.

PMID- 31665472
OWN - NLM
STAT- MEDLINE
DCOM- 20200225
LR  - 20200225
IS  - 1465-3621 (Electronic)
IS  - 0368-2811 (Linking)
VI  - 49
IP  - 11
DP  - 2019 Dec 18
TI  - Differences of cyclin-dependent kinase 4/6 inhibitor, palbociclib and 
      abemaciclib, in breast cancer.
PG  - 993-998
LID - 10.1093/jjco/hyz151 [doi]
AB  - Both palbociclib and abemaciclib are, oral, highly selective inhibitors of 
      cyclin-dependent kinase 4 and 6, which are proteins involved in cell 
      differentiation and growth. In pivotal phase III trials (PALOMA and MONARCH), 
      they demonstrated a significant improvement in median progression-free survival 
      in combination with a nonsteroidal aromatase inhibitor in the first-line, and 
      with a fulvestrant in the second-line in hormone receptor-positive and 
      HER2-negative metastatic breast cancer, respectively. Both palbociclib and 
      abemaciclib were approved, however, ribociclib, the third cyclin-dependent kinase 
      4/6 inhibitor, has not been approved in Japan. The overall benefits from 
      palbociclib and abemaciclib seem to be equivalent. Subsets analyses suggest that 
      clinical benefits of palbociclib are associated with bone-only disease at 
      baseline, no measurable disease, sensitive to previous endocrine therapy and 
      longer disease-free interval. In contrast, additional benefits from abemaciclib 
      in combination with nonsteroidal aromatase inhibitor or fulvestrant seem to have 
      a relationship with visceral disease, liver metastasis, primary resistant to 
      endocrine therapy, and short treatment-free interval. Abemaciclib induces 
      senescence and apoptosis more than palbociclib does in a time-dependent manner 
      and has potential to produce tumor shrinkage by single use. Neutropenia is more 
      frequent in palbociclib, in contrast, diarrhea, nausea, and liver dysfunction are 
      frequent in abemaciclib. In this review, we provide an overview of the two kinds 
      of cyclin-dependent kinase 4/6 inhibitor, which were already approved in Japan. 
      These differences might be useful information for the proper use in daily 
      practice.
CI  - © The Author(s) 2019. Published by Oxford University Press. All rights reserved. 
      For permissions, please e-mail: journals.permissions@oup.com.
FAU - Tamura, Kenji
AU  - Tamura K
AD  - Department of Breast and Medical Oncology, National Cancer Center Hospital, 
      Tokyo, Japan.
LA  - eng
PT  - Journal Article
PT  - Review
PL  - England
TA  - Jpn J Clin Oncol
JT  - Japanese journal of clinical oncology
JID - 0313225
RN  - 0 (Aminopyridines)
RN  - 0 (Antineoplastic Agents)
RN  - 0 (Aromatase Inhibitors)
RN  - 0 (Benzimidazoles)
RN  - 0 (Piperazines)
RN  - 0 (Protein Kinase Inhibitors)
RN  - 0 (Purines)
RN  - 0 (Pyridines)
RN  - 22X328QOC4 (Fulvestrant)
RN  - 60UAB198HK (abemaciclib)
RN  - EC 2.7.11.22 (CDK4 protein, human)
RN  - EC 2.7.11.22 (CDK6 protein, human)
RN  - EC 2.7.11.22 (Cyclin-Dependent Kinase 4)
RN  - EC 2.7.11.22 (Cyclin-Dependent Kinase 6)
RN  - G9ZF61LE7G (palbociclib)
RN  - TK8ERE8P56 (ribociclib)
SB  - IM
MH  - Aminopyridines/*therapeutic use
MH  - Antineoplastic Agents/*therapeutic use
MH  - Apoptosis/drug effects
MH  - Aromatase Inhibitors/therapeutic use
MH  - Benzimidazoles/*therapeutic use
MH  - Breast Neoplasms/*drug therapy/pathology
MH  - Cyclin-Dependent Kinase 4/antagonists & inhibitors
MH  - Cyclin-Dependent Kinase 6/antagonists & inhibitors
MH  - Female
MH  - Fulvestrant/therapeutic use
MH  - Humans
MH  - Japan
MH  - Piperazines/*therapeutic use
MH  - Protein Kinase Inhibitors/*therapeutic use
MH  - Purines/therapeutic use
MH  - Pyridines/*therapeutic use
OTO - NOTNLM
OT  - CDK 4/6 inhibitor
OT  - abemaciclib
OT  - endocrine therapy
OT  - palbociclib
OT  - profile of adverse events
EDAT- 2019/10/31 06:00
MHDA- 2020/02/26 06:00
CRDT- 2019/10/31 06:00
PHST- 2019/05/21 00:00 [received]
PHST- 2019/08/27 00:00 [accepted]
PHST- 2019/08/24 00:00 [revised]
PHST- 2019/10/31 06:00 [pubmed]
PHST- 2020/02/26 06:00 [medline]
PHST- 2019/10/31 06:00 [entrez]
AID - 5607887 [pii]
AID - 10.1093/jjco/hyz151 [doi]
PST - ppublish
SO  - Jpn J Clin Oncol. 2019 Dec 18;49(11):993-998. doi: 10.1093/jjco/hyz151.

PMID- 33462444
OWN - NLM
STAT- MEDLINE
DCOM- 20210226
LR  - 20220418
IS  - 1546-170X (Electronic)
IS  - 1078-8956 (Linking)
VI  - 27
IP  - 2
DP  - 2021 Feb
TI  - The androgen receptor is a tumor suppressor in estrogen receptor-positive breast 
      cancer.
PG  - 310-320
LID - 10.1038/s41591-020-01168-7 [doi]
AB  - The role of the androgen receptor (AR) in estrogen receptor (ER)-α-positive 
      breast cancer is controversial, constraining implementation of AR-directed 
      therapies. Using a diverse, clinically relevant panel of cell-line and 
      patient-derived models, we demonstrate that AR activation, not suppression, 
      exerts potent antitumor activity in multiple disease contexts, including 
      resistance to standard-of-care ER and CDK4/6 inhibitors. Notably, AR agonists 
      combined with standard-of-care agents enhanced therapeutic responses. 
      Mechanistically, agonist activation of AR altered the genomic distribution of ER 
      and essential co-activators (p300, SRC-3), resulting in repression of 
      ER-regulated cell cycle genes and upregulation of AR target genes, including 
      known tumor suppressors. A gene signature of AR activity positively predicted 
      disease survival in multiple clinical ER-positive breast cancer cohorts. These 
      findings provide unambiguous evidence that AR has a tumor suppressor role in 
      ER-positive breast cancer and support AR agonism as the optimal AR-directed 
      treatment strategy, revealing a rational therapeutic opportunity.
FAU - Hickey, Theresa E
AU  - Hickey TE
AUID- ORCID: 0000-0002-2752-730X
AD  - Dame Roma Mitchell Cancer Research Laboratories, Adelaide Medical School, 
      University of Adelaide, Adelaide, South Australia, Australia.
FAU - Selth, Luke A
AU  - Selth LA
AD  - Dame Roma Mitchell Cancer Research Laboratories, Adelaide Medical School, 
      University of Adelaide, Adelaide, South Australia, Australia.
AD  - Flinders Health and Medical Research Institute, Flinders University, Adelaide, 
      South Australia, Australia.
AD  - Freemason's Foundation Centre for Men's Health, University of Adelaide, Adelaide, 
      South Australia, Australia.
FAU - Chia, Kee Ming
AU  - Chia KM
AD  - Garvan Institute of Medical Research & St Vincent's Clinical School, University 
      of New South Wales, Sydney, New South Wales, Australia.
FAU - Laven-Law, Geraldine
AU  - Laven-Law G
AUID- ORCID: 0000-0001-5326-1931
AD  - Dame Roma Mitchell Cancer Research Laboratories, Adelaide Medical School, 
      University of Adelaide, Adelaide, South Australia, Australia.
FAU - Milioli, Heloisa H
AU  - Milioli HH
AUID- ORCID: 0000-0001-5104-487X
AD  - Garvan Institute of Medical Research & St Vincent's Clinical School, University 
      of New South Wales, Sydney, New South Wales, Australia.
FAU - Roden, Daniel
AU  - Roden D
AUID- ORCID: 0000-0003-2393-5805
AD  - Garvan Institute of Medical Research & St Vincent's Clinical School, University 
      of New South Wales, Sydney, New South Wales, Australia.
FAU - Jindal, Shalini
AU  - Jindal S
AD  - Dame Roma Mitchell Cancer Research Laboratories, Adelaide Medical School, 
      University of Adelaide, Adelaide, South Australia, Australia.
FAU - Hui, Mun
AU  - Hui M
AD  - Garvan Institute of Medical Research & St Vincent's Clinical School, University 
      of New South Wales, Sydney, New South Wales, Australia.
FAU - Finlay-Schultz, Jessica
AU  - Finlay-Schultz J
AUID- ORCID: 0000-0002-7855-9870
AD  - University of Colorado, Aurora, CO, USA.
FAU - Ebrahimie, Esmaeil
AU  - Ebrahimie E
AUID- ORCID: 0000-0003-1699-3476
AD  - Dame Roma Mitchell Cancer Research Laboratories, Adelaide Medical School, 
      University of Adelaide, Adelaide, South Australia, Australia.
FAU - Birrell, Stephen N
AU  - Birrell SN
AUID- ORCID: 0000-0002-1023-413X
AD  - Dame Roma Mitchell Cancer Research Laboratories, Adelaide Medical School, 
      University of Adelaide, Adelaide, South Australia, Australia.
FAU - Stelloo, Suzan
AU  - Stelloo S
AD  - Oncode Institute, Netherlands Cancer Institute, Amsterdam, the Netherlands.
AD  - Oncode Institute, Radboud University Nijmegen, Nijmegen, the Netherlands.
FAU - Iggo, Richard
AU  - Iggo R
AUID- ORCID: 0000-0002-8822-9111
AD  - Dame Roma Mitchell Cancer Research Laboratories, Adelaide Medical School, 
      University of Adelaide, Adelaide, South Australia, Australia.
AD  - Institut Bergonié, University of Bordeaux, Bordeaux, France.
FAU - Alexandrou, Sarah
AU  - Alexandrou S
AUID- ORCID: 0000-0003-1186-6507
AD  - Garvan Institute of Medical Research & St Vincent's Clinical School, University 
      of New South Wales, Sydney, New South Wales, Australia.
FAU - Caldon, C Elizabeth
AU  - Caldon CE
AUID- ORCID: 0000-0003-1392-3472
AD  - Garvan Institute of Medical Research & St Vincent's Clinical School, University 
      of New South Wales, Sydney, New South Wales, Australia.
FAU - Abdel-Fatah, Tarek M
AU  - Abdel-Fatah TM
AD  - University of Nottingham, Nottingham, UK.
FAU - Ellis, Ian O
AU  - Ellis IO
AD  - University of Nottingham, Nottingham, UK.
FAU - Zwart, Wilbert
AU  - Zwart W
AUID- ORCID: 0000-0002-9823-7289
AD  - Oncode Institute, Netherlands Cancer Institute, Amsterdam, the Netherlands.
FAU - Palmieri, Carlo
AU  - Palmieri C
AD  - Institute of Systems, Molecular and Integrative Biology, University of Liverpool 
      & Clatterbridge Centre NHS Foundation Trust, Liverpool, UK.
FAU - Sartorius, Carol A
AU  - Sartorius CA
AD  - University of Colorado, Aurora, CO, USA.
FAU - Swarbrick, Alex
AU  - Swarbrick A
AUID- ORCID: 0000-0002-3051-5676
AD  - Garvan Institute of Medical Research & St Vincent's Clinical School, University 
      of New South Wales, Sydney, New South Wales, Australia.
FAU - Lim, Elgene
AU  - Lim E
AUID- ORCID: 0000-0001-8065-8838
AD  - Garvan Institute of Medical Research & St Vincent's Clinical School, University 
      of New South Wales, Sydney, New South Wales, Australia.
FAU - Carroll, Jason S
AU  - Carroll JS
AUID- ORCID: 0000-0003-3643-0080
AD  - Cancer Research UK Cambridge Institute, University of Cambridge, Cambridge, UK.
FAU - Tilley, Wayne D
AU  - Tilley WD
AUID- ORCID: 0000-0003-1893-2626
AD  - Dame Roma Mitchell Cancer Research Laboratories, Adelaide Medical School, 
      University of Adelaide, Adelaide, South Australia, Australia. 
      wayne.tilley@adelaide.edu.au.
AD  - Freemason's Foundation Centre for Men's Health, University of Adelaide, Adelaide, 
      South Australia, Australia. wayne.tilley@adelaide.edu.au.
LA  - eng
GR  - 1084416/Department of Health | National Health and Medical Research Council 
      (NHMRC)/
GR  - 1130077/Department of Health | National Health and Medical Research Council 
      (NHMRC)/
GR  - 1093801/Department of Health | National Health and Medical Research Council 
      (NHMRC)/
GR  - IIRS-19-009/National Breast Cancer Foundation (NBCF)/
GR  - ECF-17-002/National Breast Cancer Foundation (NBCF)/
GR  - PS-15-041/National Breast Cancer Foundation (NBCF)/
GR  - 1107170/Cancer Australia/
GR  - BC103923/U.S. Department of Defense (United States Department of Defense)/
GR  - ECF-17-1156/Cancer Institute NSW (Cancer Institute New South Wales)/
GR  - NIHR01CA140985/U.S. Department of Health &amp; Human Services | National 
      Institutes of Health (NIH)/
GR  - NKI01/Movember Foundation (Movember)/
GR  - 10084/KWF Kankerbestrijding (Dutch Cancer Society)/
GR  - 91716401/Nederlandse Organisatie voor Wetenschappelijk Onderzoek (Netherlands 
      Organisation for Scientific Research)/
GR  - R01 CA140985/CA/NCI NIH HHS/United States
PT  - Journal Article
PT  - Research Support, N.I.H., Extramural
PT  - Research Support, Non-U.S. Gov't
DEP - 20210118
PL  - United States
TA  - Nat Med
JT  - Nature medicine
JID - 9502015
RN  - 0 (AR protein, human)
RN  - 0 (Androgens)
RN  - 0 (Estrogen Receptor alpha)
RN  - 0 (Receptors, Androgen)
RN  - EC 2.3.1.48 (NCOA3 protein, human)
RN  - EC 2.3.1.48 (Nuclear Receptor Coactivator 3)
RN  - EC 2.7.11.22 (CDK4 protein, human)
RN  - EC 2.7.11.22 (CDK6 protein, human)
RN  - EC 2.7.11.22 (Cyclin-Dependent Kinase 4)
RN  - EC 2.7.11.22 (Cyclin-Dependent Kinase 6)
SB  - IM
CIN - Nat Med. 2021 Feb;27(2):198-199. PMID: 33558723
MH  - Androgens/*pharmacology
MH  - Breast Neoplasms/drug therapy/*genetics/pathology
MH  - Cell Line, Tumor
MH  - Cell Proliferation/genetics
MH  - Cyclin-Dependent Kinase 4/antagonists & inhibitors/genetics
MH  - Cyclin-Dependent Kinase 6/antagonists & inhibitors/genetics
MH  - Estrogen Receptor alpha/*genetics
MH  - Female
MH  - Humans
MH  - MCF-7 Cells
MH  - Nuclear Receptor Coactivator 3/genetics
MH  - Receptors, Androgen/drug effects/*genetics
MH  - Signal Transduction/drug effects
EDAT- 2021/01/20 06:00
MHDA- 2021/02/27 06:00
CRDT- 2021/01/19 05:56
PHST- 2020/08/20 00:00 [received]
PHST- 2020/11/03 00:00 [accepted]
PHST- 2021/01/20 06:00 [pubmed]
PHST- 2021/02/27 06:00 [medline]
PHST- 2021/01/19 05:56 [entrez]
AID - 10.1038/s41591-020-01168-7 [pii]
AID - 10.1038/s41591-020-01168-7 [doi]
PST - ppublish
SO  - Nat Med. 2021 Feb;27(2):310-320. doi: 10.1038/s41591-020-01168-7. Epub 2021 Jan 
      18.

PMID- 34110834
OWN - NLM
STAT- MEDLINE
DCOM- 20210907
LR  - 20210907
IS  - 1520-4804 (Electronic)
IS  - 0022-2623 (Linking)
VI  - 64
IP  - 13
DP  - 2021 Jul 8
TI  - Discovery of PF-06873600, a CDK2/4/6 Inhibitor for the Treatment of Cancer.
PG  - 9056-9077
LID - 10.1021/acs.jmedchem.1c00159 [doi]
AB  - Control of the cell cycle through selective pharmacological inhibition of CDK4/6 
      has proven beneficial in the treatment of breast cancer. Extending this level of 
      control to additional cell cycle CDK isoforms represents an opportunity to expand 
      to additional tumor types and potentially provide benefits to patients that 
      develop tumors resistant to selective CDK4/6 inhibitors. However, broad-spectrum 
      CDK inhibitors have a long history of failure due to safety concerns. In this 
      approach, we describe the use of structure-based drug design and Free-Wilson 
      analysis to optimize a series of CDK2/4/6 inhibitors. Further, we detail the use 
      of molecular dynamics simulations to provide insights into the basis for 
      selectivity against CDK9. Based on overall potency, selectivity, and ADME 
      profile, PF-06873600 (22) was identified as a candidate for the treatment of 
      cancer and advanced to phase 1 clinical trials.
FAU - Freeman-Cook, Kevin D
AU  - Freeman-Cook KD
AUID- ORCID: 0000-0001-9014-2309
AD  - Pfizer Global Research and Development La Jolla, 10770 Science Center Drive, San 
      Diego, California 92121, United States.
FAU - Hoffman, Robert L
AU  - Hoffman RL
AUID- ORCID: 0000-0002-2030-9094
AD  - Pfizer Global Research and Development La Jolla, 10770 Science Center Drive, San 
      Diego, California 92121, United States.
FAU - Behenna, Douglas C
AU  - Behenna DC
AD  - Pfizer Global Research and Development La Jolla, 10770 Science Center Drive, San 
      Diego, California 92121, United States.
FAU - Boras, Britton
AU  - Boras B
AD  - Pfizer Global Research and Development La Jolla, 10770 Science Center Drive, San 
      Diego, California 92121, United States.
FAU - Carelli, Jordan
AU  - Carelli J
AD  - Pfizer Global Research and Development La Jolla, 10770 Science Center Drive, San 
      Diego, California 92121, United States.
FAU - Diehl, Wade
AU  - Diehl W
AD  - Pfizer Global Research and Development La Jolla, 10770 Science Center Drive, San 
      Diego, California 92121, United States.
FAU - Ferre, Rose Ann
AU  - Ferre RA
AD  - Pfizer Global Research and Development La Jolla, 10770 Science Center Drive, San 
      Diego, California 92121, United States.
FAU - He, You-Ai
AU  - He YA
AD  - Pfizer Global Research and Development La Jolla, 10770 Science Center Drive, San 
      Diego, California 92121, United States.
FAU - Hui, Andrea
AU  - Hui A
AD  - Pfizer Global Research and Development La Jolla, 10770 Science Center Drive, San 
      Diego, California 92121, United States.
FAU - Huang, Buwen
AU  - Huang B
AD  - Pfizer Global Research and Development La Jolla, 10770 Science Center Drive, San 
      Diego, California 92121, United States.
FAU - Huser, Nanni
AU  - Huser N
AD  - Pfizer Global Research and Development La Jolla, 10770 Science Center Drive, San 
      Diego, California 92121, United States.
FAU - Jones, Rhys
AU  - Jones R
AD  - Pfizer Global Research and Development La Jolla, 10770 Science Center Drive, San 
      Diego, California 92121, United States.
FAU - Kephart, Susan E
AU  - Kephart SE
AD  - Pfizer Global Research and Development La Jolla, 10770 Science Center Drive, San 
      Diego, California 92121, United States.
FAU - Lapek, John
AU  - Lapek J
AUID- ORCID: 0000-0002-6578-5350
AD  - Pfizer Global Research and Development La Jolla, 10770 Science Center Drive, San 
      Diego, California 92121, United States.
FAU - McTigue, Michele
AU  - McTigue M
AD  - Pfizer Global Research and Development La Jolla, 10770 Science Center Drive, San 
      Diego, California 92121, United States.
FAU - Miller, Nichol
AU  - Miller N
AD  - Pfizer Global Research and Development La Jolla, 10770 Science Center Drive, San 
      Diego, California 92121, United States.
FAU - Murray, Brion W
AU  - Murray BW
AD  - Pfizer Global Research and Development La Jolla, 10770 Science Center Drive, San 
      Diego, California 92121, United States.
FAU - Nagata, Asako
AU  - Nagata A
AD  - Pfizer Global Research and Development La Jolla, 10770 Science Center Drive, San 
      Diego, California 92121, United States.
FAU - Nguyen, Lisa
AU  - Nguyen L
AD  - Pfizer Global Research and Development La Jolla, 10770 Science Center Drive, San 
      Diego, California 92121, United States.
FAU - Niessen, Sherry
AU  - Niessen S
AD  - Pfizer Global Research and Development La Jolla, 10770 Science Center Drive, San 
      Diego, California 92121, United States.
FAU - Ninkovic, Sacha
AU  - Ninkovic S
AD  - Pfizer Global Research and Development La Jolla, 10770 Science Center Drive, San 
      Diego, California 92121, United States.
FAU - O'Doherty, Inish
AU  - O'Doherty I
AD  - Pfizer Global Research and Development La Jolla, 10770 Science Center Drive, San 
      Diego, California 92121, United States.
FAU - Ornelas, Martha A
AU  - Ornelas MA
AD  - Pfizer Global Research and Development La Jolla, 10770 Science Center Drive, San 
      Diego, California 92121, United States.
FAU - Solowiej, James
AU  - Solowiej J
AD  - Pfizer Global Research and Development La Jolla, 10770 Science Center Drive, San 
      Diego, California 92121, United States.
FAU - Sutton, Scott C
AU  - Sutton SC
AD  - Pfizer Global Research and Development La Jolla, 10770 Science Center Drive, San 
      Diego, California 92121, United States.
FAU - Tran, Khanh
AU  - Tran K
AD  - Pfizer Global Research and Development La Jolla, 10770 Science Center Drive, San 
      Diego, California 92121, United States.
FAU - Tseng, Elaine
AU  - Tseng E
AD  - Pfizer Global Research and Development, Eastern Point Road, Groton, Connecticut 
      06340, United States.
FAU - Visswanathan, Ravi
AU  - Visswanathan R
AD  - Pfizer Global Research and Development La Jolla, 10770 Science Center Drive, San 
      Diego, California 92121, United States.
FAU - Xu, Meirong
AU  - Xu M
AD  - Pfizer Global Research and Development La Jolla, 10770 Science Center Drive, San 
      Diego, California 92121, United States.
FAU - Zehnder, Luke
AU  - Zehnder L
AD  - Pfizer Global Research and Development La Jolla, 10770 Science Center Drive, San 
      Diego, California 92121, United States.
FAU - Zhang, Qin
AU  - Zhang Q
AD  - Pfizer Global Research and Development La Jolla, 10770 Science Center Drive, San 
      Diego, California 92121, United States.
FAU - Zhang, Cathy
AU  - Zhang C
AD  - Pfizer Global Research and Development La Jolla, 10770 Science Center Drive, San 
      Diego, California 92121, United States.
FAU - Dann, Stephen
AU  - Dann S
AD  - Pfizer Global Research and Development La Jolla, 10770 Science Center Drive, San 
      Diego, California 92121, United States.
LA  - eng
PT  - Journal Article
DEP - 20210610
PL  - United States
TA  - J Med Chem
JT  - Journal of medicinal chemistry
JID - 9716531
RN  - 0 (Antineoplastic Agents)
RN  - 0 (Protein Kinase Inhibitors)
RN  - EC 2.7.11.22 (CDK2 protein, human)
RN  - EC 2.7.11.22 (CDK4 protein, human)
RN  - EC 2.7.11.22 (CDK6 protein, human)
RN  - EC 2.7.11.22 (Cyclin-Dependent Kinase 2)
RN  - EC 2.7.11.22 (Cyclin-Dependent Kinase 4)
RN  - EC 2.7.11.22 (Cyclin-Dependent Kinase 6)
SB  - IM
MH  - Administration, Oral
MH  - Animals
MH  - Antineoplastic Agents/administration & dosage/chemistry/*pharmacology
MH  - Cell Proliferation/drug effects
MH  - Cyclin-Dependent Kinase 2/antagonists & inhibitors/metabolism
MH  - Cyclin-Dependent Kinase 4/antagonists & inhibitors/metabolism
MH  - Cyclin-Dependent Kinase 6/antagonists & inhibitors/metabolism
MH  - Dogs
MH  - Dose-Response Relationship, Drug
MH  - *Drug Discovery
MH  - Drug Screening Assays, Antitumor
MH  - Female
MH  - Humans
MH  - Injections, Intravenous
MH  - Mice
MH  - Molecular Structure
MH  - Neoplasms, Experimental/drug therapy/metabolism/pathology
MH  - Protein Kinase Inhibitors/administration & dosage/chemistry/*pharmacology
MH  - Structure-Activity Relationship
MH  - Tumor Cells, Cultured
EDAT- 2021/06/11 06:00
MHDA- 2021/09/08 06:00
CRDT- 2021/06/10 17:13
PHST- 2021/06/11 06:00 [pubmed]
PHST- 2021/09/08 06:00 [medline]
PHST- 2021/06/10 17:13 [entrez]
AID - 10.1021/acs.jmedchem.1c00159 [doi]
PST - ppublish
SO  - J Med Chem. 2021 Jul 8;64(13):9056-9077. doi: 10.1021/acs.jmedchem.1c00159. Epub 
      2021 Jun 10.

PMID- 30537512
OWN - NLM
STAT- MEDLINE
DCOM- 20190729
LR  - 20211204
IS  - 1878-3686 (Electronic)
IS  - 1535-6108 (Print)
IS  - 1535-6108 (Linking)
VI  - 34
IP  - 6
DP  - 2018 Dec 10
TI  - Loss of the FAT1 Tumor Suppressor Promotes Resistance to CDK4/6 Inhibitors via 
      the Hippo Pathway.
PG  - 893-905.e8
LID - S1535-6108(18)30527-0 [pii]
LID - 10.1016/j.ccell.2018.11.006 [doi]
AB  - Cyclin dependent kinase 4/6 (CDK4/6) inhibitors (CDK4/6i) are effective in breast 
      cancer; however, drug resistance is frequently encountered and poorly understood. 
      We conducted a genomic analysis of 348 estrogen receptor-positive (ER(+)) breast 
      cancers treated with CDK4/6i and identified loss-of-function mutations affecting 
      FAT1 and RB1 linked to drug resistance. FAT1 loss led to marked elevations in 
      CDK6, the suppression of which restored sensitivity to CDK4/6i. The induction of 
      CDK6 was mediated by the Hippo pathway with accumulation of YAP and TAZ 
      transcription factors on the CDK6 promoter. Genomic alterations in other Hippo 
      pathway components were also found to promote CDK4/6i resistance. These findings 
      uncover a tumor suppressor function of Hippo signaling in ER(+) breast cancer and 
      establish FAT1 loss as a mechanism of resistance to CDK4/6i.
CI  - Copyright © 2018 Elsevier Inc. All rights reserved.
FAU - Li, Zhiqiang
AU  - Li Z
AD  - Human Oncology and Pathogenesis Program, Memorial Sloan Kettering Cancer Center 
      (MSKCC), New York, NY 10065, USA.
FAU - Razavi, Pedram
AU  - Razavi P
AD  - Human Oncology and Pathogenesis Program, Memorial Sloan Kettering Cancer Center 
      (MSKCC), New York, NY 10065, USA; Breast Medicine Service, Department of 
      Medicine, MSKCC, New York, NY 10065, USA; Weill-Cornell Medical College, New 
      York, NY 10065, USA.
FAU - Li, Qing
AU  - Li Q
AD  - Human Oncology and Pathogenesis Program, Memorial Sloan Kettering Cancer Center 
      (MSKCC), New York, NY 10065, USA.
FAU - Toy, Weiyi
AU  - Toy W
AD  - Human Oncology and Pathogenesis Program, Memorial Sloan Kettering Cancer Center 
      (MSKCC), New York, NY 10065, USA.
FAU - Liu, Bo
AU  - Liu B
AD  - Human Oncology and Pathogenesis Program, Memorial Sloan Kettering Cancer Center 
      (MSKCC), New York, NY 10065, USA.
FAU - Ping, Christina
AU  - Ping C
AD  - Breast Medicine Service, Department of Medicine, MSKCC, New York, NY 10065, USA.
FAU - Hsieh, Wilson
AU  - Hsieh W
AD  - Human Oncology and Pathogenesis Program, Memorial Sloan Kettering Cancer Center 
      (MSKCC), New York, NY 10065, USA.
FAU - Sanchez-Vega, Francisco
AU  - Sanchez-Vega F
AD  - Human Oncology and Pathogenesis Program, Memorial Sloan Kettering Cancer Center 
      (MSKCC), New York, NY 10065, USA.
FAU - Brown, David N
AU  - Brown DN
AD  - Department of Pathology, MSKCC, New York, NY 10065, USA.
FAU - Da Cruz Paula, Arnaud F
AU  - Da Cruz Paula AF
AD  - Department of Pathology, MSKCC, New York, NY 10065, USA.
FAU - Morris, Luc
AU  - Morris L
AD  - Human Oncology and Pathogenesis Program, Memorial Sloan Kettering Cancer Center 
      (MSKCC), New York, NY 10065, USA.
FAU - Selenica, Pier
AU  - Selenica P
AD  - Weill-Cornell Medical College, New York, NY 10065, USA.
FAU - Eichenberger, Emily
AU  - Eichenberger E
AD  - Weill-Cornell Medical College, New York, NY 10065, USA.
FAU - Shen, Ronglai
AU  - Shen R
AD  - Department of Epidemiology and Biostatistics, MSKCC, New York, NY 10065, USA.
FAU - Schultz, Nikolaus
AU  - Schultz N
AD  - Human Oncology and Pathogenesis Program, Memorial Sloan Kettering Cancer Center 
      (MSKCC), New York, NY 10065, USA.
FAU - Rosen, Neal
AU  - Rosen N
AD  - Breast Medicine Service, Department of Medicine, MSKCC, New York, NY 10065, USA; 
      Weill-Cornell Medical College, New York, NY 10065, USA.
FAU - Scaltriti, Maurizio
AU  - Scaltriti M
AD  - Human Oncology and Pathogenesis Program, Memorial Sloan Kettering Cancer Center 
      (MSKCC), New York, NY 10065, USA; Department of Pathology, MSKCC, New York, NY 
      10065, USA.
FAU - Brogi, Edi
AU  - Brogi E
AD  - Department of Pathology, MSKCC, New York, NY 10065, USA.
FAU - Baselga, Jose
AU  - Baselga J
AD  - Human Oncology and Pathogenesis Program, Memorial Sloan Kettering Cancer Center 
      (MSKCC), New York, NY 10065, USA; Breast Medicine Service, Department of 
      Medicine, MSKCC, New York, NY 10065, USA.
FAU - Reis-Filho, Jorge S
AU  - Reis-Filho JS
AD  - Department of Pathology, MSKCC, New York, NY 10065, USA.
FAU - Chandarlapaty, Sarat
AU  - Chandarlapaty S
AD  - Human Oncology and Pathogenesis Program, Memorial Sloan Kettering Cancer Center 
      (MSKCC), New York, NY 10065, USA; Breast Medicine Service, Department of 
      Medicine, MSKCC, New York, NY 10065, USA; Weill-Cornell Medical College, New 
      York, NY 10065, USA. Electronic address: chandars@mskcc.org.
LA  - eng
GR  - K08 DE024774/DE/NIDCR NIH HHS/United States
GR  - P30 CA008748/CA/NCI NIH HHS/United States
GR  - R01 CA234361/CA/NCI NIH HHS/United States
GR  - R01 DE027738/DE/NIDCR NIH HHS/United States
PT  - Journal Article
PT  - Research Support, N.I.H., Extramural
PT  - Research Support, Non-U.S. Gov't
TA  - Cancer Cell
JT  - Cancer cell
JID - 101130617
RN  - 0 (Cadherins)
RN  - 0 (FAT1 protein, human)
RN  - 0 (Protein Kinase Inhibitors)
RN  - 0 (Tumor Suppressor Proteins)
RN  - EC 2.7.11.1 (Protein Serine-Threonine Kinases)
RN  - EC 2.7.11.22 (CDK6 protein, human)
RN  - EC 2.7.11.22 (Cyclin-Dependent Kinase 4)
RN  - EC 2.7.11.22 (Cyclin-Dependent Kinase 6)
MH  - Animals
MH  - Breast Neoplasms/*drug therapy/genetics/metabolism
MH  - Cadherins/genetics/*metabolism
MH  - Cell Line, Tumor
MH  - Cyclin-Dependent Kinase 4/antagonists & inhibitors/genetics/metabolism
MH  - Cyclin-Dependent Kinase 6/antagonists & inhibitors/genetics/metabolism
MH  - Drug Resistance, Neoplasm/*drug effects/genetics
MH  - Female
MH  - HEK293 Cells
MH  - Hippo Signaling Pathway
MH  - Humans
MH  - Loss of Function Mutation
MH  - MCF-7 Cells
MH  - Mice, Inbred NOD
MH  - Mice, Knockout
MH  - Mice, SCID
MH  - Protein Kinase Inhibitors/*pharmacology
MH  - Protein Serine-Threonine Kinases/genetics/*metabolism
MH  - RNA Interference
MH  - Signal Transduction/drug effects/genetics
MH  - Tumor Burden/drug effects/genetics
MH  - Tumor Suppressor Proteins/genetics/metabolism
MH  - *Xenograft Model Antitumor Assays
PMC - PMC6294301
MID - NIHMS1512891
OTO - NOTNLM
OT  - *CDK4/6 inhibitors
OT  - *FAT1
OT  - *Hippo pathway
OT  - *RB1
OT  - *YAP
OT  - *abemaciclib
OT  - *breast cancer
OT  - *drug resistance
OT  - *palbociclib
OT  - *ribociclib
EDAT- 2018/12/12 06:00
MHDA- 2019/07/30 06:00
PMCR- 2019/12/10
CRDT- 2018/12/12 06:00
PHST- 2018/05/22 00:00 [received]
PHST- 2018/10/04 00:00 [revised]
PHST- 2018/11/10 00:00 [accepted]
PHST- 2019/12/10 00:00 [pmc-release]
PHST- 2018/12/12 06:00 [entrez]
PHST- 2018/12/12 06:00 [pubmed]
PHST- 2019/07/30 06:00 [medline]
AID - S1535-6108(18)30527-0 [pii]
AID - 10.1016/j.ccell.2018.11.006 [doi]
PST - ppublish
SO  - Cancer Cell. 2018 Dec 10;34(6):893-905.e8. doi: 10.1016/j.ccell.2018.11.006.

PMID- 34158347
OWN - NLM
STAT- MEDLINE
DCOM- 20220210
LR  - 20220210
IS  - 1538-8514 (Electronic)
IS  - 1535-7163 (Print)
IS  - 1535-7163 (Linking)
VI  - 20
IP  - 9
DP  - 2021 Sep
TI  - PARP and CDK4/6 Inhibitor Combination Therapy Induces Apoptosis and Suppresses 
      Neuroendocrine Differentiation in Prostate Cancer.
PG  - 1680-1691
LID - 10.1158/1535-7163.MCT-20-0848 [doi]
AB  - We analyzed the efficacy and mechanistic interactions of PARP inhibition (PARPi; 
      olaparib) and CDK4/6 inhibition (CDK4/6i; palbociclib or abemaciclib) combination 
      therapy in castration-resistant prostate cancer (CRPC) and neuroendocrine 
      prostate cancer (NEPC) models. We demonstrated that combined olaparib and 
      palbociblib or abemaciclib treatment resulted in synergistic suppression of the 
      p-Rb1-E2F1 signaling axis at the transcriptional and posttranslational levels, 
      leading to disruption of cell-cycle progression and inhibition of E2F1 gene 
      targets, including genes involved in DDR signaling/damage repair, antiapoptotic 
      BCL-2 family members (BCL-2 and MCL-1), CDK1, and neuroendocrine differentiation 
      (NED) markers in vitro and in vivo In addition, olaparib + palbociclib or 
      olaparib + abemaciclib combination treatment resulted in significantly greater 
      growth inhibition and apoptosis than either single agent alone. We further showed 
      that PARPi and CDK4/6i combination treatment-induced CDK1 inhibition suppressed 
      p-S70-BCL-2 and increased caspase cleavage, while CDK1 overexpression effectively 
      prevented the downregulation of p-S70-BCL-2 and largely rescued the combination 
      treatment-induced cytotoxicity. Our study defines a novel combination treatment 
      strategy for CRPC and NEPC and demonstrates that combination PARPi and CDK4/6i 
      synergistically promotes suppression of the p-Rb1-E2F1 axis and E2F1 target 
      genes, including CDK1 and NED proteins, leading to growth inhibition and 
      increased apoptosis in vitro and in vivo Taken together, our results provide a 
      molecular rationale for PARPi and CDK4/6i combination therapy and reveal 
      mechanism-based clinical trial opportunities for men with NEPC.
CI  - ©2021 The Authors; Published by the American Association for Cancer Research.
FAU - Wu, Cheng
AU  - Wu C
AD  - Genitourinary Medical Oncology Department, The University of Texas MD Anderson 
      Cancer Center, Houston, Texas.
AD  - Department of Oncology, Tongji Hospital, Tongji Medical College, Huazhong 
      University of Science and Technology, Wuhan, China.
FAU - Peng, Shan
AU  - Peng S
AUID- ORCID: 0000-0003-1391-4453
AD  - Genitourinary Medical Oncology Department, The University of Texas MD Anderson 
      Cancer Center, Houston, Texas.
AD  - Department of Radiation and Medical Oncology, Zhongnan Hospital, Wuhan 
      University, Wuhan, China.
FAU - Pilié, Patrick G
AU  - Pilié PG
AUID- ORCID: 0000-0001-8759-0020
AD  - Genitourinary Medical Oncology Department, The University of Texas MD Anderson 
      Cancer Center, Houston, Texas.
FAU - Geng, Chuandong
AU  - Geng C
AD  - Genitourinary Medical Oncology Department, The University of Texas MD Anderson 
      Cancer Center, Houston, Texas.
FAU - Park, Sanghee
AU  - Park S
AD  - Genitourinary Medical Oncology Department, The University of Texas MD Anderson 
      Cancer Center, Houston, Texas.
FAU - Manyam, Ganiraju C
AU  - Manyam GC
AD  - Department of Translational Molecular Pathology, The University of Texas MD 
      Anderson Cancer Center, Houston, Texas.
FAU - Lu, Yungang
AU  - Lu Y
AD  - Genitourinary Medical Oncology Department, The University of Texas MD Anderson 
      Cancer Center, Houston, Texas.
FAU - Yang, Guang
AU  - Yang G
AD  - Genitourinary Medical Oncology Department, The University of Texas MD Anderson 
      Cancer Center, Houston, Texas.
FAU - Tang, Zhe
AU  - Tang Z
AUID- ORCID: 0000-0002-2909-3912
AD  - Genitourinary Medical Oncology Department, The University of Texas MD Anderson 
      Cancer Center, Houston, Texas.
FAU - Kondraganti, Shakuntala
AU  - Kondraganti S
AD  - Genitourinary Medical Oncology Department, The University of Texas MD Anderson 
      Cancer Center, Houston, Texas.
FAU - Wang, Daoqi
AU  - Wang D
AD  - Genitourinary Medical Oncology Department, The University of Texas MD Anderson 
      Cancer Center, Houston, Texas.
FAU - Hudgens, Courtney W
AU  - Hudgens CW
AUID- ORCID: 0000-0001-8312-7485
AD  - Department of Translational Molecular Pathology, The University of Texas MD 
      Anderson Cancer Center, Houston, Texas.
FAU - Ledesma, Debora A
AU  - Ledesma DA
AUID- ORCID: 0000-0002-6670-7645
AD  - Department of Translational Molecular Pathology, The University of Texas MD 
      Anderson Cancer Center, Houston, Texas.
FAU - Marques-Piubelli, Mario L
AU  - Marques-Piubelli ML
AUID- ORCID: 0000-0002-6324-2096
AD  - Department of Translational Molecular Pathology, The University of Texas MD 
      Anderson Cancer Center, Houston, Texas.
FAU - Torres-Cabala, Carlos A
AU  - Torres-Cabala CA
AUID- ORCID: 0000-0001-7422-0661
AD  - Department of Pathology, The University of Texas MD Anderson Cancer Center, 
      Houston, Texas.
AD  - Department of Dermatology, The University of Texas MD Anderson Cancer Center, 
      Houston, Texas.
FAU - Curry, Jonathan L
AU  - Curry JL
AD  - Department of Translational Molecular Pathology, The University of Texas MD 
      Anderson Cancer Center, Houston, Texas.
AD  - Department of Pathology, The University of Texas MD Anderson Cancer Center, 
      Houston, Texas.
FAU - Troncoso, Patricia
AU  - Troncoso P
AD  - Department of Pathology, The University of Texas MD Anderson Cancer Center, 
      Houston, Texas.
FAU - Corn, Paul G
AU  - Corn PG
AD  - Genitourinary Medical Oncology Department, The University of Texas MD Anderson 
      Cancer Center, Houston, Texas.
FAU - Broom, Bradley M
AU  - Broom BM
AUID- ORCID: 0000-0002-0915-3164
AD  - Bioinformatics and Computational Biology Department, The University of Texas MD 
      Anderson Cancer Center, Houston, Texas.
FAU - Thompson, Timothy C
AU  - Thompson TC
AD  - Genitourinary Medical Oncology Department, The University of Texas MD Anderson 
      Cancer Center, Houston, Texas. timthomp@mdanderson.org.
LA  - eng
GR  - P30 CA016672/CA/NCI NIH HHS/United States
GR  - P50 CA140388/CA/NCI NIH HHS/United States
PT  - Journal Article
PT  - Research Support, N.I.H., Extramural
DEP - 20210622
TA  - Mol Cancer Ther
JT  - Molecular cancer therapeutics
JID - 101132535
RN  - 0 (Aminopyridines)
RN  - 0 (Benzimidazoles)
RN  - 0 (Phthalazines)
RN  - 0 (Piperazines)
RN  - 0 (Pyridines)
RN  - 60UAB198HK (abemaciclib)
RN  - EC 2.4.2.30 (Poly(ADP-ribose) Polymerases)
RN  - EC 2.7.11.22 (CDK4 protein, human)
RN  - EC 2.7.11.22 (CDK6 protein, human)
RN  - EC 2.7.11.22 (Cyclin-Dependent Kinase 4)
RN  - EC 2.7.11.22 (Cyclin-Dependent Kinase 6)
RN  - G9ZF61LE7G (palbociclib)
RN  - WOH1JD9AR8 (olaparib)
SB  - IM
MH  - Aminopyridines/administration & dosage
MH  - Animals
MH  - Antineoplastic Combined Chemotherapy Protocols/*pharmacology
MH  - Apoptosis
MH  - Benzimidazoles/administration & dosage
MH  - Cell Cycle
MH  - *Cell Differentiation
MH  - Cell Proliferation
MH  - Cyclin-Dependent Kinase 4/*antagonists & inhibitors
MH  - Cyclin-Dependent Kinase 6/*antagonists & inhibitors
MH  - Humans
MH  - Male
MH  - Mice
MH  - Mice, Nude
MH  - Neuroectodermal Tumors/*drug therapy/metabolism/pathology
MH  - Phthalazines/administration & dosage
MH  - Piperazines/administration & dosage
MH  - Poly(ADP-ribose) Polymerases/*chemistry
MH  - Prostatic Neoplasms/*drug therapy/metabolism/pathology
MH  - Pyridines/administration & dosage
MH  - Signal Transduction
MH  - Tumor Cells, Cultured
MH  - Xenograft Model Antitumor Assays
PMC - PMC8456452
MID - NIHMS1719694
COIS- Conflicts of interest: All authors declare no conflicts of interest.
EDAT- 2021/06/24 06:00
MHDA- 2022/02/11 06:00
CRDT- 2021/06/23 06:40
PHST- 2020/09/30 00:00 [received]
PHST- 2021/04/27 00:00 [revised]
PHST- 2021/06/18 00:00 [accepted]
PHST- 2021/06/24 06:00 [pubmed]
PHST- 2022/02/11 06:00 [medline]
PHST- 2021/06/23 06:40 [entrez]
AID - 1535-7163.MCT-20-0848 [pii]
AID - 10.1158/1535-7163.MCT-20-0848 [doi]
PST - ppublish
SO  - Mol Cancer Ther. 2021 Sep;20(9):1680-1691. doi: 10.1158/1535-7163.MCT-20-0848. 
      Epub 2021 Jun 22.

PMID- 32407488
OWN - NLM
STAT- MEDLINE
DCOM- 20210504
LR  - 20210920
IS  - 1460-2105 (Electronic)
IS  - 0027-8874 (Print)
IS  - 0027-8874 (Linking)
VI  - 112
IP  - 11
DP  - 2020 Nov 1
TI  - Overall Survival of CDK4/6-Inhibitor-Based Treatments in Clinically Relevant 
      Subgroups of Metastatic Breast Cancer: Systematic Review and Meta-Analysis.
PG  - 1089-1097
LID - 10.1093/jnci/djaa071 [doi]
AB  - BACKGROUND: Cyclin-dependent kinases 4 and 6 (CDK4/6) inhibitors + endocrine 
      therapy (ET) prolonged progression-free survival as first- or second-line therapy 
      for hormone receptor-positive (HR+)/HER2-negative metastatic breast cancer 
      prognosis. Given the recent publication of overall survival (OS) data for the 3 
      CDK4/6-inhibitors, we performed a meta-analysis to identify a more precise and 
      reliable benefit from such treatments in specific clinical subgroups. METHODS: We 
      conducted a systematic literature search to select all available phase II or III 
      randomized clinical trials of CDK4/6-inhibitors + ET reporting OS data in first- 
      or second-line therapy of HR+/HER2-negative pre- or postmenopausal metastatic 
      breast cancer. A random effect model was applied for the analyses. Heterogeneity 
      was assessed with I2statistic. Subgroup analysis was performed to explore the 
      effect of study-level factors. The project was registered in the Open Science 
      Framework database (doi: 10.17605/OSF.IO/TNZQP). RESULTS: Six studies were 
      included in our analyses (3421 patients). A clear OS benefit was observed in 
      patients without (hazard ratio [HR] = 0.68, 95% confidence interval [CI] = 0.54 
      to 0.85, I2 = 0.0%) and with visceral involvement (HR = 0.76, 95% CI = 0.65 to 
      0.89, I2 = 0.0%), with at least 3 metastatic sites (HR = 0.75, 95% CI = 0.60 to 
      0.94, I2 = 11.6%), in an endocrine-resistant (HR = 0.79, 95% CI = 0.67 to 0.93, 
      I2 = 0.0%) and sensitive subset (HR = 0.73, 95% CI = 0.61 to 0.88, I2 = 0.0%), 
      for younger than 65 years (HR = 0.80, 95% CI = 0.67 to 0.95, I2 = 0.0%) and 
      65 years or older (HR = 0.71, 95% CI = 0.53 to 0.95, I2 = 44.4%), in 
      postmenopausal (HR = 0.76, 95% CI = 0.67 to 0.86, I2 = 0.0%) and pre- or 
      perimenopausal setting (HR = 0.76, 95% CI = 0.60 to 0.96, I2 = 0.0%) as well as 
      in chemotherapy-naïve patients (HR = 0.72, 95% CI = 0.55 to 0.93, I2 = 0.0%). 
      CONCLUSIONS: CDK4/6-inhibitors + ET combinations compared with ET alone improve 
      OS independent of age, menopausal status, endocrine sensitiveness, and visceral 
      involvement and should be preferred as upfront therapy instead of endocrine 
      monotherapy.
CI  - © The Author(s) 2020. Published by Oxford University Press. All rights reserved. 
      For permissions, please email: journals.permissions@oup.com.
FAU - Schettini, Francesco
AU  - Schettini F
AD  - Department of Clinical Medicine and Surgery, University of Naples "Federico II", 
      Naples, Italy.
AD  - Translational Genomics and Targeted Therapeutics in Solid Tumors, August Pi i 
      Sunyer Biomedical Research Institute (IDIBAPS), Barcelona, Spain.
AD  - SOLTI Breast Cancer Research Group, Barcelona, Spain.
FAU - Giudici, Fabiola
AU  - Giudici F
AD  - Department of Cardiac, Thoracic, Vascular Sciences and Public Health, University 
      of Padova, Padova, Italy.
FAU - Giuliano, Mario
AU  - Giuliano M
AD  - Department of Clinical Medicine and Surgery, University of Naples "Federico II", 
      Naples, Italy.
AD  - Lester and Sue Smith Breast Center, Baylor College of Medicine, Houston, TX, USA.
FAU - Cristofanilli, Massimo
AU  - Cristofanilli M
AD  - Northwestern University Clinical and Translational Sciences Institute (NUCATS), 
      Northwestern University, Chicago, IL, USA.
FAU - Arpino, Grazia
AU  - Arpino G
AD  - Department of Clinical Medicine and Surgery, University of Naples "Federico II", 
      Naples, Italy.
FAU - Del Mastro, Lucia
AU  - Del Mastro L
AD  - Ospedale Policlinico San Martino-IRCCS, Genova, Italy.
AD  - Department of Internal Medicine, University of Genova, Genova, Italy.
FAU - Puglisi, Fabio
AU  - Puglisi F
AD  - Department of Medicine, University of Udine, Udine, Italy.
AD  - IRCCS Centro di Riferimento Oncologico Aviano-National Cancer Institute, Aviano, 
      PN, Italy.
FAU - De Placido, Sabino
AU  - De Placido S
AD  - Department of Clinical Medicine and Surgery, University of Naples "Federico II", 
      Naples, Italy.
FAU - Paris, Ida
AU  - Paris I
AD  - Division of Gynecologic Oncology, Department of Women's and Children's Health, 
      Fondazione Policlinico Universitario A. Gemelli IRCCS, Rome, Italy.
FAU - De Placido, Pietro
AU  - De Placido P
AD  - Department of Clinical Medicine and Surgery, University of Naples "Federico II", 
      Naples, Italy.
FAU - Venturini, Sergio
AU  - Venturini S
AD  - Department of Management, University of Turin, Turin, Italy.
AD  - Centre for Research on Health and Social Care Management (CERGAS), SDA Bocconi 
      School of Management, Milan, Italy.
FAU - De Laurentis, Michelino
AU  - De Laurentis M
AD  - Breast Unit, Istituto Nazionale Tumori Fondazione "G. Pascale", Naples, Italy.
FAU - Conte, PierFranco
AU  - Conte P
AD  - Department of Surgery, Oncology and Gastroenterology, University of Padova, 
      Padova, Italy.
AD  - Division of Medical Oncology 2, Istituto Oncologico Veneto-IRCCSS, Padova, Italy.
FAU - Juric, Dejan
AU  - Juric D
AD  - Massachusetts General Hospital Cancer Center, Boston, MA, USA.
FAU - Llombart-Cussac, Antonio
AU  - Llombart-Cussac A
AD  - SOLTI Breast Cancer Research Group, Barcelona, Spain.
AD  - Department of Medical Oncology, Hospital Arnau de Vilanova, Valencia, Spain.
FAU - Pusztai, Lajos
AU  - Pusztai L
AD  - Department of Internal Medicine, Section of Medical Oncology, Yale, Cancer 
      Centre, Yale University, School of Medicine, New Haven, CT, USA.
FAU - Prat, Aleix
AU  - Prat A
AD  - Translational Genomics and Targeted Therapeutics in Solid Tumors, August Pi i 
      Sunyer Biomedical Research Institute (IDIBAPS), Barcelona, Spain.
AD  - SOLTI Breast Cancer Research Group, Barcelona, Spain.
AD  - Department of Medical Oncology, Hospital Clínic, Barcelona, Spain.
FAU - Jerusalem, Guy
AU  - Jerusalem G
AD  - Centre Hospitalier Universitaire de Liège and Liège University, Liège, Belgium.
FAU - Di Leo, Angelo
AU  - Di Leo A
AD  - "Sandro Pitigliani" Medical Oncology Department, Hospital of Prato, Prato, Italy.
FAU - Generali, Daniele
AU  - Generali D
AD  - Department of Medical, Surgery and Health Sciences, University of Trieste, 
      Trieste, Italy.
AD  - Breast Cancer Unit, Azienda Socio, Sanitaria Territoriale di Cremona, Cremona, 
      Italy.
LA  - eng
GR  - UL1 TR001863/TR/NCATS NIH HHS/United States
PT  - Journal Article
PT  - Meta-Analysis
PT  - Systematic Review
TA  - J Natl Cancer Inst
JT  - Journal of the National Cancer Institute
JID - 7503089
RN  - 0 (Piperazines)
RN  - 0 (Protein Kinase Inhibitors)
RN  - 0 (Pyridines)
RN  - 7LKK855W8I (Letrozole)
RN  - EC 2.7.11.22 (CDK4 protein, human)
RN  - EC 2.7.11.22 (CDK6 protein, human)
RN  - EC 2.7.11.22 (Cyclin-Dependent Kinase 4)
RN  - EC 2.7.11.22 (Cyclin-Dependent Kinase 6)
RN  - G9ZF61LE7G (palbociclib)
SB  - IM
MH  - Antineoplastic Combined Chemotherapy Protocols/*therapeutic use
MH  - Breast Neoplasms/*drug therapy/*enzymology
MH  - Clinical Trials, Phase II as Topic
MH  - Clinical Trials, Phase III as Topic
MH  - Cyclin-Dependent Kinase 4/*antagonists & inhibitors/metabolism
MH  - Cyclin-Dependent Kinase 6/*antagonists & inhibitors/metabolism
MH  - Female
MH  - Humans
MH  - Letrozole/administration & dosage
MH  - Neoplasm Metastasis
MH  - Piperazines/administration & dosage
MH  - Protein Kinase Inhibitors/administration & dosage
MH  - Pyridines/administration & dosage
MH  - Randomized Controlled Trials as Topic
PMC - PMC7669227
EDAT- 2020/05/15 06:00
MHDA- 2021/05/05 06:00
CRDT- 2020/05/15 06:00
PHST- 2020/03/03 00:00 [received]
PHST- 2020/04/06 00:00 [revised]
PHST- 2020/05/06 00:00 [accepted]
PHST- 2020/05/15 06:00 [pubmed]
PHST- 2021/05/05 06:00 [medline]
PHST- 2020/05/15 06:00 [entrez]
AID - 5837114 [pii]
AID - djaa071 [pii]
AID - 10.1093/jnci/djaa071 [doi]
PST - ppublish
SO  - J Natl Cancer Inst. 2020 Nov 1;112(11):1089-1097. doi: 10.1093/jnci/djaa071.

PMID- 33323381
OWN - NLM
STAT- MEDLINE
DCOM- 20210520
LR  - 20210903
IS  - 1538-7445 (Electronic)
IS  - 0008-5472 (Print)
IS  - 0008-5472 (Linking)
VI  - 81
IP  - 5
DP  - 2021 Mar 1
TI  - Functional Determinants of Cell Cycle Plasticity and Sensitivity to CDK4/6 
      Inhibition.
PG  - 1347-1360
LID - 10.1158/0008-5472.CAN-20-2275 [doi]
AB  - Intrinsic or acquired resistance to clinically approved CDK4/6 inhibitors has 
      emerged as a major obstacle that hinders their utility beyond ER(+) breast 
      cancer. In this study, CDK4/6-dependent and -resistant models were employed to 
      identify functional determinants of response to pharmacologic CDK4/6 inhibitors. 
      In all models tested, the activation of RB and inhibition of CDK2 activity 
      emerged as determinants of sensitivity. While depleting CDK4 and 6 was sufficient 
      to limit proliferation in specific resistance settings, RB loss rendered cells 
      completely independent of these kinases. The main downstream target in this 
      context was the activation status of CDK2, which was suppressed with CDK4/6 
      inhibition in an RB-dependent fashion. Protein levels of p27 were associated with 
      plasticity/rigidity of the cell cycle and correlated with sensitivity to CDK4/6 
      inhibition. Exogenous overexpression and pharmacologic induction of p27 via 
      inhibition of SKP2 and targeting the MEK/ERK pathway enhanced the cytostatic 
      effect of CDK4/6 inhibitors. Mice bearing ER(+) xenografts displayed a durable 
      antitumor response to palbociclib; however, over the course of treatment, few 
      cells retained RB phosphorylation, which was associated with limited p27 protein 
      levels as determined by multispectral imaging. Similarly, combination treatment 
      of palbociclib with a MEK inhibitor in pancreatic cancer PDX models upregulated 
      p27 and further enhanced the in vivo tumor response to palbociclib. Collectively, 
      these results suggest that the cell cycle plasticity, which enables tumor models 
      to evade palbociclib-mediated activation of RB, could be targeted using a 
      clinically applicable CDK2 inhibitor. SIGNIFICANCE: This work provides a 
      mechanistic insight toward understanding the functional roles of multiple cell 
      cycle regulators that drive plasticity and sensitivity to CDK4/6 inhibition.
CI  - ©2020 American Association for Cancer Research.
FAU - Kumarasamy, Vishnu
AU  - Kumarasamy V
AD  - Center for Personalized Medicine, Roswell Park Cancer Institute, Buffalo, New 
      York.
AD  - Department of Molecular and Cellular Biology, Roswell Park Cancer Institute, 
      Buffalo, New York.
FAU - Vail, Paris
AU  - Vail P
AD  - Center for Personalized Medicine, Roswell Park Cancer Institute, Buffalo, New 
      York.
AD  - Department of Molecular and Cellular Biology, Roswell Park Cancer Institute, 
      Buffalo, New York.
FAU - Nambiar, Ram
AU  - Nambiar R
AD  - Center for Personalized Medicine, Roswell Park Cancer Institute, Buffalo, New 
      York.
AD  - Department of Molecular and Cellular Biology, Roswell Park Cancer Institute, 
      Buffalo, New York.
FAU - Witkiewicz, Agnieszka K
AU  - Witkiewicz AK
AD  - Center for Personalized Medicine, Roswell Park Cancer Institute, Buffalo, New 
      York. Erik.Knudsen@roswellpark.org Agnieszka.Witkiewicz@Roswellpark.org.
AD  - Department of Pathology, Roswell Park Cancer Institute, Buffalo, New York.
FAU - Knudsen, Erik S
AU  - Knudsen ES
AUID- ORCID: 0000-0002-5130-5969
AD  - Center for Personalized Medicine, Roswell Park Cancer Institute, Buffalo, New 
      York. Erik.Knudsen@roswellpark.org Agnieszka.Witkiewicz@Roswellpark.org.
AD  - Department of Molecular and Cellular Biology, Roswell Park Cancer Institute, 
      Buffalo, New York.
LA  - eng
GR  - R01 CA247362/CA/NCI NIH HHS/United States
PT  - Journal Article
PT  - Research Support, N.I.H., Extramural
DEP - 20201215
TA  - Cancer Res
JT  - Cancer research
JID - 2984705R
RN  - 0 (Aminopyridines)
RN  - 0 (Antineoplastic Agents)
RN  - 0 (Benzimidazoles)
RN  - 0 (Piperazines)
RN  - 0 (Protein Kinase Inhibitors)
RN  - 0 (Pyridines)
RN  - 60UAB198HK (abemaciclib)
RN  - EC 2.7.11.22 (CDK2 protein, human)
RN  - EC 2.7.11.22 (CDK4 protein, human)
RN  - EC 2.7.11.22 (CDK6 protein, human)
RN  - EC 2.7.11.22 (Cyclin-Dependent Kinase 2)
RN  - EC 2.7.11.22 (Cyclin-Dependent Kinase 4)
RN  - EC 2.7.11.22 (Cyclin-Dependent Kinase 6)
RN  - G9ZF61LE7G (palbociclib)
SB  - IM
MH  - Aminopyridines/pharmacology
MH  - Animals
MH  - Antineoplastic Agents/pharmacology
MH  - Benzimidazoles/pharmacology
MH  - Breast Neoplasms/drug therapy/pathology
MH  - Cell Cycle/*drug effects/*physiology
MH  - Cell Line, Tumor
MH  - Cell Proliferation
MH  - Cyclin-Dependent Kinase 2/metabolism
MH  - Cyclin-Dependent Kinase 4/antagonists & inhibitors/genetics/*metabolism
MH  - Cyclin-Dependent Kinase 6/antagonists & inhibitors/genetics/*metabolism
MH  - Drug Resistance, Neoplasm/genetics
MH  - Gene Expression Regulation, Neoplastic
MH  - Humans
MH  - Mice, Inbred Strains
MH  - Piperazines/pharmacology
MH  - Protein Kinase Inhibitors/*pharmacology
MH  - Pyridines/pharmacology
MH  - Xenograft Model Antitumor Assays
PMC - PMC8026500
MID - NIHMS1656155
EDAT- 2020/12/17 06:00
MHDA- 2021/05/21 06:00
CRDT- 2020/12/16 05:27
PHST- 2020/07/06 00:00 [received]
PHST- 2020/11/06 00:00 [revised]
PHST- 2020/12/10 00:00 [accepted]
PHST- 2020/12/17 06:00 [pubmed]
PHST- 2021/05/21 06:00 [medline]
PHST- 2020/12/16 05:27 [entrez]
AID - 0008-5472.CAN-20-2275 [pii]
AID - 10.1158/0008-5472.CAN-20-2275 [doi]
PST - ppublish
SO  - Cancer Res. 2021 Mar 1;81(5):1347-1360. doi: 10.1158/0008-5472.CAN-20-2275. Epub 
      2020 Dec 15.

PMID- 33761455
OWN - NLM
STAT- Publisher
LR  - 20210324
IS  - 1540-1413 (Electronic)
IS  - 1540-1405 (Linking)
DP  - 2021 Mar 24
TI  - Clinical Outcomes With Abemaciclib After Prior CDK4/6 Inhibitor Progression in 
      Breast Cancer: A Multicenter Experience.
PG  - 1-8
LID - jnccn20257 [pii]
LID - 10.6004/jnccn.2020.7662 [doi]
AB  - BACKGROUND: Inhibitors of cyclin-dependent kinases 4 and 6 (CDK4/6i) are widely 
      used as first-line therapy for hormone receptor-positive metastatic breast cancer 
      (HR+ MBC). Although abemaciclib monotherapy is also FDA-approved for treatment of 
      disease progression on endocrine therapy, there is limited insight into the 
      clinical activity of abemaciclib after progression on prior CDK4/6i. PATIENTS AND 
      METHODS: We identified patients with HR+ MBC from 6 cancer centers in the United 
      States who received abemaciclib after disease progression on prior CDK4/6i, and 
      abstracted clinical features, outcomes, toxicity, and predictive biomarkers. 
      RESULTS: In the multicenter cohort, abemaciclib was well tolerated after a prior 
      course of CDK4/6i (palbociclib)-based therapy; a minority of patients 
      discontinued abemaciclib because of toxicity without progression (9.2%). After 
      progression on palbociclib, most patients (71.3%) received nonsequential therapy 
      with abemaciclib (with ≥1 intervening non-CDK4/6i regimens), with most receiving 
      abemaciclib with an antiestrogen agent (fulvestrant, 47.1%; aromatase inhibitor, 
      27.6%), and the remainder receiving abemaciclib monotherapy (19.5%). Median 
      progression-free survival for abemaciclib in this population was 5.3 months and 
      median overall survival was 17.2 months, notably similar to results obtained in 
      the MONARCH-1 study of abemaciclib monotherapy in heavily pretreated 
      HR+/HER2-negative CDK4/6i-naïve patients. A total of 36.8% of patients received 
      abemaciclib for ≥6 months. There was no relationship between the duration of 
      clinical benefit while on palbociclib and the subsequent duration of treatment 
      with abemaciclib. RB1, ERBB2, and CCNE1 alterations were noted among patients 
      with rapid progression on abemaciclib. CONCLUSIONS: A subset of patients with HR+ 
      MBC continue to derive clinical benefit from abemaciclib after progression on 
      prior palbociclib. These results highlight the need for future studies to confirm 
      molecular predictors of cross-resistance to CDK4/6i therapy and to better 
      characterize the utility of abemaciclib after disease progression on prior 
      CDK4/6i.
FAU - Wander, Seth A
AU  - Wander SA
AD  - 1Massachusetts General Hospital Cancer Center, and.
AD  - 2Harvard Medical School, Boston, Massachusetts.
FAU - Han, Hyo S
AU  - Han HS
AD  - 3Moffitt Cancer Center, Tampa, Florida.
FAU - Zangardi, Mark L
AU  - Zangardi ML
AD  - 1Massachusetts General Hospital Cancer Center, and.
FAU - Niemierko, Andrzej
AU  - Niemierko A
AD  - 1Massachusetts General Hospital Cancer Center, and.
AD  - 2Harvard Medical School, Boston, Massachusetts.
FAU - Mariotti, Veronica
AU  - Mariotti V
AD  - 3Moffitt Cancer Center, Tampa, Florida.
FAU - Kim, Leslie S L
AU  - Kim LSL
AD  - 4Baylor University Medical Center, Texas Oncology, US Oncology, Dallas, Texas.
FAU - Xi, Jing
AU  - Xi J
AD  - 5Washington University, St. Louis, Missouri.
FAU - Pandey, Apurva
AU  - Pandey A
AD  - 6University of Pittsburgh, Pittsburgh, Pennsylvania.
FAU - Dunne, Siobhan
AU  - Dunne S
AD  - 4Baylor University Medical Center, Texas Oncology, US Oncology, Dallas, Texas.
FAU - Nasrazadani, Azadeh
AU  - Nasrazadani A
AD  - 6University of Pittsburgh, Pittsburgh, Pennsylvania.
FAU - Kambadakone, Avinash
AU  - Kambadakone A
AD  - 1Massachusetts General Hospital Cancer Center, and.
AD  - 2Harvard Medical School, Boston, Massachusetts.
FAU - Stein, Casey
AU  - Stein C
AD  - 1Massachusetts General Hospital Cancer Center, and.
FAU - Lloyd, Maxwell R
AU  - Lloyd MR
AD  - 1Massachusetts General Hospital Cancer Center, and.
FAU - Yuen, Megan
AU  - Yuen M
AD  - 1Massachusetts General Hospital Cancer Center, and.
AD  - 2Harvard Medical School, Boston, Massachusetts.
FAU - Spring, Laura M
AU  - Spring LM
AD  - 1Massachusetts General Hospital Cancer Center, and.
AD  - 2Harvard Medical School, Boston, Massachusetts.
FAU - Juric, Dejan
AU  - Juric D
AD  - 1Massachusetts General Hospital Cancer Center, and.
AD  - 2Harvard Medical School, Boston, Massachusetts.
FAU - Kuter, Irene
AU  - Kuter I
AD  - 1Massachusetts General Hospital Cancer Center, and.
AD  - 2Harvard Medical School, Boston, Massachusetts.
FAU - Sanidas, Ioannis
AU  - Sanidas I
AD  - 1Massachusetts General Hospital Cancer Center, and.
AD  - 2Harvard Medical School, Boston, Massachusetts.
FAU - Moy, Beverly
AU  - Moy B
AD  - 1Massachusetts General Hospital Cancer Center, and.
AD  - 2Harvard Medical School, Boston, Massachusetts.
FAU - Mulvey, Therese
AU  - Mulvey T
AD  - 1Massachusetts General Hospital Cancer Center, and.
AD  - 2Harvard Medical School, Boston, Massachusetts.
FAU - Vidula, Neelima
AU  - Vidula N
AD  - 1Massachusetts General Hospital Cancer Center, and.
AD  - 2Harvard Medical School, Boston, Massachusetts.
FAU - Dyson, Nicholas J
AU  - Dyson NJ
AD  - 1Massachusetts General Hospital Cancer Center, and.
AD  - 2Harvard Medical School, Boston, Massachusetts.
FAU - Ellisen, Leif W
AU  - Ellisen LW
AD  - 1Massachusetts General Hospital Cancer Center, and.
AD  - 2Harvard Medical School, Boston, Massachusetts.
FAU - Isakoff, Steven
AU  - Isakoff S
AD  - 1Massachusetts General Hospital Cancer Center, and.
AD  - 2Harvard Medical School, Boston, Massachusetts.
FAU - Wagle, Nikhil
AU  - Wagle N
AD  - 2Harvard Medical School, Boston, Massachusetts.
AD  - 7Dana-Farber Cancer Institute, and.
AD  - 8Broad Institute of MIT and Harvard, Boston, Massachusetts; and.
FAU - Brufsky, Adam
AU  - Brufsky A
AD  - 6University of Pittsburgh, Pittsburgh, Pennsylvania.
FAU - Kalinsky, Kevin
AU  - Kalinsky K
AD  - 9Columbia University Irving Medical Center, New York, New York.
FAU - Ma, Cynthia X
AU  - Ma CX
AD  - 5Washington University, St. Louis, Missouri.
FAU - O'Shaughnessy, Joyce
AU  - O'Shaughnessy J
AD  - 4Baylor University Medical Center, Texas Oncology, US Oncology, Dallas, Texas.
FAU - Bardia, Aditya
AU  - Bardia A
AD  - 1Massachusetts General Hospital Cancer Center, and.
AD  - 2Harvard Medical School, Boston, Massachusetts.
LA  - eng
PT  - Journal Article
DEP - 20210324
PL  - United States
TA  - J Natl Compr Canc Netw
JT  - Journal of the National Comprehensive Cancer Network : JNCCN
JID - 101162515
SB  - IM
EDAT- 2021/03/25 06:00
MHDA- 2021/03/25 06:00
CRDT- 2021/03/24 20:21
PHST- 2020/05/18 00:00 [received]
PHST- 2020/09/28 00:00 [accepted]
PHST- 2021/03/24 20:21 [entrez]
PHST- 2021/03/25 06:00 [pubmed]
PHST- 2021/03/25 06:00 [medline]
AID - jnccn20257 [pii]
AID - 10.6004/jnccn.2020.7662 [doi]
PST - aheadofprint
SO  - J Natl Compr Canc Netw. 2021 Mar 24:1-8. doi: 10.6004/jnccn.2020.7662.

PMID- 34568836
OWN - NLM
STAT- MEDLINE
DCOM- 20220419
LR  - 20220419
IS  - 2662-1347 (Electronic)
IS  - 2662-1347 (Linking)
VI  - 2
IP  - 4
DP  - 2021 Apr
TI  - Distinct CDK6 complexes determine tumor cell response to CDK4/6 inhibitors and 
      degraders.
PG  - 429-443
LID - 10.1038/s43018-021-00174-z [doi]
AB  - CDK4/6 inhibitors (CDK4/6i) are effective in metastatic breast cancer, but they 
      have been only modestly effective in most other tumor types. Here we show that 
      tumors expressing low CDK6 rely on CDK4 function, and are exquisitely sensitive 
      to CDK4/6i. In contrast, tumor cells expressing both CDK4 and CDK6 have increased 
      reliance on CDK6 to ensure cell cycle progression. We discovered that CDK4/6i and 
      CDK4/6 degraders potently bind and inhibit CDK6 selectively in tumors in which 
      CDK6 is highly thermo-unstable and strongly associated with the HSP90/CDC37 
      complex. In contrast, CDK4/6i and CDK4/6 degraders are ineffective in 
      antagonizing tumor cells expressing thermostable CDK6, due to their weaker 
      binding to CDK6 in these cells. Thus, we uncover a general mechanism of intrinsic 
      resistance to CDK4/6i and CDK4/6i-derived degraders and the need for novel 
      inhibitors targeting the CDK4/6i-resistant, thermostable form of CDK6 for 
      application as cancer therapeutics.
FAU - Wu, Xuewei
AU  - Wu X
AUID- ORCID: 0000-0003-1722-2278
AD  - Department of Oncological Sciences, The Tisch Cancer Institute, Icahn School of 
      Medicine at Mount Sinai, New York, NY, USA.
FAU - Yang, Xiaobao
AU  - Yang X
AUID- ORCID: 0000-0001-5266-7673
AD  - Department of Pharmacological Sciences, The Tisch Cancer Institute, Icahn School 
      of Medicine at Mount Sinai, New York, NY, USA.
FAU - Xiong, Yan
AU  - Xiong Y
AD  - Department of Pharmacological Sciences, The Tisch Cancer Institute, Icahn School 
      of Medicine at Mount Sinai, New York, NY, USA.
FAU - Li, Ruitong
AU  - Li R
AD  - The Broad Institute of Harvard and MIT, Dana-Farber Cancer Institute and Harvard 
      Medical School, Boston, MA, USA.
FAU - Ito, Takahiro
AU  - Ito T
AD  - The Broad Institute of Harvard and MIT, Dana-Farber Cancer Institute and Harvard 
      Medical School, Boston, MA, USA.
FAU - Ahmed, Tamer A
AU  - Ahmed TA
AD  - Department of Oncological Sciences, The Tisch Cancer Institute, Icahn School of 
      Medicine at Mount Sinai, New York, NY, USA.
FAU - Karoulia, Zoi
AU  - Karoulia Z
AD  - Department of Oncological Sciences, The Tisch Cancer Institute, Icahn School of 
      Medicine at Mount Sinai, New York, NY, USA.
FAU - Adamopoulos, Christos
AU  - Adamopoulos C
AD  - Department of Oncological Sciences, The Tisch Cancer Institute, Icahn School of 
      Medicine at Mount Sinai, New York, NY, USA.
FAU - Wang, Hong
AU  - Wang H
AUID- ORCID: 0000-0002-8787-715X
AD  - Eli Lilly and Company, Indianapolis, IN, USA.
FAU - Wang, Li
AU  - Wang L
AD  - Department of Biochemistry and Biophysics, University of North Carolina, Chapel 
      Hill, NC, USA.
FAU - Xie, Ling
AU  - Xie L
AD  - Department of Biochemistry and Biophysics, University of North Carolina, Chapel 
      Hill, NC, USA.
FAU - Liu, Jing
AU  - Liu J
AD  - Department of Pharmacological Sciences, The Tisch Cancer Institute, Icahn School 
      of Medicine at Mount Sinai, New York, NY, USA.
FAU - Ueberheide, Beatrix
AU  - Ueberheide B
AD  - Department of Biochemistry and Molecular Pharmacology, New York University, New 
      York, NY, USA.
FAU - Aaronson, Stuart A
AU  - Aaronson SA
AD  - Department of Oncological Sciences, The Tisch Cancer Institute, Icahn School of 
      Medicine at Mount Sinai, New York, NY, USA.
FAU - Chen, Xian
AU  - Chen X
AD  - Department of Biochemistry and Biophysics, University of North Carolina, Chapel 
      Hill, NC, USA.
FAU - Buchanan, Sean G
AU  - Buchanan SG
AUID- ORCID: 0000-0002-5215-4672
AD  - Eli Lilly and Company, Indianapolis, IN, USA.
FAU - Sellers, William R
AU  - Sellers WR
AUID- ORCID: 0000-0002-3539-9803
AD  - The Broad Institute of Harvard and MIT, Dana-Farber Cancer Institute and Harvard 
      Medical School, Boston, MA, USA.
FAU - Jin, Jian
AU  - Jin J
AUID- ORCID: 0000-0002-2387-3862
AD  - Department of Pharmacological Sciences, The Tisch Cancer Institute, Icahn School 
      of Medicine at Mount Sinai, New York, NY, USA.
FAU - Poulikakos, Poulikos I
AU  - Poulikakos PI
AUID- ORCID: 0000-0001-6071-9963
AD  - Department of Oncological Sciences, The Tisch Cancer Institute, Icahn School of 
      Medicine at Mount Sinai, New York, NY, USA. Poulikos.poulikakos@mssm.edu.
LA  - eng
GR  - R01 CA204314/CA/NCI NIH HHS/United States
GR  - R01 CA233626/CA/NCI NIH HHS/United States
GR  - R01 CA240362/CA/NCI NIH HHS/United States
GR  - R01 CA238229/CA/NCI NIH HHS/United States
GR  - T32 CA078207/CA/NCI NIH HHS/United States
GR  - P30 CA196521/CA/NCI NIH HHS/United States
PT  - Journal Article
PT  - Research Support, N.I.H., Extramural
PT  - Research Support, Non-U.S. Gov't
PT  - Research Support, U.S. Gov't, Non-P.H.S.
DEP - 20210301
TA  - Nat Cancer
JT  - Nature cancer
JID - 101761119
RN  - 0 (HSP90 Heat-Shock Proteins)
RN  - EC 2.7.11.22 (CDK4 protein, human)
RN  - EC 2.7.11.22 (CDK6 protein, human)
RN  - EC 2.7.11.22 (Cyclin-Dependent Kinase 4)
RN  - EC 2.7.11.22 (Cyclin-Dependent Kinase 6)
CIN - Nat Cancer. 2021 Apr;2(4):372-373. PMID: 35121999
MH  - *Breast Neoplasms/drug therapy
MH  - Cell Line, Tumor
MH  - Cyclin-Dependent Kinase 4/metabolism
MH  - Cyclin-Dependent Kinase 6
MH  - Female
MH  - HSP90 Heat-Shock Proteins
MH  - Humans
PMC - PMC8462800
MID - NIHMS1684820
EDAT- 2021/09/28 06:00
MHDA- 2021/09/28 06:01
PMCR- 2021/10/01
CRDT- 2021/09/27 06:24
PHST- 2021/10/01 00:00 [pmc-release]
PHST- 2021/09/27 06:24 [entrez]
PHST- 2021/09/28 06:00 [pubmed]
PHST- 2021/09/28 06:01 [medline]
AID - 10.1038/s43018-021-00174-z [pii]
AID - 10.1038/s43018-021-00174-z [doi]
PST - ppublish
SO  - Nat Cancer. 2021 Apr;2(4):429-443. doi: 10.1038/s43018-021-00174-z. Epub 2021 Mar 
      1.

PMID- 31174843
OWN - NLM
STAT- MEDLINE
DCOM- 20200701
LR  - 20200701
IS  - 2405-8025 (Electronic)
IS  - 2405-8033 (Print)
IS  - 2405-8025 (Linking)
VI  - 5
IP  - 5
DP  - 2019 May
TI  - Cell Cycle and Beyond: Exploiting New RB1 Controlled Mechanisms for Cancer 
      Therapy.
PG  - 308-324
LID - S2405-8033(19)30070-6 [pii]
LID - 10.1016/j.trecan.2019.03.005 [doi]
AB  - Recent studies highlight the importance of the RB1 tumor suppressor as a target 
      for cancer therapy. Canonically, RB1 regulates cell cycle progression and 
      represents the downstream target for cyclin-dependent kinase (CDK) 4/6 inhibitors 
      that are in clinical use. However, newly discovered features of the RB1 pathway 
      suggest new therapeutic strategies to counter resistance and improve precision 
      medicine. These therapeutic strategies include deepening cell cycle exit with 
      CDK4/6 inhibitor combinations, selectively targeting tumors that have lost RB1, 
      and expanding therapeutic index by mitigating therapy-associated adverse effects. 
      In addition, RB1 impacts immunological features of tumors and the 
      microenvironment that can enhance sensitivity to immunotherapy. Lastly, RB1 
      specifies epigenetically determined cell lineage states that are disrupted during 
      therapy resistance and could be re-installed through the direct use of epigenetic 
      therapies. Thus, new opportunities are emerging to improve cancer therapy by 
      exploiting the RB1 pathway.
CI  - Copyright © 2019 Elsevier Inc. All rights reserved.
FAU - Knudsen, Erik S
AU  - Knudsen ES
AD  - Roswell Park Comprehensive Cancer Center, Buffalo, NY 14263, USA; Department of 
      Molecular and Cellular Biology, Roswell Park Comprehensive Cancer Center, 
      Buffalo, NY 14263, USA; Center for Personalized Medicine, Roswell Park 
      Comprehensive Cancer Center, Buffalo, NY 14203, USA. Electronic address: 
      erik.knudsen@roswellpark.org.
FAU - Pruitt, Steven C
AU  - Pruitt SC
AD  - Roswell Park Comprehensive Cancer Center, Buffalo, NY 14263, USA; Department of 
      Molecular and Cellular Biology, Roswell Park Comprehensive Cancer Center, 
      Buffalo, NY 14263, USA.
FAU - Hershberger, Pamela A
AU  - Hershberger PA
AD  - Roswell Park Comprehensive Cancer Center, Buffalo, NY 14263, USA; Department of 
      Pharmacology and Therapeutics, Roswell Park Comprehensive Cancer Center, Buffalo, 
      NY 14203, USA; Department of Oral Oncology, Roswell Park Comprehensive Cancer 
      Center, Buffalo, NY 14203, USA.
FAU - Witkiewicz, Agnieszka K
AU  - Witkiewicz AK
AD  - Roswell Park Comprehensive Cancer Center, Buffalo, NY 14263, USA; Center for 
      Personalized Medicine, Roswell Park Comprehensive Cancer Center, Buffalo, NY 
      14203, USA; Department of Pathology, Roswell Park Comprehensive Cancer Center, 
      Buffalo, NY 14203, USA.
FAU - Goodrich, David W
AU  - Goodrich DW
AD  - Roswell Park Comprehensive Cancer Center, Buffalo, NY 14263, USA; Department of 
      Pharmacology and Therapeutics, Roswell Park Comprehensive Cancer Center, Buffalo, 
      NY 14203, USA.
LA  - eng
GR  - R01 CA207757/CA/NCI NIH HHS/United States
GR  - R01 CA130995/CA/NCI NIH HHS/United States
GR  - R01 CA234162/CA/NCI NIH HHS/United States
GR  - R01 CA211878/CA/NCI NIH HHS/United States
GR  - R01 CA188650/CA/NCI NIH HHS/United States
PT  - Journal Article
PT  - Research Support, N.I.H., Extramural
PT  - Research Support, Non-U.S. Gov't
PT  - Review
DEP - 20190430
TA  - Trends Cancer
JT  - Trends in cancer
JID - 101665956
RN  - 0 (Antineoplastic Agents)
RN  - 0 (Biomarkers)
RN  - 0 (RB1 protein, human)
RN  - 0 (Retinoblastoma Binding Proteins)
RN  - EC 2.3.2.27 (Ubiquitin-Protein Ligases)
SB  - IM
MH  - Animals
MH  - Antineoplastic Agents/pharmacology/therapeutic use
MH  - Biomarkers
MH  - Cell Cycle/drug effects/*genetics
MH  - Disease Susceptibility
MH  - Epigenesis, Genetic
MH  - Gene Expression Regulation, Neoplastic
MH  - Genetic Heterogeneity
MH  - Humans
MH  - Immunotherapy
MH  - Molecular Targeted Therapy
MH  - Neoplasms/drug therapy/etiology/metabolism/pathology
MH  - Retinoblastoma Binding Proteins/*genetics/metabolism
MH  - Signal Transduction/drug effects
MH  - Tumor Escape/genetics
MH  - Ubiquitin-Protein Ligases/*genetics/metabolism
PMC - PMC6719339
MID - NIHMS1526203
OTO - NOTNLM
OT  - *CDK4
OT  - *E2F
OT  - *EZH2
OT  - *RB1
OT  - *cyclin
OT  - *epigenetics
OT  - *immunotherapy
OT  - *palbociclib
OT  - *retinoblastoma
COIS- Conflicts of Interest: DWG, PAH, and SCP have nothing to report. AKW and ESK have 
      received past research funding from Eli Lilly, Novartis, and Pfizer in the 
      analysis of CDK4/6 inhibitors.
EDAT- 2019/06/09 06:00
MHDA- 2020/07/02 06:00
CRDT- 2019/06/09 06:00
PHST- 2019/02/06 00:00 [received]
PHST- 2019/03/25 00:00 [revised]
PHST- 2019/03/28 00:00 [accepted]
PHST- 2019/06/09 06:00 [entrez]
PHST- 2019/06/09 06:00 [pubmed]
PHST- 2020/07/02 06:00 [medline]
AID - S2405-8033(19)30070-6 [pii]
AID - 10.1016/j.trecan.2019.03.005 [doi]
PST - ppublish
SO  - Trends Cancer. 2019 May;5(5):308-324. doi: 10.1016/j.trecan.2019.03.005. Epub 
      2019 Apr 30.

PMID- 31594766
OWN - NLM
STAT- MEDLINE
DCOM- 20210212
LR  - 20210808
IS  - 2159-8290 (Electronic)
IS  - 2159-8274 (Linking)
VI  - 10
IP  - 1
DP  - 2020 Jan
TI  - PTEN Loss Mediates Clinical Cross-Resistance to CDK4/6 and PI3Kα Inhibitors in 
      Breast Cancer.
PG  - 72-85
LID - 10.1158/2159-8290.CD-18-0830 [doi]
AB  - The combination of CDK4/6 inhibitors with antiestrogen therapies significantly 
      improves clinical outcomes in ER-positive advanced breast cancer. To identify 
      mechanisms of acquired resistance, we analyzed serial biopsies and rapid 
      autopsies from patients treated with the combination of the CDK4/6 inhibitor 
      ribociclib with letrozole. This study revealed that some resistant tumors 
      acquired RB loss, whereas other tumors lost PTEN expression at the time of 
      progression. In breast cancer cells, ablation of PTEN, through increased AKT 
      activation, was sufficient to promote resistance to CDK4/6 inhibition in vitro 
      and in vivo. Mechanistically, PTEN loss resulted in exclusion of p27 from the 
      nucleus, leading to increased activation of both CDK4 and CDK2. Because PTEN loss 
      also causes resistance to PI3Kα inhibitors, currently approved in the post-CDK4/6 
      setting, these findings provide critical insight into how this single genetic 
      event may cause clinical cross-resistance to multiple targeted therapies in the 
      same patient, with implications for optimal treatment-sequencing strategies. 
      SIGNIFICANCE: Our analysis of serial biopsies uncovered RB and PTEN loss as 
      mechanisms of acquired resistance to CDK4/6 inhibitors, utilized as first-line 
      treatment for ER-positive advanced breast cancer. Importantly, these findings 
      have near-term clinical relevance because PTEN loss also limits the efficacy of 
      PI3Kα inhibitors currently approved in the post-CDK4/6 setting.This article is 
      highlighted in the In This Issue feature, p. 1.
CI  - ©2019 American Association for Cancer Research.
FAU - Costa, Carlotta
AU  - Costa C
AD  - Massachusetts General Hospital Cancer Center and Harvard Medical School, Boston, 
      Massachusetts. jeffrey.engelman@novartis.com carlotta.costa@novartis.com 
      juric.dejan@mgh.harvard.edu.
FAU - Wang, Ye
AU  - Wang Y
AD  - Massachusetts General Hospital Cancer Center and Harvard Medical School, Boston, 
      Massachusetts.
FAU - Ly, Amy
AU  - Ly A
AD  - Department of Pathology, Massachusetts General Hospital and Harvard Medical 
      School, Boston, Massachusetts.
FAU - Hosono, Yasuyuki
AU  - Hosono Y
AD  - Division of Molecular Therapeutics, Aichi Cancer Center Research Institute, 
      Nagoya, Japan.
FAU - Murchie, Ellen
AU  - Murchie E
AD  - Massachusetts General Hospital Cancer Center and Harvard Medical School, Boston, 
      Massachusetts.
FAU - Walmsley, Charlotte S
AU  - Walmsley CS
AD  - Massachusetts General Hospital Cancer Center and Harvard Medical School, Boston, 
      Massachusetts.
FAU - Huynh, Tiffany
AU  - Huynh T
AD  - Department of Pathology, Massachusetts General Hospital and Harvard Medical 
      School, Boston, Massachusetts.
FAU - Healy, Christopher
AU  - Healy C
AUID- ORCID: 0000-0001-5916-5115
AD  - Massachusetts General Hospital Cancer Center and Harvard Medical School, Boston, 
      Massachusetts.
FAU - Peterson, Rachel
AU  - Peterson R
AD  - Massachusetts General Hospital Cancer Center and Harvard Medical School, Boston, 
      Massachusetts.
FAU - Yanase, Shogo
AU  - Yanase S
AD  - Division of Molecular Therapeutics, Aichi Cancer Center Research Institute, 
      Nagoya, Japan.
FAU - Jakubik, Charles T
AU  - Jakubik CT
AD  - Massachusetts General Hospital Cancer Center and Harvard Medical School, Boston, 
      Massachusetts.
FAU - Henderson, Laura E
AU  - Henderson LE
AD  - Massachusetts General Hospital Cancer Center and Harvard Medical School, Boston, 
      Massachusetts.
FAU - Damon, Leah J
AU  - Damon LJ
AUID- ORCID: 0000-0002-0863-0328
AD  - Massachusetts General Hospital Cancer Center and Harvard Medical School, Boston, 
      Massachusetts.
FAU - Timonina, Daria
AU  - Timonina D
AD  - Massachusetts General Hospital Cancer Center and Harvard Medical School, Boston, 
      Massachusetts.
FAU - Sanidas, Ioannis
AU  - Sanidas I
AD  - Massachusetts General Hospital Cancer Center and Harvard Medical School, Boston, 
      Massachusetts.
FAU - Pinto, Christopher J
AU  - Pinto CJ
AD  - Massachusetts General Hospital Cancer Center and Harvard Medical School, Boston, 
      Massachusetts.
FAU - Mino-Kenudson, Mari
AU  - Mino-Kenudson M
AUID- ORCID: 0000-0002-9092-2265
AD  - Department of Pathology, Massachusetts General Hospital and Harvard Medical 
      School, Boston, Massachusetts.
FAU - Stone, James R
AU  - Stone JR
AD  - Massachusetts General Hospital Cancer Center and Harvard Medical School, Boston, 
      Massachusetts.
FAU - Dyson, Nicholas J
AU  - Dyson NJ
AD  - Massachusetts General Hospital Cancer Center and Harvard Medical School, Boston, 
      Massachusetts.
FAU - Ellisen, Leif W
AU  - Ellisen LW
AD  - Massachusetts General Hospital Cancer Center and Harvard Medical School, Boston, 
      Massachusetts.
FAU - Bardia, Aditya
AU  - Bardia A
AD  - Massachusetts General Hospital Cancer Center and Harvard Medical School, Boston, 
      Massachusetts.
FAU - Ebi, Hiromichi
AU  - Ebi H
AUID- ORCID: 0000-0003-3155-7576
AD  - Division of Molecular Therapeutics, Aichi Cancer Center Research Institute, 
      Nagoya, Japan.
AD  - Precision Medicine Center, Aichi Cancer Center, Nagoya, Japan.
AD  - Division of Advanced Cancer Therapeutics, Nagoya University Graduate School of 
      Medicine, Nagoya, Japan.
FAU - Benes, Cyril H
AU  - Benes CH
AUID- ORCID: 0000-0002-8751-9707
AD  - Massachusetts General Hospital Cancer Center and Harvard Medical School, Boston, 
      Massachusetts.
FAU - Engelman, Jeffrey A
AU  - Engelman JA
AD  - Massachusetts General Hospital Cancer Center and Harvard Medical School, Boston, 
      Massachusetts. jeffrey.engelman@novartis.com carlotta.costa@novartis.com 
      juric.dejan@mgh.harvard.edu.
FAU - Juric, Dejan
AU  - Juric D
AD  - Massachusetts General Hospital Cancer Center and Harvard Medical School, Boston, 
      Massachusetts. jeffrey.engelman@novartis.com carlotta.costa@novartis.com 
      juric.dejan@mgh.harvard.edu.
LA  - eng
GR  - P50 GM107618/GM/NIGMS NIH HHS/United States
PT  - Journal Article
PT  - Research Support, N.I.H., Extramural
PT  - Research Support, Non-U.S. Gov't
DEP - 20191008
PL  - United States
TA  - Cancer Discov
JT  - Cancer discovery
JID - 101561693
RN  - 0 (Aminopyridines)
RN  - 0 (Biomarkers, Tumor)
RN  - 0 (Purines)
RN  - 0 (Receptors, Estrogen)
RN  - 7LKK855W8I (Letrozole)
RN  - EC 2.7.1.137 (Class I Phosphatidylinositol 3-Kinases)
RN  - EC 2.7.1.137 (PIK3CA protein, human)
RN  - EC 2.7.11.22 (CDK4 protein, human)
RN  - EC 2.7.11.22 (CDK6 protein, human)
RN  - EC 2.7.11.22 (Cyclin-Dependent Kinase 4)
RN  - EC 2.7.11.22 (Cyclin-Dependent Kinase 6)
RN  - EC 3.1.3.67 (PTEN Phosphohydrolase)
RN  - EC 3.1.3.67 (PTEN protein, human)
RN  - TK8ERE8P56 (ribociclib)
SB  - IM
MH  - Aged
MH  - Aminopyridines/administration & dosage
MH  - Animals
MH  - Antineoplastic Combined Chemotherapy Protocols/*therapeutic use
MH  - Apoptosis
MH  - Biomarkers, Tumor
MH  - Breast Neoplasms/*drug therapy/enzymology/pathology
MH  - Cell Proliferation
MH  - Class I Phosphatidylinositol 3-Kinases/*antagonists & inhibitors
MH  - Clinical Trials, Phase I as Topic
MH  - Cross-Sectional Studies
MH  - Cyclin-Dependent Kinase 4/*antagonists & inhibitors
MH  - Cyclin-Dependent Kinase 6/*antagonists & inhibitors
MH  - *Drug Resistance, Neoplasm
MH  - Female
MH  - Gene Expression Regulation, Neoplastic
MH  - Humans
MH  - Letrozole/administration & dosage
MH  - Mice
MH  - Mice, Nude
MH  - Middle Aged
MH  - PTEN Phosphohydrolase/*deficiency/genetics
MH  - Prognosis
MH  - Purines/administration & dosage
MH  - Receptors, Estrogen/metabolism
MH  - Tumor Cells, Cultured
MH  - Xenograft Model Antitumor Assays
EDAT- 2019/10/09 06:00
MHDA- 2021/02/13 06:00
CRDT- 2019/10/10 06:00
PHST- 2018/07/23 00:00 [received]
PHST- 2019/07/12 00:00 [revised]
PHST- 2019/10/03 00:00 [accepted]
PHST- 2019/10/09 06:00 [pubmed]
PHST- 2021/02/13 06:00 [medline]
PHST- 2019/10/10 06:00 [entrez]
AID - 2159-8290.CD-18-0830 [pii]
AID - 10.1158/2159-8290.CD-18-0830 [doi]
PST - ppublish
SO  - Cancer Discov. 2020 Jan;10(1):72-85. doi: 10.1158/2159-8290.CD-18-0830. Epub 2019 
      Oct 8.

PMID- 33260316
OWN - NLM
STAT- PubMed-not-MEDLINE
LR  - 20201229
IS  - 2072-6694 (Print)
IS  - 2072-6694 (Electronic)
IS  - 2072-6694 (Linking)
VI  - 12
IP  - 12
DP  - 2020 Nov 29
TI  - Combined CDK2 and CDK4/6 Inhibition Overcomes Palbociclib Resistance in Breast 
      Cancer by Enhancing Senescence.
LID - 10.3390/cancers12123566 [doi]
LID - 3566
AB  - Breast cancer represents the number one global cancer burden in women and the 
      hormone receptor (HR)-positive subtype comprises approximately 70% of breast 
      cancers. Unfortunately, acquired resistance ultimately occurs in almost all 
      cases, even though cyclin-dependent kinase 4 and 6 (CDK4/6) inhibitors are a 
      highly effective therapy for HR-positive/human epidermal growth factor receptor 
      2-negative subtype. Here, we investigated mechanisms of resistance to CDK4/6 
      inhibitor and potential therapeutic strategies using our palbociclib-resistant 
      preclinical model. We observed that cyclin E was significantly overexpressed in 
      palbociclib-resistant cells, and similar association was also confirmed in 
      pleural effusion samples collected from HR-positive breast cancer patients. After 
      confirmation of cyclin E-CDK2 interaction by co-immunoprecipitation, we 
      demonstrated CDK2 inhibition combined with palbociclib synergistically suppressed 
      proliferation of palbociclib-resistant cells and growth of palbociclib-resistant 
      xenograft in mice. We also proved that enhancing C-MYC-mediated senescence is a 
      novel mechanism behind the synergism created by targeting both CDK2 and CDK4/6. 
      Furthermore, the clinical relevance of cyclin E as a therapeutic target was 
      supported by significant association between CCNE1 overexpression and poor 
      prognosis based on large-scale public gene expression data sets in HR-positive 
      breast cancer patients. Therefore, we propose cyclin E-CDK2 signaling as a 
      promising therapeutic target for overcoming cyclin E-associated resistance to 
      CDK4/6 inhibitor.
FAU - Pandey, Kamal
AU  - Pandey K
AUID- ORCID: 0000-0003-2144-0577
AD  - Hematology and Oncology, Department of Internal Medicine, CHA Bundang Medical 
      Center, CHA University, Seongnam 13488, Korea.
AD  - Department of Biomedical Science, CHA University, Seongnam 13488, Korea.
FAU - Park, Nahee
AU  - Park N
AUID- ORCID: 0000-0003-2146-6996
AD  - Hematology and Oncology, Department of Internal Medicine, CHA Bundang Medical 
      Center, CHA University, Seongnam 13488, Korea.
FAU - Park, Kyung-Soon
AU  - Park KS
AD  - Department of Biomedical Science, CHA University, Seongnam 13488, Korea.
FAU - Hur, Jin
AU  - Hur J
AD  - Hematology and Oncology, Department of Internal Medicine, CHA Bundang Medical 
      Center, CHA University, Seongnam 13488, Korea.
AD  - Department of Biomedical Science, CHA University, Seongnam 13488, Korea.
FAU - Cho, Yong Bin
AU  - Cho YB
AD  - Hematology and Oncology, Department of Internal Medicine, CHA Bundang Medical 
      Center, CHA University, Seongnam 13488, Korea.
FAU - Kang, Minsil
AU  - Kang M
AD  - Hematology and Oncology, Department of Internal Medicine, CHA Bundang Medical 
      Center, CHA University, Seongnam 13488, Korea.
FAU - An, Hee-Jung
AU  - An HJ
AD  - Department of Pathology, CHA Bundang Medical Center, CHA University, Seongnam 
      13488, Korea.
FAU - Kim, Sewha
AU  - Kim S
AD  - Department of Pathology, CHA Bundang Medical Center, CHA University, Seongnam 
      13488, Korea.
FAU - Hwang, Sohyun
AU  - Hwang S
AD  - Department of Biomedical Science, CHA University, Seongnam 13488, Korea.
AD  - Department of Pathology, CHA Bundang Medical Center, CHA University, Seongnam 
      13488, Korea.
FAU - Moon, Yong Wha
AU  - Moon YW
AUID- ORCID: 0000-0002-7943-974X
AD  - Hematology and Oncology, Department of Internal Medicine, CHA Bundang Medical 
      Center, CHA University, Seongnam 13488, Korea.
LA  - eng
GR  - NRF-2017R1C1B2003618/National Research Foundation of Korea/
GR  - HI16C1559/Korea Health Industry Development Institute/Republic of Korea
PT  - Journal Article
DEP - 20201129
TA  - Cancers (Basel)
JT  - Cancers
JID - 101526829
PMC - PMC7768442
OTO - NOTNLM
OT  - C-MYC
OT  - CDK2
OT  - CDK4/6
OT  - drug resistance
OT  - hormone receptor-positive breast cancer
COIS- The corresponding author, Yong Wha Moon received research funds from several 
      pharmaceutical companies including the AstraZeneca, Eisai, Dong-A ST, Chong Kun 
      Dang, and Celltrion. No potential conflicts of interest were disclosed by the 
      other authors.
EDAT- 2020/12/03 06:00
MHDA- 2020/12/03 06:01
CRDT- 2020/12/02 01:00
PHST- 2020/11/05 00:00 [received]
PHST- 2020/11/26 00:00 [revised]
PHST- 2020/11/27 00:00 [accepted]
PHST- 2020/12/02 01:00 [entrez]
PHST- 2020/12/03 06:00 [pubmed]
PHST- 2020/12/03 06:01 [medline]
AID - cancers12123566 [pii]
AID - cancers-12-03566 [pii]
AID - 10.3390/cancers12123566 [doi]
PST - epublish
SO  - Cancers (Basel). 2020 Nov 29;12(12):3566. doi: 10.3390/cancers12123566.

PMID- 30914635
OWN - NLM
STAT- MEDLINE
DCOM- 20190422
LR  - 20210109
IS  - 2041-1723 (Electronic)
IS  - 2041-1723 (Linking)
VI  - 10
IP  - 1
DP  - 2019 Mar 26
TI  - Aberrant FGFR signaling mediates resistance to CDK4/6 inhibitors in ER+ breast 
      cancer.
PG  - 1373
LID - 10.1038/s41467-019-09068-2 [doi]
LID - 1373
AB  - Using an ORF kinome screen in MCF-7 cells treated with the CDK4/6 inhibitor 
      ribociclib plus fulvestrant, we identified FGFR1 as a mechanism of drug 
      resistance. FGFR1-amplified/ER+ breast cancer cells and MCF-7 cells transduced 
      with FGFR1 were resistant to fulvestrant ± ribociclib or palbociclib. This 
      resistance was abrogated by treatment with the FGFR tyrosine kinase inhibitor 
      (TKI) lucitanib. Addition of the FGFR TKI erdafitinib to palbociclib/fulvestrant 
      induced complete responses of FGFR1-amplified/ER+ patient-derived-xenografts. 
      Next generation sequencing of circulating tumor DNA (ctDNA) in 34 patients after 
      progression on CDK4/6 inhibitors identified FGFR1/2 amplification or activating 
      mutations in 14/34 (41%) post-progression specimens. Finally, ctDNA from patients 
      enrolled in MONALEESA-2, the registration trial of ribociclib, showed that 
      patients with FGFR1 amplification exhibited a shorter progression-free survival 
      compared to patients with wild type FGFR1. Thus, we propose breast cancers with 
      FGFR pathway alterations should be considered for trials using combinations of 
      ER, CDK4/6 and FGFR antagonists.
FAU - Formisano, Luigi
AU  - Formisano L
AD  - Departments of Medicine, Vanderbilt University Medical Center, Nashville, 
      37232-6307, TN, USA.
FAU - Lu, Yao
AU  - Lu Y
AD  - Departments of Medicine, Vanderbilt University Medical Center, Nashville, 
      37232-6307, TN, USA.
FAU - Servetto, Alberto
AU  - Servetto A
AD  - UTSW Simmons Cancer Center, Dallas, TX, 75230, USA.
FAU - Hanker, Ariella B
AU  - Hanker AB
AUID- ORCID: 0000-0002-8655-8341
AD  - Departments of Medicine, Vanderbilt University Medical Center, Nashville, 
      37232-6307, TN, USA.
AD  - UTSW Simmons Cancer Center, Dallas, TX, 75230, USA.
AD  - Breast Cancer Program, Vanderbilt-Ingram Cancer Center, Vanderbilt University 
      Medical Center, Nashville, 37232-6307, TN, USA.
FAU - Jansen, Valerie M
AU  - Jansen VM
AD  - Departments of Medicine, Vanderbilt University Medical Center, Nashville, 
      37232-6307, TN, USA.
FAU - Bauer, Joshua A
AU  - Bauer JA
AD  - Departments of Biochemistry, Vanderbilt University Medical Center, Nashville, 
      37232-6307, TN, USA.
FAU - Sudhan, Dhivya R
AU  - Sudhan DR
AD  - Departments of Medicine, Vanderbilt University Medical Center, Nashville, 
      37232-6307, TN, USA.
AD  - UTSW Simmons Cancer Center, Dallas, TX, 75230, USA.
FAU - Guerrero-Zotano, Angel L
AU  - Guerrero-Zotano AL
AUID- ORCID: 0000-0003-0318-9120
AD  - Departments of Medicine, Vanderbilt University Medical Center, Nashville, 
      37232-6307, TN, USA.
FAU - Croessmann, Sarah
AU  - Croessmann S
AD  - Departments of Medicine, Vanderbilt University Medical Center, Nashville, 
      37232-6307, TN, USA.
FAU - Guo, Yan
AU  - Guo Y
AD  - Vanderbilt Center for Quantitative Sciences, Vanderbilt University School of 
      Medicine, Nashville, 37232-6307, TN, USA.
FAU - Ericsson, Paula Gonzalez
AU  - Ericsson PG
AUID- ORCID: 0000-0002-6292-6963
AD  - Breast Cancer Program, Vanderbilt-Ingram Cancer Center, Vanderbilt University 
      Medical Center, Nashville, 37232-6307, TN, USA.
FAU - Lee, Kyung-Min
AU  - Lee KM
AD  - Departments of Medicine, Vanderbilt University Medical Center, Nashville, 
      37232-6307, TN, USA.
FAU - Nixon, Mellissa J
AU  - Nixon MJ
AD  - Departments of Medicine, Vanderbilt University Medical Center, Nashville, 
      37232-6307, TN, USA.
FAU - Schwarz, Luis J
AU  - Schwarz LJ
AD  - Departments of Medicine, Vanderbilt University Medical Center, Nashville, 
      37232-6307, TN, USA.
FAU - Sanders, Melinda E
AU  - Sanders ME
AD  - Breast Cancer Program, Vanderbilt-Ingram Cancer Center, Vanderbilt University 
      Medical Center, Nashville, 37232-6307, TN, USA.
AD  - Departments of Pathology, Microbiology & Immunology, Vanderbilt University 
      Medical Center, Nashville, 37232-6307, TN, USA.
FAU - Dugger, Teresa C
AU  - Dugger TC
AD  - Departments of Medicine, Vanderbilt University Medical Center, Nashville, 
      37232-6307, TN, USA.
FAU - Cruz, Marcelo Rocha
AU  - Cruz MR
AD  - Robert H Lurie Comprehensive Cancer Center, Chicago, 60611, IL, USA.
FAU - Behdad, Amir
AU  - Behdad A
AD  - Robert H Lurie Comprehensive Cancer Center, Chicago, 60611, IL, USA.
FAU - Cristofanilli, Massimo
AU  - Cristofanilli M
AD  - Robert H Lurie Comprehensive Cancer Center, Chicago, 60611, IL, USA.
FAU - Bardia, Aditya
AU  - Bardia A
AD  - Massachusetts General Hospital Cancer Center, Harvard Medical School, Boston, 
      02114, MA, USA.
FAU - O'Shaughnessy, Joyce
AU  - O'Shaughnessy J
AD  - Baylor University Medical Center, Texas Oncology, , US Oncology, Dallas, 75246, 
      TX, USA.
FAU - Nagy, Rebecca J
AU  - Nagy RJ
AD  - Guardant Health, Redwood City, 94063, CA, USA.
FAU - Lanman, Richard B
AU  - Lanman RB
AUID- ORCID: 0000-0001-8122-4329
AD  - Guardant Health, Redwood City, 94063, CA, USA.
FAU - Solovieff, Nadia
AU  - Solovieff N
AD  - Novartis Institutes for Biomedical Research, Cambridge, 02139, MA, USA.
FAU - He, Wei
AU  - He W
AD  - Novartis Institutes for Biomedical Research, Cambridge, 02139, MA, USA.
FAU - Miller, Michelle
AU  - Miller M
AD  - Novartis Pharmaceuticals Corporation, East Hanover, 07936, NJ, USA.
FAU - Su, Fei
AU  - Su F
AD  - Novartis Pharmaceuticals Corporation, East Hanover, 07936, NJ, USA.
FAU - Shyr, Yu
AU  - Shyr Y
AD  - Vanderbilt Center for Quantitative Sciences, Vanderbilt University School of 
      Medicine, Nashville, 37232-6307, TN, USA.
FAU - Mayer, Ingrid A
AU  - Mayer IA
AD  - Departments of Medicine, Vanderbilt University Medical Center, Nashville, 
      37232-6307, TN, USA.
AD  - Breast Cancer Program, Vanderbilt-Ingram Cancer Center, Vanderbilt University 
      Medical Center, Nashville, 37232-6307, TN, USA.
FAU - Balko, Justin M
AU  - Balko JM
AUID- ORCID: 0000-0002-4263-5974
AD  - Departments of Medicine, Vanderbilt University Medical Center, Nashville, 
      37232-6307, TN, USA.
FAU - Arteaga, Carlos L
AU  - Arteaga CL
AD  - Departments of Medicine, Vanderbilt University Medical Center, Nashville, 
      37232-6307, TN, USA. carlos.arteaga@utsouthwestern.edu.
AD  - UTSW Simmons Cancer Center, Dallas, TX, 75230, USA. 
      carlos.arteaga@utsouthwestern.edu.
AD  - Breast Cancer Program, Vanderbilt-Ingram Cancer Center, Vanderbilt University 
      Medical Center, Nashville, 37232-6307, TN, USA. 
      carlos.arteaga@utsouthwestern.edu.
LA  - eng
GR  - K12 CA090625/CA/NCI NIH HHS/United States
GR  - K12 CA088084/CA/NCI NIH HHS/United States
GR  - P50 CA098131/CA/NCI NIH HHS/United States
GR  - P30 CA068485/CA/NCI NIH HHS/United States
GR  - R50 CA211206/CA/NCI NIH HHS/United States
PT  - Journal Article
PT  - Research Support, N.I.H., Extramural
PT  - Research Support, Non-U.S. Gov't
DEP - 20190326
TA  - Nat Commun
JT  - Nature communications
JID - 101528555
RN  - 0 (Aminopyridines)
RN  - 0 (Antineoplastic Agents, Hormonal)
RN  - 0 (CCND1 protein, human)
RN  - 0 (Circulating Tumor DNA)
RN  - 0 (E-3810)
RN  - 0 (Naphthalenes)
RN  - 0 (Piperazines)
RN  - 0 (Protein Kinase Inhibitors)
RN  - 0 (Purines)
RN  - 0 (Pyrazoles)
RN  - 0 (Pyridines)
RN  - 0 (Quinolines)
RN  - 0 (Quinoxalines)
RN  - 0 (Receptors, Estrogen)
RN  - 136601-57-5 (Cyclin D1)
RN  - 22X328QOC4 (Fulvestrant)
RN  - 890E37NHMV (erdafitinib)
RN  - EC 2.7.10.1 (FGFR1 protein, human)
RN  - EC 2.7.10.1 (FGFR2 protein, human)
RN  - EC 2.7.10.1 (Receptor, Fibroblast Growth Factor, Type 1)
RN  - EC 2.7.10.1 (Receptor, Fibroblast Growth Factor, Type 2)
RN  - EC 2.7.11.22 (Cyclin-Dependent Kinase 4)
RN  - EC 2.7.11.22 (Cyclin-Dependent Kinase 6)
RN  - G9ZF61LE7G (palbociclib)
RN  - TK8ERE8P56 (ribociclib)
SB  - IM
MH  - Aminopyridines/administration & dosage/pharmacology
MH  - Animals
MH  - Antineoplastic Agents, Hormonal/administration & dosage/pharmacology
MH  - Antineoplastic Combined Chemotherapy Protocols/*therapeutic use
MH  - Breast Neoplasms/*drug therapy/genetics/metabolism
MH  - Circulating Tumor DNA/*genetics
MH  - Cyclin D1/metabolism
MH  - Cyclin-Dependent Kinase 4/antagonists & inhibitors
MH  - Cyclin-Dependent Kinase 6/antagonists & inhibitors
MH  - Drug Resistance, Neoplasm/drug effects/*genetics
MH  - Female
MH  - Fulvestrant/administration & dosage/pharmacology
MH  - High-Throughput Nucleotide Sequencing
MH  - Humans
MH  - MCF-7 Cells
MH  - Mice
MH  - Mutation
MH  - Naphthalenes/pharmacology
MH  - Piperazines/pharmacology
MH  - Progression-Free Survival
MH  - Proportional Hazards Models
MH  - Protein Kinase Inhibitors/administration & dosage/pharmacology
MH  - Purines/administration & dosage/pharmacology
MH  - Pyrazoles/pharmacology
MH  - Pyridines/pharmacology
MH  - Quinolines/pharmacology
MH  - Quinoxalines/pharmacology
MH  - Receptor, Fibroblast Growth Factor, Type 1/antagonists & inhibitors/*genetics
MH  - Receptor, Fibroblast Growth Factor, Type 2/antagonists & inhibitors/*genetics
MH  - Receptors, Estrogen/metabolism
MH  - Signal Transduction
MH  - Xenograft Model Antitumor Assays
PMC - PMC6435685
COIS- C.L.A. receives grant support from Pfizer, Lilly, Bayer, and Radius. He serves in 
      advisory roles to Symphogen, Daiichi Sankyo, TAIHO Oncology, Novartis, Merck, 
      PUMA Biotechnology, Lilly, Radius, Sanofi, OrigiMed, and H3Biomedicine. He serves 
      in the Scientific Advisory Board of the Komen Foundation. He holds stock options 
      in Provista and Y-TRAP. R.J.N and R.B.L. are employees of Guardant Health; N.S., 
      M.M., and F.S. are employees of Novartis Pharmaceuticals Corporation. The 
      remaining authors declare no competing interests.
EDAT- 2019/03/28 06:00
MHDA- 2019/04/23 06:00
CRDT- 2019/03/28 06:00
PHST- 2018/07/02 00:00 [received]
PHST- 2019/02/14 00:00 [accepted]
PHST- 2019/03/28 06:00 [entrez]
PHST- 2019/03/28 06:00 [pubmed]
PHST- 2019/04/23 06:00 [medline]
AID - 10.1038/s41467-019-09068-2 [pii]
AID - 9068 [pii]
AID - 10.1038/s41467-019-09068-2 [doi]
PST - epublish
SO  - Nat Commun. 2019 Mar 26;10(1):1373. doi: 10.1038/s41467-019-09068-2.

PMID- 33832512
OWN - NLM
STAT- MEDLINE
DCOM- 20211115
LR  - 20211115
IS  - 1756-9966 (Electronic)
IS  - 0392-9078 (Print)
IS  - 0392-9078 (Linking)
VI  - 40
IP  - 1
DP  - 2021 Apr 8
TI  - Efficacy and mechanism of the combination of PARP and CDK4/6 inhibitors in the 
      treatment of triple-negative breast cancer.
PG  - 122
LID - 10.1186/s13046-021-01930-w [doi]
LID - 122
AB  - BACKGROUND: PARP inhibitors (PARPi) benefit only a fraction of breast cancer 
      patients with BRCA mutations, and their efficacy is even more limited in 
      triple-negative breast cancer (TNBC) due to clinical primary and acquired 
      resistance. Here, we found that the efficacy of the PARPi olaparib in TNBC can be 
      improved by combination with the CDK4/6 inhibitor (CDK4/6i) palbociclib. METHODS: 
      We screened primary olaparib-sensitive and olaparib-resistant cell lines from 
      existing BRCA(mut)/TNBC cell lines and generated cells with acquired olaparib 
      resistance by gradually increasing the concentration. The effects of the PARPi 
      olaparib and the CDK4/6i palbociclib on BRCA(mut)/TNBC cell lines were examined 
      in both sensitive and resistant cells in vitro and in vivo. Pathway and gene 
      alterations were assessed mechanistically and pharmacologically. RESULTS: We 
      demonstrated for the first time that the combination of olaparib and palbociclib 
      has synergistic effects against BRCA(mut)/TNBC both in vitro and in vivo. In 
      olaparib-sensitive MDA-MB-436 cells, the single agent olaparib significantly 
      inhibited cell viability and affected cell growth due to severe DNA damage. In 
      olaparib-resistant HCC1937 and SUM149 cells, single-agent olaparib was 
      ineffective due to potential homologous recombination (HR) repair, and the 
      combination of olaparib and palbociclib greatly inhibited HR during the G2 phase, 
      increased DNA damage and inhibited tumour growth. Inadequate DNA damage caused by 
      olaparib activated the Wnt signalling pathway and upregulated MYC. Further 
      experiments indicated that the overexpression of β-catenin, especially its 
      hyperphosphorylation at the Ser675 site, activated the Wnt signalling pathway and 
      mediated olaparib resistance, which could be strongly inhibited by combined 
      treatment with palbociclib. CONCLUSIONS: Our data provide a rationale for 
      clinical evaluation of the therapeutic synergy of the PARPi olaparib and CDK4/6i 
      palbociclib in BRCA(mut)/TNBCs with high Wnt signalling activation and high MYC 
      expression that do not respond to PARPi monotherapy.
FAU - Zhu, Xiuzhi
AU  - Zhu X
AD  - Department of Oncology, Shanghai Medical College, Fudan University, 130 Dong-An 
      Road, Shanghai, 200032, People's Republic of China.
AD  - Key Laboratory of Breast Cancer in Shanghai, Fudan University Shanghai Cancer 
      Center, 270 Dong-An Road, Shanghai, 200032, People's Republic of China.
AD  - Department of Breast Surgery, Fudan University Shanghai Cancer Center, 270 
      Dong-An Road, Shanghai, 200032, People's Republic of China.
FAU - Chen, Li
AU  - Chen L
AD  - Key Laboratory of Breast Cancer in Shanghai, Fudan University Shanghai Cancer 
      Center, 270 Dong-An Road, Shanghai, 200032, People's Republic of China.
AD  - Department of Breast Surgery, Fudan University Shanghai Cancer Center, 270 
      Dong-An Road, Shanghai, 200032, People's Republic of China.
FAU - Huang, Binhao
AU  - Huang B
AD  - Department of Oncology, Shanghai Medical College, Fudan University, 130 Dong-An 
      Road, Shanghai, 200032, People's Republic of China.
AD  - Department of Gastric Surgery, Fudan University Shanghai Cancer Center, 270 
      Dong-An Road, Shanghai, 200032, People's Republic of China.
FAU - Li, Xiaoguang
AU  - Li X
AD  - Key Laboratory of Breast Cancer in Shanghai, Fudan University Shanghai Cancer 
      Center, 270 Dong-An Road, Shanghai, 200032, People's Republic of China.
AD  - Department of Breast Surgery, Fudan University Shanghai Cancer Center, 270 
      Dong-An Road, Shanghai, 200032, People's Republic of China.
FAU - Yang, Liu
AU  - Yang L
AD  - Key Laboratory of Breast Cancer in Shanghai, Fudan University Shanghai Cancer 
      Center, 270 Dong-An Road, Shanghai, 200032, People's Republic of China.
AD  - Department of Breast Surgery, Fudan University Shanghai Cancer Center, 270 
      Dong-An Road, Shanghai, 200032, People's Republic of China.
FAU - Hu, Xin
AU  - Hu X
AD  - Key Laboratory of Breast Cancer in Shanghai, Fudan University Shanghai Cancer 
      Center, 270 Dong-An Road, Shanghai, 200032, People's Republic of China.
AD  - Department of Breast Surgery, Fudan University Shanghai Cancer Center, 270 
      Dong-An Road, Shanghai, 200032, People's Republic of China.
AD  - Precision Cancer Medicine Center, Shanghai, 200032, China.
FAU - Jiang, Yizhou
AU  - Jiang Y
AD  - Key Laboratory of Breast Cancer in Shanghai, Fudan University Shanghai Cancer 
      Center, 270 Dong-An Road, Shanghai, 200032, People's Republic of China.
AD  - Department of Breast Surgery, Fudan University Shanghai Cancer Center, 270 
      Dong-An Road, Shanghai, 200032, People's Republic of China.
FAU - Shao, Zhimin
AU  - Shao Z
AD  - Key Laboratory of Breast Cancer in Shanghai, Fudan University Shanghai Cancer 
      Center, 270 Dong-An Road, Shanghai, 200032, People's Republic of China.
AD  - Department of Breast Surgery, Fudan University Shanghai Cancer Center, 270 
      Dong-An Road, Shanghai, 200032, People's Republic of China.
AD  - Institutes of Biomedical Science, Fudan University, Shanghai, 200032, China.
FAU - Wang, Zhonghua
AU  - Wang Z
AD  - Department of Breast Surgery, Key Laboratory of Breast Cancer in Shanghai, Fudan 
      University Shanghai Cancer Center, Shanghai, 200032, China. 
      zhonghuawang95@hotmail.com.
LA  - eng
GR  - 19ZR1411200/Natural Science Foundation of Shanghai/
GR  - KW1428/Program of Shanghai Academic Research Leader/
GR  - SACA-AX201904/China Anti-Cancer Association/
PT  - Journal Article
DEP - 20210408
TA  - J Exp Clin Cancer Res
JT  - Journal of experimental & clinical cancer research : CR
JID - 8308647
RN  - 0 (Poly(ADP-ribose) Polymerase Inhibitors)
RN  - EC 2.7.11.22 (CDK4 protein, human)
RN  - EC 2.7.11.22 (CDK6 protein, human)
RN  - EC 2.7.11.22 (Cyclin-Dependent Kinase 4)
RN  - EC 2.7.11.22 (Cyclin-Dependent Kinase 6)
SB  - IM
MH  - Cyclin-Dependent Kinase 4/*antagonists & inhibitors
MH  - Cyclin-Dependent Kinase 6/*antagonists & inhibitors
MH  - Female
MH  - Humans
MH  - Poly(ADP-ribose) Polymerase Inhibitors/pharmacology/*therapeutic use
MH  - Signal Transduction
MH  - Triple Negative Breast Neoplasms/*drug therapy
PMC - PMC8028839
OTO - NOTNLM
OT  - CDK4/6 inhibitors
OT  - PARP inhibitors
OT  - Resistance
OT  - Triple-negative breast cancer
OT  - Wnt signalling pathway
COIS- The authors have declared that no competing interest exists.
EDAT- 2021/04/10 06:00
MHDA- 2021/11/16 06:00
CRDT- 2021/04/09 05:33
PHST- 2020/12/01 00:00 [received]
PHST- 2021/03/28 00:00 [accepted]
PHST- 2021/04/09 05:33 [entrez]
PHST- 2021/04/10 06:00 [pubmed]
PHST- 2021/11/16 06:00 [medline]
AID - 10.1186/s13046-021-01930-w [pii]
AID - 1930 [pii]
AID - 10.1186/s13046-021-01930-w [doi]
PST - epublish
SO  - J Exp Clin Cancer Res. 2021 Apr 8;40(1):122. doi: 10.1186/s13046-021-01930-w.

PMID- 34327137
OWN - NLM
STAT- PubMed-not-MEDLINE
LR  - 20210731
IS  - 2234-943X (Print)
IS  - 2234-943X (Electronic)
IS  - 2234-943X (Linking)
VI  - 11
DP  - 2021
TI  - Clinical and Pharmacologic Differences of CDK4/6 Inhibitors in Breast Cancer.
PG  - 693104
LID - 10.3389/fonc.2021.693104 [doi]
LID - 693104
AB  - Targeted therapies such as Cyclin Dependent Kinase 4 and 6 (CDK 4/6) inhibitors 
      have improved the prognosis of metastatic hormone receptor (HR) positive breast 
      cancer by combating the resistance seen with traditional endocrine therapy. The 
      three approved agents currently in the market are palbociclib, ribociclib and 
      abemaciclib. Besides the overall similarities associated with CDK4/6 inhibition, 
      there are differences between the three approved agents that may explain the 
      differences noted in unique clinical scenarios- monotherapy, patients with brain 
      metastases or use in the adjuvant setting. This review article will explore the 
      preclinical and pharmacological differences between the three agents and help 
      understand the benefits seen with these agents in certain subgroups of patients 
      with metastatic HR positive breast cancer.
CI  - Copyright © 2021 George, Qureshi, Omene, Toppmeyer and Ganesan.
FAU - George, Mridula A
AU  - George MA
AD  - Rutgers Cancer Institute of New Jersey, Rutgers, The State University of New 
      Jersey, New Brunswick, NJ, United States.
FAU - Qureshi, Sadaf
AU  - Qureshi S
AD  - Rutgers Robert Wood Johnson Medical School, Rutgers, The State University of New 
      Jersey, New Brunswick, NJ, United States.
FAU - Omene, Coral
AU  - Omene C
AD  - Rutgers Cancer Institute of New Jersey, Rutgers, The State University of New 
      Jersey, New Brunswick, NJ, United States.
FAU - Toppmeyer, Deborah L
AU  - Toppmeyer DL
AD  - Rutgers Cancer Institute of New Jersey, Rutgers, The State University of New 
      Jersey, New Brunswick, NJ, United States.
FAU - Ganesan, Shridar
AU  - Ganesan S
AD  - Rutgers Cancer Institute of New Jersey, Rutgers, The State University of New 
      Jersey, New Brunswick, NJ, United States.
LA  - eng
PT  - Journal Article
PT  - Review
DEP - 20210712
TA  - Front Oncol
JT  - Frontiers in oncology
JID - 101568867
PMC - PMC8313476
OTO - NOTNLM
OT  - CDK4/6 cell cycle inhibitors
OT  - CDK4/6 inhibitors in breast cancer
OT  - abemaciclib
OT  - hormone receptor (HR)
OT  - metastatic breast cancer
OT  - palbociblib
OT  - ribociclib
COIS- The authors declare that the research was conducted in the absence of any 
      commercial or financial relationships that could be construed as a potential 
      conflict of interest.
EDAT- 2021/07/31 06:00
MHDA- 2021/07/31 06:01
CRDT- 2021/07/30 06:47
PHST- 2021/04/09 00:00 [received]
PHST- 2021/06/10 00:00 [accepted]
PHST- 2021/07/30 06:47 [entrez]
PHST- 2021/07/31 06:00 [pubmed]
PHST- 2021/07/31 06:01 [medline]
AID - 10.3389/fonc.2021.693104 [doi]
PST - epublish
SO  - Front Oncol. 2021 Jul 12;11:693104. doi: 10.3389/fonc.2021.693104. eCollection 
      2021.

PMID- 35304604
OWN - NLM
STAT- MEDLINE
LR  - 20220727
IS  - 1474-1768 (Electronic)
IS  - 1474-175X (Print)
IS  - 1474-175X (Linking)
VI  - 22
IP  - 6
DP  - 2022 Jun
TI  - Targeting CDK4 and CDK6 in cancer.
PG  - 356-372
LID - 10.1038/s41568-022-00456-3 [doi]
AB  - Cyclin-dependent kinase 4 (CDK4) and CDK6 are critical mediators of cellular 
      transition into S phase and are important for the initiation, growth and survival 
      of many cancer types. Pharmacological inhibitors of CDK4/6 have rapidly become a 
      new standard of care for patients with advanced hormone receptor-positive breast 
      cancer. As expected, CDK4/6 inhibitors arrest sensitive tumour cells in the G1 
      phase of the cell cycle. However, the effects of CDK4/6 inhibition are far more 
      wide-reaching. New insights into their mechanisms of action have triggered 
      identification of new therapeutic opportunities, including the development of 
      novel combination regimens, expanded application to a broader range of cancers 
      and use as supportive care to ameliorate the toxic effects of other therapies. 
      Exploring these new opportunities in the clinic is an urgent priority, which in 
      many cases has not been adequately addressed. Here, we provide a framework for 
      conceptualizing the activity of CDK4/6 inhibitors in cancer and explain how this 
      framework might shape the future clinical development of these agents. We also 
      discuss the biological underpinnings of CDK4/6 inhibitor resistance, an 
      increasingly common challenge in clinical oncology.
CI  - © 2022. Springer Nature Limited.
FAU - Goel, Shom
AU  - Goel S
AUID- ORCID: 0000-0001-8329-9084
AD  - Peter MacCallum Cancer Centre, Melbourne, VIC, Australia. shom.goel@petermac.org.
AD  - Sir Peter MacCallum Department of Oncology, University of Melbourne, Melbourne, 
      VIC, Australia. shom.goel@petermac.org.
FAU - Bergholz, Johann S
AU  - Bergholz JS
AUID- ORCID: 0000-0003-4609-8448
AD  - Dana-Farber Cancer Institute, Boston, MA, USA.
AD  - Harvard Medical School, Boston, MA, USA.
AD  - Broad Institute of Harvard and MIT, Cambridge, MA, USA.
FAU - Zhao, Jean J
AU  - Zhao JJ
AUID- ORCID: 0000-0002-4561-5688
AD  - Dana-Farber Cancer Institute, Boston, MA, USA. jean_zhao@dfci.harvard.edu.
AD  - Harvard Medical School, Boston, MA, USA. jean_zhao@dfci.harvard.edu.
AD  - Broad Institute of Harvard and MIT, Cambridge, MA, USA. 
      jean_zhao@dfci.harvard.edu.
LA  - eng
GR  - P50 CA165962/CA/NCI NIH HHS/United States
GR  - P50 CA168504/CA/NCI NIH HHS/United States
GR  - R35 CA210057/CA/NCI NIH HHS/United States
PT  - Journal Article
PT  - Research Support, N.I.H., Extramural
PT  - Research Support, Non-U.S. Gov't
PT  - Research Support, U.S. Gov't, Non-P.H.S.
PT  - Review
DEP - 20220318
TA  - Nat Rev Cancer
JT  - Nature reviews. Cancer
JID - 101124168
RN  - 0 (Protein Kinase Inhibitors)
RN  - EC 2.7.11.22 (CDK4 protein, human)
RN  - EC 2.7.11.22 (CDK6 protein, human)
RN  - EC 2.7.11.22 (Cyclin-Dependent Kinase 4)
RN  - EC 2.7.11.22 (Cyclin-Dependent Kinase 6)
SB  - IM
MH  - *Breast Neoplasms/metabolism
MH  - Cell Cycle
MH  - Cyclin-Dependent Kinase 4
MH  - Cyclin-Dependent Kinase 6
MH  - Female
MH  - Humans
MH  - *Protein Kinase Inhibitors/pharmacology/therapeutic use
PMC - PMC9149100
MID - NIHMS1793262
EDAT- 2022/03/20 06:00
MHDA- 2022/06/01 06:00
PMCR- 2022/12/01
CRDT- 2022/03/19 05:32
PHST- 2022/02/16 00:00 [accepted]
PHST- 2022/12/01 00:00 [pmc-release]
PHST- 2022/03/20 06:00 [pubmed]
PHST- 2022/06/01 06:00 [medline]
PHST- 2022/03/19 05:32 [entrez]
AID - 10.1038/s41568-022-00456-3 [pii]
AID - 10.1038/s41568-022-00456-3 [doi]
PST - ppublish
SO  - Nat Rev Cancer. 2022 Jun;22(6):356-372. doi: 10.1038/s41568-022-00456-3. Epub 
      2022 Mar 18.

PMID- 32245900
OWN - NLM
STAT- MEDLINE
DCOM- 20211101
LR  - 20211101
IS  - 1557-3265 (Electronic)
IS  - 1078-0432 (Linking)
VI  - 26
IP  - 15
DP  - 2020 Aug 1
TI  - Dual Targeting of CDK4/6 and BCL2 Pathways Augments Tumor Response in Estrogen 
      Receptor-Positive Breast Cancer.
PG  - 4120-4134
LID - 10.1158/1078-0432.CCR-19-1872 [doi]
AB  - PURPOSE: Although cyclin-dependent kinase 4 and 6 (CDK4/6) inhibitors 
      significantly extend tumor response in patients with metastatic estrogen 
      receptor-positive (ER(+)) breast cancer, relapse is almost inevitable. This may, 
      in part, reflect the failure of CDK4/6 inhibitors to induce apoptotic cell death. 
      We therefore evaluated combination therapy with ABT-199 (venetoclax), a potent 
      and selective BCL2 inhibitor. EXPERIMENTAL DESIGN: BCL2 family member expression 
      was assessed following treatment with endocrine therapy and the CDK4/6 inhibitor 
      palbociclib. Functional assays were used to determine the impact of adding 
      ABT-199 to fulvestrant and palbociclib in ER(+) breast cancer cell lines, 
      patient-derived organoid (PDO), and patient-derived xenograft (PDX) models. A 
      syngeneic ER(+) mouse mammary tumor model was used to study the effect of 
      combination therapy on the immune system. RESULTS: Triple therapy was well 
      tolerated and produced a superior and more durable tumor response compared with 
      single or doublet therapy. This was associated with marked apoptosis, including 
      of senescent cells, indicative of senolysis. Unexpectedly, ABT-199 resulted in Rb 
      dephosphorylation and reduced G(1)-S cyclins, most notably at high doses, thereby 
      intensifying the fulvestrant/palbociclib-induced cell-cycle arrest. 
      Interestingly, a CRISPR/Cas9 screen suggested that ABT-199 could mitigate loss of 
      Rb (and potentially other mechanisms of acquired resistance) to palbociclib. 
      ABT-199 did not abrogate the favorable immunomodulatory effects of palbociclib in 
      a syngeneic ER(+) mammary tumor model and extended tumor response when combined 
      with anti-PD1 therapy. CONCLUSIONS: This study illustrates the potential for 
      targeting BCL2 in combination with CDK4/6 inhibitors and supports investigation 
      of combination therapy in ER(+) breast cancer.
CI  - ©2020 American Association for Cancer Research.
FAU - Whittle, James R
AU  - Whittle JR
AD  - Cancer Biology and Stem Cells Division, The Walter and Eliza Hall Institute of 
      Medical Research, Parkville, Victoria, Australia.
AD  - Department of Medical Oncology, The Peter MacCallum Cancer Centre, Melbourne, 
      Victoria, Australia.
AD  - Department of Medical Biology, The University of Melbourne, Parkville, Victoria, 
      Australia.
FAU - Vaillant, François
AU  - Vaillant F
AUID- ORCID: 0000-0003-3229-3760
AD  - Cancer Biology and Stem Cells Division, The Walter and Eliza Hall Institute of 
      Medical Research, Parkville, Victoria, Australia.
AD  - Department of Medical Biology, The University of Melbourne, Parkville, Victoria, 
      Australia.
FAU - Surgenor, Elliot
AU  - Surgenor E
AD  - Cancer Biology and Stem Cells Division, The Walter and Eliza Hall Institute of 
      Medical Research, Parkville, Victoria, Australia.
FAU - Policheni, Antonia N
AU  - Policheni AN
AD  - Department of Medical Biology, The University of Melbourne, Parkville, Victoria, 
      Australia.
AD  - Immunology Division, The Walter and Eliza Hall Institute of Medical Research, 
      Parkville, Victoria, Australia.
FAU - Giner, Göknur
AU  - Giner G
AUID- ORCID: 0000-0001-6832-9820
AD  - Department of Medical Biology, The University of Melbourne, Parkville, Victoria, 
      Australia.
AD  - Bioinformatics Division, The Walter and Eliza Hall Institute of Medical Research, 
      Parkville, Victoria, Australia.
FAU - Capaldo, Bianca D
AU  - Capaldo BD
AUID- ORCID: 0000-0002-0018-6920
AD  - Cancer Biology and Stem Cells Division, The Walter and Eliza Hall Institute of 
      Medical Research, Parkville, Victoria, Australia.
AD  - Department of Medical Biology, The University of Melbourne, Parkville, Victoria, 
      Australia.
FAU - Chen, Huei-Rong
AU  - Chen HR
AD  - Cancer Biology and Stem Cells Division, The Walter and Eliza Hall Institute of 
      Medical Research, Parkville, Victoria, Australia.
FAU - Liu, He K
AU  - Liu HK
AD  - Cancer Biology and Stem Cells Division, The Walter and Eliza Hall Institute of 
      Medical Research, Parkville, Victoria, Australia.
FAU - Dekkers, Johanna F
AU  - Dekkers JF
AD  - Cancer Biology and Stem Cells Division, The Walter and Eliza Hall Institute of 
      Medical Research, Parkville, Victoria, Australia.
AD  - Oncode Institute, Hubrecht Institute, Royal Netherlands Academy of Arts and 
      Sciences (KNAW) and University Medical Centre (UMC), Utrecht, the Netherlands.
AD  - Princess Máxima Center for Pediatric Oncology, Utrecht, The Netherlands.
FAU - Sachs, Norman
AU  - Sachs N
AD  - Oncode Institute, Hubrecht Institute, Royal Netherlands Academy of Arts and 
      Sciences (KNAW) and University Medical Centre (UMC), Utrecht, the Netherlands.
FAU - Clevers, Hans
AU  - Clevers H
AD  - Oncode Institute, Hubrecht Institute, Royal Netherlands Academy of Arts and 
      Sciences (KNAW) and University Medical Centre (UMC), Utrecht, the Netherlands.
AD  - Princess Máxima Center for Pediatric Oncology, Utrecht, The Netherlands.
FAU - Fellowes, Andrew
AU  - Fellowes A
AD  - Department of Pathology, Peter MacCallum Cancer Centre, Melbourne, Victoria, 
      Australia.
FAU - Green, Thomas
AU  - Green T
AD  - Department of Pathology, Peter MacCallum Cancer Centre, Melbourne, Victoria, 
      Australia.
FAU - Xu, Huiling
AU  - Xu H
AD  - Department of Pathology, Peter MacCallum Cancer Centre, Melbourne, Victoria, 
      Australia.
FAU - Fox, Stephen B
AU  - Fox SB
AUID- ORCID: 0000-0002-7648-8896
AD  - Department of Pathology, Peter MacCallum Cancer Centre, Melbourne, Victoria, 
      Australia.
AD  - Sir Peter MacCallum Department of Oncology, University of Melbourne, Parkville, 
      Victoria, Australia.
FAU - Herold, Marco J
AU  - Herold MJ
AUID- ORCID: 0000-0001-7539-7581
AD  - Department of Medical Biology, The University of Melbourne, Parkville, Victoria, 
      Australia.
AD  - Blood Cells and Blood Cancer Division, The Walter and Eliza Institute of Medical 
      Research, Parkville, Victoria, Australia.
FAU - Smyth, Gordon K
AU  - Smyth GK
AUID- ORCID: 0000-0001-9221-2892
AD  - Bioinformatics Division, The Walter and Eliza Hall Institute of Medical Research, 
      Parkville, Victoria, Australia.
AD  - School of Mathematics and Statistics, The University of Melbourne, Parkville, 
      Victoria, Australia.
FAU - Gray, Daniel H D
AU  - Gray DHD
AD  - Department of Medical Biology, The University of Melbourne, Parkville, Victoria, 
      Australia.
AD  - Immunology Division, The Walter and Eliza Hall Institute of Medical Research, 
      Parkville, Victoria, Australia.
FAU - Visvader, Jane E
AU  - Visvader JE
AD  - Cancer Biology and Stem Cells Division, The Walter and Eliza Hall Institute of 
      Medical Research, Parkville, Victoria, Australia.
AD  - Department of Medical Biology, The University of Melbourne, Parkville, Victoria, 
      Australia.
FAU - Lindeman, Geoffrey J
AU  - Lindeman GJ
AUID- ORCID: 0000-0001-9386-2416
AD  - Cancer Biology and Stem Cells Division, The Walter and Eliza Hall Institute of 
      Medical Research, Parkville, Victoria, Australia. lindeman@wehi.edu.au.
AD  - Department of Medical Oncology, The Peter MacCallum Cancer Centre, Melbourne, 
      Victoria, Australia.
AD  - Department of Medicine, The University of Melbourne, Parkville, Victoria, 
      Australia.
LA  - eng
PT  - Journal Article
PT  - Research Support, Non-U.S. Gov't
DEP - 20200403
PL  - United States
TA  - Clin Cancer Res
JT  - Clinical cancer research : an official journal of the American Association for 
      Cancer Research
JID - 9502500
RN  - 0 (BCL2 protein, human)
RN  - 0 (Bridged Bicyclo Compounds, Heterocyclic)
RN  - 0 (Piperazines)
RN  - 0 (Protein Kinase Inhibitors)
RN  - 0 (Proto-Oncogene Proteins c-bcl-2)
RN  - 0 (Pyridines)
RN  - 0 (Receptors, Estrogen)
RN  - 0 (Sulfonamides)
RN  - 22X328QOC4 (Fulvestrant)
RN  - EC 2.7.11.22 (CDK4 protein, human)
RN  - EC 2.7.11.22 (CDK6 protein, human)
RN  - EC 2.7.11.22 (Cyclin-Dependent Kinase 4)
RN  - EC 2.7.11.22 (Cyclin-Dependent Kinase 6)
RN  - G9ZF61LE7G (palbociclib)
RN  - N54AIC43PW (venetoclax)
SB  - IM
MH  - Adult
MH  - Aged
MH  - Animals
MH  - Antineoplastic Combined Chemotherapy Protocols/*pharmacology/therapeutic use
MH  - Apoptosis/drug effects
MH  - Breast/pathology/surgery
MH  - Breast Neoplasms/pathology/*therapy
MH  - Bridged Bicyclo Compounds, Heterocyclic/pharmacology/therapeutic use
MH  - Cell Line, Tumor
MH  - Chemotherapy, Adjuvant/methods
MH  - Cyclin-Dependent Kinase 4/antagonists & inhibitors
MH  - Cyclin-Dependent Kinase 6/antagonists & inhibitors
MH  - Disease Models, Animal
MH  - Drug Resistance, Neoplasm/drug effects
MH  - Female
MH  - Fulvestrant/pharmacology/therapeutic use
MH  - Humans
MH  - Mastectomy
MH  - Mice
MH  - Middle Aged
MH  - Neoadjuvant Therapy/*methods
MH  - Organoids
MH  - Piperazines/pharmacology/therapeutic use
MH  - Primary Cell Culture
MH  - Protein Kinase Inhibitors/pharmacology/*therapeutic use
MH  - Proto-Oncogene Proteins c-bcl-2/*antagonists & inhibitors
MH  - Pyridines/pharmacology/therapeutic use
MH  - Receptors, Estrogen/analysis/metabolism
MH  - Sulfonamides/pharmacology/therapeutic use
MH  - Xenograft Model Antitumor Assays
EDAT- 2020/04/05 06:00
MHDA- 2021/11/03 06:00
CRDT- 2020/04/05 06:00
PHST- 2019/06/07 00:00 [received]
PHST- 2020/02/20 00:00 [revised]
PHST- 2020/03/31 00:00 [accepted]
PHST- 2020/04/05 06:00 [pubmed]
PHST- 2021/11/03 06:00 [medline]
PHST- 2020/04/05 06:00 [entrez]
AID - 1078-0432.CCR-19-1872 [pii]
AID - 10.1158/1078-0432.CCR-19-1872 [doi]
PST - ppublish
SO  - Clin Cancer Res. 2020 Aug 1;26(15):4120-4134. doi: 10.1158/1078-0432.CCR-19-1872. 
      Epub 2020 Apr 3.

PMID- 32415339
OWN - NLM
STAT- MEDLINE
DCOM- 20210823
LR  - 20211204
IS  - 1534-6269 (Electronic)
IS  - 1523-3790 (Linking)
VI  - 22
IP  - 6
DP  - 2020 May 16
TI  - Sequencing Endocrine Therapy for Metastatic Breast Cancer: What Do We Do After 
      Disease Progression on a CDK4/6 Inhibitor?
PG  - 57
LID - 10.1007/s11912-020-00917-8 [doi]
AB  - PURPOSE OF REVIEW: Cyclin-dependent kinases 4 and 6 (CDK4/6) inhibitors have 
      revolutionized the treatment landscape for patients with hormone 
      receptor-positive (HR+) and HER2-negative (HER2-) metastatic breast cancer (MBC). 
      However, optimal therapy after CDK4/6 inhibitors is unknown. This review provides 
      an update on recent understanding of potential resistance mechanisms to CDK4/6 
      inhibitors and therapeutic strategies. RECENT FINDINGS: CDK4/6 inhibitors are 
      broadly effective for HR+/HER2- MBC. However, intrinsic and acquired resistance 
      is inevitable. Although there are no established clinical predictors of response 
      aside from ER positivity, several cell cycle-specific and non-specific mechanisms 
      have emerged as potential resistance biomarkers and therapeutic targets in recent 
      studies. Examples include loss of function mutations in RB1 or FAT1, 
      overexpression or amplification of CDK6 and CCNE1, alterations of FGFR, and 
      PI3K/mTOR-mediated CDK2 activation. Biomarker studies and clinical trials 
      targeting CDK4/6 inhibitor resistance are critical to improve treatments for 
      HR+/HER2- MBC.
FAU - Xi, Jing
AU  - Xi J
AD  - Section of Medical Oncology, Division of Oncology, Department of Internal 
      Medicine, Washington University School of Medicine, 660 South Euclid Ave, Campus 
      Box 8076, St. Louis, MO, 63110, USA.
AD  - Siteman Cancer Center, Washington University School of Medicine, 660 South Euclid 
      Ave, Campus Box 8076, St. Louis, MO, 63110, USA.
FAU - Ma, Cynthia X
AU  - Ma CX
AD  - Section of Medical Oncology, Division of Oncology, Department of Internal 
      Medicine, Washington University School of Medicine, 660 South Euclid Ave, Campus 
      Box 8076, St. Louis, MO, 63110, USA. cynthiaxma@wustl.edu.
AD  - Siteman Cancer Center, Washington University School of Medicine, 660 South Euclid 
      Ave, Campus Box 8076, St. Louis, MO, 63110, USA. cynthiaxma@wustl.edu.
LA  - eng
PT  - Journal Article
PT  - Review
DEP - 20200516
PL  - United States
TA  - Curr Oncol Rep
JT  - Current oncology reports
JID - 100888967
RN  - 0 (Protein Kinase Inhibitors)
RN  - 0 (Receptors, Estrogen)
RN  - EC 2.7.10.1 (ERBB2 protein, human)
RN  - EC 2.7.10.1 (Receptor, ErbB-2)
RN  - EC 2.7.11.1 (TOR Serine-Threonine Kinases)
RN  - EC 2.7.11.22 (CDK4 protein, human)
RN  - EC 2.7.11.22 (CDK6 protein, human)
RN  - EC 2.7.11.22 (Cyclin-Dependent Kinase 4)
RN  - EC 2.7.11.22 (Cyclin-Dependent Kinase 6)
SB  - IM
MH  - Breast Neoplasms/chemistry/*drug therapy/pathology
MH  - Cyclin-Dependent Kinase 4/*antagonists & inhibitors
MH  - Cyclin-Dependent Kinase 6/*antagonists & inhibitors
MH  - Disease Progression
MH  - Drug Resistance, Neoplasm
MH  - Female
MH  - Humans
MH  - Neoplasm Metastasis
MH  - Protein Kinase Inhibitors/*therapeutic use
MH  - Receptor, ErbB-2/analysis
MH  - Receptors, Estrogen/analysis
MH  - TOR Serine-Threonine Kinases/antagonists & inhibitors/physiology
OTO - NOTNLM
OT  - *Abemaciclib
OT  - *Alpelisib
OT  - *Aromatase inhibitor
OT  - *Aurora kinase inhibitor
OT  - *Biomarkers
OT  - *CDK inhibitor
OT  - *CDK4/6 inhibitor
OT  - *Clinical trials
OT  - *ESR1
OT  - *Endocrine therapy
OT  - *Estrogen receptor-positive (ER+) breast cancer
OT  - *Everolimus
OT  - *FGFR inhibitor
OT  - *Fulvestrant
OT  - *Hormone receptor-positive (HR+) and HER2-negative (HER2−) breast cancer
OT  - *Metastatic breast cancer (MBC)
OT  - *PI3K inhibitor
OT  - *PIK3CA
OT  - *Palbociclib
OT  - *RB1
OT  - *Resistance mechanisms
OT  - *Ribociclib
OT  - *Selective estrogen receptor downregulator (SERD)
OT  - *Sequencing of therapy
OT  - *Targeted therapy
OT  - *mTOR inhibitor
EDAT- 2020/05/18 06:00
MHDA- 2021/08/24 06:00
CRDT- 2020/05/17 06:00
PHST- 2020/05/17 06:00 [entrez]
PHST- 2020/05/18 06:00 [pubmed]
PHST- 2021/08/24 06:00 [medline]
AID - 10.1007/s11912-020-00917-8 [pii]
AID - 10.1007/s11912-020-00917-8 [doi]
PST - epublish
SO  - Curr Oncol Rep. 2020 May 16;22(6):57. doi: 10.1007/s11912-020-00917-8.

PMID- 34099663
OWN - NLM
STAT- MEDLINE
DCOM- 20210628
LR  - 20220124
IS  - 2041-1723 (Electronic)
IS  - 2041-1723 (Linking)
VI  - 12
IP  - 1
DP  - 2021 Jun 7
TI  - Clinical CDK4/6 inhibitors induce selective and immediate dissociation of p21 
      from cyclin D-CDK4 to inhibit CDK2.
PG  - 3356
LID - 10.1038/s41467-021-23612-z [doi]
LID - 3356
AB  - Since their discovery as drivers of proliferation, cyclin-dependent kinases 
      (CDKs) have been considered therapeutic targets. Small molecule inhibitors of 
      CDK4/6 are used and tested in clinical trials to treat multiple cancer types. 
      Despite their clinical importance, little is known about how CDK4/6 inhibitors 
      affect the stability of CDK4/6 complexes, which bind cyclins and inhibitory 
      proteins such as p21. We develop an assay to monitor CDK complex stability inside 
      the nucleus. Unexpectedly, treatment with CDK4/6 inhibitors-palbociclib, 
      ribociclib, or abemaciclib-immediately dissociates p21 selectively from CDK4 but 
      not CDK6 complexes. This effect mediates indirect inhibition of CDK2 activity by 
      p21 but not p27 redistribution. Our work shows that CDK4/6 inhibitors have two 
      roles: non-catalytic inhibition of CDK2 via p21 displacement from CDK4 complexes, 
      and catalytic inhibition of CDK4/6 independent of p21. By broadening the 
      non-catalytic displacement to p27 and CDK6 containing complexes, next-generation 
      CDK4/6 inhibitors may have improved efficacy and overcome resistance mechanisms.
FAU - Pack, Lindsey R
AU  - Pack LR
AD  - Department of Chemical and Systems Biology, Stanford University, Stanford, CA, 
      USA.
FAU - Daigh, Leighton H
AU  - Daigh LH
AUID- ORCID: 0000-0001-6914-0229
AD  - Department of Chemical and Systems Biology, Stanford University, Stanford, CA, 
      USA.
FAU - Chung, Mingyu
AU  - Chung M
AD  - Department of Chemical and Systems Biology, Stanford University, Stanford, CA, 
      USA.
FAU - Meyer, Tobias
AU  - Meyer T
AUID- ORCID: 0000-0003-4339-3804
AD  - Department of Chemical and Systems Biology, Stanford University, Stanford, CA, 
      USA. tobias1@stanford.edu.
LA  - eng
GR  - R35 GM127026/GM/NIGMS NIH HHS/United States
GR  - F32 GM125246/GM/NIGMS NIH HHS/United States
GR  - F30 AG060634/AG/NIA NIH HHS/United States
GR  - T32 GM007365/GM/NIGMS NIH HHS/United States
PT  - Journal Article
PT  - Research Support, N.I.H., Extramural
DEP - 20210607
TA  - Nat Commun
JT  - Nature communications
JID - 101528555
RN  - 0 (Cyclin D)
RN  - 0 (Cyclin-Dependent Kinase Inhibitor p21)
RN  - 0 (Piperazines)
RN  - 0 (Protein Kinase Inhibitors)
RN  - 0 (Pyridines)
RN  - 147604-94-2 (Cyclin-Dependent Kinase Inhibitor p27)
RN  - EC 2.7.11.22 (CDK2 protein, human)
RN  - EC 2.7.11.22 (CDK4 protein, human)
RN  - EC 2.7.11.22 (CDK6 protein, human)
RN  - EC 2.7.11.22 (Cyclin-Dependent Kinase 2)
RN  - EC 2.7.11.22 (Cyclin-Dependent Kinase 4)
RN  - EC 2.7.11.22 (Cyclin-Dependent Kinase 6)
RN  - G9ZF61LE7G (palbociclib)
SB  - IM
MH  - Animals
MH  - Cell Cycle/drug effects
MH  - Cell Line
MH  - Cell Nucleus/drug effects/metabolism
MH  - Cyclin D/*metabolism
MH  - Cyclin-Dependent Kinase 2/*antagonists & inhibitors/genetics/metabolism
MH  - Cyclin-Dependent Kinase 4/*antagonists & inhibitors/genetics/metabolism
MH  - Cyclin-Dependent Kinase 6/*antagonists & inhibitors/genetics/metabolism
MH  - Cyclin-Dependent Kinase Inhibitor p21/*metabolism
MH  - Cyclin-Dependent Kinase Inhibitor p27/metabolism
MH  - Epithelial Cells/drug effects/metabolism
MH  - Humans
MH  - MCF-7 Cells
MH  - Mice
MH  - Microscopy, Fluorescence
MH  - Piperazines/pharmacology
MH  - Protein Binding
MH  - Protein Kinase Inhibitors/*pharmacology
MH  - Pyridines/pharmacology
MH  - Retinal Pigment Epithelium/cytology/drug effects/metabolism
PMC - PMC8184839
COIS- The authors declare no competing interests.
EDAT- 2021/06/09 06:00
MHDA- 2021/06/29 06:00
CRDT- 2021/06/08 06:05
PHST- 2020/10/29 00:00 [received]
PHST- 2021/05/06 00:00 [accepted]
PHST- 2021/06/08 06:05 [entrez]
PHST- 2021/06/09 06:00 [pubmed]
PHST- 2021/06/29 06:00 [medline]
AID - 10.1038/s41467-021-23612-z [pii]
AID - 23612 [pii]
AID - 10.1038/s41467-021-23612-z [doi]
PST - epublish
SO  - Nat Commun. 2021 Jun 7;12(1):3356. doi: 10.1038/s41467-021-23612-z.

PMID- 34544752
OWN - NLM
STAT- MEDLINE
DCOM- 20220314
LR  - 20220716
IS  - 2159-8290 (Electronic)
IS  - 2159-8274 (Print)
IS  - 2159-8274 (Linking)
VI  - 12
IP  - 2
DP  - 2022 Feb
TI  - INK4 Tumor Suppressor Proteins Mediate Resistance to CDK4/6 Kinase Inhibitors.
PG  - 356-371
LID - 10.1158/2159-8290.CD-20-1726 [doi]
AB  - Cyclin-dependent kinases 4 and 6 (CDK4/6) represent a major therapeutic 
      vulnerability for breast cancer. The kinases are clinically targeted via ATP 
      competitive inhibitors (CDK4/6i); however, drug resistance commonly emerges over 
      time. To understand CDK4/6i resistance, we surveyed over 1,300 breast cancers and 
      identified several genetic alterations (e.g., FAT1, PTEN, or ARID1A loss) 
      converging on upregulation of CDK6. Mechanistically, we demonstrate CDK6 causes 
      resistance by inducing and binding CDK inhibitor INK4 proteins (e.g., 
      p18(INK4C)). In vitro binding and kinase assays together with physical modeling 
      reveal that the p18(INK4C)-cyclin D-CDK6 complex occludes CDK4/6i binding while 
      only weakly suppressing ATP binding. Suppression of INK4 expression or its 
      binding to CDK6 restores CDK4/6i sensitivity. To overcome this constraint, we 
      developed bifunctional degraders conjugating palbociclib with E3 ligands. Two 
      resulting lead compounds potently degraded CDK4/6, leading to substantial 
      antitumor effects in vivo, demonstrating the promising therapeutic potential for 
      retargeting CDK4/6 despite CDK4/6i resistance. SIGNIFICANCE: CDK4/6 kinase 
      activation represents a common mechanism by which oncogenic signaling induces 
      proliferation and is potentially targetable by ATP competitive inhibitors. We 
      identify a CDK6-INK4 complex that is resilient to current-generation inhibitors 
      and develop a new strategy for more effective inhibition of CDK4/6 kinases.This 
      article is highlighted in the In This Issue feature, p. 275.
CI  - ©2021 The Authors; Published by the American Association for Cancer Research.
FAU - Li, Qing
AU  - Li Q
AD  - Human Oncology and Pathogenesis Program, Memorial Sloan Kettering Cancer Center, 
      New York, New York.
FAU - Jiang, Baishan
AU  - Jiang B
AUID- ORCID: 0000-0001-6796-9500
AD  - Department of Cancer Biology, Dana-Farber Cancer Institute, Boston, 
      Massachusetts.
AD  - Department of Biological Chemistry and Molecular Pharmacology, Harvard Medical 
      School, Boston, Massachusetts.
FAU - Guo, Jiaye
AU  - Guo J
AUID- ORCID: 0000-0001-7439-1479
AD  - Computational & Systems Biology Program, Memorial Sloan Kettering Cancer Center, 
      New York, New York.
FAU - Shao, Hong
AU  - Shao H
AD  - Human Oncology and Pathogenesis Program, Memorial Sloan Kettering Cancer Center, 
      New York, New York.
FAU - Del Priore, Isabella S
AU  - Del Priore IS
AUID- ORCID: 0000-0002-9665-1101
AD  - Human Oncology and Pathogenesis Program, Memorial Sloan Kettering Cancer Center, 
      New York, New York.
FAU - Chang, Qing
AU  - Chang Q
AD  - Anti-Tumor Assessment, Memorial Sloan Kettering Cancer Center, New York, New 
      York.
FAU - Kudo, Rei
AU  - Kudo R
AUID- ORCID: 0000-0003-0702-5828
AD  - Human Oncology and Pathogenesis Program, Memorial Sloan Kettering Cancer Center, 
      New York, New York.
FAU - Li, Zhiqiang
AU  - Li Z
AUID- ORCID: 0000-0002-2768-5332
AD  - Human Oncology and Pathogenesis Program, Memorial Sloan Kettering Cancer Center, 
      New York, New York.
FAU - Razavi, Pedram
AU  - Razavi P
AD  - Breast Medicine Service, Department of Medicine, Memorial Sloan Kettering Cancer 
      Center, New York, New York.
AD  - Weill Cornell Medical College, New York, New York.
FAU - Liu, Bo
AU  - Liu B
AD  - Human Oncology and Pathogenesis Program, Memorial Sloan Kettering Cancer Center, 
      New York, New York.
FAU - Boghossian, Andrew S
AU  - Boghossian AS
AUID- ORCID: 0000-0002-7008-8138
AD  - Broad Institute of MIT and Harvard, Cambridge, Massachusetts.
FAU - Rees, Matthew G
AU  - Rees MG
AUID- ORCID: 0000-0002-2987-7581
AD  - Broad Institute of MIT and Harvard, Cambridge, Massachusetts.
FAU - Ronan, Melissa M
AU  - Ronan MM
AUID- ORCID: 0000-0003-4269-1404
AD  - Broad Institute of MIT and Harvard, Cambridge, Massachusetts.
FAU - Roth, Jennifer A
AU  - Roth JA
AUID- ORCID: 0000-0002-5117-5586
AD  - Broad Institute of MIT and Harvard, Cambridge, Massachusetts.
FAU - Donovan, Katherine A
AU  - Donovan KA
AUID- ORCID: 0000-0002-8539-5106
AD  - Department of Cancer Biology, Dana-Farber Cancer Institute, Boston, 
      Massachusetts.
AD  - Department of Biological Chemistry and Molecular Pharmacology, Harvard Medical 
      School, Boston, Massachusetts.
FAU - Palafox, Marta
AU  - Palafox M
AD  - Vall d'Hebron Institute of Oncology, Barcelona, Spain.
FAU - Reis-Filho, Jorge S
AU  - Reis-Filho JS
AD  - Department of Pathology, Memorial Sloan Kettering Cancer Center, New York, New 
      York.
FAU - de Stanchina, Elisa
AU  - de Stanchina E
AUID- ORCID: 0000-0002-3873-315X
AD  - Anti-Tumor Assessment, Memorial Sloan Kettering Cancer Center, New York, New 
      York.
FAU - Fischer, Eric S
AU  - Fischer ES
AUID- ORCID: 0000-0001-7337-6306
AD  - Department of Cancer Biology, Dana-Farber Cancer Institute, Boston, 
      Massachusetts.
AD  - Department of Biological Chemistry and Molecular Pharmacology, Harvard Medical 
      School, Boston, Massachusetts.
FAU - Rosen, Neal
AU  - Rosen N
AUID- ORCID: 0000-0002-8307-654X
AD  - Program in Molecular Pharmacology, Memorial Sloan Kettering Cancer Center, New 
      York, New York.
FAU - Serra, Violeta
AU  - Serra V
AUID- ORCID: 0000-0001-6620-1065
AD  - Vall d'Hebron Institute of Oncology, Barcelona, Spain.
FAU - Koff, Andrew
AU  - Koff A
AD  - Program in Molecular Biology, Memorial Sloan Kettering Cancer Center, New York, 
      New York.
FAU - Chodera, John D
AU  - Chodera JD
AUID- ORCID: 0000-0003-0542-119X
AD  - Computational & Systems Biology Program, Memorial Sloan Kettering Cancer Center, 
      New York, New York.
FAU - Gray, Nathanael S
AU  - Gray NS
AUID- ORCID: 0000-0001-5354-7403
AD  - Department of Cancer Biology, Dana-Farber Cancer Institute, Boston, 
      Massachusetts.
AD  - Department of Biological Chemistry and Molecular Pharmacology, Harvard Medical 
      School, Boston, Massachusetts.
FAU - Chandarlapaty, Sarat
AU  - Chandarlapaty S
AUID- ORCID: 0000-0003-4532-8053
AD  - Human Oncology and Pathogenesis Program, Memorial Sloan Kettering Cancer Center, 
      New York, New York. chandars@mskcc.org.
AD  - Breast Medicine Service, Department of Medicine, Memorial Sloan Kettering Cancer 
      Center, New York, New York.
AD  - Weill Cornell Medical College, New York, New York.
LA  - eng
GR  - P30 CA008748/CA/NCI NIH HHS/United States
GR  - R01 CA234361/CA/NCI NIH HHS/United States
GR  - P50 CA247749/CA/NCI NIH HHS/United States
GR  - R01 GM132386/GM/NIGMS NIH HHS/United States
GR  - P50 CA217694/CA/NCI NIH HHS/United States
GR  - R01 GM121505/GM/NIGMS NIH HHS/United States
PT  - Journal Article
PT  - Research Support, N.I.H., Extramural
PT  - Research Support, Non-U.S. Gov't
DEP - 20210920
TA  - Cancer Discov
JT  - Cancer discovery
JID - 101561693
RN  - 0 (Antineoplastic Agents)
RN  - 0 (Cyclin-Dependent Kinase Inhibitor Proteins)
RN  - 0 (Piperazines)
RN  - 0 (Protein Kinase Inhibitors)
RN  - 0 (Pyridines)
RN  - 0 (Tumor Suppressor Proteins)
RN  - G9ZF61LE7G (palbociclib)
SB  - IM
MH  - Antineoplastic Agents/*chemistry/pharmacology/therapeutic use
MH  - Breast Neoplasms/*drug therapy/pathology
MH  - Cell Line, Tumor/drug effects
MH  - Cyclin-Dependent Kinase Inhibitor Proteins/administration & 
      dosage/*chemistry/therapeutic use
MH  - *Drug Resistance, Neoplasm
MH  - Female
MH  - Humans
MH  - Piperazines/*chemistry/pharmacology/therapeutic use
MH  - Protein Kinase Inhibitors/*chemistry/pharmacology/therapeutic use
MH  - Pyridines/*chemistry/pharmacology/therapeutic use
MH  - Tumor Suppressor Proteins/metabolism
PMC - PMC8831444
MID - NIHMS1743297
COIS- CONFLICTS OF INTERESTS SC has received research support and clinical trial 
      support (funding to institution) from Daiichi-Sankyo, Novartis, Sanofi, Paige.ai, 
      and Lilly. SC has received consulting honoraria from Novartis, Sanofi, and Lilly. 
      JDC is a current member of the Scientific Advisory Board of OpenEye Scientific 
      Software and a consultant to Foresite Laboratories. NSG is a founder, science 
      advisory board member (SAB) and equity holder in Gatekeeper, Syros, Petra, C4, 
      Allorion, Jengu, Inception, EoCys, B2S, Larkspur (board member), and Soltego 
      (board member). The Gray lab receives or has received research funding from 
      Novartis, Takeda, Astellas, Taiho, Jansen, Kinogen, Her2llc, Deerfield and 
      Sanofi. JSR-F is a consultant for Goldman Sachs, REPARE Therapeutics and Paige, a 
      member of the SAB of REPARE Therapeutics, Paige and Volition RX, a member of the 
      board of directors of Grupo Oncoclinicas, and an ad hoc member of the SAB of 
      Roche Tissue Diagnostics, Roche, Genentech, Novartis and InVicro. ESF is a 
      founder, science advisory board member and equity holder in Civetta, Jengu (board 
      member) and Neomorph, an equity holder in C4, and a consultant to Astellas, 
      Novartis, Sanofi, Deerfield, and EcoR1. The Fischer lab receives or has received 
      research funding from Novartis, Astellas, Ajax, and Deerfield. PR received 
      institutional research support from Novartis, Grail, Illumina and received 
      consulting or honoraria from Novartis, AsraZeneca, Foundation Medicine, Inivata, 
      and Epic Sciences. NR is a consultant to Novartis, Boehringer Ingelheim, Tarveda, 
      and Foresight and consulted in the last three years with Eli Lilly, Merrimack, 
      Kura Oncology, Araxes, and Kadman. NR owns equity in ZaiLab, Kura Oncology, 
      Araxes, and Kadman. NR also collaborates with Plexxikon. AK is a founder of 
      Atropos Therapeutics. KAD is a consultant to Kronos Bio.
EDAT- 2021/09/22 06:00
MHDA- 2022/03/15 06:00
PMCR- 2022/08/01
CRDT- 2021/09/21 05:49
PHST- 2020/12/01 00:00 [received]
PHST- 2021/07/13 00:00 [revised]
PHST- 2021/09/15 00:00 [accepted]
PHST- 2022/08/01 00:00 [pmc-release]
PHST- 2021/09/22 06:00 [pubmed]
PHST- 2022/03/15 06:00 [medline]
PHST- 2021/09/21 05:49 [entrez]
AID - 2159-8290.CD-20-1726 [pii]
AID - 10.1158/2159-8290.CD-20-1726 [doi]
PST - ppublish
SO  - Cancer Discov. 2022 Feb;12(2):356-371. doi: 10.1158/2159-8290.CD-20-1726. Epub 
      2021 Sep 20.

PMID- 31575731
OWN - NLM
STAT- MEDLINE
DCOM- 20200810
LR  - 20200810
IS  - 1937-9145 (Electronic)
IS  - 1945-0877 (Print)
IS  - 1945-0877 (Linking)
VI  - 12
IP  - 601
DP  - 2019 Oct 1
TI  - HIF-independent synthetic lethality between CDK4/6 inhibition and VHL loss across 
      species.
LID - 10.1126/scisignal.aay0482 [doi]
LID - eaay0482
AB  - Inactivation of the VHL tumor suppressor gene is the signature initiating event 
      in clear cell renal cell carcinoma (ccRCC), the most common form of kidney 
      cancer, and causes the accumulation of hypoxia-inducible factor 2α (HIF-2α). 
      HIF-2α inhibitors are effective in some ccRCC cases, but both de novo and 
      acquired resistance have been observed in the laboratory and in the clinic. Here, 
      we identified synthetic lethality between decreased activity of cyclin-dependent 
      kinases 4 and 6 (CDK4/6) and VHL inactivation in two species (human and 
      Drosophila) and across diverse human ccRCC cell lines in culture and xenografts. 
      Although HIF-2α transcriptionally induced the CDK4/6 partner cyclin D1, HIF-2α 
      was not required for the increased CDK4/6 requirement of VHL(-/-) ccRCC cells. 
      Accordingly, the antiproliferative effects of CDK4/6 inhibition were synergistic 
      with HIF-2α inhibition in HIF-2α-dependent VHL(-/-) ccRCC cells and not 
      antagonistic with HIF-2α inhibition in HIF-2α-independent cells. These findings 
      support testing CDK4/6 inhibitors as treatments for ccRCC, alone and in 
      combination with HIF-2α inhibitors.
CI  - Copyright © 2019 The Authors, some rights reserved; exclusive licensee American 
      Association for the Advancement of Science. No claim to original U.S. Government 
      Works.
FAU - Nicholson, Hilary E
AU  - Nicholson HE
AUID- ORCID: 0000-0002-3393-3013
AD  - Department of Medical Oncology, Dana-Farber Cancer Institute, Harvard Medical 
      School, Boston, MA 02215, USA.
FAU - Tariq, Zeshan
AU  - Tariq Z
AD  - Department of Medical Oncology, Dana-Farber Cancer Institute, Harvard Medical 
      School, Boston, MA 02215, USA.
FAU - Housden, Benjamin E
AU  - Housden BE
AD  - Department of Genetics, Harvard Medical School, Boston, MA 02115, USA.
FAU - Jennings, Rebecca B
AU  - Jennings RB
AUID- ORCID: 0000-0001-5524-3235
AD  - Department of Medical Oncology, Dana-Farber Cancer Institute, Harvard Medical 
      School, Boston, MA 02215, USA.
AD  - Department of Pathology, Brigham and Women's Hospital, Harvard Medical School, 
      Boston, MA 02115, USA.
FAU - Stransky, Laura A
AU  - Stransky LA
AD  - Department of Medical Oncology, Dana-Farber Cancer Institute, Harvard Medical 
      School, Boston, MA 02215, USA.
FAU - Perrimon, Norbert
AU  - Perrimon N
AUID- ORCID: 0000-0001-7542-472X
AD  - Department of Genetics, Harvard Medical School, Boston, MA 02115, USA.
AD  - Howard Hughes Medical Institute, Chevy Chase, MD 20815, USA.
FAU - Signoretti, Sabina
AU  - Signoretti S
AUID- ORCID: 0000-0002-5000-9105
AD  - Department of Medical Oncology, Dana-Farber Cancer Institute, Harvard Medical 
      School, Boston, MA 02215, USA.
AD  - Department of Pathology, Brigham and Women's Hospital, Harvard Medical School, 
      Boston, MA 02115, USA.
FAU - Kaelin, William G Jr
AU  - Kaelin WG Jr
AUID- ORCID: 0000-0002-0574-4856
AD  - Department of Medical Oncology, Dana-Farber Cancer Institute, Harvard Medical 
      School, Boston, MA 02215, USA. william_kaelin@dfci.harvard.edu.
AD  - Howard Hughes Medical Institute, Chevy Chase, MD 20815, USA.
LA  - eng
GR  - P50 CA101942/CA/NCI NIH HHS/United States
GR  - HHMI/Howard Hughes Medical Institute/United States
GR  - R35 CA210068/CA/NCI NIH HHS/United States
GR  - R01 GM067761/GM/NIGMS NIH HHS/United States
GR  - P30 CA006516/CA/NCI NIH HHS/United States
GR  - U01 CA236489/CA/NCI NIH HHS/United States
GR  - F32 CA220849/CA/NCI NIH HHS/United States
PT  - Journal Article
PT  - Research Support, N.I.H., Extramural
PT  - Research Support, Non-U.S. Gov't
DEP - 20191001
TA  - Sci Signal
JT  - Science signaling
JID - 101465400
RN  - 0 (Aminopyridines)
RN  - 0 (Basic Helix-Loop-Helix Transcription Factors)
RN  - 0 (Benzimidazoles)
RN  - 0 (Indans)
RN  - 0 (PT2399)
RN  - 0 (Piperazines)
RN  - 0 (Protein Kinase Inhibitors)
RN  - 0 (Pyridines)
RN  - 0 (Sulfones)
RN  - 1B37H0967P (endothelial PAS domain-containing protein 1)
RN  - 60UAB198HK (abemaciclib)
RN  - EC 2.3.2.27 (Von Hippel-Lindau Tumor Suppressor Protein)
RN  - EC 2.7.11.22 (Cyclin-Dependent Kinase 4)
RN  - EC 2.7.11.22 (Cyclin-Dependent Kinase 6)
RN  - G9ZF61LE7G (palbociclib)
SB  - IM
CIN - Nat Rev Nephrol. 2020 Jan;16(1):2. PMID: 31628435
MH  - Aminopyridines/pharmacology
MH  - Animals
MH  - Basic Helix-Loop-Helix Transcription Factors/antagonists & 
      inhibitors/*genetics/metabolism
MH  - Benzimidazoles/pharmacology
MH  - Carcinoma, Renal Cell/drug therapy/genetics/metabolism
MH  - Cell Line
MH  - Cell Line, Tumor
MH  - Cyclin-Dependent Kinase 4/antagonists & inhibitors/*genetics/metabolism
MH  - Cyclin-Dependent Kinase 6/antagonists & inhibitors/*genetics/metabolism
MH  - Drosophila melanogaster/genetics/metabolism
MH  - Humans
MH  - Indans/pharmacology
MH  - Kidney Neoplasms/drug therapy/genetics/metabolism
MH  - Mice
MH  - Piperazines/pharmacology
MH  - Protein Kinase Inhibitors/pharmacology
MH  - Pyridines/pharmacology
MH  - Signal Transduction/genetics
MH  - Species Specificity
MH  - Sulfones/pharmacology
MH  - *Synthetic Lethal Mutations
MH  - Von Hippel-Lindau Tumor Suppressor Protein/*genetics/metabolism
MH  - Xenograft Model Antitumor Assays
PMC - PMC6913182
MID - NIHMS1060195
EDAT- 2019/10/03 06:00
MHDA- 2020/08/11 06:00
CRDT- 2019/10/03 06:00
PHST- 2019/10/03 06:00 [entrez]
PHST- 2019/10/03 06:00 [pubmed]
PHST- 2020/08/11 06:00 [medline]
AID - 12/601/eaay0482 [pii]
AID - 10.1126/scisignal.aay0482 [doi]
PST - epublish
SO  - Sci Signal. 2019 Oct 1;12(601):eaay0482. doi: 10.1126/scisignal.aay0482.

PMID- 32404308
OWN - NLM
STAT- MEDLINE
DCOM- 20211129
LR  - 20220205
IS  - 2159-8290 (Electronic)
IS  - 2159-8274 (Print)
IS  - 2159-8274 (Linking)
VI  - 10
IP  - 8
DP  - 2020 Aug
TI  - The Genomic Landscape of Intrinsic and Acquired Resistance to Cyclin-Dependent 
      Kinase 4/6 Inhibitors in Patients with Hormone Receptor-Positive Metastatic 
      Breast Cancer.
PG  - 1174-1193
LID - 10.1158/2159-8290.CD-19-1390 [doi]
AB  - Mechanisms driving resistance to cyclin-dependent kinase 4/6 inhibitors (CDK4/6i) 
      in hormone receptor-positive (HR(+)) breast cancer have not been clearly defined. 
      Whole-exome sequencing of 59 tumors with CDK4/6i exposure revealed multiple 
      candidate resistance mechanisms including RB1 loss, activating alterations in 
      AKT1, RAS, AURKA, CCNE2, ERBB2, and FGFR2, and loss of estrogen receptor 
      expression. In vitro experiments confirmed that these alterations conferred 
      CDK4/6i resistance. Cancer cells cultured to resistance with CDK4/6i also 
      acquired RB1, KRAS, AURKA, or CCNE2 alterations, which conferred sensitivity to 
      AURKA, ERK, or CHEK1 inhibition. Three of these activating alterations-in AKT1, 
      RAS, and AURKA-have not, to our knowledge, been previously demonstrated as 
      mechanisms of resistance to CDK4/6i in breast cancer preclinically or in patient 
      samples. Together, these eight mechanisms were present in 66% of resistant tumors 
      profiled and may define therapeutic opportunities in patients. SIGNIFICANCE: We 
      identified eight distinct mechanisms of resistance to CDK4/6i present in 66% of 
      resistant tumors profiled. Most of these have a therapeutic strategy to overcome 
      or prevent resistance in these tumors. Taken together, these findings have 
      critical implications related to the potential utility of precision-based 
      approaches to overcome resistance in many patients with HR(+) metastatic breast 
      cancer.This article is highlighted in the In This Issue feature, p. 1079.
CI  - ©2020 American Association for Cancer Research.
FAU - Wander, Seth A
AU  - Wander SA
AD  - Center for Cancer Precision Medicine, Dana-Farber Cancer Institute, Boston, 
      Massachusetts.
AD  - Department of Medical Oncology, Dana-Farber Cancer Institute, Boston, 
      Massachusetts.
AD  - Harvard Medical School, Boston, Massachusetts.
AD  - Broad Institute of MIT and Harvard, Cambridge, Massachusetts.
FAU - Cohen, Ofir
AU  - Cohen O
AD  - Center for Cancer Precision Medicine, Dana-Farber Cancer Institute, Boston, 
      Massachusetts.
AD  - Department of Medical Oncology, Dana-Farber Cancer Institute, Boston, 
      Massachusetts.
AD  - Broad Institute of MIT and Harvard, Cambridge, Massachusetts.
FAU - Gong, Xueqian
AU  - Gong X
AD  - Eli Lilly and Co., Indianapolis, Indiana.
FAU - Johnson, Gabriela N
AU  - Johnson GN
AD  - Center for Cancer Precision Medicine, Dana-Farber Cancer Institute, Boston, 
      Massachusetts.
AD  - Department of Medical Oncology, Dana-Farber Cancer Institute, Boston, 
      Massachusetts.
AD  - Broad Institute of MIT and Harvard, Cambridge, Massachusetts.
FAU - Buendia-Buendia, Jorge E
AU  - Buendia-Buendia JE
AD  - Center for Cancer Precision Medicine, Dana-Farber Cancer Institute, Boston, 
      Massachusetts.
AD  - Department of Medical Oncology, Dana-Farber Cancer Institute, Boston, 
      Massachusetts.
AD  - Broad Institute of MIT and Harvard, Cambridge, Massachusetts.
FAU - Lloyd, Maxwell R
AU  - Lloyd MR
AUID- ORCID: 0000-0001-9810-0437
AD  - Center for Cancer Precision Medicine, Dana-Farber Cancer Institute, Boston, 
      Massachusetts.
AD  - Department of Medical Oncology, Dana-Farber Cancer Institute, Boston, 
      Massachusetts.
FAU - Kim, Dewey
AU  - Kim D
AD  - Center for Cancer Precision Medicine, Dana-Farber Cancer Institute, Boston, 
      Massachusetts.
AD  - Department of Medical Oncology, Dana-Farber Cancer Institute, Boston, 
      Massachusetts.
AD  - Broad Institute of MIT and Harvard, Cambridge, Massachusetts.
FAU - Luo, Flora
AU  - Luo F
AD  - Center for Cancer Precision Medicine, Dana-Farber Cancer Institute, Boston, 
      Massachusetts.
AD  - Department of Medical Oncology, Dana-Farber Cancer Institute, Boston, 
      Massachusetts.
AD  - Harvard Medical School, Boston, Massachusetts.
AD  - Broad Institute of MIT and Harvard, Cambridge, Massachusetts.
FAU - Mao, Pingping
AU  - Mao P
AD  - Center for Cancer Precision Medicine, Dana-Farber Cancer Institute, Boston, 
      Massachusetts.
AD  - Department of Medical Oncology, Dana-Farber Cancer Institute, Boston, 
      Massachusetts.
AD  - Harvard Medical School, Boston, Massachusetts.
AD  - Broad Institute of MIT and Harvard, Cambridge, Massachusetts.
FAU - Helvie, Karla
AU  - Helvie K
AD  - Center for Cancer Precision Medicine, Dana-Farber Cancer Institute, Boston, 
      Massachusetts.
AD  - Department of Medical Oncology, Dana-Farber Cancer Institute, Boston, 
      Massachusetts.
FAU - Kowalski, Kailey J
AU  - Kowalski KJ
AD  - Center for Cancer Precision Medicine, Dana-Farber Cancer Institute, Boston, 
      Massachusetts.
AD  - Department of Medical Oncology, Dana-Farber Cancer Institute, Boston, 
      Massachusetts.
AD  - Broad Institute of MIT and Harvard, Cambridge, Massachusetts.
FAU - Nayar, Utthara
AU  - Nayar U
AUID- ORCID: 0000-0002-9024-6084
AD  - Center for Cancer Precision Medicine, Dana-Farber Cancer Institute, Boston, 
      Massachusetts.
AD  - Department of Medical Oncology, Dana-Farber Cancer Institute, Boston, 
      Massachusetts.
AD  - Harvard Medical School, Boston, Massachusetts.
AD  - Broad Institute of MIT and Harvard, Cambridge, Massachusetts.
FAU - Waks, Adrienne G
AU  - Waks AG
AUID- ORCID: 0000-0001-5649-7229
AD  - Center for Cancer Precision Medicine, Dana-Farber Cancer Institute, Boston, 
      Massachusetts.
AD  - Department of Medical Oncology, Dana-Farber Cancer Institute, Boston, 
      Massachusetts.
AD  - Harvard Medical School, Boston, Massachusetts.
AD  - Broad Institute of MIT and Harvard, Cambridge, Massachusetts.
FAU - Parsons, Stephen H
AU  - Parsons SH
AD  - Eli Lilly and Co., Indianapolis, Indiana.
FAU - Martinez, Ricardo
AU  - Martinez R
AD  - Eli Lilly and Co., Indianapolis, Indiana.
FAU - Litchfield, Lacey M
AU  - Litchfield LM
AD  - Eli Lilly and Co., Indianapolis, Indiana.
FAU - Ye, Xiang S
AU  - Ye XS
AD  - Eli Lilly and Co., Indianapolis, Indiana.
FAU - Yu, Chunping
AU  - Yu C
AD  - Eli Lilly and Co., Indianapolis, Indiana.
FAU - Jansen, Valerie M
AU  - Jansen VM
AD  - Eli Lilly and Co., Indianapolis, Indiana.
FAU - Stille, John R
AU  - Stille JR
AUID- ORCID: 0000-0001-6397-154X
AD  - Eli Lilly and Co., Indianapolis, Indiana.
FAU - Smith, Patricia S
AU  - Smith PS
AD  - Eli Lilly and Co., Indianapolis, Indiana.
FAU - Oakley, Gerard J
AU  - Oakley GJ
AD  - Eli Lilly and Co., Indianapolis, Indiana.
FAU - Chu, Quincy S
AU  - Chu QS
AD  - Cross Cancer Institute, Alberta, Canada.
FAU - Batist, Gerald
AU  - Batist G
AD  - Segal Cancer Centre, Jewish General Hospital, McGill University, Montreal, 
      Canada.
FAU - Hughes, Melissa E
AU  - Hughes ME
AD  - Center for Cancer Precision Medicine, Dana-Farber Cancer Institute, Boston, 
      Massachusetts.
AD  - Department of Medical Oncology, Dana-Farber Cancer Institute, Boston, 
      Massachusetts.
FAU - Kremer, Jill D
AU  - Kremer JD
AD  - Eli Lilly and Co., Indianapolis, Indiana.
FAU - Garraway, Levi A
AU  - Garraway LA
AD  - Center for Cancer Precision Medicine, Dana-Farber Cancer Institute, Boston, 
      Massachusetts.
AD  - Department of Medical Oncology, Dana-Farber Cancer Institute, Boston, 
      Massachusetts.
AD  - Harvard Medical School, Boston, Massachusetts.
AD  - Broad Institute of MIT and Harvard, Cambridge, Massachusetts.
AD  - Eli Lilly and Co., Indianapolis, Indiana.
FAU - Winer, Eric P
AU  - Winer EP
AUID- ORCID: 0000-0002-8819-1723
AD  - Department of Medical Oncology, Dana-Farber Cancer Institute, Boston, 
      Massachusetts.
AD  - Harvard Medical School, Boston, Massachusetts.
FAU - Tolaney, Sara M
AU  - Tolaney SM
AD  - Department of Medical Oncology, Dana-Farber Cancer Institute, Boston, 
      Massachusetts.
AD  - Harvard Medical School, Boston, Massachusetts.
FAU - Lin, Nancy U
AU  - Lin NU
AUID- ORCID: 0000-0003-2263-5413
AD  - Department of Medical Oncology, Dana-Farber Cancer Institute, Boston, 
      Massachusetts.
AD  - Harvard Medical School, Boston, Massachusetts.
FAU - Buchanan, Sean G
AU  - Buchanan SG
AUID- ORCID: 0000-0002-5215-4672
AD  - Eli Lilly and Co., Indianapolis, Indiana.
FAU - Wagle, Nikhil
AU  - Wagle N
AD  - Center for Cancer Precision Medicine, Dana-Farber Cancer Institute, Boston, 
      Massachusetts. nikhil_wagle@dfci.harvard.edu.
AD  - Department of Medical Oncology, Dana-Farber Cancer Institute, Boston, 
      Massachusetts.
AD  - Harvard Medical School, Boston, Massachusetts.
AD  - Broad Institute of MIT and Harvard, Cambridge, Massachusetts.
LA  - eng
GR  - P50 CA168504/CA/NCI NIH HHS/United States
PT  - Clinical Trial, Phase I
PT  - Clinical Trial, Phase II
PT  - Journal Article
PT  - Multicenter Study
PT  - Research Support, N.I.H., Extramural
PT  - Research Support, Non-U.S. Gov't
PT  - Research Support, U.S. Gov't, Non-P.H.S.
DEP - 20200513
TA  - Cancer Discov
JT  - Cancer discovery
JID - 101561693
RN  - 0 (Antineoplastic Agents)
RN  - 0 (Cell Cycle Proteins)
RN  - 0 (Protein Kinase Inhibitors)
RN  - 0 (RB1 protein, human)
RN  - 0 (Receptors, Steroid)
RN  - 0 (Retinoblastoma Binding Proteins)
RN  - EC 2.3.2.27 (Ubiquitin-Protein Ligases)
RN  - EC 2.7.11.1 (AKT1 protein, human)
RN  - EC 2.7.11.1 (CHEK1 protein, human)
RN  - EC 2.7.11.1 (Checkpoint Kinase 1)
RN  - EC 2.7.11.1 (Proto-Oncogene Proteins c-akt)
RN  - EC 3.6.5.2 (Proto-Oncogene Proteins p21(ras))
SB  - IM
MH  - Antineoplastic Agents/*therapeutic use
MH  - Biopsy
MH  - Breast Neoplasms/drug therapy/*genetics/pathology/surgery
MH  - Cell Cycle Proteins/*antagonists & inhibitors
MH  - Cell Line, Tumor
MH  - Checkpoint Kinase 1
MH  - Drug Resistance, Neoplasm/*genetics
MH  - Female
MH  - Genomics
MH  - Humans
MH  - Protein Kinase Inhibitors/*therapeutic use
MH  - Proto-Oncogene Proteins c-akt
MH  - Proto-Oncogene Proteins p21(ras)
MH  - Receptors, Steroid/genetics
MH  - Retinoblastoma Binding Proteins
MH  - Ubiquitin-Protein Ligases
MH  - Whole Exome Sequencing
PMC - PMC8815415
MID - NIHMS1594850
EDAT- 2020/05/15 06:00
MHDA- 2021/11/30 06:00
CRDT- 2020/05/15 06:00
PHST- 2019/11/27 00:00 [received]
PHST- 2020/03/29 00:00 [revised]
PHST- 2020/05/08 00:00 [accepted]
PHST- 2020/05/15 06:00 [pubmed]
PHST- 2021/11/30 06:00 [medline]
PHST- 2020/05/15 06:00 [entrez]
AID - 2159-8290.CD-19-1390 [pii]
AID - 10.1158/2159-8290.CD-19-1390 [doi]
PST - ppublish
SO  - Cancer Discov. 2020 Aug;10(8):1174-1193. doi: 10.1158/2159-8290.CD-19-1390. Epub 
      2020 May 13.

PMID- 33532179
OWN - NLM
STAT- PubMed-not-MEDLINE
LR  - 20210206
IS  - 2211-3835 (Print)
IS  - 2211-3843 (Electronic)
IS  - 2211-3835 (Linking)
VI  - 11
IP  - 1
DP  - 2021 Jan
TI  - Selective inhibition of CDK4/6: A safe and effective strategy for developing 
      anticancer drugs.
PG  - 30-54
LID - 10.1016/j.apsb.2020.05.001 [doi]
AB  - The sustained cell proliferation resulting from dysregulation of the cell cycle 
      and activation of cyclin-dependent kinases (CDKs) is a hallmark of cancer. The 
      inhibition of CDKs is a highly promising and attractive strategy for the 
      development of anticancer drugs. In particular, third-generation CDK inhibitors 
      can selectively inhibit CDK4/6 and regulate the cell cycle by suppressing the G1 
      to S phase transition, exhibiting a perfect balance between anticancer efficacy 
      and general toxicity. To date, three selective CDK4/6 inhibitors have received 
      approval from the U.S. Food and Drug Administration (FDA), and 15 CDK4/6 
      inhibitors are in clinical trials for the treatment of cancers. In this 
      perspective, we discuss the crucial roles of CDK4/6 in regulating the cell cycle 
      and cancer cells, analyze the rationale for selectively inhibiting CDK4/6 for 
      cancer treatment, review the latest advances in highly selective CDK4/6 
      inhibitors with different chemical scaffolds, explain the mechanisms associated 
      with CDK4/6 inhibitor resistance and describe solutions to overcome this issue, 
      and briefly introduce proteolysis targeting chimera (PROTAC), a new and 
      revolutionary technique used to degrade CDK4/6.
CI  - © 2021 Chinese Pharmaceutical Association and Institute of Materia Medica, 
      Chinese Academy of Medical Sciences. Production and hosting by Elsevier B.V.
FAU - Yuan, Kai
AU  - Yuan K
AD  - State Key Laboratory of Natural Medicines and Jiangsu Key Laboratory of Drug 
      Design and Optimization, China Pharmaceutical University, Nanjing 210009, China.
AD  - Department of Medicinal Chemistry, School of Pharmacy, China Pharmaceutical 
      University, Nanjing 210009, China.
FAU - Wang, Xiao
AU  - Wang X
AD  - State Key Laboratory of Natural Medicines and Jiangsu Key Laboratory of Drug 
      Design and Optimization, China Pharmaceutical University, Nanjing 210009, China.
AD  - Department of Medicinal Chemistry, School of Pharmacy, China Pharmaceutical 
      University, Nanjing 210009, China.
FAU - Dong, Haojie
AU  - Dong H
AD  - State Key Laboratory of Natural Medicines and Jiangsu Key Laboratory of Drug 
      Design and Optimization, China Pharmaceutical University, Nanjing 210009, China.
AD  - Department of Medicinal Chemistry, School of Pharmacy, China Pharmaceutical 
      University, Nanjing 210009, China.
FAU - Min, Wenjian
AU  - Min W
AD  - State Key Laboratory of Natural Medicines and Jiangsu Key Laboratory of Drug 
      Design and Optimization, China Pharmaceutical University, Nanjing 210009, China.
AD  - Department of Medicinal Chemistry, School of Pharmacy, China Pharmaceutical 
      University, Nanjing 210009, China.
FAU - Hao, Haiping
AU  - Hao H
AD  - State Key Laboratory of Natural Medicines and Jiangsu Key Laboratory of Drug 
      Design and Optimization, China Pharmaceutical University, Nanjing 210009, China.
AD  - Department of Medicinal Chemistry, School of Pharmacy, China Pharmaceutical 
      University, Nanjing 210009, China.
FAU - Yang, Peng
AU  - Yang P
AD  - State Key Laboratory of Natural Medicines and Jiangsu Key Laboratory of Drug 
      Design and Optimization, China Pharmaceutical University, Nanjing 210009, China.
AD  - Department of Medicinal Chemistry, School of Pharmacy, China Pharmaceutical 
      University, Nanjing 210009, China.
LA  - eng
PT  - Journal Article
PT  - Review
DEP - 20200523
TA  - Acta Pharm Sin B
JT  - Acta pharmaceutica Sinica. B
JID - 101600560
PMC - PMC7838032
OTO - NOTNLM
OT  - AKT, protein kinase B
OT  - AML, acute myeloid leukemia
OT  - CDK4/6
OT  - CDKs, cyclin-dependent kinases
OT  - CIP/KIP, cyclin-dependent kinase inhibitor 1/kinase inhibitory protein
OT  - CKIs, cyclin-dependent kinase inhibitors
OT  - CPU, China Pharmaceutical University
OT  - CRPC, castration-resistant prostate cancer
OT  - Cancer
OT  - Cell cycle
OT  - Drug resistance
OT  - ER, estrogen receptor
OT  - ERK, extracellular regulated protein kinases
OT  - FDA, U.S. Food and Drug Administration
OT  - FLT, fms-like tyrosine kinase
OT  - HER2, human epidermal growth factor receptor 2
OT  - INK4, inhibitors of CDK4
OT  - JAK, janus kinase
OT  - MCL, mantle cell lymphoma
OT  - MM, multiple myeloma
OT  - NSCLC, non-small cell lung cancer
OT  - ORR, overall response rates
OT  - PDK1, 3-phosphoinositide-dependent protein kinase 1
OT  - PFS, progression-free survival
OT  - PI3K, phosphatidylinositol 3-hydroxy kinase
OT  - PR, progesterone receptor
OT  - PROTAC
OT  - PROTAC, proteolysis targeting chimera
OT  - RB, retinoblastoma protein
OT  - SPH, Shanghai Pharmaceuticals Holding Co., Ltd.
OT  - STATs, signal transducers and activators of transcription
OT  - Selectivity
OT  - UNISA, University of South Australia
EDAT- 2021/02/04 06:00
MHDA- 2021/02/04 06:01
CRDT- 2021/02/03 05:59
PHST- 2020/03/20 00:00 [received]
PHST- 2020/04/27 00:00 [revised]
PHST- 2020/05/04 00:00 [accepted]
PHST- 2021/02/03 05:59 [entrez]
PHST- 2021/02/04 06:00 [pubmed]
PHST- 2021/02/04 06:01 [medline]
AID - S2211-3835(20)30583-9 [pii]
AID - 10.1016/j.apsb.2020.05.001 [doi]
PST - ppublish
SO  - Acta Pharm Sin B. 2021 Jan;11(1):30-54. doi: 10.1016/j.apsb.2020.05.001. Epub 
      2020 May 23.

PMID- 29399694
OWN - NLM
STAT- MEDLINE
DCOM- 20180808
LR  - 20180808
IS  - 1791-2431 (Electronic)
IS  - 1021-335X (Linking)
VI  - 39
IP  - 3
DP  - 2018 Mar
TI  - Mechanisms of the CDK4/6 inhibitor palbociclib (PD 0332991) and its future 
      application in cancer treatment (Review).
PG  - 901-911
LID - 10.3892/or.2018.6221 [doi]
AB  - An uncontrolled cell cycle is an obvious marker of tumor cells. The G1‑S phase is 
      an important restriction point in the normal cell cycle, but in cancer cells the 
      restriction function is reduced, leading to uncontrolled cell proliferation. Two 
      cyclin‑dependent kinases (CDKs), CDK4 and CDK6, play a crucial role in the 
      G1‑S phase transition. Inhibitors of CDK4/6 are presently the subjects of 
      numerous studies, and PD 0332991, an inhibitor of CDK4/6, has been used to treat 
      hormone receptor (HR)‑positive, advanced‑stage breast cancer. This inhibitor has 
      also been studied in other cancers, such as lung cancer. In this review, we will 
      discuss the regulation of the normal cell cycle transition from G1 to S phase, 
      the most promising inhibitor of CDK4/6, PD 0332991, as applied in different 
      cancers, and finally we propose a mechanism of acquired resistance as well as the 
      incredible potential for CDK4/6 inhibitors in the treatment of cancer. Briefly, 
      we assert that, going forward, a new treatment pattern for cancer may be a 
      combination therapy with a cell cycle inhibitor and a molecular targeted drug.
FAU - Liu, Minghui
AU  - Liu M
AD  - Department of Lung Cancer Surgery, Tianjin Medical University General Hospital, 
      Heping, Tianjin 300052, P.R. China.
FAU - Liu, Hongyu
AU  - Liu H
AD  - Tianjin key Laboratory of Lung Cancer Metastasis and Tumor Microenvironment, 
      Tianjin Lung Cancer Institute, Tianjin Medical University General Hospital, 
      Heping, Tianjin 300052, P.R. China.
FAU - Chen, Jun
AU  - Chen J
AD  - Department of Lung Cancer Surgery, Tianjin Medical University General Hospital, 
      Heping, Tianjin 300052, P.R. China.
LA  - eng
PT  - Journal Article
PT  - Review
DEP - 20180119
PL  - Greece
TA  - Oncol Rep
JT  - Oncology reports
JID - 9422756
RN  - 0 (Antineoplastic Agents)
RN  - 0 (E2F Transcription Factors)
RN  - 0 (Piperazines)
RN  - 0 (Protein Kinase Inhibitors)
RN  - 0 (Pyridines)
RN  - 0 (Retinoblastoma Protein)
RN  - EC 2.7.11.22 (CDK4 protein, human)
RN  - EC 2.7.11.22 (CDK6 protein, human)
RN  - EC 2.7.11.22 (Cyclin-Dependent Kinase 4)
RN  - EC 2.7.11.22 (Cyclin-Dependent Kinase 6)
RN  - EC 2.7.11.22 (Cyclin-Dependent Kinases)
RN  - G9ZF61LE7G (palbociclib)
SB  - IM
MH  - Antineoplastic Agents/*therapeutic use
MH  - Breast Neoplasms/drug therapy
MH  - Carcinogenesis/metabolism
MH  - Cell Cycle
MH  - Cyclin-Dependent Kinase 4/*antagonists & inhibitors
MH  - Cyclin-Dependent Kinase 6/*antagonists & inhibitors
MH  - Cyclin-Dependent Kinases/physiology
MH  - E2F Transcription Factors/metabolism
MH  - Female
MH  - Humans
MH  - Lung Neoplasms/drug therapy
MH  - Multiple Myeloma/drug therapy
MH  - Piperazines/*therapeutic use
MH  - Protein Kinase Inhibitors/*therapeutic use
MH  - Pyridines/*therapeutic use
MH  - Retinoblastoma Protein/metabolism
EDAT- 2018/02/06 06:00
MHDA- 2018/08/09 06:00
CRDT- 2018/02/06 06:00
PHST- 2017/09/14 00:00 [received]
PHST- 2018/01/10 00:00 [accepted]
PHST- 2018/02/06 06:00 [pubmed]
PHST- 2018/08/09 06:00 [medline]
PHST- 2018/02/06 06:00 [entrez]
AID - 10.3892/or.2018.6221 [doi]
PST - ppublish
SO  - Oncol Rep. 2018 Mar;39(3):901-911. doi: 10.3892/or.2018.6221. Epub 2018 Jan 19.

PMID- 32860163
OWN - NLM
STAT- MEDLINE
DCOM- 20210621
LR  - 20210621
IS  - 1880-4233 (Electronic)
IS  - 1340-6868 (Print)
IS  - 1340-6868 (Linking)
VI  - 28
IP  - 1
DP  - 2021 Jan
TI  - Resistance to cyclin-dependent kinase (CDK) 4/6 inhibitors confers 
      cross-resistance to other CDK inhibitors but not to chemotherapeutic agents in 
      breast cancer cells.
PG  - 206-215
LID - 10.1007/s12282-020-01150-8 [doi]
AB  - BACKGROUND: Combined endocrine therapy with a cyclin-dependent kinase (CDK) 4/6 
      inhibitor has been indicated to improve not only progression-free survival, but 
      also overall survival in patients with hormone receptor (HR)-positive, 
      HER2-negative advanced breast cancer. However, resistance to this combination 
      therapy inevitably develops. How to manage this resistant breast cancer is one of 
      the most important clinical issues. To investigate the mechanisms of action 
      responsible for resistance, we developed breast cancer cells resistant to CDK4/6 
      inhibitors, and analyzed their biological characteristics and sensitivity to 
      different anticancer agents. METHODS: HR-positive, HER2-negative MCF-7 and KPL-1 
      breast cancer cells were cultivated in palbociclib (PAL) or abemaciclib 
      (ABE)-added culture medium for over 5 months, and we successfully developed PAL- 
      or ABE-resistant cells. The effects of PAL or ABE on the cell growth, basal RB 
      expression, RB phosphorylation, cell cycle and cell senescence were compared 
      between resistant and parental cells. Effects of the other CDK4/6 inhibitor, 
      different chemotherapeutic agents and estrogen on the cell growth were also 
      examined. The expression levels of cyclin D1, CDK2, CDK4, CDK6, cyclin E1 and 
      estrogen receptor (ER)-ɑ were measured using RT-PCR. RESULTS: Long-term exposure 
      to up to 200 nM PAL or ABE resulted in the development of PAL- or ABE-resistant 
      MCF-7 or KPL-1 breast cancer cells. Basal expression levels of RB in both 
      resistant cells were down-regulated. Inhibitory effects of either PAL or ABE on 
      RB phosphorylation were reduced in both resistant cells. Accordingly, G1-S cell 
      cycle retardation and cell senescence induced by either inhibitor were also 
      attenuated in both resistant cells. Both resistant cells were cross-resistant to 
      the other CDK4/6 inhibitor but almost as equally sensitive to different 
      chemotherapeutic agents (5-fluorouracil, gemcitabine, paclitaxel, docetaxel, 
      doxorubicin and eribulin) as the parental cells. The mRNA expression level of 
      CDK6 significantly increased in the resistant MCF-7 cells and that of Rb1 
      significantly decreased in the resistant KPL-1 cells. Although both resistant 
      cells were less sensitive to estrogen than the parental cells, the expression 
      levels of ER-ɑ did not significantly change in either. CONCLUSIONS: Our study 
      suggests that acquired resistance to PAL or ABE confers cross-resistance to the 
      other CDK4/6 inhibitor but not to chemotherapeutic agents in HR-positive, 
      HER2-negative breast cancer cells. Down-regulation of basal RB expression and 
      normalized RB phosphorylation reduced by CDK4/6 inhibitors may be responsible for 
      the attenuated anti-cell growth effects of the inhibitors.
FAU - Ogata, Ryohei
AU  - Ogata R
AD  - Department of Breast and Thyroid Surgery, Kawasaki Medical School, 577 
      Matsushima, Kurashiki, Okayama, 701-0192, Japan.
FAU - Kishino, Emi
AU  - Kishino E
AD  - Department of Breast and Thyroid Surgery, Kawasaki Medical School, 577 
      Matsushima, Kurashiki, Okayama, 701-0192, Japan.
FAU - Saitoh, Wataru
AU  - Saitoh W
AD  - Department of Breast and Thyroid Surgery, Kawasaki Medical School, 577 
      Matsushima, Kurashiki, Okayama, 701-0192, Japan.
FAU - Koike, Yoshikazu
AU  - Koike Y
AD  - Department of Breast and Thyroid Surgery, Kawasaki Medical School, 577 
      Matsushima, Kurashiki, Okayama, 701-0192, Japan.
FAU - Kurebayashi, Junichi
AU  - Kurebayashi J
AUID- ORCID: 0000-0003-0356-842X
AD  - Department of Breast and Thyroid Surgery, Kawasaki Medical School, 577 
      Matsushima, Kurashiki, Okayama, 701-0192, Japan. kure@med.kawasaki-m.ac.jp.
LA  - eng
GR  - JP17K10566/Japan Society for the Promotion of Science/
PT  - Journal Article
DEP - 20200828
TA  - Breast Cancer
JT  - Breast cancer (Tokyo, Japan)
JID - 100888201
RN  - 0 (Aminopyridines)
RN  - 0 (Antineoplastic Agents, Hormonal)
RN  - 0 (Benzimidazoles)
RN  - 0 (Biomarkers, Tumor)
RN  - 0 (Piperazines)
RN  - 0 (Protein Kinase Inhibitors)
RN  - 0 (Pyridines)
RN  - 0 (RB1 protein, human)
RN  - 0 (Receptors, Estrogen)
RN  - 0 (Retinoblastoma Binding Proteins)
RN  - 60UAB198HK (abemaciclib)
RN  - EC 2.3.2.27 (Ubiquitin-Protein Ligases)
RN  - EC 2.7.10.1 (ERBB2 protein, human)
RN  - EC 2.7.10.1 (Receptor, ErbB-2)
RN  - EC 2.7.11.22 (CDK4 protein, human)
RN  - EC 2.7.11.22 (CDK6 protein, human)
RN  - EC 2.7.11.22 (Cyclin-Dependent Kinase 4)
RN  - EC 2.7.11.22 (Cyclin-Dependent Kinase 6)
RN  - G9ZF61LE7G (palbociclib)
SB  - IM
MH  - Aminopyridines/pharmacology/therapeutic use
MH  - Antineoplastic Agents, Hormonal/*pharmacology/therapeutic use
MH  - Antineoplastic Combined Chemotherapy Protocols/*pharmacology/therapeutic use
MH  - Benzimidazoles/pharmacology/therapeutic use
MH  - Biomarkers, Tumor/analysis/antagonists & inhibitors/metabolism
MH  - Breast Neoplasms/*drug therapy/genetics/pathology
MH  - Cyclin-Dependent Kinase 4/antagonists & inhibitors
MH  - Cyclin-Dependent Kinase 6/antagonists & inhibitors
MH  - Down-Regulation/drug effects
MH  - Drug Resistance, Neoplasm/*drug effects/genetics
MH  - Female
MH  - Gene Expression Regulation, Neoplastic/drug effects
MH  - Humans
MH  - MCF-7 Cells
MH  - Phosphorylation/drug effects
MH  - Piperazines/pharmacology/therapeutic use
MH  - Protein Kinase Inhibitors/*pharmacology/therapeutic use
MH  - Pyridines/pharmacology/therapeutic use
MH  - Receptor, ErbB-2/analysis
MH  - Receptors, Estrogen/analysis/antagonists & inhibitors/metabolism
MH  - Retinoblastoma Binding Proteins/metabolism
MH  - Ubiquitin-Protein Ligases/metabolism
PMC - PMC7796879
OTO - NOTNLM
OT  - Breast cancer
OT  - CDK4/6 inhibitor
OT  - Chemotherapeutic agents
OT  - RB
OT  - Resistance
COIS- JK received advisory/consultation fees and research funding from Takeda 
      Pharmaceutical Co. JK received research funding from Eisai Co. The other authors 
      declare that they have no conflicts of interest.
EDAT- 2020/08/30 06:00
MHDA- 2021/06/22 06:00
CRDT- 2020/08/30 06:00
PHST- 2020/05/19 00:00 [received]
PHST- 2020/08/17 00:00 [accepted]
PHST- 2020/08/30 06:00 [pubmed]
PHST- 2021/06/22 06:00 [medline]
PHST- 2020/08/30 06:00 [entrez]
AID - 10.1007/s12282-020-01150-8 [pii]
AID - 1150 [pii]
AID - 10.1007/s12282-020-01150-8 [doi]
PST - ppublish
SO  - Breast Cancer. 2021 Jan;28(1):206-215. doi: 10.1007/s12282-020-01150-8. Epub 2020 
      Aug 28.

PMID- 29935900
OWN - NLM
STAT- MEDLINE
DCOM- 20190211
LR  - 20191210
IS  - 1532-8708 (Electronic)
IS  - 0093-7754 (Linking)
VI  - 44
IP  - 6
DP  - 2017 Dec
TI  - Mechanisms of therapeutic CDK4/6 inhibition in breast cancer.
PG  - 385-394
LID - S0093-7754(18)30006-X [pii]
LID - 10.1053/j.seminoncol.2018.01.006 [doi]
AB  - Cyclin dependent kinase (CDK) 4/6 inhibitors have advanced the treatment of 
      metastatic breast cancer by targeting the cell cycle machinery, interrupting 
      intracellular and mitogenic hormone signals that stimulate proliferation of 
      malignant cells. Preclinical evidence demonstrated that derangements of cyclin 
      D1, CDK4/6, and retinoblastoma expression are common in breast cancer, and 
      suggested a therapeutic benefit from interrupting this axis required for cell 
      cycle progression. Studies of cell lines and animal models of breast cancer have 
      demonstrated the complex interplay between the cell cycle and estrogen receptor 
      and human epidermal growth receptor 2 signaling, which informs our understanding 
      of synergistic use of CDK4/6 inhibitors with endocrine therapy, as well as 
      mechanisms of resistance to endocrine therapy. Interestingly, estrogen receptor 
      activity leads to upregulation of cyclin D1 expression, but the estrogen receptor 
      is also in turn activated by cyclin D1, independent of estrogen binding. Early 
      CDK inhibitors were nonspecific and limited by systemic toxicities, while the 
      current generation of CDK4/6 inhibitors have shown promise in the treatment of 
      hormone receptor-positive breast cancer. Preclinical investigations of the three 
      CDK4/6 inhibitors approved by the US Food and Drug Administration (palbociclib, 
      ribociclib, and abemaciclib) lend further insight into their mechanism of action, 
      which will hopefully inform the future use and refinement of these therapies. 
      Finally, we summarize evidence for additional novel CDK4/6 inhibitors currently 
      in development.
CI  - Copyright © 2017. Published by Elsevier Inc.
FAU - Scott, Susan Combs
AU  - Scott SC
AD  - Cleveland Clinic Taussig Cancer Institute, Cleveland, OH.
FAU - Lee, Sarah S
AU  - Lee SS
AD  - Cleveland Clinic Taussig Cancer Institute, Cleveland, OH.
FAU - Abraham, Jame
AU  - Abraham J
AD  - Cleveland Clinic Taussig Cancer Institute, Cleveland, OH. Electronic address: 
      abrahaj5@ccf.org.
LA  - eng
PT  - Journal Article
PT  - Review
PL  - United States
TA  - Semin Oncol
JT  - Seminars in oncology
JID - 0420432
RN  - 0 (Aminopyridines)
RN  - 0 (Antineoplastic Agents, Hormonal)
RN  - 0 (Benzimidazoles)
RN  - 0 (Piperazines)
RN  - 0 (Protein Kinase Inhibitors)
RN  - 0 (Purines)
RN  - 0 (Pyridines)
RN  - 0 (Receptors, Estrogen)
RN  - 60UAB198HK (abemaciclib)
RN  - EC 2.7.10.1 (ERBB2 protein, human)
RN  - EC 2.7.10.1 (Receptor, ErbB-2)
RN  - EC 2.7.11.22 (Cyclin-Dependent Kinase 4)
RN  - EC 2.7.11.22 (Cyclin-Dependent Kinase 6)
RN  - G9ZF61LE7G (palbociclib)
RN  - TK8ERE8P56 (ribociclib)
SB  - IM
MH  - Aminopyridines/therapeutic use
MH  - Antineoplastic Agents, Hormonal/*therapeutic use
MH  - Benzimidazoles/therapeutic use
MH  - Breast Neoplasms/*drug therapy
MH  - Cyclin-Dependent Kinase 4/*antagonists & inhibitors
MH  - Cyclin-Dependent Kinase 6/*antagonists & inhibitors
MH  - Drug Synergism
MH  - Humans
MH  - Molecular Targeted Therapy
MH  - Piperazines/therapeutic use
MH  - Protein Kinase Inhibitors/*therapeutic use
MH  - Purines/therapeutic use
MH  - Pyridines/therapeutic use
MH  - Receptor, ErbB-2
MH  - Receptors, Estrogen
OTO - NOTNLM
OT  - CDK4/6 inhibitor
OT  - breast cancer
OT  - cell cycle
OT  - cyclin dependent kinase
OT  - palbociclib
EDAT- 2018/06/25 06:00
MHDA- 2019/02/12 06:00
CRDT- 2018/06/25 06:00
PHST- 2018/01/15 00:00 [received]
PHST- 2018/01/21 00:00 [accepted]
PHST- 2018/06/25 06:00 [entrez]
PHST- 2018/06/25 06:00 [pubmed]
PHST- 2019/02/12 06:00 [medline]
AID - S0093-7754(18)30006-X [pii]
AID - 10.1053/j.seminoncol.2018.01.006 [doi]
PST - ppublish
SO  - Semin Oncol. 2017 Dec;44(6):385-394. doi: 10.1053/j.seminoncol.2018.01.006.

PMID- 26977878
OWN - NLM
STAT- MEDLINE
DCOM- 20160727
LR  - 20220321
IS  - 1878-3686 (Electronic)
IS  - 1535-6108 (Print)
IS  - 1535-6108 (Linking)
VI  - 29
IP  - 3
DP  - 2016 Mar 14
TI  - Overcoming Therapeutic Resistance in HER2-Positive Breast Cancers with CDK4/6 
      Inhibitors.
PG  - 255-269
LID - S1535-6108(16)30040-X [pii]
LID - 10.1016/j.ccell.2016.02.006 [doi]
AB  - Using transgenic mouse models, cell line-based functional studies, and clinical 
      specimens, we show that cyclin D1/CDK4 mediate resistance to targeted therapy for 
      HER2-positive breast cancer. This is overcome using CDK4/6 inhibitors. Inhibition 
      of CDK4/6 not only suppresses Rb phosphorylation, but also reduces TSC2 
      phosphorylation and thus partially attenuates mTORC1 activity. This relieves 
      feedback inhibition of upstream EGFR family kinases, resensitizing tumors to 
      EGFR/HER2 blockade. Consequently, dual inhibition of EGFR/HER2 and CDK4/6 invokes 
      a more potent suppression of TSC2 phosphorylation and hence mTORC1/S6K/S6RP 
      activity. The suppression of both Rb and S6RP enhances G1 arrest and a phenotype 
      resembling cellular senescence. In vivo, CDK4/6 inhibitors sensitize 
      patient-derived xenograft tumors to HER2-targeted therapies and delay tumor 
      recurrence in a transgenic model of HER2-positive breast cancer.
CI  - Copyright © 2016 Elsevier Inc. All rights reserved.
FAU - Goel, Shom
AU  - Goel S
AD  - Department of Medical Oncology, Dana-Farber Cancer Institute, Boston, MA 02215, 
      USA. Electronic address: shom_goel@dfci.harvard.edu.
FAU - Wang, Qi
AU  - Wang Q
AD  - Department of Cancer Biology, Dana-Farber Cancer Institute, Boston, MA 02215, 
      USA.
FAU - Watt, April C
AU  - Watt AC
AD  - Department of Cancer Biology, Dana-Farber Cancer Institute, Boston, MA 02215, 
      USA.
FAU - Tolaney, Sara M
AU  - Tolaney SM
AD  - Department of Medical Oncology, Dana-Farber Cancer Institute, Boston, MA 02215, 
      USA.
FAU - Dillon, Deborah A
AU  - Dillon DA
AD  - Department of Pathology, Harvard Medical School, Boston, MA 02115, USA.
FAU - Li, Wei
AU  - Li W
AD  - Department of Biostatistics and Computational Biology, Dana-Farber Cancer 
      Institute, Harvard School of Public Health, Boston, MA 02215, USA; Center for 
      Functional Epigenetics, Dana-Farber Cancer Institute, Boston, MA 02215, USA.
FAU - Ramm, Susanne
AU  - Ramm S
AD  - Laboratory of Systems Pharmacology, Harvard Program in Therapeutic Science, 
      Harvard Medical School, Boston, MA 02115, USA; Renal Division, Department of 
      Medicine, Brigham and Women's Hospital, Boston, MA 02115, USA.
FAU - Palmer, Adam C
AU  - Palmer AC
AD  - Laboratory of Systems Pharmacology, Harvard Program in Therapeutic Science, 
      Harvard Medical School, Boston, MA 02115, USA; Department of Systems Biology, 
      Harvard Medical School, Boston, MA 02115, USA; School of Biotechnology and 
      Biomolecular Sciences, University of New South Wales, Sydney, NSW 2052, 
      Australia.
FAU - Yuzugullu, Haluk
AU  - Yuzugullu H
AD  - Department of Cancer Biology, Dana-Farber Cancer Institute, Boston, MA 02215, 
      USA.
FAU - Varadan, Vinay
AU  - Varadan V
AD  - Case Comprehensive Cancer Center, Case Western Reserve University, Cleveland, OH 
      44106, USA.
FAU - Tuck, David
AU  - Tuck D
AD  - Department of Pathology, Yale University, New Haven, CT 06520, USA.
FAU - Harris, Lyndsay N
AU  - Harris LN
AD  - Case Western Reserve School of Medicine, Cleveland, OH 44106, USA.
FAU - Wong, Kwok-Kin
AU  - Wong KK
AD  - Department of Medical Oncology, Dana-Farber Cancer Institute, Boston, MA 02215, 
      USA.
FAU - Liu, X Shirley
AU  - Liu XS
AD  - Department of Biostatistics and Computational Biology, Dana-Farber Cancer 
      Institute, Harvard School of Public Health, Boston, MA 02215, USA; Center for 
      Functional Epigenetics, Dana-Farber Cancer Institute, Boston, MA 02215, USA.
FAU - Sicinski, Piotr
AU  - Sicinski P
AD  - Department of Cancer Biology, Dana-Farber Cancer Institute, Boston, MA 02215, 
      USA; Department of Genetics, Harvard Medical School, Boston, MA 02115, USA.
FAU - Winer, Eric P
AU  - Winer EP
AD  - Department of Medical Oncology, Dana-Farber Cancer Institute, Boston, MA 02215, 
      USA.
FAU - Krop, Ian E
AU  - Krop IE
AD  - Department of Medical Oncology, Dana-Farber Cancer Institute, Boston, MA 02215, 
      USA.
FAU - Zhao, Jean J
AU  - Zhao JJ
AD  - Department of Cancer Biology, Dana-Farber Cancer Institute, Boston, MA 02215, 
      USA; Department of Biological Chemistry and Molecular Pharmacology, Harvard 
      Medical School, Boston, MA 02115, USA; The Broad Institute of MIT and Harvard, 
      Cambridge, MA 02142, USA. Electronic address: jean_zhao@dfci.harvard.edu.
LA  - eng
GR  - R01 CA083688/CA/NCI NIH HHS/United States
GR  - U01 CA180980/CA/NCI NIH HHS/United States
GR  - P01 CA080111/CA/NCI NIH HHS/United States
GR  - P50 CA168504/CA/NCI NIH HHS/United States
GR  - U01CA180980/CA/NCI NIH HHS/United States
GR  - CA172461/CA/NCI NIH HHS/United States
GR  - P50 CA165962/CA/NCI NIH HHS/United States
GR  - R01 CA172461/CA/NCI NIH HHS/United States
GR  - R25 CA094186/CA/NCI NIH HHS/United States
GR  - T32 CA094186/CA/NCI NIH HHS/United States
PT  - Journal Article
PT  - Research Support, N.I.H., Extramural
PT  - Research Support, Non-U.S. Gov't
TA  - Cancer Cell
JT  - Cancer cell
JID - 101130617
RN  - 0 (Multiprotein Complexes)
RN  - 0 (Protein Kinase Inhibitors)
RN  - 0 (Tumor Suppressor Proteins)
RN  - EC 2.7.10.1 (ErbB Receptors)
RN  - EC 2.7.10.1 (Receptor, ErbB-2)
RN  - EC 2.7.11.1 (Mechanistic Target of Rapamycin Complex 1)
RN  - EC 2.7.11.1 (TOR Serine-Threonine Kinases)
RN  - EC 2.7.11.22 (Cyclin-Dependent Kinase 4)
RN  - EC 2.7.11.22 (Cyclin-Dependent Kinase 6)
SB  - IM
CIN - Cancer Cell. 2016 Mar 14;29(3):243-4. PMID: 26977873
CIN - Cancer Discov. 2016 May;6(5):OF4. PMID: 27012828
MH  - Animals
MH  - Breast Neoplasms/*drug therapy/metabolism
MH  - Cell Line, Tumor
MH  - Cyclin-Dependent Kinase 4/*antagonists & inhibitors/metabolism
MH  - Cyclin-Dependent Kinase 6/*antagonists & inhibitors/metabolism
MH  - Disease Models, Animal
MH  - Drug Resistance, Neoplasm/*drug effects
MH  - ErbB Receptors/metabolism
MH  - Female
MH  - Humans
MH  - Mechanistic Target of Rapamycin Complex 1
MH  - Mice
MH  - Mice, Nude
MH  - Mice, Transgenic
MH  - Multiprotein Complexes/metabolism
MH  - Neoplasm Recurrence, Local/mortality
MH  - Phosphorylation/drug effects
MH  - Protein Kinase Inhibitors/*pharmacology
MH  - Receptor, ErbB-2/*metabolism
MH  - TOR Serine-Threonine Kinases/metabolism
MH  - Tumor Suppressor Proteins/metabolism
PMC - PMC4794996
MID - NIHMS760115
COIS- Conflicts of interest S.T. receives research funding from Genentech. K.K.W 
      conducts research sponsored by AstraZeneca, Acetylon, and Gilead Pharmaceuticals, 
      performs consultancy for G1 Therapeutics and Array Therapeutics, and is a founder 
      and equity holder of G1 Therapeutics. P.S. receives research funding and serves 
      as a consultant for Novartis.
EDAT- 2016/03/16 06:00
MHDA- 2016/07/28 06:00
CRDT- 2016/03/16 06:00
PHST- 2015/07/14 00:00 [received]
PHST- 2015/10/22 00:00 [revised]
PHST- 2016/02/09 00:00 [accepted]
PHST- 2016/03/16 06:00 [entrez]
PHST- 2016/03/16 06:00 [pubmed]
PHST- 2016/07/28 06:00 [medline]
AID - S1535-6108(16)30040-X [pii]
AID - 10.1016/j.ccell.2016.02.006 [doi]
PST - ppublish
SO  - Cancer Cell. 2016 Mar 14;29(3):255-269. doi: 10.1016/j.ccell.2016.02.006.

PMID- 34508104
OWN - NLM
STAT- MEDLINE
DCOM- 20211014
LR  - 20211204
IS  - 2041-1723 (Electronic)
IS  - 2041-1723 (Linking)
VI  - 12
IP  - 1
DP  - 2021 Sep 10
TI  - Inhibition of CK1ε potentiates the therapeutic efficacy of CDK4/6 inhibitor in 
      breast cancer.
PG  - 5386
LID - 10.1038/s41467-021-25700-6 [doi]
LID - 5386
AB  - Although inhibitors targeting CDK4/6 kinases (CDK4/6i) have shown promising 
      clinical prospect in treating ER+/HER2- breast cancers, acquired drug resistance 
      is frequently observed and mechanistic knowledge is needed to harness their full 
      clinical potential. Here, we report that inhibition of CDK4/6 promotes 
      βTrCP1-mediated ubiquitination and proteasomal degradation of RB1, and 
      facilitates SP1-mediated CDK6 transcriptional activation. Intriguingly, 
      suppression of CK1ε not only efficiently prevents RB1 from degradation, but also 
      prevents CDK4/6i-induced CDK6 upregulation by modulating SP1 protein stability, 
      thereby enhancing CDK4/6i efficacy and overcoming resistance to CDK4/6i in vitro. 
      Using xenograft and PDX models, we further demonstrate that combined inhibition 
      of CK1ε and CDK4/6 results in marked suppression of tumor growth in vivo. 
      Altogether, these results uncover the molecular mechanisms by which CDK4/6i 
      treatment alters RB1 and CDK6 protein abundance, thereby driving the acquisition 
      of CDK4/6i resistance. Importantly, we identify CK1ε as an effective target for 
      potentiating the therapeutic efficacy of CDK4/6 inhibitors.
CI  - © 2021. The Author(s).
FAU - Dang, Fabin
AU  - Dang F
AUID- ORCID: 0000-0002-1954-8231
AD  - Department of Pathology, Beth Israel Deaconess Medical Center, Harvard Medical 
      School, Boston, MA, USA.
FAU - Nie, Li
AU  - Nie L
AD  - Department of Pathology, Beth Israel Deaconess Medical Center, Harvard Medical 
      School, Boston, MA, USA.
AD  - State Key Laboratory for Managing Biotic and Chemical Threats to the Quality and 
      Safety of Agro-products, School of Marine Sciences, Ningbo University, Ningbo, 
      China.
FAU - Zhou, Jin
AU  - Zhou J
AUID- ORCID: 0000-0001-8121-4198
AD  - Department of Liver Surgery & Liver Transplantation, State Key Laboratory of 
      Biotherapy and Cancer Center, West China Hospital, Sichuan University, Chengdu, 
      China.
AD  - Department of Medical Oncology, Dana-Farber Cancer Institute, Harvard Medical 
      School, Boston, MA, USA.
FAU - Shimizu, Kouhei
AU  - Shimizu K
AUID- ORCID: 0000-0001-9523-4296
AD  - Department of Pathology, Beth Israel Deaconess Medical Center, Harvard Medical 
      School, Boston, MA, USA.
FAU - Chu, Chen
AU  - Chu C
AUID- ORCID: 0000-0001-8084-0867
AD  - Department of Cancer Biology, Dana-Farber Cancer Institute and Department of 
      Genetics, Blavatnik Institute, Harvard Medical School, Boston, MA, USA.
FAU - Wu, Zhong
AU  - Wu Z
AD  - Department of Medical Oncology, Dana-Farber Cancer Institute, Harvard Medical 
      School, Boston, MA, USA.
AD  - Department of Pancreatic Surgery, West China Hospital, Sichuan University, 
      Chengdu, China.
FAU - Fassl, Anne
AU  - Fassl A
AD  - Department of Cancer Biology, Dana-Farber Cancer Institute and Department of 
      Genetics, Blavatnik Institute, Harvard Medical School, Boston, MA, USA.
FAU - Ke, Shizhong
AU  - Ke S
AD  - Division of Hematology/Oncology, Department of Medicine, Beth Israel Deaconess 
      Medical Center, Harvard Medical School, Boston, MA, USA.
FAU - Wang, Yuangao
AU  - Wang Y
AD  - Program in Cellular and Molecular Medicine, Boston Children's Hospital, Boston, 
      MA, USA.
FAU - Zhang, Jinfang
AU  - Zhang J
AUID- ORCID: 0000-0001-8487-6007
AD  - Department of Pathology, Beth Israel Deaconess Medical Center, Harvard Medical 
      School, Boston, MA, USA.
FAU - Zhang, Tao
AU  - Zhang T
AD  - Department of Pathology, Beth Israel Deaconess Medical Center, Harvard Medical 
      School, Boston, MA, USA.
FAU - Tu, Zhenbo
AU  - Tu Z
AUID- ORCID: 0000-0002-3720-7844
AD  - Department of Pathology, Beth Israel Deaconess Medical Center, Harvard Medical 
      School, Boston, MA, USA.
FAU - Inuzuka, Hiroyuki
AU  - Inuzuka H
AD  - Department of Pathology, Beth Israel Deaconess Medical Center, Harvard Medical 
      School, Boston, MA, USA.
FAU - Sicinski, Piotr
AU  - Sicinski P
AUID- ORCID: 0000-0002-8859-5234
AD  - Department of Cancer Biology, Dana-Farber Cancer Institute and Department of 
      Genetics, Blavatnik Institute, Harvard Medical School, Boston, MA, USA.
FAU - Bass, Adam J
AU  - Bass AJ
AUID- ORCID: 0000-0002-8193-4758
AD  - Department of Medical Oncology, Dana-Farber Cancer Institute, Harvard Medical 
      School, Boston, MA, USA. adam_bass@dfci.harvard.edu.
FAU - Wei, Wenyi
AU  - Wei W
AUID- ORCID: 0000-0003-0512-3811
AD  - Department of Pathology, Beth Israel Deaconess Medical Center, Harvard Medical 
      School, Boston, MA, USA. wwei2@bidmc.harvard.edu.
LA  - eng
GR  - K99 CA263194/CA/NCI NIH HHS/United States
GR  - P01 CA250959/CA/NCI NIH HHS/United States
GR  - P01 CA098101/CA/NCI NIH HHS/United States
GR  - R35 CA253027/CA/NCI NIH HHS/United States
GR  - P50 CA168504/CA/NCI NIH HHS/United States
GR  - R01 CA202634/CA/NCI NIH HHS/United States
GR  - R01 CA177910/CA/NCI NIH HHS/United States
GR  - R01 CA229307/CA/NCI NIH HHS/United States
PT  - Journal Article
PT  - Research Support, N.I.H., Extramural
DEP - 20210910
TA  - Nat Commun
JT  - Nature communications
JID - 101528555
RN  - 0 (Protein Kinase Inhibitors)
RN  - 0 (RB1 protein, human)
RN  - 0 (Retinoblastoma Binding Proteins)
RN  - 0 (Sp1 Transcription Factor)
RN  - 0 (Sp1 protein, human)
RN  - EC 2.3.2.27 (Ubiquitin-Protein Ligases)
RN  - EC 2.7.11.1 (Casein Kinase 1 epsilon)
RN  - EC 2.7.11.22 (CDK4 protein, human)
RN  - EC 2.7.11.22 (CDK6 protein, human)
RN  - EC 2.7.11.22 (Cyclin-Dependent Kinase 4)
RN  - EC 2.7.11.22 (Cyclin-Dependent Kinase 6)
SB  - IM
MH  - Antineoplastic Combined Chemotherapy Protocols/*pharmacology/therapeutic use
MH  - Breast Neoplasms/*drug therapy/genetics/pathology
MH  - Casein Kinase 1 epsilon/*antagonists & inhibitors
MH  - Cell Line, Tumor
MH  - Cyclin-Dependent Kinase 4/antagonists & inhibitors/metabolism
MH  - Cyclin-Dependent Kinase 6/antagonists & inhibitors/metabolism
MH  - Drug Resistance, Neoplasm/drug effects/genetics
MH  - Drug Synergism
MH  - Female
MH  - Gene Expression Regulation, Neoplastic/drug effects
MH  - Humans
MH  - Protein Kinase Inhibitors/*pharmacology/therapeutic use
MH  - Protein Stability/drug effects
MH  - Proteolysis/drug effects
MH  - Retinoblastoma Binding Proteins/metabolism
MH  - Sp1 Transcription Factor/metabolism
MH  - Transcriptional Activation/drug effects
MH  - Ubiquitin-Protein Ligases/metabolism
MH  - Xenograft Model Antitumor Assays
PMC - PMC8433397
COIS- P.S. has been a consultant at Novartis, Genovis, Guidepoint, The Planning Shop, 
      ORIC Pharmaceuticals, Syros, and Exo Therapeutics; his laboratory receives 
      research funding from Novartis. W.W. is a co-founder and consultant for the 
      ReKindle Therapeutics. A.J.B. received funding from Merck, Bayer, Novartis, and 
      is an advisor to Earli and Helix Nano and a co-founder of Signet Therapeutics. 
      Other authors declare no competing interests.
EDAT- 2021/09/12 06:00
MHDA- 2021/10/15 06:00
CRDT- 2021/09/11 05:41
PHST- 2021/02/05 00:00 [received]
PHST- 2021/08/23 00:00 [accepted]
PHST- 2021/09/11 05:41 [entrez]
PHST- 2021/09/12 06:00 [pubmed]
PHST- 2021/10/15 06:00 [medline]
AID - 10.1038/s41467-021-25700-6 [pii]
AID - 25700 [pii]
AID - 10.1038/s41467-021-25700-6 [doi]
PST - epublish
SO  - Nat Commun. 2021 Sep 10;12(1):5386. doi: 10.1038/s41467-021-25700-6.

PMID- 28741274
OWN - NLM
STAT- MEDLINE
DCOM- 20180601
LR  - 20220330
IS  - 1573-7217 (Electronic)
IS  - 0167-6806 (Linking)
VI  - 166
IP  - 1
DP  - 2017 Nov
TI  - Cyclin-dependent kinase 4/6 inhibitors in breast cancer: palbociclib, ribociclib, 
      and abemaciclib.
PG  - 41-54
LID - 10.1007/s10549-017-4385-3 [doi]
AB  - PURPOSE: The cyclin D-cyclin dependent kinase (CDK) 4/6-inhibitor of CDK4 
      (INK4)-retinoblastoma (Rb) pathway plays a crucial role in cell cycle progression 
      and its dysregulation is an important contributor to endocrine therapy 
      resistance. CDK4/6 inhibitors trigger cell cycle arrest in Rb protein 
      (pRb)-competent cells. Recent years have seen the development of selective CDK4/6 
      inhibitors, which have delivered promising results of efficacy and manageable 
      safety profiles. The main objective of this review is to discuss preclinical and 
      clinical data to date, and ongoing clinical trials with palbociclib, ribociclib, 
      and abemaciclib in breast cancer. METHODS: A literature search of above topics 
      was carried out using PubMed and data reported at international oncology meetings 
      and clinicaltrials.gov were included. RESULTS: The highly selective oral CDK4/6 
      inhibitors have been tested in combination with endocrine therapy in Phase III 
      studies in metastatic breast cancer. Results led to the US Food and Drug 
      Administration approval of palbociclib (PD0332991) and ribociclib (LEE011), and 
      abemaciclib (LY2835219) is in development. Studies of these agents, in 
      combination with endocrine therapy, are also underway in ER-positive early breast 
      cancer in the neoadjuvant and adjuvant settings. Moreover, they are also being 
      investigated with other agents in the advanced setting and in triple negative 
      breast cancer. CONCLUSIONS: After having demonstrated impressive activity in 
      ER-positive, HER2-negative metastatic breast cancer, currently CDK4/6 inhibitors 
      are in further development. It is obvious that this class of agents with their 
      efficacy, low and easily manageable toxicity, and oral dosage is a very important 
      treatment option for breast cancer patients.
FAU - Kwapisz, Dorota
AU  - Kwapisz D
AUID- ORCID: 0000-0002-2088-2544
AD  - Specialist Outpatient Clinic, Warsaw, Poland. dmkwapisz@gmail.com.
LA  - eng
PT  - Journal Article
PT  - Meta-Analysis
PT  - Review
DEP - 20170724
PL  - Netherlands
TA  - Breast Cancer Res Treat
JT  - Breast cancer research and treatment
JID - 8111104
RN  - 0 (Aminopyridines)
RN  - 0 (Antineoplastic Agents)
RN  - 0 (Benzimidazoles)
RN  - 0 (Biomarkers, Tumor)
RN  - 0 (Piperazines)
RN  - 0 (Protein Kinase Inhibitors)
RN  - 0 (Purines)
RN  - 0 (Pyridines)
RN  - 60UAB198HK (abemaciclib)
RN  - EC 2.7.11.22 (Cyclin-Dependent Kinase 4)
RN  - EC 2.7.11.22 (Cyclin-Dependent Kinase 6)
RN  - G9ZF61LE7G (palbociclib)
RN  - TK8ERE8P56 (ribociclib)
SB  - IM
MH  - Aminopyridines
MH  - Antineoplastic Agents/administration & dosage/adverse effects/*therapeutic use
MH  - Benzimidazoles
MH  - Biomarkers, Tumor
MH  - Breast Neoplasms/*drug therapy/metabolism/mortality/pathology
MH  - Clinical Trials as Topic
MH  - Cyclin-Dependent Kinase 4/*antagonists & inhibitors
MH  - Cyclin-Dependent Kinase 6/*antagonists & inhibitors
MH  - Female
MH  - Humans
MH  - *Molecular Targeted Therapy
MH  - Neoplasm Metastasis
MH  - Neoplasm Staging
MH  - Piperazines
MH  - Protein Kinase Inhibitors/administration & dosage/adverse effects/*therapeutic 
      use
MH  - Purines
MH  - Pyridines
MH  - Randomized Controlled Trials as Topic
MH  - Treatment Outcome
OTO - NOTNLM
OT  - Abemaciclib
OT  - Breast cancer
OT  - CDK4/6 inhibitors
OT  - Palbociclib
OT  - Ribociclib
EDAT- 2017/07/26 06:00
MHDA- 2018/06/02 06:00
CRDT- 2017/07/26 06:00
PHST- 2017/05/20 00:00 [received]
PHST- 2017/07/07 00:00 [accepted]
PHST- 2017/07/26 06:00 [pubmed]
PHST- 2018/06/02 06:00 [medline]
PHST- 2017/07/26 06:00 [entrez]
AID - 10.1007/s10549-017-4385-3 [pii]
AID - 10.1007/s10549-017-4385-3 [doi]
PST - ppublish
SO  - Breast Cancer Res Treat. 2017 Nov;166(1):41-54. doi: 10.1007/s10549-017-4385-3. 
      Epub 2017 Jul 24.

PMID- 34392831
OWN - NLM
STAT- MEDLINE
DCOM- 20211213
LR  - 20211214
IS  - 1465-542X (Electronic)
IS  - 1465-5411 (Print)
IS  - 1465-5411 (Linking)
VI  - 23
IP  - 1
DP  - 2021 Aug 15
TI  - ESR1 mutation as an emerging clinical biomarker in metastatic hormone 
      receptor-positive breast cancer.
PG  - 85
LID - 10.1186/s13058-021-01462-3 [doi]
LID - 85
AB  - In metastatic hormone receptor-positive breast cancer, ESR1 mutations are a 
      common cause of acquired resistance to the backbone of therapy, estrogen 
      deprivation by aromatase inhibition. How these mutations affect tumor sensitivity 
      to established and novel therapies are active areas of research. These therapies 
      include estrogen receptor-targeting agents, such as selective estrogen receptor 
      modulators, covalent antagonists, and degraders (including tamoxifen, 
      fulvestrant, and novel agents), and combination therapies, such as endocrine 
      therapy plus CDK4/6, PI3K, or mTORC1 inhibition. In this review, we summarize 
      existing knowledge surrounding the mechanisms of action of ESR1 mutations and 
      roles in resistance to aromatase inhibition. We then analyze the recent 
      literature on how ESR1 mutations affect outcomes in estrogen receptor-targeting 
      and combination therapies. For estrogen receptor-targeting therapies such as 
      tamoxifen and fulvestrant, ESR1 mutations cause relative resistance in vitro but 
      do not clearly lead to resistance in patients, making novel agents in this 
      category promising. Regarding combination therapies, ESR1 mutations nullify any 
      aromatase inhibitor component of the combination. Thus, combinations using 
      endocrine alternatives to aromatase inhibition, or combinations where the 
      non-endocrine component is efficacious as monotherapy, are still effective 
      against ESR1 mutations. These results emphasize the importance of investigating 
      combinatorial resistance, challenging as these efforts are. We also discuss 
      future directions and open questions, such as studying the differences among 
      distinct ESR1 mutations, asking how to adjust clinical decisions based on 
      molecular surveillance testing, and developing novel therapies that are effective 
      against ESR1 mutations.
CI  - © 2021. The Author(s).
FAU - Brett, Jamie O
AU  - Brett JO
AD  - Department of Medicine, Massachusetts General Hospital, Boston, MA, USA.
AD  - Harvard Medical School, Boston, MA, USA.
FAU - Spring, Laura M
AU  - Spring LM
AD  - Harvard Medical School, Boston, MA, USA.
AD  - Department of Medical Oncology, Massachusetts General Hospital Cancer Center, 55 
      Fruit Street, Boston, MA, 02114, USA.
FAU - Bardia, Aditya
AU  - Bardia A
AD  - Harvard Medical School, Boston, MA, USA.
AD  - Department of Medical Oncology, Massachusetts General Hospital Cancer Center, 55 
      Fruit Street, Boston, MA, 02114, USA.
FAU - Wander, Seth A
AU  - Wander SA
AD  - Harvard Medical School, Boston, MA, USA. swander@partners.org.
AD  - Department of Medical Oncology, Massachusetts General Hospital Cancer Center, 55 
      Fruit Street, Boston, MA, 02114, USA. swander@partners.org.
LA  - eng
PT  - Journal Article
PT  - Review
DEP - 20210815
TA  - Breast Cancer Res
JT  - Breast cancer research : BCR
JID - 100927353
RN  - 0 (Antineoplastic Agents, Hormonal)
RN  - 0 (Aromatase Inhibitors)
RN  - 0 (Biomarkers, Tumor)
RN  - 0 (ESR1 protein, human)
RN  - 0 (Estrogen Receptor alpha)
RN  - 0 (Phosphoinositide-3 Kinase Inhibitors)
RN  - 0 (Protein Kinase Inhibitors)
RN  - 0 (Receptors, Estrogen)
RN  - 0 (Selective Estrogen Receptor Modulators)
RN  - EC 2.7.11.1 (Mechanistic Target of Rapamycin Complex 1)
RN  - EC 2.7.11.22 (Cyclin-Dependent Kinases)
SB  - IM
MH  - Antineoplastic Agents, Hormonal/therapeutic use
MH  - Antineoplastic Combined Chemotherapy Protocols/therapeutic use
MH  - Aromatase Inhibitors/therapeutic use
MH  - Biomarkers, Tumor/genetics
MH  - Breast Neoplasms/drug therapy/*genetics/metabolism/*pathology
MH  - Cyclin-Dependent Kinases/antagonists & inhibitors
MH  - Drug Resistance, Neoplasm/drug effects/genetics
MH  - Estrogen Receptor alpha/*genetics
MH  - Female
MH  - Humans
MH  - Mechanistic Target of Rapamycin Complex 1/antagonists & inhibitors
MH  - Mutation
MH  - Phosphoinositide-3 Kinase Inhibitors/therapeutic use
MH  - Protein Kinase Inhibitors/therapeutic use
MH  - Receptors, Estrogen/genetics/metabolism
MH  - Selective Estrogen Receptor Modulators/therapeutic use
PMC - PMC8365900
OTO - NOTNLM
OT  - *Breast cancer
OT  - *CDK4/6
OT  - *Combination
OT  - *ESR1 mutation
OT  - *Hormone receptor/estrogen receptor
OT  - *Resistance
OT  - *SERCA
OT  - *SERD
OT  - *SERM
COIS- AB reports consulting/advisory board fees from Pfizer, Novartis, Genentech, 
      Merck, Radius Health, Immunomedics, Taiho, Sanofi, Daiichi Pharma/Astra Zeneca, 
      Puma Biotechnology, Biothernostics Inc., Phillips, Eli Lilly, and Foundation 
      Medicine, and contracted research/grants (to institution) from Genentech, 
      Novartis, Pfizer, Merck, Sanofi, Radius Health, Immunomedics, and Daiichi 
      Pharma/Astra Zeneca. LMS reports consulting/advisory board fees from Novartis and 
      Avrobio. SAW reports consulting fees from Foundation Medicine and Veracyte as 
      well as institutional funding from Genentech.
EDAT- 2021/08/17 06:00
MHDA- 2021/12/15 06:00
CRDT- 2021/08/16 05:27
PHST- 2021/04/19 00:00 [received]
PHST- 2021/07/20 00:00 [accepted]
PHST- 2021/08/16 05:27 [entrez]
PHST- 2021/08/17 06:00 [pubmed]
PHST- 2021/12/15 06:00 [medline]
AID - 10.1186/s13058-021-01462-3 [pii]
AID - 1462 [pii]
AID - 10.1186/s13058-021-01462-3 [doi]
PST - epublish
SO  - Breast Cancer Res. 2021 Aug 15;23(1):85. doi: 10.1186/s13058-021-01462-3.

PMID- 33190190
OWN - NLM
STAT- MEDLINE
DCOM- 20210414
LR  - 20210414
IS  - 1865-8652 (Electronic)
IS  - 0741-238X (Print)
IS  - 0741-238X (Linking)
VI  - 38
IP  - 1
DP  - 2021 Jan
TI  - Clinical Challenges in the Management of Hormone Receptor-Positive, Human 
      Epidermal Growth Factor Receptor 2-Negative Metastatic Breast Cancer: A 
      Literature Review.
PG  - 109-136
LID - 10.1007/s12325-020-01552-2 [doi]
AB  - Endocrine therapy (ET) is integral to the treatment of hormone receptor-positive 
      (HR+), human epidermal growth factor receptor 2-negative (HER2-) metastatic 
      breast cancer (MBC). Aromatase inhibitors (AIs; e.g., anastrozole, letrozole, 
      exemestane), selective estrogen receptor modulators (e.g., tamoxifen), and the 
      selective estrogen receptor degrader, fulvestrant, inhibit tumor cell 
      proliferation by targeting ER signaling. However, the efficacy of ET could be 
      limited by intrinsic and acquired resistance mechanisms, which has prompted the 
      development of targeted agents and combination strategies. In recent years, the 
      treatment landscape for HR+, HER2- MBC has evolved rapidly. AIs, historically the 
      first-line treatment for postmenopausal patients with HR+, HER2- MBC, have been 
      challenged by more effective ET, such as fulvestrant alone or in combination with 
      an AI, and the cyclin-dependent kinase (CDK)4/6 inhibitors, which have 
      increasingly become the new standard of care. For endocrine-resistant disease 
      (≥ second-line), clinical trials demonstrated that the mammalian target of 
      rapamycin inhibitor, everolimus, enhanced the efficacy of exemestane or 
      fulvestrant after progression on an AI. CDK4/6 inhibitors in combination with 
      fulvestrant have demonstrated superior progression-free survival and overall 
      survival versus fulvestrant alone. Recently, the combination of fulvestrant with 
      alpelisib in phosphatidylinositol-4,5-bisphosphate 3-kinase (PIK3CA) mutated HR+, 
      HER2- MBC following progression on or after ET was approved, based on the SOLAR-1 
      study. However, the optimal sequencing of treatments is unknown, especially 
      following disease progression on a CDK4/6 inhibitor. This review aims to provide 
      practical guidance for the management of HR+, HER2- MBC based on available data 
      and the utility of genomic biomarkers, including germline breast cancer genes 1 
      and 2 (BRCA1/2) mutations, and somatic estrogen receptor alpha gene (ESR1), HER2, 
      and PIK3CA mutations.
FAU - Nagaraj, Gayathri
AU  - Nagaraj G
AUID- ORCID: 0000-0002-7586-6920
AD  - Division of Medical Oncology and Hematology, Loma Linda University School of 
      Medicine, Loma Linda, CA, 92350, USA. GNagaraj@llu.edu.
FAU - Ma, Cynthia X
AU  - Ma CX
AD  - Division of Oncology, Washington University School of Medicine, St. Louis, MO, 
      63110, USA.
LA  - eng
PT  - Journal Article
PT  - Research Support, Non-U.S. Gov't
PT  - Review
DEP - 20201115
TA  - Adv Ther
JT  - Advances in therapy
JID - 8611864
RN  - 0 (Receptors, Estrogen)
RN  - EC 2.7.10.1 (ERBB2 protein, human)
RN  - EC 2.7.10.1 (Receptor, ErbB-2)
MH  - Antineoplastic Combined Chemotherapy Protocols/therapeutic use
MH  - *Breast Neoplasms/drug therapy
MH  - Humans
MH  - Receptor, ErbB-2/therapeutic use
MH  - *Receptors, Estrogen
PMC - PMC7854469
OTO - NOTNLM
OT  - *Aromatase inhibitors
OT  - *Cyclin-dependent kinase 4/6 inhibitors
OT  - *Endocrine therapy
OT  - *Fulvestrant
OT  - *Hormone receptor-positive, human epidermal growth factor receptor 2-negative 
      metastatic breast cancer
OT  - *Mammalian target of rapamycin inhibitors
OT  - *Phosphoinositide 3-kinase pathway inhibitors
OT  - *Selective estrogen receptor degrader
EDAT- 2020/11/16 06:00
MHDA- 2021/04/15 06:00
CRDT- 2020/11/15 20:36
PHST- 2020/07/30 00:00 [received]
PHST- 2020/10/24 00:00 [accepted]
PHST- 2020/11/16 06:00 [pubmed]
PHST- 2021/04/15 06:00 [medline]
PHST- 2020/11/15 20:36 [entrez]
AID - 10.1007/s12325-020-01552-2 [pii]
AID - 1552 [pii]
AID - 10.1007/s12325-020-01552-2 [doi]
PST - ppublish
SO  - Adv Ther. 2021 Jan;38(1):109-136. doi: 10.1007/s12325-020-01552-2. Epub 2020 Nov 
      15.

PMID- 34506738
OWN - NLM
STAT- MEDLINE
DCOM- 20211224
LR  - 20220716
IS  - 1878-3686 (Electronic)
IS  - 1535-6108 (Linking)
VI  - 39
IP  - 10
DP  - 2021 Oct 11
TI  - Restoring order at the cell cycle border: Co-targeting CDK4/6 and CDK2.
PG  - 1302-1305
LID - S1535-6108(21)00447-5 [pii]
LID - 10.1016/j.ccell.2021.08.007 [doi]
AB  - Overcoming resistance to CDK4/6 inhibitors is a major clinical challenge. In this 
      issue of Cancer Cell, Freeman-Cook et al. study mechanisms of resistance to 
      CDK4/6 inhibitors by employing a CRISPRa screen. They identify the cyclin E-CDK2 
      axis and Myc signaling as key pathways of resistance and develop PF-06873600, a 
      selective CDK2/4/6 inhibitor.
CI  - Copyright © 2021 Elsevier Inc. All rights reserved.
FAU - Jeselsohn, Rinath
AU  - Jeselsohn R
AD  - Breast Oncology Center, Department of Medical Oncology, Dana Farber Cancer 
      Institute, Boston, MA, USA; Division of Molecular and Cellular Oncology, Dana 
      Farber Cancer Institute, Boston, MA, USA; Center for Functional Cancer 
      Epigenetics, Dana Farber Cancer Institute, Boston, MA, USA. Electronic address: 
      rinath_jeselsohn@dfci.harvard.edu.
FAU - Schiff, Rachel
AU  - Schiff R
AD  - Lester and Sue Smith Breast Center, Departments of Medicine and of Molecular and 
      Cellular Biology, Baylor College of Medicine, Houston, TX, USA.
FAU - Grinshpun, Albert
AU  - Grinshpun A
AD  - Breast Oncology Center, Department of Medical Oncology, Dana Farber Cancer 
      Institute, Boston, MA, USA.
LA  - eng
GR  - R01 CA237414/CA/NCI NIH HHS/United States
PT  - Comment
PT  - Journal Article
PT  - Research Support, N.I.H., Extramural
PT  - Research Support, Non-U.S. Gov't
DEP - 20210909
PL  - United States
TA  - Cancer Cell
JT  - Cancer cell
JID - 101130617
RN  - 0 (Protein Kinase Inhibitors)
RN  - 0 (Proto-Oncogene Proteins)
RN  - 147604-94-2 (Cyclin-Dependent Kinase Inhibitor p27)
RN  - EC 2.7.11.22 (Cyclin-Dependent Kinase 4)
SB  - IM
CON - Cancer Cell. 2021 Oct 11;39(10):1404-1421.e11. PMID: 34520734
MH  - Cell Cycle
MH  - Cyclin-Dependent Kinase 4
MH  - Cyclin-Dependent Kinase Inhibitor p27
MH  - *Protein Kinase Inhibitors
MH  - *Proto-Oncogene Proteins
COIS- Declaration of interests R.J. receives research funding from Pfizer and Lilly and 
      is a consultant for Carrick Therapeutics and Luminex. R.S. receives research 
      funding from AstraZeneca, GlaxoSmithKline, Puma, Biotechnology Inc., and Gilead 
      Sciences (to the institution); she has been a past ad hoc advisory committee 
      member for Eli Lilly; she is a consulting/advisory committee member for 
      Macrogenics; and she has other financial interests: UpToDate Royalties.
EDAT- 2021/09/11 06:00
MHDA- 2021/12/25 06:00
CRDT- 2021/09/10 20:10
PHST- 2021/09/11 06:00 [pubmed]
PHST- 2021/12/25 06:00 [medline]
PHST- 2021/09/10 20:10 [entrez]
AID - S1535-6108(21)00447-5 [pii]
AID - 10.1016/j.ccell.2021.08.007 [doi]
PST - ppublish
SO  - Cancer Cell. 2021 Oct 11;39(10):1302-1305. doi: 10.1016/j.ccell.2021.08.007. Epub 
      2021 Sep 9.

PMID- 29086897
OWN - NLM
STAT- MEDLINE
DCOM- 20181008
LR  - 20211204
IS  - 1880-4233 (Electronic)
IS  - 1340-6868 (Linking)
VI  - 25
IP  - 4
DP  - 2018 Jul
TI  - Mechanism of resistance to endocrine therapy in breast cancer: the important role 
      of PI3K/Akt/mTOR in estrogen receptor-positive, HER2-negative breast cancer.
PG  - 392-401
LID - 10.1007/s12282-017-0812-x [doi]
AB  - Endocrine therapy is a crucial treatment for estrogen receptor-positive (ER+) 
      breast cancer, with proven clinical benefits. However, adaptive mechanisms emerge 
      in the tumor, causing resistance to endocrine therapy. A better understanding of 
      resistance mechanisms is needed to overcome this problem and to develop new, 
      precise treatment strategies. Accumulating genetic and cancer biological studies 
      demonstrate the importance of understanding the PI3K/Akt/mTOR and CDK4/6/RB 
      pathways in ER+ HER2- breast cancer. PIK3CA (which encodes 
      phosphatidylinositol-4, 5-bisphosphate 3-kinase catalytic subunit α) is 
      frequently mutated in breast cancer, and 30% of advanced ER+ HER2- breast cancers 
      have an activating PIK3CA mutation. AKT1 mutations (E17K) have been found in 
      1.4-8% of breast cancer patients. ER+ breast cancer patients preferentially 
      demonstrate gain of CCND1 (cyclin D1; 58% in luminal B vs. 29% in luminal A) and 
      CDK4 (25% in luminal B vs. 14% in luminal A) and loss of CDKN2A (p16) and CDKN2C 
      (p18), which are negatively regulated with the cell cycle and are correlated with 
      the CDK4/6/RB pathway. Abnormalities in PI3K/Akt/mTOR and CDK4/6/RB pathways due 
      to genetic alterations result in deregulated kinase activity and malignant 
      transformation. This review focuses on the recent reports of the essential role 
      of PI3K/Akt/mTOR and CDK4/6/RB pathways in ER+ HER2- breast cancer.
FAU - Araki, Kazuhiro
AU  - Araki K
AD  - Division of Breast and Endocrine, Department of Surgery, Cancer Center, Hyogo 
      College of Medicine, 1-1 Mukogawa, Nishinomiya, Hyogo, 663-8501, Japan. 
      ka-araki@hyo-med.ac.jp.
FAU - Miyoshi, Yasuo
AU  - Miyoshi Y
AD  - Division of Breast and Endocrine, Department of Surgery, Cancer Center, Hyogo 
      College of Medicine, 1-1 Mukogawa, Nishinomiya, Hyogo, 663-8501, Japan.
LA  - eng
PT  - Journal Article
PT  - Review
DEP - 20171031
PL  - Japan
TA  - Breast Cancer
JT  - Breast cancer (Tokyo, Japan)
JID - 100888201
RN  - 0 (Antineoplastic Agents)
RN  - 0 (Protein Kinase Inhibitors)
RN  - EC 2.7.1.1 (MTOR protein, human)
RN  - EC 2.7.10.1 (ERBB2 protein, human)
RN  - EC 2.7.10.1 (Receptor, ErbB-2)
RN  - EC 2.7.11.1 (Proto-Oncogene Proteins c-akt)
RN  - EC 2.7.11.1 (TOR Serine-Threonine Kinases)
RN  - EC 2.7.11.22 (CDK4 protein, human)
RN  - EC 2.7.11.22 (Cyclin-Dependent Kinase 4)
RN  - EC 3.1.3.67 (PTEN Phosphohydrolase)
RN  - EC 3.1.3.67 (PTEN protein, human)
SB  - IM
MH  - Antineoplastic Agents/therapeutic use
MH  - Breast Neoplasms/*drug therapy/genetics/metabolism
MH  - Cyclin-Dependent Kinase 4/metabolism
MH  - Drug Resistance, Neoplasm/*drug effects/physiology
MH  - Female
MH  - Humans
MH  - Molecular Targeted Therapy/methods
MH  - Mutation
MH  - PTEN Phosphohydrolase/metabolism
MH  - Phosphatidylinositol 3-Kinases/genetics/*metabolism
MH  - Protein Kinase Inhibitors/therapeutic use
MH  - Proto-Oncogene Proteins c-akt/*metabolism
MH  - Receptor, ErbB-2/metabolism
MH  - TOR Serine-Threonine Kinases/antagonists & inhibitors/*metabolism
OTO - NOTNLM
OT  - Akt
OT  - Cyclin-dependent kinase (CDK) 4 and 6
OT  - Estrogen-positive
OT  - HER2-negtivebreast cancer
OT  - Mammalian target of rapamycin (mTOR)
OT  - Phosphatidylinositol 3-kinases (PI3Ks)
OT  - Retinoblastoma protein (RB)
EDAT- 2017/11/01 06:00
MHDA- 2018/10/09 06:00
CRDT- 2017/11/01 06:00
PHST- 2017/08/17 00:00 [received]
PHST- 2017/10/26 00:00 [accepted]
PHST- 2017/11/01 06:00 [pubmed]
PHST- 2018/10/09 06:00 [medline]
PHST- 2017/11/01 06:00 [entrez]
AID - 10.1007/s12282-017-0812-x [pii]
AID - 10.1007/s12282-017-0812-x [doi]
PST - ppublish
SO  - Breast Cancer. 2018 Jul;25(4):392-401. doi: 10.1007/s12282-017-0812-x. Epub 2017 
      Oct 31.

PMID- 33477469
OWN - NLM
STAT- PubMed-not-MEDLINE
LR  - 20210218
IS  - 2072-6694 (Print)
IS  - 2072-6694 (Electronic)
IS  - 2072-6694 (Linking)
VI  - 13
IP  - 2
DP  - 2021 Jan 18
TI  - CDK4/6 Inhibitor Treatments in Patients with Hormone Receptor Positive, Her2 
      Negative Advanced Breast Cancer: Potential Molecular Mechanisms, Clinical 
      Implications and Future Perspectives.
LID - 10.3390/cancers13020332 [doi]
LID - 332
AB  - Hormone receptor (HR)-positive, human epidermal growth factor receptor 2 
      (HER2)-negative breast cancer is the most common breast cancer subtype, and 
      endocrine therapy (ET) remains its therapeutic backbone. Although anti-estrogen 
      therapies are usually effective initially, approximately 50% of HR+ patients 
      develop resistance to ET within their lifetime, ultimately leading to disease 
      recurrence and limited clinical benefit. The recent addition of cyclin-dependent 
      kinase 4 (CDK4) and CDK6 inhibitors (palbociclib, ribociclib, abemaciclib) to ET 
      have remarkably improved the outcome of patients with HR+ advanced breast cancer 
      (ABC) compared with anti-estrogens alone, by targeting the cell-cycle machinery 
      and overcoming some aspects of endocrine resistance. However, which patients are 
      the better candidates for these drugs, which are the main characteristics for a 
      better selection of patients or if there are predictive biomarkers of response, 
      is still unknown. In this review we reported the mechanism of action of CDK4/6 
      inhibitors as well as their potential mechanism of resistance, their implications 
      in clinical practice and the forthcoming strategies to enhance their efficacy in 
      improving survival and quality of life of patients affected with HR+, HER2-, ABC.
FAU - Roberto, Michela
AU  - Roberto M
AUID- ORCID: 0000-0001-5339-8348
AD  - Oncology Unit, Department of Clinical and Molecular Medicine, Sant'Andrea 
      Hospital, Sapienza University of Rome, Via di Grottarossa 1035-1039, 00189 Rome, 
      Italy.
FAU - Astone, Antonio
AU  - Astone A
AD  - Division of Medical Oncology, Fatebenefratelli San Pietro Hospital, 00189 Rome, 
      Italy.
FAU - Botticelli, Andrea
AU  - Botticelli A
AD  - Medical Oncology Unit B, Policlinico Umberto I, 00161 Rome, Italy.
FAU - Carbognin, Luisa
AU  - Carbognin L
AD  - Department of Woman and Child Health and Public Health, Fondazione Policlinico 
      Universitario A. Gemelli IRCCS, 00168 Rome, Italy.
FAU - Cassano, Alessandra
AU  - Cassano A
AD  - Department of Medical Oncology, Catholic University of Sacred Heart, 00168 Rome, 
      Italy.
FAU - D'Auria, Giuliana
AU  - D'Auria G
AD  - Medical Oncology, Sandro Pertini Hospital, 00157 Rome, Italy.
FAU - Fabbri, Agnese
AU  - Fabbri A
AD  - Medical Oncology Unit, Belcolle Hospital, 01100 Viterbo, Italy.
FAU - Fabi, Alessandra
AU  - Fabi A
AD  - Phase 1 Unit and Pre+cision Medicine, IRCCS Regina Elena National Cancer 
      Institute, 00144 Rome, Italy.
FAU - Gamucci, Teresa
AU  - Gamucci T
AD  - Medical Oncology, Sandro Pertini Hospital, 00157 Rome, Italy.
FAU - Krasniqi, Eriseld
AU  - Krasniqi E
AD  - Division of Medical Oncology 2, IRCCS Regina Elena National Cancer Institute, 
      00144 Rome, Italy.
FAU - Minelli, Mauro
AU  - Minelli M
AD  - San Giovanni Addolorata Hospital, 00184 Rome, Italy.
FAU - Orlandi, Armando
AU  - Orlandi A
AUID- ORCID: 0000-0001-5253-4678
AD  - Department of Medical Oncology, Catholic University of Sacred Heart, 00168 Rome, 
      Italy.
FAU - Pantano, Francesco
AU  - Pantano F
AD  - Department of Oncology, University Campus Biomedico of Rome, 00155 Rome, Italy.
FAU - Paris, Ida
AU  - Paris I
AUID- ORCID: 0000-0002-7445-3366
AD  - Department of Woman and Child Health and Public Health, Fondazione Policlinico 
      Universitario A. Gemelli IRCCS, 00168 Rome, Italy.
FAU - Pizzuti, Laura
AU  - Pizzuti L
AD  - Division of Medical Oncology 2, IRCCS Regina Elena National Cancer Institute, 
      00144 Rome, Italy.
FAU - Portarena, Ilaria
AU  - Portarena I
AD  - Medical Oncology Unit, Department of Systems Medicine, Tor Vergata Clinical 
      Center University Hospital, 00133 Rome, Italy.
FAU - Salesi, Nello
AU  - Salesi N
AD  - Medical Oncology, S.M. Goretti Hospital, 04100 Latina, Italy.
FAU - Scagnoli, Simone
AU  - Scagnoli S
AUID- ORCID: 0000-0003-4943-5622
AD  - Department of Medical and Surgical Sciences and Translational Medicine, Sapienza 
      University of Rome, 00185 Rome, Italy.
FAU - Scavina, Paola
AU  - Scavina P
AD  - San Giovanni Addolorata Hospital, 00184 Rome, Italy.
FAU - Tonini, Giuseppe
AU  - Tonini G
AD  - Department of Oncology, University Campus Biomedico of Rome, 00155 Rome, Italy.
FAU - Vici, Patrizia
AU  - Vici P
AD  - Division of Medical Oncology 2, IRCCS Regina Elena National Cancer Institute, 
      00144 Rome, Italy.
FAU - Marchetti, Paolo
AU  - Marchetti P
AUID- ORCID: 0000-0002-9064-8761
AD  - Oncology Unit, Department of Clinical and Molecular Medicine, Sant'Andrea 
      Hospital, Sapienza University of Rome, Via di Grottarossa 1035-1039, 00189 Rome, 
      Italy.
AD  - Medical Oncology Unit B, Policlinico Umberto I, 00161 Rome, Italy.
LA  - eng
PT  - Journal Article
PT  - Review
DEP - 20210118
TA  - Cancers (Basel)
JT  - Cancers
JID - 101526829
PMC - PMC7830463
OTO - NOTNLM
OT  - CDK4/6 inhibitors
OT  - advanced breast cancer (ABC)
OT  - breast cancer
OT  - endocrine resistance
OT  - endocrine therapy (ET)
COIS- All authors received a speaker honorarium from Novartis. The authors declare that 
      sponsor had no role in the design, execution, interpretation, or writing of the 
      article.
EDAT- 2021/01/23 06:00
MHDA- 2021/01/23 06:01
CRDT- 2021/01/22 01:02
PHST- 2020/12/14 00:00 [received]
PHST- 2021/01/07 00:00 [revised]
PHST- 2021/01/12 00:00 [accepted]
PHST- 2021/01/22 01:02 [entrez]
PHST- 2021/01/23 06:00 [pubmed]
PHST- 2021/01/23 06:01 [medline]
AID - cancers13020332 [pii]
AID - cancers-13-00332 [pii]
AID - 10.3390/cancers13020332 [doi]
PST - epublish
SO  - Cancers (Basel). 2021 Jan 18;13(2):332. doi: 10.3390/cancers13020332.

PMID- 33536276
OWN - NLM
STAT- MEDLINE
DCOM- 20220404
LR  - 20220404
IS  - 1557-3265 (Electronic)
IS  - 1078-0432 (Print)
IS  - 1078-0432 (Linking)
VI  - 27
IP  - 17
DP  - 2021 Sep 1
TI  - Activation of the IFN Signaling Pathway is Associated with Resistance to CDK4/6 
      Inhibitors and Immune Checkpoint Activation in ER-Positive Breast Cancer.
PG  - 4870-4882
LID - 10.1158/1078-0432.CCR-19-4191 [doi]
AB  - PURPOSE: Cyclin-dependent kinase 4 (CDK4) and CDK6 inhibitors (CDK4/6i) are 
      highly effective against estrogen receptor-positive (ER(+))/HER2(-) breast 
      cancer; however, intrinsic and acquired resistance is common. Elucidating the 
      molecular features of sensitivity and resistance to CDK4/6i may lead to 
      identification of predictive biomarkers and novel therapeutic targets, paving the 
      way toward improving patient outcomes. EXPERIMENTAL DESIGN: Parental breast 
      cancer cells and their endocrine-resistant derivatives (EndoR) were used. 
      Derivatives with acquired resistance to palbociclib (PalboR) were generated from 
      parental and estrogen deprivation-resistant MCF7 and T47D cells. Transcriptomic 
      and proteomic analyses were performed in palbociclib-sensitive and PalboR lines. 
      Gene expression data from CDK4/6i neoadjuvant trials and publicly available 
      datasets were interrogated for correlations of gene signatures and patient 
      outcomes. RESULTS: Parental and EndoR breast cancer lines showed varying degrees 
      of sensitivity to palbociclib. Transcriptomic analysis of these cell lines 
      identified an association between high IFN signaling and reduced CDK4/6i 
      sensitivity; thus an "IFN-related palbociclib-resistance Signature" (IRPS) was 
      derived. In two neoadjuvant trials of CDK4/6i plus endocrine therapy, IRPS and 
      other IFN-related signatures were highly enriched in patients with tumors 
      exhibiting intrinsic resistance to CDK4/6i. PalboR derivatives displayed dramatic 
      activation of IFN/STAT1 signaling compared with their short-term treated or 
      untreated counterparts. In primary ER(+)/HER2(-) tumors, the IRPS score was 
      significantly higher in lumB than lumA subtype and correlated with increased gene 
      expression of immune checkpoints, endocrine resistance, and poor prognosis. 
      CONCLUSIONS: Aberrant IFN signaling is associated with intrinsic resistance to 
      CDK4/6i. Experimentally, acquired resistance to palbociclib is associated with 
      activation of the IFN pathway, warranting additional studies to clarify its 
      involvement in resistance to CDK4/6i.
CI  - ©2021 American Association for Cancer Research.
FAU - De Angelis, Carmine
AU  - De Angelis C
AD  - Lester and Sue Smith Breast Center, Baylor College of Medicine, Houston, Texas.
AD  - Department of Medicine, Baylor College of Medicine, Houston, Texas.
AD  - Dan L Duncan Comprehensive Cancer Center, Baylor College of Medicine, Houston, 
      Texas.
AD  - Department of Clinical Medicine and Surgery, University of Naples "Federico II", 
      Naples, Italy.
FAU - Fu, Xiaoyong
AU  - Fu X
AUID- ORCID: 0000-0003-0005-6496
AD  - Lester and Sue Smith Breast Center, Baylor College of Medicine, Houston, Texas.
AD  - Dan L Duncan Comprehensive Cancer Center, Baylor College of Medicine, Houston, 
      Texas.
AD  - Department of Molecular and Cellular Biology, Baylor College of Medicine, 
      Houston, Texas.
FAU - Cataldo, Maria Letizia
AU  - Cataldo ML
AD  - Lester and Sue Smith Breast Center, Baylor College of Medicine, Houston, Texas.
AD  - Department of Medicine, Baylor College of Medicine, Houston, Texas.
AD  - Dan L Duncan Comprehensive Cancer Center, Baylor College of Medicine, Houston, 
      Texas.
AD  - Department of Clinical Medicine and Surgery, University of Naples "Federico II", 
      Naples, Italy.
FAU - Nardone, Agostina
AU  - Nardone A
AD  - Center for Functional Cancer Epigenetics, Dana-Farber Cancer Institute, Harvard 
      Medical School, Boston, Massachusetts.
FAU - Pereira, Resel
AU  - Pereira R
AD  - Lester and Sue Smith Breast Center, Baylor College of Medicine, Houston, Texas.
AD  - Department of Medicine, Baylor College of Medicine, Houston, Texas.
AD  - Dan L Duncan Comprehensive Cancer Center, Baylor College of Medicine, Houston, 
      Texas.
FAU - Veeraraghavan, Jamunarani
AU  - Veeraraghavan J
AD  - Lester and Sue Smith Breast Center, Baylor College of Medicine, Houston, Texas.
AD  - Department of Medicine, Baylor College of Medicine, Houston, Texas.
AD  - Dan L Duncan Comprehensive Cancer Center, Baylor College of Medicine, Houston, 
      Texas.
FAU - Nanda, Sarmistha
AU  - Nanda S
AD  - Lester and Sue Smith Breast Center, Baylor College of Medicine, Houston, Texas.
AD  - Department of Medicine, Baylor College of Medicine, Houston, Texas.
AD  - Dan L Duncan Comprehensive Cancer Center, Baylor College of Medicine, Houston, 
      Texas.
FAU - Qin, Lanfang
AU  - Qin L
AD  - Lester and Sue Smith Breast Center, Baylor College of Medicine, Houston, Texas.
AD  - Department of Medicine, Baylor College of Medicine, Houston, Texas.
AD  - Dan L Duncan Comprehensive Cancer Center, Baylor College of Medicine, Houston, 
      Texas.
FAU - Sethunath, Vidyalakshmi
AU  - Sethunath V
AD  - Lester and Sue Smith Breast Center, Baylor College of Medicine, Houston, Texas.
AD  - Department of Medicine, Baylor College of Medicine, Houston, Texas.
AD  - Dan L Duncan Comprehensive Cancer Center, Baylor College of Medicine, Houston, 
      Texas.
FAU - Wang, Tao
AU  - Wang T
AUID- ORCID: 0000-0003-1957-7160
AD  - Lester and Sue Smith Breast Center, Baylor College of Medicine, Houston, Texas.
AD  - Department of Medicine, Baylor College of Medicine, Houston, Texas.
AD  - Dan L Duncan Comprehensive Cancer Center, Baylor College of Medicine, Houston, 
      Texas.
FAU - Hilsenbeck, Susan G
AU  - Hilsenbeck SG
AUID- ORCID: 0000-0002-7962-673X
AD  - Lester and Sue Smith Breast Center, Baylor College of Medicine, Houston, Texas.
AD  - Dan L Duncan Comprehensive Cancer Center, Baylor College of Medicine, Houston, 
      Texas.
FAU - Benelli, Matteo
AU  - Benelli M
AUID- ORCID: 0000-0003-1227-356X
AD  - "Sandro Pitigliani" Translational Research Unit, Hospital of Prato, Prato, Italy.
FAU - Migliaccio, Ilenia
AU  - Migliaccio I
AD  - "Sandro Pitigliani" Translational Research Unit, Hospital of Prato, Prato, Italy.
AD  - "Sandro Pitigliani" Medical Oncology Department, Hospital of Prato, Prato, Italy.
FAU - Guarducci, Cristina
AU  - Guarducci C
AD  - Center for Functional Cancer Epigenetics, Dana-Farber Cancer Institute, Harvard 
      Medical School, Boston, Massachusetts.
AD  - "Sandro Pitigliani" Translational Research Unit, Hospital of Prato, Prato, Italy.
FAU - Malorni, Luca
AU  - Malorni L
AUID- ORCID: 0000-0002-4297-2997
AD  - "Sandro Pitigliani" Translational Research Unit, Hospital of Prato, Prato, Italy.
AD  - "Sandro Pitigliani" Medical Oncology Department, Hospital of Prato, Prato, Italy.
FAU - Litchfield, Lacey M
AU  - Litchfield LM
AD  - Eli Lilly and Company, Indianapolis, Indiana.
FAU - Liu, Jiangang
AU  - Liu J
AUID- ORCID: 0000-0002-2800-077X
AD  - Eli Lilly and Company, Indianapolis, Indiana.
FAU - Donaldson, Joshua
AU  - Donaldson J
AD  - Department of Medicine, Vanderbilt-Ingram Cancer Center, Vanderbilt University 
      Medical Center, Nashville, Tennessee.
FAU - Selenica, Pier
AU  - Selenica P
AD  - Department of Pathology, Memorial Sloan Kettering Cancer Center, New York, New 
      York.
FAU - Brown, David N
AU  - Brown DN
AD  - Department of Pathology, Memorial Sloan Kettering Cancer Center, New York, New 
      York.
FAU - Weigelt, Britta
AU  - Weigelt B
AD  - Department of Pathology, Memorial Sloan Kettering Cancer Center, New York, New 
      York.
FAU - Reis-Filho, Jorge S
AU  - Reis-Filho JS
AD  - Department of Pathology, Memorial Sloan Kettering Cancer Center, New York, New 
      York.
FAU - Park, Ben H
AU  - Park BH
AD  - Department of Medicine, Vanderbilt-Ingram Cancer Center, Vanderbilt University 
      Medical Center, Nashville, Tennessee.
FAU - Hurvitz, Sara A
AU  - Hurvitz SA
AD  - University of California, Los Angeles, Los Angeles, California.
FAU - Slamon, Dennis J
AU  - Slamon DJ
AD  - University of California, Los Angeles, Los Angeles, California.
FAU - Rimawi, Mothaffar F
AU  - Rimawi MF
AD  - Lester and Sue Smith Breast Center, Baylor College of Medicine, Houston, Texas.
AD  - Department of Medicine, Baylor College of Medicine, Houston, Texas.
AD  - Dan L Duncan Comprehensive Cancer Center, Baylor College of Medicine, Houston, 
      Texas.
AD  - Department of Molecular and Cellular Biology, Baylor College of Medicine, 
      Houston, Texas.
FAU - Jansen, Valerie M
AU  - Jansen VM
AD  - Eli Lilly and Company, Indianapolis, Indiana.
FAU - Jeselsohn, Rinath
AU  - Jeselsohn R
AUID- ORCID: 0000-0001-7996-7529
AD  - Center for Functional Cancer Epigenetics, Dana-Farber Cancer Institute, Harvard 
      Medical School, Boston, Massachusetts.
FAU - Osborne, C Kent
AU  - Osborne CK
AD  - Lester and Sue Smith Breast Center, Baylor College of Medicine, Houston, Texas.
AD  - Department of Medicine, Baylor College of Medicine, Houston, Texas.
AD  - Dan L Duncan Comprehensive Cancer Center, Baylor College of Medicine, Houston, 
      Texas.
AD  - Department of Molecular and Cellular Biology, Baylor College of Medicine, 
      Houston, Texas.
FAU - Schiff, Rachel
AU  - Schiff R
AUID- ORCID: 0000-0003-1696-5213
AD  - Lester and Sue Smith Breast Center, Baylor College of Medicine, Houston, Texas. 
      rschiff@bcm.edu.
AD  - Department of Medicine, Baylor College of Medicine, Houston, Texas.
AD  - Dan L Duncan Comprehensive Cancer Center, Baylor College of Medicine, Houston, 
      Texas.
AD  - Department of Molecular and Cellular Biology, Baylor College of Medicine, 
      Houston, Texas.
LA  - eng
GR  - P30 CA008748/CA/NCI NIH HHS/United States
GR  - P30 CA125123/CA/NCI NIH HHS/United States
GR  - P50 CA186784/CA/NCI NIH HHS/United States
PT  - Journal Article
PT  - Research Support, N.I.H., Extramural
PT  - Research Support, Non-U.S. Gov't
DEP - 20210203
TA  - Clin Cancer Res
JT  - Clinical cancer research : an official journal of the American Association for 
      Cancer Research
JID - 9502500
RN  - 0 (Antineoplastic Agents)
RN  - 0 (Piperazines)
RN  - 0 (Pyridines)
RN  - 0 (Receptors, Estrogen)
RN  - EC 2.7.11.22 (CDK4 protein, human)
RN  - EC 2.7.11.22 (CDK6 protein, human)
RN  - EC 2.7.11.22 (Cyclin-Dependent Kinase 4)
RN  - EC 2.7.11.22 (Cyclin-Dependent Kinase 6)
RN  - G9ZF61LE7G (palbociclib)
SB  - IM
EIN - Clin Cancer Res. 2021 Sep 1;27(17):4939. PMID: 34470810
MH  - Antineoplastic Agents/*therapeutic use
MH  - Breast Neoplasms/chemistry/*drug therapy
MH  - Cyclin-Dependent Kinase 4/*antagonists & inhibitors
MH  - Cyclin-Dependent Kinase 6/*antagonists & inhibitors
MH  - Female
MH  - Humans
MH  - Piperazines/*therapeutic use
MH  - Pyridines/*therapeutic use
MH  - Receptors, Estrogen/analysis
MH  - Signal Transduction
MH  - Tumor Cells, Cultured
PMC - PMC8628647
MID - NIHMS1671933
COIS- The remaining authors declare that they have no conflicts of interest.
EDAT- 2021/02/05 06:00
MHDA- 2022/04/05 06:00
CRDT- 2021/02/04 05:41
PHST- 2020/01/02 00:00 [received]
PHST- 2020/12/05 00:00 [revised]
PHST- 2021/02/01 00:00 [accepted]
PHST- 2021/02/05 06:00 [pubmed]
PHST- 2022/04/05 06:00 [medline]
PHST- 2021/02/04 05:41 [entrez]
AID - 1078-0432.CCR-19-4191 [pii]
AID - 10.1158/1078-0432.CCR-19-4191 [doi]
PST - ppublish
SO  - Clin Cancer Res. 2021 Sep 1;27(17):4870-4882. doi: 10.1158/1078-0432.CCR-19-4191. 
      Epub 2021 Feb 3.

PMID- 27496135
OWN - NLM
STAT- MEDLINE
DCOM- 20170615
LR  - 20200930
IS  - 1538-8514 (Electronic)
IS  - 1535-7163 (Linking)
VI  - 15
IP  - 10
DP  - 2016 Oct
TI  - Spectrum and Degree of CDK Drug Interactions Predicts Clinical Performance.
PG  - 2273-2281
AB  - Therapeutically targeting aberrant intracellular kinase signaling is attractive 
      from a biological perspective but drug development is often hindered by 
      toxicities and inadequate efficacy. Predicting drug behaviors using cellular and 
      animal models is confounded by redundant kinase activities, a lack of unique 
      substrates, and cell-specific signaling networks. Cyclin-dependent kinase (CDK) 
      drugs exemplify this phenomenon because they are reported to target common 
      processes yet have distinct clinical activities. Tumor cell studies of 
      ATP-competitive CDK drugs (dinaciclib, AG-024322, abemaciclib, palbociclib, 
      ribociclib) indicate similar pharmacology while analyses in untransformed cells 
      illuminates significant differences. To resolve this apparent disconnect, drug 
      behaviors are described at the molecular level. Nonkinase binding studies and 
      kinome interaction analysis (recombinant and endogenous kinases) reveal that 
      proteins outside of the CDK family appear to have little role in 
      dinaciclib/palbociclib/ribociclib pharmacology, may contribute for abemaciclib, 
      and confounds AG-024322 analysis. CDK2 and CDK6 cocrystal structures with the 
      drugs identify the molecular interactions responsible for potency and kinase 
      selectivity. Efficient drug binding to the unique hinge architecture of CDKs 
      enables selectivity toward most of the human kinome. Selectivity between CDK 
      family members is achieved through interactions with nonconserved elements of the 
      ATP-binding pocket. Integrating clinical drug exposures into the analysis 
      predicts that both palbociclib and ribociclib are CDK4/6 inhibitors, abemaciclib 
      inhibits CDK4/6/9, and dinaciclib is a broad-spectrum CDK inhibitor 
      (CDK2/3/4/6/9). Understanding the molecular components of potency and selectivity 
      also facilitates rational design of future generations of kinase-directed drugs. 
      Mol Cancer Ther; 15(10); 2273-81. ©2016 AACR.
CI  - ©2016 American Association for Cancer Research.
FAU - Chen, Ping
AU  - Chen P
AD  - Oncology Medicinal Chemistry, Pfizer Worldwide Research and Development, San 
      Diego, California.
FAU - Lee, Nathan V
AU  - Lee NV
AD  - Oncology Research Unit, Pfizer Worldwide Research and Development, San Diego, 
      California.
FAU - Hu, Wenyue
AU  - Hu W
AD  - Drug Safety, Pfizer Worldwide Research and Development, San Diego, California.
FAU - Xu, Meirong
AU  - Xu M
AD  - Oncology Research Unit, Pfizer Worldwide Research and Development, San Diego, 
      California.
FAU - Ferre, Rose Ann
AU  - Ferre RA
AD  - Oncology Medicinal Chemistry, Pfizer Worldwide Research and Development, San 
      Diego, California.
FAU - Lam, Hieu
AU  - Lam H
AD  - Oncology Research Unit, Pfizer Worldwide Research and Development, San Diego, 
      California.
FAU - Bergqvist, Simon
AU  - Bergqvist S
AD  - Oncology Research Unit, Pfizer Worldwide Research and Development, San Diego, 
      California.
FAU - Solowiej, James
AU  - Solowiej J
AD  - Oncology Research Unit, Pfizer Worldwide Research and Development, San Diego, 
      California.
FAU - Diehl, Wade
AU  - Diehl W
AD  - Oncology Medicinal Chemistry, Pfizer Worldwide Research and Development, San 
      Diego, California.
FAU - He, You-Ai
AU  - He YA
AD  - Oncology Medicinal Chemistry, Pfizer Worldwide Research and Development, San 
      Diego, California.
FAU - Yu, Xiu
AU  - Yu X
AD  - Oncology Medicinal Chemistry, Pfizer Worldwide Research and Development, San 
      Diego, California.
FAU - Nagata, Asako
AU  - Nagata A
AD  - Oncology Medicinal Chemistry, Pfizer Worldwide Research and Development, San 
      Diego, California.
FAU - VanArsdale, Todd
AU  - VanArsdale T
AD  - Oncology Research Unit, Pfizer Worldwide Research and Development, San Diego, 
      California.
FAU - Murray, Brion W
AU  - Murray BW
AD  - Oncology Research Unit, Pfizer Worldwide Research and Development, San Diego, 
      California. brion.murray@pfizer.com.
LA  - eng
PT  - Journal Article
PT  - Research Support, Non-U.S. Gov't
DEP - 20160805
PL  - United States
TA  - Mol Cancer Ther
JT  - Molecular cancer therapeutics
JID - 101132535
RN  - 0 (Antineoplastic Agents)
RN  - 0 (Protein Kinase Inhibitors)
RN  - EC 2.7.11.22 (Cyclin-Dependent Kinases)
SB  - IM
MH  - Animals
MH  - Antineoplastic Agents/chemistry/*pharmacology
MH  - Cell Line, Tumor
MH  - Cell Survival/drug effects
MH  - Cluster Analysis
MH  - Cyclin-Dependent Kinases/*antagonists & inhibitors/chemistry/metabolism
MH  - Drug Interactions
MH  - Drug Resistance, Neoplasm
MH  - Epithelial Cells/drug effects/metabolism
MH  - Humans
MH  - Leukocytes, Mononuclear/drug effects/metabolism
MH  - Models, Molecular
MH  - Molecular Conformation
MH  - Myocytes, Cardiac/drug effects/metabolism
MH  - Phosphorylation
MH  - Protein Binding
MH  - Protein Kinase Inhibitors/chemistry/*pharmacology
MH  - Rats
EDAT- 2016/08/09 06:00
MHDA- 2017/06/16 06:00
CRDT- 2016/08/07 06:00
PHST- 2016/05/12 00:00 [received]
PHST- 2016/07/22 00:00 [accepted]
PHST- 2016/08/09 06:00 [pubmed]
PHST- 2017/06/16 06:00 [medline]
PHST- 2016/08/07 06:00 [entrez]
AID - 1535-7163.MCT-16-0300 [pii]
AID - 10.1158/1535-7163.MCT-16-0300 [doi]
PST - ppublish
SO  - Mol Cancer Ther. 2016 Oct;15(10):2273-2281. doi: 10.1158/1535-7163.MCT-16-0300. 
      Epub 2016 Aug 5.

PMID- 31439820
OWN - NLM
STAT- MEDLINE
DCOM- 20200324
LR  - 20210110
IS  - 1091-6490 (Electronic)
IS  - 0027-8424 (Print)
IS  - 0027-8424 (Linking)
VI  - 116
IP  - 36
DP  - 2019 Sep 3
TI  - Regulation of PRMT5-MDM4 axis is critical in the response to CDK4/6 inhibitors in 
      melanoma.
PG  - 17990-18000
LID - 10.1073/pnas.1901323116 [doi]
AB  - Cyclin-dependent kinase 4/6 (CDK4/6) inhibitors are an established treatment in 
      estrogen receptor-positive breast cancer and are currently in clinical 
      development in melanoma, a tumor that exhibits high rates of CDK4 activation. We 
      analyzed melanoma cells with acquired resistance to the CDK4/6 inhibitor 
      palbociclib and demonstrate that the activity of PRMT5, a protein arginine 
      methyltransferase and indirect target of CDK4, is essential for CDK4/6 inhibitor 
      sensitivity. By indirectly suppressing PRMT5 activity, palbociclib alters the 
      pre-mRNA splicing of MDM4, a negative regulator of p53, leading to decreased MDM4 
      protein expression and subsequent p53 activation. In turn, p53 induces p21, 
      leading to inhibition of CDK2, the main kinase substituting for CDK4/6 and a key 
      driver of resistance to palbociclib. Loss of the ability of palbociclib to 
      regulate the PRMT5-MDM4 axis leads to resistance. Importantly, combining 
      palbociclib with the PRMT5 inhibitor GSK3326595 enhances the efficacy of 
      palbociclib in treating naive and resistant models and also delays the emergence 
      of resistance. Our studies have uncovered a mechanism of action of CDK4/6 
      inhibitors in regulating the MDM4 oncogene and the tumor suppressor, p53. 
      Furthermore, we have established that palbociclib inhibition of the PRMT5-MDM4 
      axis is essential for robust melanoma cell sensitivity and provide preclinical 
      evidence that coinhibition of CDK4/6 and PRMT5 is an effective and well-tolerated 
      therapeutic strategy. Overall, our data provide a strong rationale for further 
      investigation of novel combinations of CDK4/6 and PRMT5 inhibitors, not only in 
      melanoma but other tumor types, including breast, pancreatic, and esophageal 
      carcinoma.
CI  - Copyright © 2019 the Author(s). Published by PNAS.
FAU - AbuHammad, Shatha
AU  - AbuHammad S
AUID- ORCID: 0000-0001-9138-270X
AD  - Research Division, Peter MacCallum Cancer Centre, Melbourne, VIC 3000, Australia.
FAU - Cullinane, Carleen
AU  - Cullinane C
AD  - Research Division, Peter MacCallum Cancer Centre, Melbourne, VIC 3000, Australia.
AD  - Sir Peter MacCallum Department of Oncology, University of Melbourne, Parkville, 
      VIC 3010, Australia.
FAU - Martin, Claire
AU  - Martin C
AD  - Research Division, Peter MacCallum Cancer Centre, Melbourne, VIC 3000, Australia.
FAU - Bacolas, Zoe
AU  - Bacolas Z
AD  - Research Division, Peter MacCallum Cancer Centre, Melbourne, VIC 3000, Australia.
FAU - Ward, Teresa
AU  - Ward T
AD  - Research Division, Peter MacCallum Cancer Centre, Melbourne, VIC 3000, Australia.
FAU - Chen, Huiqin
AU  - Chen H
AD  - Department of Biostatistics, The University of Texas MD Anderson Cancer Center, 
      Houston, TX 77030.
FAU - Slater, Alison
AU  - Slater A
AD  - Research Division, Peter MacCallum Cancer Centre, Melbourne, VIC 3000, Australia.
FAU - Ardley, Kerry
AU  - Ardley K
AD  - Research Division, Peter MacCallum Cancer Centre, Melbourne, VIC 3000, Australia.
FAU - Kirby, Laura
AU  - Kirby L
AD  - Research Division, Peter MacCallum Cancer Centre, Melbourne, VIC 3000, Australia.
FAU - Chan, Keefe T
AU  - Chan KT
AD  - Research Division, Peter MacCallum Cancer Centre, Melbourne, VIC 3000, Australia.
AD  - Sir Peter MacCallum Department of Oncology, University of Melbourne, Parkville, 
      VIC 3010, Australia.
FAU - Brajanovski, Natalie
AU  - Brajanovski N
AD  - Research Division, Peter MacCallum Cancer Centre, Melbourne, VIC 3000, Australia.
FAU - Smith, Lorey K
AU  - Smith LK
AD  - Research Division, Peter MacCallum Cancer Centre, Melbourne, VIC 3000, Australia.
AD  - Sir Peter MacCallum Department of Oncology, University of Melbourne, Parkville, 
      VIC 3010, Australia.
FAU - Rao, Aparna D
AU  - Rao AD
AD  - Research Division, Peter MacCallum Cancer Centre, Melbourne, VIC 3000, Australia.
FAU - Lelliott, Emily J
AU  - Lelliott EJ
AD  - Research Division, Peter MacCallum Cancer Centre, Melbourne, VIC 3000, Australia.
AD  - Sir Peter MacCallum Department of Oncology, University of Melbourne, Parkville, 
      VIC 3010, Australia.
FAU - Kleinschmidt, Margarete
AU  - Kleinschmidt M
AD  - Research Division, Peter MacCallum Cancer Centre, Melbourne, VIC 3000, Australia.
FAU - Vergara, Ismael A
AU  - Vergara IA
AD  - Research Division, Peter MacCallum Cancer Centre, Melbourne, VIC 3000, Australia.
AD  - Research Division, Walter and Eliza Hall Institute of Medical Research, 
      Parkville, VIC 3052, Australia.
FAU - Papenfuss, Anthony T
AU  - Papenfuss AT
AD  - Research Division, Peter MacCallum Cancer Centre, Melbourne, VIC 3000, Australia.
AD  - Sir Peter MacCallum Department of Oncology, University of Melbourne, Parkville, 
      VIC 3010, Australia.
AD  - Research Division, Walter and Eliza Hall Institute of Medical Research, 
      Parkville, VIC 3052, Australia.
AD  - Department of Mathematics and Statistics, University of Melbourne, Parkville, VIC 
      3010, Australia.
AD  - Department of Medical Biology, University of Melbourne, Parkville, VIC 3010, 
      Australia.
FAU - Lau, Peter
AU  - Lau P
AD  - Research Division, Peter MacCallum Cancer Centre, Melbourne, VIC 3000, Australia.
AD  - Sir Peter MacCallum Department of Oncology, University of Melbourne, Parkville, 
      VIC 3010, Australia.
FAU - Ghosh, Prerana
AU  - Ghosh P
AD  - Research Division, Peter MacCallum Cancer Centre, Melbourne, VIC 3000, Australia.
FAU - Haupt, Sue
AU  - Haupt S
AD  - Research Division, Peter MacCallum Cancer Centre, Melbourne, VIC 3000, Australia.
AD  - Department of Clinical Pathology, University of Melbourne, Parkville, VIC 3010, 
      Australia.
FAU - Haupt, Ygal
AU  - Haupt Y
AD  - Research Division, Peter MacCallum Cancer Centre, Melbourne, VIC 3000, Australia.
AD  - Sir Peter MacCallum Department of Oncology, University of Melbourne, Parkville, 
      VIC 3010, Australia.
AD  - Department of Clinical Pathology, University of Melbourne, Parkville, VIC 3010, 
      Australia.
AD  - Department of Biochemistry and Molecular Biology, Monash University, Clayton, VIC 
      3800, Australia.
FAU - Sanij, Elaine
AU  - Sanij E
AD  - Research Division, Peter MacCallum Cancer Centre, Melbourne, VIC 3000, Australia.
AD  - Sir Peter MacCallum Department of Oncology, University of Melbourne, Parkville, 
      VIC 3010, Australia.
AD  - Department of Clinical Pathology, University of Melbourne, Parkville, VIC 3010, 
      Australia.
FAU - Poortinga, Gretchen
AU  - Poortinga G
AD  - Research Division, Peter MacCallum Cancer Centre, Melbourne, VIC 3000, Australia.
AD  - Sir Peter MacCallum Department of Oncology, University of Melbourne, Parkville, 
      VIC 3010, Australia.
AD  - Department of Medicine, St. Vincent's Hospital, University of Melbourne, 
      Parkville, VIC 3010, Australia.
FAU - Pearson, Richard B
AU  - Pearson RB
AD  - Research Division, Peter MacCallum Cancer Centre, Melbourne, VIC 3000, Australia.
AD  - Sir Peter MacCallum Department of Oncology, University of Melbourne, Parkville, 
      VIC 3010, Australia.
AD  - Department of Biochemistry and Molecular Biology, Monash University, Clayton, VIC 
      3800, Australia.
AD  - Department of Biochemistry and Molecular Biology, University of Melbourne, 
      Parkville, VIC 3010, Australia.
FAU - Falk, Hendrik
AU  - Falk H
AD  - Research Division, Walter and Eliza Hall Institute of Medical Research, 
      Parkville, VIC 3052, Australia.
AD  - Cancer Therapeutics CRC, Melbourne, VIC 3000, Australia.
AD  - Department of Medical Biology, University of Melbourne, Parkville, VIC 3010, 
      Australia.
FAU - Curtis, David J
AU  - Curtis DJ
AD  - Department of Clinical Hematology, The Alfred Hospital, Melbourne, VIC 3004, 
      Australia.
AD  - Division of Blood Cancer Research, Australian Centre for Blood Diseases, 
      Melbourne, VIC 3004, Australia.
FAU - Stupple, Paul
AU  - Stupple P
AD  - Cancer Therapeutics CRC, Melbourne, VIC 3000, Australia.
AD  - Medicinal Chemistry Department, Monash Institute of Pharmaceutical Sciences, 
      Parkville, VIC 3052, Australia.
FAU - Devlin, Mark
AU  - Devlin M
AD  - Research Division, Peter MacCallum Cancer Centre, Melbourne, VIC 3000, Australia.
AD  - Cancer Therapeutics CRC, Melbourne, VIC 3000, Australia.
FAU - Street, Ian
AU  - Street I
AD  - Research Division, Walter and Eliza Hall Institute of Medical Research, 
      Parkville, VIC 3052, Australia.
AD  - Cancer Therapeutics CRC, Melbourne, VIC 3000, Australia.
AD  - Department of Medical Biology, University of Melbourne, Parkville, VIC 3010, 
      Australia.
FAU - Davies, Michael A
AU  - Davies MA
AD  - Department of Translational Molecular Pathology, The University of Texas MD 
      Anderson Cancer Center, Houston, TX 77030.
AD  - Department of Melanoma Medical Oncology, The University of Texas MD Anderson 
      Cancer Center, Houston, TX 77030.
FAU - McArthur, Grant A
AU  - McArthur GA
AD  - Research Division, Peter MacCallum Cancer Centre, Melbourne, VIC 3000, Australia; 
      grant.mcarthur@petermac.org karen.sheppard@petermac.org.
AD  - Sir Peter MacCallum Department of Oncology, University of Melbourne, Parkville, 
      VIC 3010, Australia.
AD  - Department of Medicine, St. Vincent's Hospital, University of Melbourne, 
      Parkville, VIC 3010, Australia.
FAU - Sheppard, Karen E
AU  - Sheppard KE
AUID- ORCID: 0000-0002-2798-4703
AD  - Research Division, Peter MacCallum Cancer Centre, Melbourne, VIC 3000, Australia; 
      grant.mcarthur@petermac.org karen.sheppard@petermac.org.
AD  - Sir Peter MacCallum Department of Oncology, University of Melbourne, Parkville, 
      VIC 3010, Australia.
AD  - Department of Biochemistry and Molecular Biology, University of Melbourne, 
      Parkville, VIC 3010, Australia.
LA  - eng
GR  - P30 CA016672/CA/NCI NIH HHS/United States
PT  - Journal Article
PT  - Research Support, Non-U.S. Gov't
DEP - 20190822
TA  - Proc Natl Acad Sci U S A
JT  - Proceedings of the National Academy of Sciences of the United States of America
JID - 7505876
RN  - 0 (Cell Cycle Proteins)
RN  - 0 (MDM4 protein, human)
RN  - 0 (Piperazines)
RN  - 0 (Protein Kinase Inhibitors)
RN  - 0 (Proto-Oncogene Proteins)
RN  - 0 (Pyridines)
RN  - 0 (TP53 protein, human)
RN  - 0 (Tumor Suppressor Protein p53)
RN  - EC 2.1.1.319 (PRMT5 protein, human)
RN  - EC 2.1.1.319 (Protein-Arginine N-Methyltransferases)
RN  - EC 2.7.11.22 (CDK2 protein, human)
RN  - EC 2.7.11.22 (CDK4 protein, human)
RN  - EC 2.7.11.22 (CDK6 protein, human)
RN  - EC 2.7.11.22 (Cyclin-Dependent Kinase 2)
RN  - EC 2.7.11.22 (Cyclin-Dependent Kinase 4)
RN  - EC 2.7.11.22 (Cyclin-Dependent Kinase 6)
RN  - G9ZF61LE7G (palbociclib)
SB  - IM
EIN - Proc Natl Acad Sci U S A. 2020 Apr 28;117(17):9644-9645. PMID: 32312807
MH  - Cell Cycle Proteins/genetics/*metabolism
MH  - Cyclin-Dependent Kinase 2/genetics/metabolism
MH  - Cyclin-Dependent Kinase 4/*antagonists & inhibitors/genetics/metabolism
MH  - Cyclin-Dependent Kinase 6/*antagonists & inhibitors/genetics/metabolism
MH  - Drug Resistance, Neoplasm
MH  - HEK293 Cells
MH  - Humans
MH  - MCF-7 Cells
MH  - Melanoma/drug therapy/genetics/*metabolism/pathology
MH  - Piperazines/*pharmacology
MH  - Protein Kinase Inhibitors/*pharmacology
MH  - Protein-Arginine N-Methyltransferases/antagonists & 
      inhibitors/genetics/*metabolism
MH  - Proto-Oncogene Proteins/genetics/*metabolism
MH  - Pyridines/*pharmacology
MH  - Tumor Suppressor Protein p53/genetics/metabolism
PMC - PMC6731642
OTO - NOTNLM
OT  - *CDK4
OT  - *MDM4
OT  - *PRMT5
OT  - *acquired resistance
OT  - *p53
COIS- Conflict of interest statement: G.A.M and K.E.S. received research support from 
      Celgene and Pfizer. M.A.D. is a member of the advisory boards for Novartis, GSK, 
      BMS, Roche/Genentech, Sanofi-Aventis, and Vaccinex; a principal investigator of 
      grants from GSK, Roche/Genentech, Sanofi-Aventis, AstraZeneca, Merck, and 
      Oncothyreon; and a consultant to Nanostring.
EDAT- 2019/08/24 06:00
MHDA- 2020/03/25 06:00
CRDT- 2019/08/24 06:00
PHST- 2019/08/24 06:00 [pubmed]
PHST- 2020/03/25 06:00 [medline]
PHST- 2019/08/24 06:00 [entrez]
AID - 1901323116 [pii]
AID - 201901323 [pii]
AID - 10.1073/pnas.1901323116 [doi]
PST - ppublish
SO  - Proc Natl Acad Sci U S A. 2019 Sep 3;116(36):17990-18000. doi: 
      10.1073/pnas.1901323116. Epub 2019 Aug 22.

PMID- 30867218
OWN - NLM
STAT- MEDLINE
DCOM- 20200805
LR  - 20200805
IS  - 1557-3265 (Electronic)
IS  - 1078-0432 (Print)
IS  - 1078-0432 (Linking)
VI  - 25
IP  - 13
DP  - 2019 Jul 1
TI  - Combined Inhibition of STAT3 and DNA Repair in Palbociclib-Resistant ER-Positive 
      Breast Cancer.
PG  - 3996-4013
LID - 10.1158/1078-0432.CCR-18-3274 [doi]
AB  - PURPOSE: Cyclin-dependent kinase 4/6 (CDK4/6) inhibitors are currently used in 
      combination with endocrine therapy to treat advanced hormone receptor-positive, 
      HER2-negative breast cancer. Although this treatment doubles time to progression 
      compared with endocrine therapy alone, about 25%-35% of patients do not respond, 
      and almost all patients eventually acquire resistance. Discerning the mechanisms 
      of resistance to CDK4/6 inhibition is crucial in devising alternative treatment 
      strategies. EXPERIMENTAL DESIGN: Palbociclib-resistant cells (MCF-7 and T47D) 
      were generated in a step-wise dose-escalading fashion. Whole-exome sequencing, 
      genome-wide expression analysis, and proteomic analysis were performed in both 
      resistant and parental (sensitive) cells. Pathway alteration was assessed 
      mechanistically and pharmacologically. Biomarkers of altered pathways were 
      examined in tumor samples from patients with palbociclib-treated breast cancer 
      whose disease progressed while on treatment. RESULTS: Palbociclib-resistant cells 
      are cross-resistant to other CDK4/6 inhibitors and are also resistant to 
      endocrine therapy (estrogen receptor downregulation). IL6/STAT3 pathway is 
      induced, whereas DNA repair and estrogen receptor pathways are downregulated in 
      the resistant cells. Combined inhibition of STAT3 and PARP significantly 
      increased cell death in the resistant cells. Matched tumor samples from patients 
      with breast cancer who progressed on palbociclib were examined for deregulation 
      of estrogen receptor, DNA repair, and IL6/STAT3 signaling, and results revealed 
      that these pathways are all altered as compared with the pretreatment tumor 
      samples. CONCLUSIONS: Palbociclib resistance induces endocrine resistance, 
      estrogen receptor downregulation, and alteration of IL6/STAT3 and DNA damage 
      response pathways in cell lines and patient samples. Targeting IL6/STAT3 activity 
      and DNA repair deficiency using a specific STAT3 inhibitor combined with a PARP 
      inhibitor could effectively treat acquired resistance to palbociclib.
CI  - ©2019 American Association for Cancer Research.
FAU - Kettner, Nicole M
AU  - Kettner NM
AD  - Department of Experimental Radiation Oncology, The University of Texas MD 
      Anderson Cancer Center, Houston, Texas. kkeyomar@mdanderson.org 
      NMKettner@mdanderson.org.
FAU - Vijayaraghavan, Smruthi
AU  - Vijayaraghavan S
AUID- ORCID: 0000-0002-8131-0988
AD  - Department of Experimental Radiation Oncology, The University of Texas MD 
      Anderson Cancer Center, Houston, Texas.
FAU - Durak, Merih Guray
AU  - Durak MG
AD  - Department of Experimental Radiation Oncology, The University of Texas MD 
      Anderson Cancer Center, Houston, Texas.
FAU - Bui, Tuyen
AU  - Bui T
AD  - Department of Experimental Radiation Oncology, The University of Texas MD 
      Anderson Cancer Center, Houston, Texas.
FAU - Kohansal, Mehrnoosh
AU  - Kohansal M
AD  - Department of Experimental Radiation Oncology, The University of Texas MD 
      Anderson Cancer Center, Houston, Texas.
FAU - Ha, Min Jin
AU  - Ha MJ
AUID- ORCID: 0000-0002-5165-1642
AD  - Department of Biostatistics, The University of Texas MD Anderson Cancer Center, 
      Houston, Texas.
FAU - Liu, Bin
AU  - Liu B
AD  - Department of Human Genetics, The University of Texas MD Anderson Cancer Center, 
      Houston, Texas.
FAU - Rao, Xiayu
AU  - Rao X
AD  - Department of Bioinformatics and Computational Biology, The University of Texas 
      MD Anderson Cancer Center, Houston, Texas.
FAU - Wang, Jing
AU  - Wang J
AD  - Department of Bioinformatics and Computational Biology, The University of Texas 
      MD Anderson Cancer Center, Houston, Texas.
FAU - Yi, Min
AU  - Yi M
AD  - Department of Breast Surgical Oncology, The University of Texas MD Anderson 
      Cancer Center, Houston, Texas.
FAU - Carey, Jason P W
AU  - Carey JPW
AUID- ORCID: 0000-0002-9729-1742
AD  - Department of Experimental Radiation Oncology, The University of Texas MD 
      Anderson Cancer Center, Houston, Texas.
FAU - Chen, Xian
AU  - Chen X
AD  - Department of Experimental Radiation Oncology, The University of Texas MD 
      Anderson Cancer Center, Houston, Texas.
FAU - Eckols, T Kris
AU  - Eckols TK
AD  - Department of Infectious Diseases, Infection Control & Employee Health, Division 
      of Internal Medicine, The University of Texas MD Anderson Cancer Center, Houston, 
      Texas.
FAU - Raghavendra, Akshara S
AU  - Raghavendra AS
AD  - Department of Breast Medical Oncology, The University of Texas MD Anderson Cancer 
      Center, Houston, Texas.
FAU - Ibrahim, Nuhad K
AU  - Ibrahim NK
AD  - Department of Breast Medical Oncology, The University of Texas MD Anderson Cancer 
      Center, Houston, Texas.
FAU - Karuturi, Meghan Sri
AU  - Karuturi MS
AD  - Department of Breast Medical Oncology, The University of Texas MD Anderson Cancer 
      Center, Houston, Texas.
FAU - Watowich, Stephanie S
AU  - Watowich SS
AUID- ORCID: 0000-0003-1969-659X
AD  - Department of Immunology, The University of Texas MD Anderson Cancer Center, 
      Houston, Texas.
FAU - Sahin, Aysegul
AU  - Sahin A
AD  - Department of Pathology, The University of Texas MD Anderson Cancer Center, 
      Houston, Texas.
FAU - Tweardy, David J
AU  - Tweardy DJ
AD  - Department of Infectious Diseases, Infection Control & Employee Health, Division 
      of Internal Medicine, The University of Texas MD Anderson Cancer Center, Houston, 
      Texas.
AD  - Department of Molecular & Cellular Oncology, The University of Texas MD Anderson 
      Cancer Center, Houston, Texas.
FAU - Hunt, Kelly K
AU  - Hunt KK
AUID- ORCID: 0000-0001-9156-8723
AD  - Department of Breast Surgical Oncology, The University of Texas MD Anderson 
      Cancer Center, Houston, Texas.
FAU - Tripathy, Debu
AU  - Tripathy D
AD  - Department of Breast Medical Oncology, The University of Texas MD Anderson Cancer 
      Center, Houston, Texas.
FAU - Keyomarsi, Khandan
AU  - Keyomarsi K
AD  - Department of Experimental Radiation Oncology, The University of Texas MD 
      Anderson Cancer Center, Houston, Texas. kkeyomar@mdanderson.org 
      NMKettner@mdanderson.org.
LA  - eng
GR  - P30 CA016672/CA/NCI NIH HHS/United States
GR  - R01 AI109294/AI/NIAID NIH HHS/United States
GR  - R01 CA152228/CA/NCI NIH HHS/United States
GR  - R01 CA223772/CA/NCI NIH HHS/United States
PT  - Journal Article
PT  - Research Support, N.I.H., Extramural
PT  - Research Support, Non-U.S. Gov't
PT  - Research Support, U.S. Gov't, Non-P.H.S.
DEP - 20190313
TA  - Clin Cancer Res
JT  - Clinical cancer research : an official journal of the American Association for 
      Cancer Research
JID - 9502500
RN  - 0 (Antineoplastic Agents)
RN  - 0 (Piperazines)
RN  - 0 (Protein Kinase Inhibitors)
RN  - 0 (Pyridines)
RN  - 0 (Receptors, Estrogen)
RN  - 0 (STAT3 Transcription Factor)
RN  - 0 (STAT3 protein, human)
RN  - G9ZF61LE7G (palbociclib)
SB  - IM
MH  - Antineoplastic Agents/pharmacology/therapeutic use
MH  - Antineoplastic Combined Chemotherapy Protocols/adverse effects/*therapeutic use
MH  - Breast Neoplasms/*drug therapy/*metabolism/pathology
MH  - Cell Line, Tumor
MH  - Computational Biology/methods
MH  - DNA Repair/*drug effects
MH  - *Drug Resistance, Neoplasm
MH  - Epithelial-Mesenchymal Transition/genetics
MH  - Female
MH  - Gene Expression Profiling
MH  - Humans
MH  - Immunohistochemistry
MH  - Piperazines/pharmacology/therapeutic use
MH  - Protein Kinase Inhibitors/pharmacology
MH  - Pyridines/pharmacology/therapeutic use
MH  - Receptors, Estrogen/*metabolism
MH  - STAT3 Transcription Factor/*antagonists & inhibitors
MH  - Treatment Outcome
PMC - PMC6606366
MID - NIHMS1524284
COIS- Conflicts of interest: K.K. Hunt is on the medical advisory board for Armada 
      Health and Merck and receives research funding from Endomag. D. Tripathy consults 
      for Pfizer and Novartis and receives research funding from Novartis. N.K. Ibrahim 
      receives research funding from Nektar and is a member of the speakers’ bureau for 
      Novartis. D.J. Tweardy is co-Founder and President of Tvardi Therapeutics, Inc., 
      which owns the exclusive license to patents issues and filed by Baylor College of 
      Medicine relating to TTI-101.
EDAT- 2019/03/15 06:00
MHDA- 2020/08/06 06:00
CRDT- 2019/03/15 06:00
PHST- 2018/10/05 00:00 [received]
PHST- 2019/02/03 00:00 [revised]
PHST- 2019/03/12 00:00 [accepted]
PHST- 2019/03/15 06:00 [pubmed]
PHST- 2020/08/06 06:00 [medline]
PHST- 2019/03/15 06:00 [entrez]
AID - 1078-0432.CCR-18-3274 [pii]
AID - 10.1158/1078-0432.CCR-18-3274 [doi]
PST - ppublish
SO  - Clin Cancer Res. 2019 Jul 1;25(13):3996-4013. doi: 10.1158/1078-0432.CCR-18-3274. 
      Epub 2019 Mar 13.

PMID- 31178407
OWN - NLM
STAT- MEDLINE
DCOM- 20201021
LR  - 20201021
IS  - 2451-9448 (Electronic)
IS  - 2451-9456 (Print)
IS  - 2451-9448 (Linking)
VI  - 26
IP  - 8
DP  - 2019 Aug 15
TI  - Multiomics Profiling Establishes the Polypharmacology of FDA-Approved CDK4/6 
      Inhibitors and the Potential for Differential Clinical Activity.
PG  - 1067-1080.e8
LID - S2451-9456(19)30174-6 [pii]
LID - 10.1016/j.chembiol.2019.05.005 [doi]
AB  - The target profiles of many drugs are established early in their development and 
      are not systematically revisited at the time of FDA approval. Thus, it is often 
      unclear whether therapeutics with the same nominal targets but different chemical 
      structures are functionally equivalent. In this paper we use five different 
      phenotypic and biochemical assays to compare approved inhibitors of 
      cyclin-dependent kinases 4/6-collectively regarded as breakthroughs in the 
      treatment of hormone receptor-positive breast cancer. We find that 
      transcriptional, proteomic, and phenotypic changes induced by palbociclib, 
      ribociclib, and abemaciclib differ significantly; abemaciclib in particular has 
      advantageous activities partially overlapping those of alvocidib, an older 
      polyselective CDK inhibitor. In cells and mice, abemaciclib inhibits kinases 
      other than CDK4/6 including CDK2/cyclin A/E-implicated in resistance to CDK4/6 
      inhibition-and CDK1/cyclin B. The multifaceted experimental and computational 
      approaches described here therefore uncover underappreciated differences in 
      CDK4/6 inhibitor activities with potential importance in treating human patients.
CI  - Copyright © 2019 Elsevier Ltd. All rights reserved.
FAU - Hafner, Marc
AU  - Hafner M
AD  - Laboratory of Systems Pharmacology, Department of Systems Biology, Harvard 
      Medical School, Boston, MA 02115, USA.
FAU - Mills, Caitlin E
AU  - Mills CE
AD  - Laboratory of Systems Pharmacology, Department of Systems Biology, Harvard 
      Medical School, Boston, MA 02115, USA.
FAU - Subramanian, Kartik
AU  - Subramanian K
AD  - Laboratory of Systems Pharmacology, Department of Systems Biology, Harvard 
      Medical School, Boston, MA 02115, USA.
FAU - Chen, Chen
AU  - Chen C
AD  - Laboratory of Systems Pharmacology, Department of Systems Biology, Harvard 
      Medical School, Boston, MA 02115, USA.
FAU - Chung, Mirra
AU  - Chung M
AD  - Laboratory of Systems Pharmacology, Department of Systems Biology, Harvard 
      Medical School, Boston, MA 02115, USA.
FAU - Boswell, Sarah A
AU  - Boswell SA
AD  - Laboratory of Systems Pharmacology, Department of Systems Biology, Harvard 
      Medical School, Boston, MA 02115, USA.
FAU - Everley, Robert A
AU  - Everley RA
AD  - Laboratory of Systems Pharmacology, Department of Systems Biology, Harvard 
      Medical School, Boston, MA 02115, USA.
FAU - Liu, Changchang
AU  - Liu C
AD  - Laboratory of Systems Pharmacology, Department of Systems Biology, Harvard 
      Medical School, Boston, MA 02115, USA.
FAU - Walmsley, Charlotte S
AU  - Walmsley CS
AD  - Termeer Center for Targeted Therapies, Massachusetts General Hospital Cancer 
      Center, Boston, MA 02114, USA.
FAU - Juric, Dejan
AU  - Juric D
AD  - Laboratory of Systems Pharmacology, Department of Systems Biology, Harvard 
      Medical School, Boston, MA 02115, USA; Termeer Center for Targeted Therapies, 
      Massachusetts General Hospital Cancer Center, Boston, MA 02114, USA. Electronic 
      address: juric.dejan@mgh.harvard.edu.
FAU - Sorger, Peter K
AU  - Sorger PK
AD  - Laboratory of Systems Pharmacology, Department of Systems Biology, Harvard 
      Medical School, Boston, MA 02115, USA. Electronic address: 
      peter_sorger@hms.harvard.edu.
LA  - eng
GR  - P50 GM107618/GM/NIGMS NIH HHS/United States
GR  - U54 CA225088/CA/NCI NIH HHS/United States
GR  - U54 HL127365/HL/NHLBI NIH HHS/United States
PT  - Journal Article
PT  - Research Support, N.I.H., Extramural
DEP - 20190606
TA  - Cell Chem Biol
JT  - Cell chemical biology
JID - 101676030
RN  - 0 (Protein Kinase Inhibitors)
RN  - EC 2.7.11.22 (CDK4 protein, human)
RN  - EC 2.7.11.22 (CDK6 protein, human)
RN  - EC 2.7.11.22 (Cyclin-Dependent Kinase 4)
RN  - EC 2.7.11.22 (Cyclin-Dependent Kinase 6)
SB  - IM
MH  - Animals
MH  - Cyclin-Dependent Kinase 4/*antagonists & inhibitors/metabolism
MH  - Cyclin-Dependent Kinase 6/*antagonists & inhibitors/metabolism
MH  - Female
MH  - Humans
MH  - Mice
MH  - Mice, Nude
MH  - *Polypharmacology
MH  - Protein Kinase Inhibitors/chemistry/*pharmacology
MH  - United States
MH  - United States Food and Drug Administration
PMC - PMC6936329
MID - NIHMS1058487
OTO - NOTNLM
OT  - *CDK4/6 inhibitors
OT  - *abemaciclib
OT  - *breast cancer
OT  - *cancer therapeutics
OT  - *drug mechanisms of action
OT  - *drug profiling
OT  - *kinase inhibitors
OT  - *palbociclib
OT  - *ribociclib
COIS- Declaration of interests: MH is currently an employee of Genentech, Inc and RAE 
      of Pfizer, Inc; they declare no conflicts of interest. DJ reports personal fees 
      from Novartis, Genentech, Eisai, Ipsen, and EMD Serono, during the conduct of the 
      study. PKS is a member of the SAB or Board of Directors of Merrimack 
      Pharmaceutical, Glencoe Software, Applied Biomath and RareCyte Inc, has equity in 
      these companies, and declares that none of these relationships are directly or 
      indirectly related to the content of this manuscript. Other authors have no 
      conflicts of interest.
EDAT- 2019/06/11 06:00
MHDA- 2020/10/22 06:00
CRDT- 2019/06/11 06:00
PHST- 2018/11/12 00:00 [received]
PHST- 2019/03/14 00:00 [revised]
PHST- 2019/05/13 00:00 [accepted]
PHST- 2019/06/11 06:00 [pubmed]
PHST- 2020/10/22 06:00 [medline]
PHST- 2019/06/11 06:00 [entrez]
AID - S2451-9456(19)30174-6 [pii]
AID - 10.1016/j.chembiol.2019.05.005 [doi]
PST - ppublish
SO  - Cell Chem Biol. 2019 Aug 15;26(8):1067-1080.e8. doi: 
      10.1016/j.chembiol.2019.05.005. Epub 2019 Jun 6.

PMID- 28270497
OWN - NLM
STAT- MEDLINE
DCOM- 20180423
LR  - 20220311
IS  - 1557-3265 (Electronic)
IS  - 1078-0432 (Print)
IS  - 1078-0432 (Linking)
VI  - 23
IP  - 15
DP  - 2017 Aug 1
TI  - NeoPalAna: Neoadjuvant Palbociclib, a Cyclin-Dependent Kinase 4/6 Inhibitor, and 
      Anastrozole for Clinical Stage 2 or 3 Estrogen Receptor-Positive Breast Cancer.
PG  - 4055-4065
LID - 10.1158/1078-0432.CCR-16-3206 [doi]
AB  - Purpose: Cyclin-dependent kinase (CDK) 4/6 drives cell proliferation in estrogen 
      receptor-positive (ER(+)) breast cancer. This single-arm phase II neoadjuvant 
      trial (NeoPalAna) assessed the antiproliferative activity of the CDK4/6 inhibitor 
      palbociclib in primary breast cancer as a prelude to adjuvant 
      studies.Experimental Design: Eligible patients with clinical stage II/III 
      ER(+)/HER2(-) breast cancer received anastrozole 1 mg daily for 4 weeks (cycle 0; 
      with goserelin if premenopausal), followed by adding palbociclib (125 mg daily on 
      days 1-21) on cycle 1 day 1 (C1D1) for four 28-day cycles unless C1D15 Ki67 > 
      10%, in which case patients went off study due to inadequate response. 
      Anastrozole was continued until surgery, which occurred 3 to 5 weeks after 
      palbociclib exposure. Later patients received additional 10 to 12 days of 
      palbociclib (Cycle 5) immediately before surgery. Serial biopsies at baseline, 
      C1D1, C1D15, and surgery were analyzed for Ki67, gene expression, and mutation 
      profiles. The primary endpoint was complete cell cycle arrest (CCCA: central Ki67 
      ≤ 2.7%).Results: Fifty patients enrolled. The CCCA rate was significantly higher 
      after adding palbociclib to anastrozole (C1D15 87% vs. C1D1 26%, P < 0.001). 
      Palbociclib enhanced cell-cycle control over anastrozole monotherapy regardless 
      of luminal subtype (A vs. B) and PIK3CA status with activity observed across a 
      broad range of clinicopathologic and mutation profiles. Ki67 recovery at surgery 
      following palbociclib washout was suppressed by cycle 5 palbociclib. Resistance 
      was associated with nonluminal subtypes and persistent E2F-target gene 
      expression.Conclusions: Palbociclib is an active antiproliferative agent for 
      early-stage breast cancer resistant to anastrozole; however, prolonged 
      administration may be necessary to maintain its effect. Clin Cancer Res; 23(15); 
      4055-65. ©2017 AACR.
CI  - ©2017 American Association for Cancer Research.
FAU - Ma, Cynthia X
AU  - Ma CX
AD  - Division of Oncology, Department of Internal Medicine, Washington University 
      School of Medicine, St. Louis, Missouri. cynthiaxma@wustl.edu mjellis@bcm.edu.
FAU - Gao, Feng
AU  - Gao F
AD  - Division of Public Health Science, Siteman Cancer Center Biostatistics Core, 
      Washington University School of Medicine, St. Louis, Missouri.
FAU - Luo, Jingqin
AU  - Luo J
AD  - Division of Public Health Science, Siteman Cancer Center Biostatistics Core, 
      Washington University School of Medicine, St. Louis, Missouri.
FAU - Northfelt, Donald W
AU  - Northfelt DW
AD  - Division of Hematology and Medical Oncology, Mayo Clinic, Phoenix, Arizona.
FAU - Goetz, Matthew
AU  - Goetz M
AD  - Department of Medical Oncology, Mayo Clinic, Rochester, Minnesota.
FAU - Forero, Andres
AU  - Forero A
AD  - Department of Hematology and Oncology, University of Alabama at Birmingham, 
      Birmingham, Alabama.
FAU - Hoog, Jeremy
AU  - Hoog J
AD  - Division of Oncology, Department of Internal Medicine, Washington University 
      School of Medicine, St. Louis, Missouri.
FAU - Naughton, Michael
AU  - Naughton M
AD  - Division of Oncology, Department of Internal Medicine, Washington University 
      School of Medicine, St. Louis, Missouri.
FAU - Ademuyiwa, Foluso
AU  - Ademuyiwa F
AD  - Division of Oncology, Department of Internal Medicine, Washington University 
      School of Medicine, St. Louis, Missouri.
FAU - Suresh, Rama
AU  - Suresh R
AD  - Division of Oncology, Department of Internal Medicine, Washington University 
      School of Medicine, St. Louis, Missouri.
FAU - Anderson, Karen S
AU  - Anderson KS
AD  - Division of Hematology and Medical Oncology, Mayo Clinic, Phoenix, Arizona.
FAU - Margenthaler, Julie
AU  - Margenthaler J
AD  - Section of Endocrine and Oncologic Surgery, Department of Surgery, Washington 
      University School of Medicine, St. Louis, Missouri.
FAU - Aft, Rebecca
AU  - Aft R
AD  - Section of Endocrine and Oncologic Surgery, Department of Surgery, Washington 
      University School of Medicine, St. Louis, Missouri.
FAU - Hobday, Timothy
AU  - Hobday T
AD  - Department of Medical Oncology, Mayo Clinic, Rochester, Minnesota.
FAU - Moynihan, Timothy
AU  - Moynihan T
AD  - Department of Medical Oncology, Mayo Clinic, Rochester, Minnesota.
FAU - Gillanders, William
AU  - Gillanders W
AD  - Section of Endocrine and Oncologic Surgery, Department of Surgery, Washington 
      University School of Medicine, St. Louis, Missouri.
FAU - Cyr, Amy
AU  - Cyr A
AD  - Section of Endocrine and Oncologic Surgery, Department of Surgery, Washington 
      University School of Medicine, St. Louis, Missouri.
FAU - Eberlein, Timothy J
AU  - Eberlein TJ
AD  - Section of Endocrine and Oncologic Surgery, Department of Surgery, Washington 
      University School of Medicine, St. Louis, Missouri.
FAU - Hieken, Tina
AU  - Hieken T
AD  - Department of Surgery, Mayo Clinic, Rochester, Minnesota.
FAU - Krontiras, Helen
AU  - Krontiras H
AD  - Department of Surgery, University of Alabama at Birmingham, Birmingham, Alabama.
FAU - Guo, Zhanfang
AU  - Guo Z
AD  - Division of Oncology, Department of Internal Medicine, Washington University 
      School of Medicine, St. Louis, Missouri.
FAU - Lee, Michelle V
AU  - Lee MV
AD  - Department of Radiology, Washington University School of Medicine, St. Louis, 
      Missouri.
FAU - Spies, Nicholas C
AU  - Spies NC
AD  - McDonnell Genome Institute, Washington University School of Medicine, St. Louis, 
      Missouri.
FAU - Skidmore, Zachary L
AU  - Skidmore ZL
AD  - McDonnell Genome Institute, Washington University School of Medicine, St. Louis, 
      Missouri.
FAU - Griffith, Obi L
AU  - Griffith OL
AD  - Division of Oncology, Department of Internal Medicine, Washington University 
      School of Medicine, St. Louis, Missouri.
AD  - McDonnell Genome Institute, Washington University School of Medicine, St. Louis, 
      Missouri.
AD  - Department of Genetics, Washington University School of Medicine, St. Louis, 
      Missouri.
FAU - Griffith, Malachi
AU  - Griffith M
AD  - McDonnell Genome Institute, Washington University School of Medicine, St. Louis, 
      Missouri.
AD  - Department of Genetics, Washington University School of Medicine, St. Louis, 
      Missouri.
FAU - Thomas, Shana
AU  - Thomas S
AD  - Division of Oncology, Department of Internal Medicine, Washington University 
      School of Medicine, St. Louis, Missouri.
FAU - Bumb, Caroline
AU  - Bumb C
AD  - Division of Oncology, Department of Internal Medicine, Washington University 
      School of Medicine, St. Louis, Missouri.
FAU - Vij, Kiran
AU  - Vij K
AD  - Division of Oncology, Department of Internal Medicine, Washington University 
      School of Medicine, St. Louis, Missouri.
FAU - Bartlett, Cynthia Huang
AU  - Bartlett CH
AD  - Pfizer Pharmaceuticals, New York, New York.
FAU - Koehler, Maria
AU  - Koehler M
AD  - Pfizer Pharmaceuticals, New York, New York.
FAU - Al-Kateb, Hussam
AU  - Al-Kateb H
AD  - Department of Pathology and Immunology, Washington University School of Medicine, 
      St. Louis, Missouri.
FAU - Sanati, Souzan
AU  - Sanati S
AD  - Department of Pathology and Immunology, Washington University School of Medicine, 
      St. Louis, Missouri.
FAU - Ellis, Matthew J
AU  - Ellis MJ
AD  - Lester and Sue Smith Breast Center, Baylor College of Medicine, Houston, Texas. 
      cynthiaxma@wustl.edu mjellis@bcm.edu.
LA  - eng
GR  - K22 CA188163/CA/NCI NIH HHS/United States
GR  - P30 CA091842/CA/NCI NIH HHS/United States
GR  - R00 HG007940/HG/NHGRI NIH HHS/United States
GR  - R01 CA095614/CA/NCI NIH HHS/United States
PT  - Clinical Trial, Phase II
PT  - Journal Article
DEP - 20170307
TA  - Clin Cancer Res
JT  - Clinical cancer research : an official journal of the American Association for 
      Cancer Research
JID - 9502500
RN  - 0 (ESR1 protein, human)
RN  - 0 (Estrogen Receptor alpha)
RN  - 0 (Nitriles)
RN  - 0 (Piperazines)
RN  - 0 (Pyridines)
RN  - 0 (Triazoles)
RN  - 2Z07MYW1AZ (Anastrozole)
RN  - EC 2.7.1.137 (Class I Phosphatidylinositol 3-Kinases)
RN  - EC 2.7.1.137 (PIK3CA protein, human)
RN  - EC 2.7.10.1 (ERBB2 protein, human)
RN  - EC 2.7.10.1 (Receptor, ErbB-2)
RN  - EC 2.7.11.22 (CDK6 protein, human)
RN  - EC 2.7.11.22 (Cyclin-Dependent Kinase 4)
RN  - EC 2.7.11.22 (Cyclin-Dependent Kinase 6)
RN  - G9ZF61LE7G (palbociclib)
SB  - IM
MH  - Adult
MH  - Aged
MH  - Anastrozole
MH  - Antineoplastic Combined Chemotherapy Protocols/*administration & dosage/adverse 
      effects
MH  - Breast Neoplasms/*drug therapy/genetics/pathology/surgery
MH  - Cell Proliferation/drug effects
MH  - Class I Phosphatidylinositol 3-Kinases/genetics
MH  - Cyclin-Dependent Kinase 4/antagonists & inhibitors
MH  - Cyclin-Dependent Kinase 6/antagonists & inhibitors
MH  - Disease-Free Survival
MH  - Estrogen Receptor alpha/genetics
MH  - Female
MH  - Gene Expression Regulation, Neoplastic/drug effects
MH  - Humans
MH  - Middle Aged
MH  - Mutation
MH  - Neoadjuvant Therapy
MH  - Neoplasm Staging
MH  - Nitriles/*administration & dosage
MH  - Piperazines/*administration & dosage/adverse effects
MH  - Pyridines/*administration & dosage/adverse effects
MH  - Receptor, ErbB-2/genetics
MH  - Triazoles/*administration & dosage
PMC - PMC5555232
MID - NIHMS858761
COIS- Conflict of Interest Statement: C. Ma received research funding and advisory 
      board member/consulting fees from Pfizer Pharmaceuticals and Novartis. M. Goetz 
      received advisory/consulting fees for Eli Lilly. A. Forero received research 
      funding from Pfizer Pharmaceuticals. M. Naughton served on Pfizer Pharmaceuticals 
      speakers' bureaus. M. Ellis received advisory/consulting fees from Pfizer 
      Pharmaceuticals and receives royalties from patents on the PAM50-based risk 
      classifier (Prosigna). C. Huang and M. Koehler are employees of Pfizer 
      Pharmaceuticals and have stock interest. All other authors disclosed no potential 
      conflict of interest.
EDAT- 2017/03/09 06:00
MHDA- 2018/04/24 06:00
CRDT- 2017/03/09 06:00
PHST- 2016/12/20 00:00 [received]
PHST- 2016/12/19 00:00 [revised]
PHST- 2017/03/01 00:00 [accepted]
PHST- 2017/03/09 06:00 [pubmed]
PHST- 2018/04/24 06:00 [medline]
PHST- 2017/03/09 06:00 [entrez]
AID - 1078-0432.CCR-16-3206 [pii]
AID - 10.1158/1078-0432.CCR-16-3206 [doi]
PST - ppublish
SO  - Clin Cancer Res. 2017 Aug 1;23(15):4055-4065. doi: 10.1158/1078-0432.CCR-16-3206. 
      Epub 2017 Mar 7.

PMID- 32899139
OWN - NLM
STAT- MEDLINE
DCOM- 20210325
LR  - 20210413
IS  - 1422-0067 (Electronic)
IS  - 1422-0067 (Linking)
VI  - 21
IP  - 17
DP  - 2020 Sep 3
TI  - Progression-Free Survival and Overall Survival of CDK 4/6 Inhibitors Plus 
      Endocrine Therapy in Metastatic Breast Cancer: A Systematic Review and 
      Meta-Analysis.
LID - 10.3390/ijms21176400 [doi]
LID - 6400
AB  - The introduction of CDK4/6 inhibitors in combination with endocrine therapy (ET) 
      represents the most relevant advance in the management of hormone receptor (HR) 
      positive, HER2-negative metastatic breast cancer over the last few years. This 
      meta-analysis of randomized controlled trials (RCTs) is aimed to better 
      characterize the efficacy of CDK4/6 inhibitors in some relevant subgroups and to 
      test heterogeneity between different compounds with a particular focus on their 
      ability to improve overall survival (OS). Pooled estimates of hazard ratios (HRs) 
      were computed for progression-free survival (PFS), OS, and objective response 
      rate (ORR) analysis in predefined subgroups to better understand treatment effect 
      concerning specific patients' characteristics. To estimate the absolute benefit 
      in terms of PFS, pooled survival curves were generated by pooling the data of all 
      trials. A total of eight RCTs were included. Adding a CDK4/6 inhibitor to ET is 
      beneficial in terms of PFS, irrespective of the presence or not of visceral 
      metastases, the number of metastatic sites, and the length of the treatment-free 
      interval (TFI). The addition of CDK4/6 inhibitors produces a significant OS 
      improvement, both in aromatase inhibitor (AI)-sensitive (HR 0.75, 95% CI) and 
      AI-resistant patients (HR 0.77, 95% CI [0.67-0.89]). Pooled data from each single 
      drug show that palbociclib remains the only class member not showing a 
      statistically significant HR for OS (HR 0.83, 95% CI [0.68-1.02]).
FAU - Piezzo, Michela
AU  - Piezzo M
AUID- ORCID: 0000-0002-1730-3900
AD  - Department of Breast and Thoracic Oncology, Division of Breast Medical Oncology, 
      Istituto Nazionale Tumori IRCCS "Fondazione G. Pascale", 80131 Naples, Italy.
FAU - Chiodini, Paolo
AU  - Chiodini P
AD  - Department of Public, Clinical and Preventive Medicine, Medical Statistics Unit, 
      University of Campania Luigi Vanvitelli, 80138 Naples, Italy.
FAU - Riemma, Maria
AU  - Riemma M
AD  - Department of Breast and Thoracic Oncology, Division of Breast Medical Oncology, 
      Istituto Nazionale Tumori IRCCS "Fondazione G. Pascale", 80131 Naples, Italy.
FAU - Cocco, Stefania
AU  - Cocco S
AUID- ORCID: 0000-0003-3169-1580
AD  - Department of Breast and Thoracic Oncology, Division of Breast Medical Oncology, 
      Istituto Nazionale Tumori IRCCS "Fondazione G. Pascale", 80131 Naples, Italy.
FAU - Caputo, Roberta
AU  - Caputo R
AD  - Department of Breast and Thoracic Oncology, Division of Breast Medical Oncology, 
      Istituto Nazionale Tumori IRCCS "Fondazione G. Pascale", 80131 Naples, Italy.
FAU - Cianniello, Daniela
AU  - Cianniello D
AD  - Department of Breast and Thoracic Oncology, Division of Breast Medical Oncology, 
      Istituto Nazionale Tumori IRCCS "Fondazione G. Pascale", 80131 Naples, Italy.
FAU - Di Gioia, Germira
AU  - Di Gioia G
AD  - Department of Breast and Thoracic Oncology, Division of Breast Medical Oncology, 
      Istituto Nazionale Tumori IRCCS "Fondazione G. Pascale", 80131 Naples, Italy.
FAU - Di Lauro, Vincenzo
AU  - Di Lauro V
AD  - Department of Breast and Thoracic Oncology, Division of Breast Medical Oncology, 
      Istituto Nazionale Tumori IRCCS "Fondazione G. Pascale", 80131 Naples, Italy.
FAU - Rella, Francesca Di
AU  - Rella FD
AD  - Department of Breast and Thoracic Oncology, Division of Breast Medical Oncology, 
      Istituto Nazionale Tumori IRCCS "Fondazione G. Pascale", 80131 Naples, Italy.
FAU - Fusco, Giuseppina
AU  - Fusco G
AUID- ORCID: 0000-0001-7405-3074
AD  - Department of Breast and Thoracic Oncology, Division of Breast Medical Oncology, 
      Istituto Nazionale Tumori IRCCS "Fondazione G. Pascale", 80131 Naples, Italy.
FAU - Iodice, Giovanni
AU  - Iodice G
AD  - Department of Breast and Thoracic Oncology, Division of Breast Medical Oncology, 
      Istituto Nazionale Tumori IRCCS "Fondazione G. Pascale", 80131 Naples, Italy.
FAU - Nuzzo, Francesco
AU  - Nuzzo F
[truncated: 5,551,725 more chars]
