# Supplementary material for: CDK4/6 inhibitor resistance: A bibliometric analysis
Source: Front Oncol. 2022 Dec 1;12:917707. doi: 10.3389/fonc.2022.917707 (PMC9752919; doi:10.3389/fonc.2022.917707)
Supplement: Supplementary file 10 [file DataSheet_1.zip › 7.31 pubmed non-review.txt]

PMID- 30287548
OWN - NLM
STAT- MEDLINE
DCOM- 20200413
LR  - 20200413
IS  - 1557-3265 (Electronic)
IS  - 1078-0432 (Print)
IS  - 1078-0432 (Linking)
VI  - 25
IP  - 3
DP  - 2019 Feb 1
TI  - Arrested Developments: CDK4/6 Inhibitor Resistance and Alterations in the Tumor 
      Immune Microenvironment.
PG  - 921-927
LID - 10.1158/1078-0432.CCR-18-1967 [doi]
AB  - The uncontrolled proliferation of cancer cells has led to the development of 
      small-molecule inhibitors to target cell-cycle progression. Palbociclib, 
      ribociclib, and abemaciclib are ATP-competitive inhibitors of cyclin-dependent 
      kinases 4/6 (CDK4/6), which function early within the G(1) phase of the cell 
      cycle. Recently, CDK4/6 inhibitors have gained FDA approval in postmenopausal 
      estrogen receptor (ER)-positive/human epidermal growth factor receptor 2 
      (HER2)-negative breast cancer and testing in other cancer types is underway. 
      However, resistance to CDK4/6 inhibitors frequently develops. In addition, 
      targeting CDK4/6 may augment the action of immune checkpoint blockade agents. 
      Here, we review recent studies that provide the preclinical rationale for 
      treatment combinations and schedules that include CDK4/6 inhibitors. Furthermore, 
      we discuss inhibitor effects on tumor-infiltrating lymphocytes as a preclinical 
      rationale for targeting CDK4/6 in combination with anti-PD-1 or anti-CTLA-4 
      antibodies.
CI  - ©2018 American Association for Cancer Research.
FAU - Teh, Jessica L F
AU  - Teh JLF
AD  - Department of Cancer Biology, Sidney Kimmel Cancer Center, Thomas Jefferson 
      University, Philadelphia, Pennsylvania.
FAU - Aplin, Andrew E
AU  - Aplin AE
AD  - Department of Cancer Biology, Sidney Kimmel Cancer Center, Thomas Jefferson 
      University, Philadelphia, Pennsylvania. Andrew.Aplin@Jefferson.edu.
LA  - eng
GR  - R01 CA160495/CA/NCI NIH HHS/United States
GR  - R01 CA182635/CA/NCI NIH HHS/United States
GR  - R01 CA196278/CA/NCI NIH HHS/United States
PT  - Journal Article
PT  - Research Support, N.I.H., Extramural
PT  - Research Support, Non-U.S. Gov't
PT  - Review
DEP - 20181004
TA  - Clin Cancer Res
JT  - Clinical cancer research : an official journal of the American Association for 
      Cancer Research
JID - 9502500
RN  - 0 (Aminopyridines)
RN  - 0 (Piperazines)
RN  - 0 (Protein Kinase Inhibitors)
RN  - 0 (Purines)
RN  - 0 (Pyridines)
RN  - 0 (Receptors, Estrogen)
RN  - EC 2.7.11.22 (Cyclin-Dependent Kinase 4)
RN  - EC 2.7.11.22 (Cyclin-Dependent Kinase 6)
RN  - G9ZF61LE7G (palbociclib)
RN  - TK8ERE8P56 (ribociclib)
SB  - IM
MH  - Aminopyridines/pharmacology
MH  - Breast Neoplasms/drug therapy/immunology/metabolism
MH  - Cyclin-Dependent Kinase 4/*antagonists & inhibitors/metabolism
MH  - Cyclin-Dependent Kinase 6/*antagonists & inhibitors/metabolism
MH  - Drug Resistance, Neoplasm/*drug effects/immunology
MH  - Lymphocytes, Tumor-Infiltrating/drug effects/immunology/metabolism
MH  - Piperazines/pharmacology
MH  - Protein Kinase Inhibitors/*pharmacology
MH  - Purines/pharmacology
MH  - Pyridines/pharmacology
MH  - Receptors, Estrogen/metabolism
MH  - Tumor Microenvironment/*drug effects/immunology
PMC - PMC6359975
MID - NIHMS1508663
COIS- Conflict of interest: A. E. Aplin reports receiving other commercial research 
      support from a Melanoma Research Alliance/Pfizer Inc. Partnership Award. J.L.F. 
      Teh and A. E. Aplin are listed as co-inventors on a patent on E2F reporter cells 
      (US Patent 9,880,150). No other potential conflicts of interest were disclosed.
EDAT- 2018/10/06 06:00
MHDA- 2020/04/14 06:00
CRDT- 2018/10/06 06:00
PHST- 2018/06/20 00:00 [received]
PHST- 2018/08/21 00:00 [revised]
PHST- 2018/10/01 00:00 [accepted]
PHST- 2018/10/06 06:00 [pubmed]
PHST- 2020/04/14 06:00 [medline]
PHST- 2018/10/06 06:00 [entrez]
AID - 1078-0432.CCR-18-1967 [pii]
AID - 10.1158/1078-0432.CCR-18-1967 [doi]
PST - ppublish
SO  - Clin Cancer Res. 2019 Feb 1;25(3):921-927. doi: 10.1158/1078-0432.CCR-18-1967. 
      Epub 2018 Oct 4.

PMID- 32289274
OWN - NLM
STAT- MEDLINE
DCOM- 20201102
LR  - 20201102
IS  - 1878-3686 (Electronic)
IS  - 1535-6108 (Linking)
VI  - 37
IP  - 4
DP  - 2020 Apr 13
TI  - Mechanisms of Sensitivity and Resistance to CDK4/6 Inhibition.
PG  - 514-529
LID - S1535-6108(20)30150-1 [pii]
LID - 10.1016/j.ccell.2020.03.010 [doi]
AB  - Inhibiting the cell-cycle kinases CDK4 and CDK6 results in significant 
      therapeutic effect in patients with advanced hormone-positive breast cancer. The 
      efficacy of this strategy is, however, limited by innate or acquired resistance 
      mechanisms and its application to other tumor types is still uncertain. Here, 
      through an integrative analysis of sensitivity and resistance mechanisms, we 
      discuss the use of CDK4/6 inhibitors in combination with available targeted 
      therapies, immunotherapy, or classical chemotherapy with the aim of improving 
      future therapeutic uses of CDK4/6 inhibition in a variety of cancers.
CI  - Copyright © 2020 Elsevier Inc. All rights reserved.
FAU - Álvarez-Fernández, Mónica
AU  - Álvarez-Fernández M
AD  - Cell Division and Cancer Group, Spanish National Cancer Research Centre (CNIO), 
      Melchor Fernández Almagro 3, 28029 Madrid, Spain.
FAU - Malumbres, Marcos
AU  - Malumbres M
AD  - Cell Division and Cancer Group, Spanish National Cancer Research Centre (CNIO), 
      Melchor Fernández Almagro 3, 28029 Madrid, Spain. Electronic address: 
      malumbres@cnio.es.
LA  - eng
PT  - Journal Article
PT  - Research Support, Non-U.S. Gov't
PT  - Review
PL  - United States
TA  - Cancer Cell
JT  - Cancer cell
JID - 101130617
RN  - 0 (Protein Kinase Inhibitors)
RN  - EC 2.7.11.22 (CDK4 protein, human)
RN  - EC 2.7.11.22 (CDK6 protein, human)
RN  - EC 2.7.11.22 (Cyclin-Dependent Kinase 4)
RN  - EC 2.7.11.22 (Cyclin-Dependent Kinase 6)
SB  - IM
MH  - Cyclin-Dependent Kinase 4/*antagonists & inhibitors
MH  - Cyclin-Dependent Kinase 6/*antagonists & inhibitors
MH  - *Drug Resistance, Neoplasm
MH  - Humans
MH  - Neoplasms/*drug therapy/enzymology/pathology
MH  - Protein Kinase Inhibitors/*therapeutic use
OTO - NOTNLM
OT  - *breast cancer
OT  - *cell-cycle kinases
OT  - *cyclin-dependent kinases
OT  - *resistance to cancer therapies
COIS- Declaration of Interests M.M. has had advisory or consulting relationships, or 
      research agreements with Pfizer and Eli Lilly.
EDAT- 2020/04/15 06:00
MHDA- 2020/11/03 06:00
CRDT- 2020/04/15 06:00
PHST- 2020/01/17 00:00 [received]
PHST- 2020/02/04 00:00 [revised]
PHST- 2020/03/12 00:00 [accepted]
PHST- 2020/04/15 06:00 [entrez]
PHST- 2020/04/15 06:00 [pubmed]
PHST- 2020/11/03 06:00 [medline]
AID - S1535-6108(20)30150-1 [pii]
AID - 10.1016/j.ccell.2020.03.010 [doi]
PST - ppublish
SO  - Cancer Cell. 2020 Apr 13;37(4):514-529. doi: 10.1016/j.ccell.2020.03.010.

PMID- 30388455
OWN - NLM
STAT- MEDLINE
DCOM- 20190729
LR  - 20210105
IS  - 1097-4172 (Electronic)
IS  - 0092-8674 (Print)
IS  - 0092-8674 (Linking)
VI  - 175
IP  - 4
DP  - 2018 Nov 1
TI  - A Cancer Cell Program Promotes T Cell Exclusion and Resistance to Checkpoint 
      Blockade.
PG  - 984-997.e24
LID - S0092-8674(18)31178-4 [pii]
LID - 10.1016/j.cell.2018.09.006 [doi]
AB  - Immune checkpoint inhibitors (ICIs) produce durable responses in some melanoma 
      patients, but many patients derive no clinical benefit, and the molecular 
      underpinnings of such resistance remain elusive. Here, we leveraged single-cell 
      RNA sequencing (scRNA-seq) from 33 melanoma tumors and computational analyses to 
      interrogate malignant cell states that promote immune evasion. We identified a 
      resistance program expressed by malignant cells that is associated with T cell 
      exclusion and immune evasion. The program is expressed prior to immunotherapy, 
      characterizes cold niches in situ, and predicts clinical responses to anti-PD-1 
      therapy in an independent cohort of 112 melanoma patients. CDK4/6-inhibition 
      represses this program in individual malignant cells, induces senescence, and 
      reduces melanoma tumor outgrowth in mouse models in vivo when given in 
      combination with immunotherapy. Our study provides a high-resolution landscape of 
      ICI-resistant cell states, identifies clinically predictive signatures, and 
      suggests new therapeutic strategies to overcome immunotherapy resistance.
CI  - Copyright © 2018 Elsevier Inc. All rights reserved.
FAU - Jerby-Arnon, Livnat
AU  - Jerby-Arnon L
AD  - Broad Institute of MIT and Harvard, Cambridge, MA, USA.
FAU - Shah, Parin
AU  - Shah P
AD  - Department of Medical Oncology, Dana-Farber Cancer Institute, Boston, MA, USA.
FAU - Cuoco, Michael S
AU  - Cuoco MS
AD  - Broad Institute of MIT and Harvard, Cambridge, MA, USA.
FAU - Rodman, Christopher
AU  - Rodman C
AD  - Broad Institute of MIT and Harvard, Cambridge, MA, USA.
FAU - Su, Mei-Ju
AU  - Su MJ
AD  - Department of Medical Oncology, Dana-Farber Cancer Institute, Boston, MA, USA; 
      Center for Cancer Precision Medicine of Dana-Farber Cancer Institute, Boston, MA, 
      USA.
FAU - Melms, Johannes C
AU  - Melms JC
AD  - Department of Medical Oncology, Dana-Farber Cancer Institute, Boston, MA, USA.
FAU - Leeson, Rachel
AU  - Leeson R
AD  - Department of Medical Oncology, Dana-Farber Cancer Institute, Boston, MA, USA; 
      Center for Cancer Precision Medicine of Dana-Farber Cancer Institute, Boston, MA, 
      USA.
FAU - Kanodia, Abhay
AU  - Kanodia A
AD  - Department of Medical Oncology, Dana-Farber Cancer Institute, Boston, MA, USA; 
      Center for Cancer Precision Medicine of Dana-Farber Cancer Institute, Boston, MA, 
      USA.
FAU - Mei, Shaolin
AU  - Mei S
AD  - Department of Medical Oncology, Dana-Farber Cancer Institute, Boston, MA, USA; 
      Laboratory for Systems Pharmacology, Harvard Medical School, Boston, MA, USA.
FAU - Lin, Jia-Ren
AU  - Lin JR
AD  - Laboratory for Systems Pharmacology, Harvard Medical School, Boston, MA, USA.
FAU - Wang, Shu
AU  - Wang S
AD  - Laboratory for Systems Pharmacology, Harvard Medical School, Boston, MA, USA.
FAU - Rabasha, Bokang
AU  - Rabasha B
AD  - Department of Medical Oncology, Dana-Farber Cancer Institute, Boston, MA, USA.
FAU - Liu, David
AU  - Liu D
AD  - Department of Medical Oncology, Dana-Farber Cancer Institute, Boston, MA, USA.
FAU - Zhang, Gao
AU  - Zhang G
AD  - Molecular & Cellular Oncogenesis Program and Melanoma Research Center, The Wistar 
      Institute, Philadelphia, PA, USA.
FAU - Margolais, Claire
AU  - Margolais C
AD  - Department of Medical Oncology, Dana-Farber Cancer Institute, Boston, MA, USA.
FAU - Ashenberg, Orr
AU  - Ashenberg O
AD  - Broad Institute of MIT and Harvard, Cambridge, MA, USA.
FAU - Ott, Patrick A
AU  - Ott PA
AD  - Department of Medical Oncology, Dana-Farber Cancer Institute, Boston, MA, USA.
FAU - Buchbinder, Elizabeth I
AU  - Buchbinder EI
AD  - Department of Medical Oncology, Dana-Farber Cancer Institute, Boston, MA, USA.
FAU - Haq, Rizwan
AU  - Haq R
AD  - Department of Medical Oncology, Dana-Farber Cancer Institute, Boston, MA, USA.
FAU - Hodi, F Stephen
AU  - Hodi FS
AD  - Department of Medical Oncology, Dana-Farber Cancer Institute, Boston, MA, USA.
FAU - Boland, Genevieve M
AU  - Boland GM
AD  - Massachusetts General Hospital Cancer Center, Boston, MA, USA.
FAU - Sullivan, Ryan J
AU  - Sullivan RJ
AD  - Massachusetts General Hospital Cancer Center, Boston, MA, USA.
FAU - Frederick, Dennie T
AU  - Frederick DT
AD  - Massachusetts General Hospital Cancer Center, Boston, MA, USA.
FAU - Miao, Benchun
AU  - Miao B
AD  - Massachusetts General Hospital Cancer Center, Boston, MA, USA.
FAU - Moll, Tabea
AU  - Moll T
AD  - Massachusetts General Hospital Cancer Center, Boston, MA, USA.
FAU - Flaherty, Keith T
AU  - Flaherty KT
AD  - Massachusetts General Hospital Cancer Center, Boston, MA, USA.
FAU - Herlyn, Meenhard
AU  - Herlyn M
AD  - Molecular & Cellular Oncogenesis Program and Melanoma Research Center, The Wistar 
      Institute, Philadelphia, PA, USA.
FAU - Jenkins, Russell W
AU  - Jenkins RW
AD  - Department of Medical Oncology, Dana-Farber Cancer Institute, Boston, MA, USA; 
      Massachusetts General Hospital Cancer Center, Boston, MA, USA.
FAU - Thummalapalli, Rohit
AU  - Thummalapalli R
AD  - Department of Medical Oncology, Dana-Farber Cancer Institute, Boston, MA, USA.
FAU - Kowalczyk, Monika S
AU  - Kowalczyk MS
AD  - Broad Institute of MIT and Harvard, Cambridge, MA, USA; Celsius Therapeutics, 
      Cambridge, MA, USA.
FAU - Cañadas, Israel
AU  - Cañadas I
AD  - Department of Medical Oncology, Dana-Farber Cancer Institute, Boston, MA, USA.
FAU - Schilling, Bastian
AU  - Schilling B
AD  - Department of Dermatology, University Hospital Essen, West German Cancer Center, 
      University Duisburg-Essen and the German Cancer Consortium, Essen, Germany; 
      Department of Dermatology, Venereology and Allergology, University Hospital 
      Würzburg, Würzburg, Germany.
FAU - Cartwright, Adam N R
AU  - Cartwright ANR
AD  - Center for Immunology and Virology, Dana-Farber Cancer Institute, Boston, MA, 
      USA.
FAU - Luoma, Adrienne M
AU  - Luoma AM
AD  - Center for Immunology and Virology, Dana-Farber Cancer Institute, Boston, MA, 
      USA.
FAU - Malu, Shruti
AU  - Malu S
AD  - Department of Medical Oncology, Dana-Farber Cancer Institute, Boston, MA, USA.
FAU - Hwu, Patrick
AU  - Hwu P
AD  - Department of Melanoma Medical Oncology, The University of Texas MD Anderson 
      Cancer Center, Houston, TX, USA.
FAU - Bernatchez, Chantale
AU  - Bernatchez C
AD  - Department of Melanoma Medical Oncology, The University of Texas MD Anderson 
      Cancer Center, Houston, TX, USA.
FAU - Forget, Marie-Andrée
AU  - Forget MA
AD  - Department of Melanoma Medical Oncology, The University of Texas MD Anderson 
      Cancer Center, Houston, TX, USA.
FAU - Barbie, David A
AU  - Barbie DA
AD  - Department of Medical Oncology, Dana-Farber Cancer Institute, Boston, MA, USA.
FAU - Shalek, Alex K
AU  - Shalek AK
AD  - Broad Institute of MIT and Harvard, Cambridge, MA, USA.
FAU - Tirosh, Itay
AU  - Tirosh I
AD  - Broad Institute of MIT and Harvard, Cambridge, MA, USA.
FAU - Sorger, Peter K
AU  - Sorger PK
AD  - Laboratory for Systems Pharmacology, Harvard Medical School, Boston, MA, USA.
FAU - Wucherpfennig, Kai
AU  - Wucherpfennig K
AD  - Center for Immunology and Virology, Dana-Farber Cancer Institute, Boston, MA, 
      USA.
FAU - Van Allen, Eliezer M
AU  - Van Allen EM
AD  - Department of Medical Oncology, Dana-Farber Cancer Institute, Boston, MA, USA.
FAU - Schadendorf, Dirk
AU  - Schadendorf D
AD  - Department of Dermatology, University Hospital Essen, West German Cancer Center, 
      University Duisburg-Essen and the German Cancer Consortium, Essen, Germany.
FAU - Johnson, Bruce E
AU  - Johnson BE
AD  - Department of Medical Oncology, Dana-Farber Cancer Institute, Boston, MA, USA; 
      Center for Cancer Precision Medicine of Dana-Farber Cancer Institute, Boston, MA, 
      USA.
FAU - Rotem, Asaf
AU  - Rotem A
AD  - Broad Institute of MIT and Harvard, Cambridge, MA, USA; Department of Medical 
      Oncology, Dana-Farber Cancer Institute, Boston, MA, USA; Center for Cancer 
      Precision Medicine of Dana-Farber Cancer Institute, Boston, MA, USA.
FAU - Rozenblatt-Rosen, Orit
AU  - Rozenblatt-Rosen O
AD  - Broad Institute of MIT and Harvard, Cambridge, MA, USA.
FAU - Garraway, Levi A
AU  - Garraway LA
AD  - Broad Institute of MIT and Harvard, Cambridge, MA, USA; Department of Medical 
      Oncology, Dana-Farber Cancer Institute, Boston, MA, USA; Center for Cancer 
      Precision Medicine of Dana-Farber Cancer Institute, Boston, MA, USA; Ludwig 
      Center for Cancer Research at Harvard, Boston, MA, USA; Howard Hughes Medical 
      Institute, Chevy Chase, MD, USA.
FAU - Yoon, Charles H
AU  - Yoon CH
AD  - Department of Medical Oncology, Dana-Farber Cancer Institute, Boston, MA, USA; 
      Brigham and Women's Hospital, Department of Surgical Oncology, Boston, MA, USA.
FAU - Izar, Benjamin
AU  - Izar B
AD  - Broad Institute of MIT and Harvard, Cambridge, MA, USA; Department of Medical 
      Oncology, Dana-Farber Cancer Institute, Boston, MA, USA; Center for Cancer 
      Precision Medicine of Dana-Farber Cancer Institute, Boston, MA, USA; Laboratory 
      for Systems Pharmacology, Harvard Medical School, Boston, MA, USA; Center for 
      Immunology and Virology, Dana-Farber Cancer Institute, Boston, MA, USA; Ludwig 
      Center for Cancer Research at Harvard, Boston, MA, USA. Electronic address: 
      benjamin_izar@dfci.harvard.edu.
FAU - Regev, Aviv
AU  - Regev A
AD  - Broad Institute of MIT and Harvard, Cambridge, MA, USA; Howard Hughes Medical 
      Institute, Chevy Chase, MD, USA; Ludwig Center for Cancer Research at MIT, 
      Boston, MA, USA; Massachusetts Institute of Technology, Department of Biology, 
      Cambridge, MA, USA.
LA  - eng
GR  - U24 CA180922/CA/NCI NIH HHS/United States
GR  - R01 CA173750/CA/NCI NIH HHS/United States
GR  - P30 CA010815/CA/NCI NIH HHS/United States
GR  - K08 CA222663/CA/NCI NIH HHS/United States
GR  - HHMI/Howard Hughes Medical Institute/United States
GR  - P30 CA014051/CA/NCI NIH HHS/United States
GR  - R33 CA202820/CA/NCI NIH HHS/United States
GR  - T32 CA207021/CA/NCI NIH HHS/United States
PT  - Journal Article
PT  - Research Support, N.I.H., Extramural
PT  - Research Support, Non-U.S. Gov't
TA  - Cell
JT  - Cell
JID - 0413066
RN  - 0 (Antineoplastic Agents)
RN  - 0 (Programmed Cell Death 1 Receptor)
RN  - 0 (Protein Kinase Inhibitors)
RN  - EC 2.7.11.22 (CDK4 protein, human)
RN  - EC 2.7.11.22 (CDK6 protein, human)
RN  - EC 2.7.11.22 (Cyclin-Dependent Kinase 4)
RN  - EC 2.7.11.22 (Cyclin-Dependent Kinase 6)
CIN - Cancer Discov. 2019 Jan;9(1):10. PMID: 30487234
MH  - Aged
MH  - Aged, 80 and over
MH  - Animals
MH  - Antineoplastic Agents/pharmacology/*therapeutic use
MH  - Cell Line, Tumor
MH  - Cyclin-Dependent Kinase 4/*antagonists & inhibitors
MH  - Cyclin-Dependent Kinase 6/*antagonists & inhibitors
MH  - Female
MH  - Humans
MH  - Immunotherapy/methods
MH  - Male
MH  - Melanoma/drug therapy/*immunology/therapy
MH  - Mice
MH  - Mice, Inbred C57BL
MH  - Middle Aged
MH  - Programmed Cell Death 1 Receptor/antagonists & inhibitors
MH  - Protein Kinase Inhibitors/pharmacology/*therapeutic use
MH  - T-Lymphocytes/*immunology
MH  - *Tumor Escape
PMC - PMC6410377
MID - NIHMS1508390
COIS- DECLARATION OF INTERESTS A. Regev is an SAB member for ThermoFisher Scientific, 
      Syros Pharmaceuticals and Driver Group and a founder of Celsius Therapeutics. A. 
      Regev, L.J.-A., B.I., O.R.-R., and A. Rotem are co-inventors on provisional 
      patent application filed by the Broad Institute relating to this manuscript. 
      L.A.G. is now an employee of Eli Lilly and company.
EDAT- 2018/11/06 06:00
MHDA- 2019/07/30 06:00
CRDT- 2018/11/03 06:00
PHST- 2018/03/27 00:00 [received]
PHST- 2018/06/18 00:00 [revised]
PHST- 2018/09/05 00:00 [accepted]
PHST- 2018/11/03 06:00 [entrez]
PHST- 2018/11/06 06:00 [pubmed]
PHST- 2019/07/30 06:00 [medline]
AID - S0092-8674(18)31178-4 [pii]
AID - 10.1016/j.cell.2018.09.006 [doi]
PST - ppublish
SO  - Cell. 2018 Nov 1;175(4):984-997.e24. doi: 10.1016/j.cell.2018.09.006.

PMID- 31318440
OWN - NLM
STAT- MEDLINE
DCOM- 20200526
LR  - 20210816
IS  - 1097-0142 (Electronic)
IS  - 0008-543X (Print)
IS  - 0008-543X (Linking)
VI  - 125
IP  - 21
DP  - 2019 Nov 1
TI  - ESR1 mutations in breast cancer.
PG  - 3714-3728
LID - 10.1002/cncr.32345 [doi]
AB  - The acquisition of ligand-independent ESR1 mutations during aromatase inhibitor 
      therapy in metastatic estrogen receptor (ER)-positive breast cancer is a common 
      mechanism of hormonal therapy resistance. Preclinical and clinical studies have 
      demonstrated that ESR1 mutations can preexist in primary tumors and can be 
      enriched during metastasis. Furthermore, ESR1 mutations express a unique 
      transcriptional profile that favors tumor progression, suggesting that selected 
      ESR1 mutations may influence metastasis. Several groups have used sensitive 
      detection methods using patient liquid biopsies to track ESR1 or truncal somatic 
      mutations to predict treatment outcome and tumor progression, and some of these 
      techniques may eventually be used to guide sequential treatment options in 
      patients. Further development and standardization of mutation tracking in 
      circulating tumor DNA is ongoing. Clinically, patients with ESR1 mutations derive 
      clinical benefit when treated with fulvestrant and CDK4/6-targeted therapies, but 
      the development of more potent selective ER degraders and/or new targeted 
      biotherapies are needed to overcome the endocrine-resistant phenotype of ESR1 
      mutant-bearing tumors. In this review, we discuss the mechanisms of resistance 
      and dissemination of ESR1 mutations as well as the detection methods for ESR1 
      mutation tracking, newly discovered potential therapeutic targets, and the 
      clinical implications and treatment options for treating patients with ESR1 
      mutant-bearing tumors.
CI  - © 2019 American Cancer Society.
FAU - Dustin, Derek
AU  - Dustin D
AD  - Lester and Sue Smith Breast Center, Baylor College of Medicine, Houston, Texas.
AD  - Translational Biology and Molecular Medicine, Baylor College of Medicine, 
      Houston, Texas.
FAU - Gu, Guowei
AU  - Gu G
AD  - Lester and Sue Smith Breast Center, Baylor College of Medicine, Houston, Texas.
AD  - Department of Medicine, Baylor College of Medicine, Houston, Texas.
AD  - Department of Molecular and Cellular Biology, Baylor College of Medicine, 
      Houston, Texas.
FAU - Fuqua, Suzanne A W
AU  - Fuqua SAW
AD  - Lester and Sue Smith Breast Center, Baylor College of Medicine, Houston, Texas.
AD  - Department of Medicine, Baylor College of Medicine, Houston, Texas.
AD  - Department of Molecular and Cellular Biology, Baylor College of Medicine, 
      Houston, Texas.
LA  - eng
GR  - R01-CA207270/CA/NCI NIH HHS/United States
GR  - R01-CA72038/CA/NCI NIH HHS/United States
GR  - R01 CA207270/CA/NCI NIH HHS/United States
GR  - 5P30 CA125123/CA/NCI NIH HHS/United States
GR  - P30 CA125123/CA/NCI NIH HHS/United States
GR  - RP120732/Cancer Prevention and Research Institute of Texas/International
GR  - R01 CA072038/CA/NCI NIH HHS/United States
GR  - 18-055/Breast Cancer Research Foundation/International
PT  - Journal Article
PT  - Research Support, N.I.H., Extramural
PT  - Research Support, Non-U.S. Gov't
PT  - Review
DEP - 20190718
TA  - Cancer
JT  - Cancer
JID - 0374236
RN  - 0 (Antineoplastic Agents, Hormonal)
RN  - 0 (ESR1 protein, human)
RN  - 0 (Estrogen Receptor alpha)
RN  - 0 (Protein Kinase Inhibitors)
RN  - 22X328QOC4 (Fulvestrant)
SB  - IM
MH  - Antineoplastic Agents, Hormonal/therapeutic use
MH  - Breast Neoplasms/drug therapy/*genetics/pathology
MH  - Drug Resistance, Neoplasm/drug effects/genetics
MH  - Estrogen Receptor alpha/*genetics
MH  - Female
MH  - Fulvestrant/therapeutic use
MH  - Gene Expression Profiling/*methods
MH  - Humans
MH  - Liquid Biopsy
MH  - *Mutation
MH  - Protein Kinase Inhibitors/therapeutic use
PMC - PMC6788940
MID - NIHMS1034181
OTO - NOTNLM
OT  - *breast cancer
OT  - *estrogen receptor
OT  - *metastasis
OT  - *mutation
COIS- The authors have no conflicts of interest to report.
EDAT- 2019/07/19 06:00
MHDA- 2020/05/27 06:00
CRDT- 2019/07/19 06:00
PHST- 2019/04/24 00:00 [received]
PHST- 2019/05/24 00:00 [revised]
PHST- 2019/05/28 00:00 [accepted]
PHST- 2019/07/19 06:00 [pubmed]
PHST- 2020/05/27 06:00 [medline]
PHST- 2019/07/19 06:00 [entrez]
AID - 10.1002/cncr.32345 [doi]
PST - ppublish
SO  - Cancer. 2019 Nov 1;125(21):3714-3728. doi: 10.1002/cncr.32345. Epub 2019 Jul 18.

PMID- 32459988
OWN - NLM
STAT- MEDLINE
DCOM- 20200916
LR  - 20210619
IS  - 1097-4164 (Electronic)
IS  - 1097-2765 (Print)
IS  - 1097-2765 (Linking)
VI  - 78
IP  - 6
DP  - 2020 Jun 18
TI  - Biomarker-Guided Development of DNA Repair Inhibitors.
PG  - 1070-1085
LID - S1097-2765(20)30277-X [pii]
LID - 10.1016/j.molcel.2020.04.035 [doi]
AB  - Anti-cancer drugs targeting the DNA damage response (DDR) exploit genetic or 
      functional defects in this pathway through synthetic lethal mechanisms. For 
      example, defects in homologous recombination (HR) repair arise in cancer cells 
      through inherited or acquired mutations in BRCA1, BRCA2, or other genes in the 
      Fanconi anemia/BRCA pathway, and these tumors have been shown to be particularly 
      sensitive to inhibitors of the base excision repair (BER) protein poly 
      (ADP-ribose) polymerase (PARP). Recent work has identified additional genomic and 
      functional assays of DNA repair that provide new predictive and pharmacodynamic 
      biomarkers for these targeted therapies. Here, we examine the development of 
      selective agents targeting DNA repair, including PARP inhibitors; inhibitors of 
      the DNA damage kinases ataxia-telangiectasia and Rad3 related (ATR), CHK1, WEE1, 
      and ataxia-telangiectasia mutated (ATM); and inhibitors of classical 
      non-homologous end joining (cNHEJ) and alternative end joining (Alt EJ). We also 
      review the biomarkers that guide the use of these agents and current clinical 
      trials with these therapies.
CI  - Copyright © 2020 Elsevier Inc. All rights reserved.
FAU - Cleary, James M
AU  - Cleary JM
AD  - Department of Medical Oncology, Dana-Farber Cancer Institute, Boston, MA 02215, 
      USA.
FAU - Aguirre, Andrew J
AU  - Aguirre AJ
AD  - Department of Medical Oncology, Dana-Farber Cancer Institute, Boston, MA 02215, 
      USA; Broad Institute of Harvard and MIT, Cambridge, MA 02142, USA.
FAU - Shapiro, Geoffrey I
AU  - Shapiro GI
AD  - Department of Medical Oncology, Dana-Farber Cancer Institute, Boston, MA 02215, 
      USA; Center for DNA Damage and Repair, Dana-Farber Cancer Institute, Boston, MA 
      02215, USA.
FAU - D'Andrea, Alan D
AU  - D'Andrea AD
AD  - Center for DNA Damage and Repair, Dana-Farber Cancer Institute, Boston, MA 02215, 
      USA; Department of Radiation Oncology, Dana-Farber Cancer Institute, Boston, MA 
      02215, USA. Electronic address: alan_dandrea@dfci.harvard.edu.
LA  - eng
GR  - K08 CA218420/CA/NCI NIH HHS/United States
GR  - P50 CA127003/CA/NCI NIH HHS/United States
GR  - U01 CA224146/CA/NCI NIH HHS/United States
PT  - Journal Article
PT  - Research Support, N.I.H., Extramural
PT  - Research Support, Non-U.S. Gov't
PT  - Review
DEP - 20200526
TA  - Mol Cell
JT  - Molecular cell
JID - 9802571
RN  - 0 (Antineoplastic Agents)
RN  - 0 (Biomarkers, Pharmacological)
RN  - 0 (Poly(ADP-ribose) Polymerase Inhibitors)
RN  - EC 2.4.2.30 (Poly(ADP-ribose) Polymerases)
SB  - IM
MH  - Animals
MH  - Antineoplastic Agents/therapeutic use
MH  - Biomarkers, Pharmacological
MH  - DNA Damage/drug effects
MH  - DNA End-Joining Repair/drug effects
MH  - DNA Repair/*drug effects/genetics/*physiology
MH  - Genes, BRCA1/drug effects
MH  - Homologous Recombination
MH  - Humans
MH  - Neoplasms/*drug therapy
MH  - Poly(ADP-ribose) Polymerase Inhibitors/pharmacology
MH  - Poly(ADP-ribose) Polymerases/metabolism
PMC - PMC7316088
MID - NIHMS1595438
OTO - NOTNLM
OT  - *DNA repair
OT  - *PARP inhibitor
OT  - *cell-cycle kinases
OT  - *polymerase theta
COIS- Declaration of Interests J.M.C. received research funding from Merck, 
      AstraZeneca, and Tesaro; has served as a consultant to Bristol Myers Squib; and 
      received travel funding from Bristol Myers Squib and Roche. A.J.A. has consulted 
      for Oncorus, Arrakis Therapeutics, and Merck & Co. and has research funding from 
      Mirati Therapeutics and Deerfield that are unrelated to this project. G.I.S. has 
      received research funding from Eli Lilly, Merck KGaA/EMD-Serono, Merck, and 
      Sierra Oncology; has served on advisory boards for Pfizer, Eli Lilly, G1 
      Therapeutics, Roche, Merck KGaA/EMD-Serono, Sierra Oncology, Bicycle 
      Therapeutics, Fusion Pharmaceuticals, Cybrexa Therapeutics, Astex, Almac, Ipsen, 
      Bayer, Angiex, Daiichi Sankyo, Seattle Genetics, Boehringer Ingelheim, ImmunoMet, 
      Asana, Artios, Atrin, and Concarlo Holdings; and holds a patent entitled, “Dosage 
      regimen for sapacitabine and seliciclib,” also issued to Cyclacel 
      Pharmaceuticals, and a pending patent entitled, “Compositions and Methods for 
      Predicting Response and Resistance to CDK4/6 Inhibition,” together with Liam 
      Cornell. A.D.D. is a consultant/advisory board member for Lilly Oncology, 
      Merck-EMD Serono, Intellia Therapeutics, Sierra Oncology, Cyteir Therapeutics, 
      Third Rock Ventures, AstraZeneca, Ideaya, and Cedilla Therapeutics; a stockholder 
      in Ideaya, Cedilla Therapeutics, and Cyteir; and reports receiving commercial 
      research grants from Lilly Oncology and Merck-EMD Serono.
EDAT- 2020/05/28 06:00
MHDA- 2020/09/17 06:00
CRDT- 2020/05/28 06:00
PHST- 2020/02/12 00:00 [received]
PHST- 2020/04/02 00:00 [revised]
PHST- 2020/04/28 00:00 [accepted]
PHST- 2020/05/28 06:00 [pubmed]
PHST- 2020/09/17 06:00 [medline]
PHST- 2020/05/28 06:00 [entrez]
AID - S1097-2765(20)30277-X [pii]
AID - 10.1016/j.molcel.2020.04.035 [doi]
PST - ppublish
SO  - Mol Cell. 2020 Jun 18;78(6):1070-1085. doi: 10.1016/j.molcel.2020.04.035. Epub 
      2020 May 26.

PMID- 32393270
OWN - NLM
STAT- MEDLINE
DCOM- 20210217
LR  - 20210217
IS  - 1476-4598 (Electronic)
IS  - 1476-4598 (Linking)
VI  - 19
IP  - 1
DP  - 2020 May 11
TI  - LncRNA TROJAN promotes proliferation and resistance to CDK4/6 inhibitor via CDK2 
      transcriptional activation in ER+ breast cancer.
PG  - 87
LID - 10.1186/s12943-020-01210-9 [doi]
LID - 87
AB  - BACKGROUND: Estrogen receptor-positive (ER+) breast cancers represent 
      approximately two-thirds of all breast cancers and have a sustained risk of late 
      disease recurrence. Cyclin-dependent kinase 4 and 6 (CDK4/6) inhibitors have 
      shown significant efficacy in ER+ breast cancer. However, their effects are still 
      limited by drug resistance. In this study, we aim to explore the role of long 
      noncoding RNA TROJAN in ER+ breast cancer. METHODS: The expression level of 
      TROJAN in breast cancer tissue and cell lines was determined by quantitative 
      real-time PCR. In vitro and in vivo assays as well as patient derived organoid 
      were preformed to explore the phenotype of TROJAN in ER+ breast cancer. The 
      TROJAN-NKRF-CDK2 axis were screened and validated by RNA pull-down, mass 
      spectrometry, RNA immunoprecipitation, microarray, dual-luciferase reporter and 
      chromatin immunoprecipitation assays. RESULTS: Herein, we showed that TROJAN was 
      highly expressed in ER+ breast cancer. TROJAN promoted cell proliferation and 
      resistance to a CDK4/6 inhibitor and was associated with poor survival in ER+ 
      breast cancer. TROJAN can bind to NKRF and inhibit its interaction with RELA, 
      upregulating the expression of CDK2. The inhibition of TROJAN abolished the 
      activity of CDK2, reversing the resistance to CDK4/6 inhibitor. A TROJAN 
      antisense oligonucleotide sensitized breast cancer cells and organoid to the 
      CDK4/6 inhibitor palbociclib both in vitro and in vivo. CONCLUSIONS: TROJAN 
      promotes ER+ breast cancer proliferation and is a potential target for reversing 
      CDK4/6 inhibitor resistance.
FAU - Jin, Xi
AU  - Jin X
AD  - Department of Breast Surgery, Fudan University Shanghai Cancer Center, 270 
      Dong-An Road, Shanghai, 200032, People's Republic of China.
AD  - Cancer Institute, Fudan University Shanghai Cancer Center, 270 Dong-An Road, 
      Shanghai, 200032, People's Republic of China.
AD  - Department of Oncology, Shanghai Medical College, Fudan University, 270 Dong-An 
      Road, Shanghai, 200032, People's Republic of China.
FAU - Ge, Li-Ping
AU  - Ge LP
AD  - Department of Breast Surgery, Fudan University Shanghai Cancer Center, 270 
      Dong-An Road, Shanghai, 200032, People's Republic of China.
AD  - Cancer Institute, Fudan University Shanghai Cancer Center, 270 Dong-An Road, 
      Shanghai, 200032, People's Republic of China.
AD  - Department of Oncology, Shanghai Medical College, Fudan University, 270 Dong-An 
      Road, Shanghai, 200032, People's Republic of China.
FAU - Li, Da-Qiang
AU  - Li DQ
AD  - Department of Oncology, Shanghai Medical College, Fudan University, 270 Dong-An 
      Road, Shanghai, 200032, People's Republic of China.
AD  - Precision Cancer Medicine Center, Fudan University Shanghai Cancer Center, 270 
      Dong-An Road, Shanghai, 200032, People's Republic of China.
AD  - Key Laboratory of Breast Cancer in Shanghai, Shanghai, 200032, China.
FAU - Shao, Zhi-Ming
AU  - Shao ZM
AD  - Department of Breast Surgery, Fudan University Shanghai Cancer Center, 270 
      Dong-An Road, Shanghai, 200032, People's Republic of China.
AD  - Cancer Institute, Fudan University Shanghai Cancer Center, 270 Dong-An Road, 
      Shanghai, 200032, People's Republic of China.
AD  - Department of Oncology, Shanghai Medical College, Fudan University, 270 Dong-An 
      Road, Shanghai, 200032, People's Republic of China.
AD  - Precision Cancer Medicine Center, Fudan University Shanghai Cancer Center, 270 
      Dong-An Road, Shanghai, 200032, People's Republic of China.
AD  - Key Laboratory of Breast Cancer in Shanghai, Shanghai, 200032, China.
FAU - Di, Gen-Hong
AU  - Di GH
AD  - Department of Breast Surgery, Fudan University Shanghai Cancer Center, 270 
      Dong-An Road, Shanghai, 200032, People's Republic of China. genhongdi@163.com.
AD  - Cancer Institute, Fudan University Shanghai Cancer Center, 270 Dong-An Road, 
      Shanghai, 200032, People's Republic of China. genhongdi@163.com.
AD  - Department of Oncology, Shanghai Medical College, Fudan University, 270 Dong-An 
      Road, Shanghai, 200032, People's Republic of China. genhongdi@163.com.
AD  - Precision Cancer Medicine Center, Fudan University Shanghai Cancer Center, 270 
      Dong-An Road, Shanghai, 200032, People's Republic of China. genhongdi@163.com.
AD  - Key Laboratory of Breast Cancer in Shanghai, Shanghai, 200032, China. 
      genhongdi@163.com.
FAU - Xu, Xiao-En
AU  - Xu XE
AD  - Department of Breast Surgery, Fudan University Shanghai Cancer Center, 270 
      Dong-An Road, Shanghai, 200032, People's Republic of China. xiaoenxu@163.com.
AD  - Cancer Institute, Fudan University Shanghai Cancer Center, 270 Dong-An Road, 
      Shanghai, 200032, People's Republic of China. xiaoenxu@163.com.
AD  - Department of Oncology, Shanghai Medical College, Fudan University, 270 Dong-An 
      Road, Shanghai, 200032, People's Republic of China. xiaoenxu@163.com.
AD  - Precision Cancer Medicine Center, Fudan University Shanghai Cancer Center, 270 
      Dong-An Road, Shanghai, 200032, People's Republic of China. xiaoenxu@163.com.
AD  - Key Laboratory of Breast Cancer in Shanghai, Shanghai, 200032, China. 
      xiaoenxu@163.com.
FAU - Jiang, Yi-Zhou
AU  - Jiang YZ
AUID- ORCID: 0000-0003-3699-2630
AD  - Department of Breast Surgery, Fudan University Shanghai Cancer Center, 270 
      Dong-An Road, Shanghai, 200032, People's Republic of China. 
      yizhoujiang@fudan.edu.cn.
AD  - Cancer Institute, Fudan University Shanghai Cancer Center, 270 Dong-An Road, 
      Shanghai, 200032, People's Republic of China. yizhoujiang@fudan.edu.cn.
AD  - Department of Oncology, Shanghai Medical College, Fudan University, 270 Dong-An 
      Road, Shanghai, 200032, People's Republic of China. yizhoujiang@fudan.edu.cn.
AD  - Precision Cancer Medicine Center, Fudan University Shanghai Cancer Center, 270 
      Dong-An Road, Shanghai, 200032, People's Republic of China. 
      yizhoujiang@fudan.edu.cn.
AD  - Key Laboratory of Breast Cancer in Shanghai, Shanghai, 200032, China. 
      yizhoujiang@fudan.edu.cn.
LA  - eng
PT  - Journal Article
PT  - Research Support, Non-U.S. Gov't
DEP - 20200511
TA  - Mol Cancer
JT  - Molecular cancer
JID - 101147698
RN  - 0 (Biomarkers, Tumor)
RN  - 0 (Piperazines)
RN  - 0 (Protein Kinase Inhibitors)
RN  - 0 (Pyridines)
RN  - 0 (RNA, Long Noncoding)
RN  - 0 (Receptors, Estrogen)
RN  - EC 2.7.11.22 (CDK2 protein, human)
RN  - EC 2.7.11.22 (CDK4 protein, human)
RN  - EC 2.7.11.22 (CDK6 protein, human)
RN  - EC 2.7.11.22 (Cyclin-Dependent Kinase 2)
RN  - EC 2.7.11.22 (Cyclin-Dependent Kinase 4)
RN  - EC 2.7.11.22 (Cyclin-Dependent Kinase 6)
RN  - G9ZF61LE7G (palbociclib)
SB  - IM
MH  - Animals
MH  - Apoptosis
MH  - Biomarkers, Tumor/genetics/metabolism
MH  - Breast Neoplasms/*drug therapy/genetics/metabolism/*pathology
MH  - Cell Proliferation
MH  - Cyclin-Dependent Kinase 2/*genetics/metabolism
MH  - Cyclin-Dependent Kinase 4/antagonists & inhibitors
MH  - Cyclin-Dependent Kinase 6/*antagonists & inhibitors
MH  - *Drug Resistance, Neoplasm
MH  - Female
MH  - Gene Expression Regulation, Neoplastic
MH  - Humans
MH  - Mice
MH  - Mice, Inbred BALB C
MH  - Mice, Nude
MH  - Piperazines/pharmacology
MH  - Protein Kinase Inhibitors/pharmacology
MH  - Pyridines/pharmacology
MH  - RNA, Long Noncoding/*genetics
MH  - Receptors, Estrogen/*metabolism
MH  - Tumor Cells, Cultured
MH  - Xenograft Model Antitumor Assays
PMC - PMC7212688
OTO - NOTNLM
OT  - *Breast cancer
OT  - *CDK4/6 inhibitor
OT  - *lncRNA TROJAN
COIS- The authors declare no competing financial interests.
EDAT- 2020/05/13 06:00
MHDA- 2021/02/18 06:00
CRDT- 2020/05/13 06:00
PHST- 2019/12/02 00:00 [received]
PHST- 2020/04/27 00:00 [accepted]
PHST- 2020/05/13 06:00 [entrez]
PHST- 2020/05/13 06:00 [pubmed]
PHST- 2021/02/18 06:00 [medline]
AID - 10.1186/s12943-020-01210-9 [pii]
AID - 1210 [pii]
AID - 10.1186/s12943-020-01210-9 [doi]
PST - epublish
SO  - Mol Cancer. 2020 May 11;19(1):87. doi: 10.1186/s12943-020-01210-9.

PMID- 30389903
OWN - NLM
STAT- MEDLINE
DCOM- 20200713
LR  - 20200713
IS  - 1479-6821 (Electronic)
IS  - 1351-0088 (Linking)
VI  - 26
IP  - 1
DP  - 2019 Jan
TI  - Overcoming CDK4/6 inhibitor resistance in ER-positive breast cancer.
PG  - R15-R30
LID - 10.1530/ERC-18-0317 [doi]
AB  - Three inhibitors of CDK4/6 kinases were recently FDA approved for use in 
      combination with endocrine therapy, and they significantly increase the 
      progression-free survival of patients with advanced estrogen receptor-positive 
      (ER+) breast cancer in the first-line treatment setting. As the new standard of 
      care in some countries, there is the clinical emergence of patients with breast 
      cancer that is both CDK4/6 inhibitor and endocrine therapy resistant. The 
      strategies to combat these cancers with resistance to multiple treatments are not 
      yet defined and represent the next major clinical challenge in ER+ breast cancer. 
      In this review, we discuss how the molecular landscape of endocrine therapy 
      resistance may affect the response to CDK4/6 inhibitors, and how this intersects 
      with biomarkers of intrinsic insensitivity. We identify the handful of 
      pre-clinical models of acquired resistance to CDK4/6 inhibitors and discuss 
      whether the molecular changes in these models are likely to be relevant or 
      modified in the context of endocrine therapy resistance. Finally, we consider the 
      crucial question of how some of these changes are potentially amenable to 
      therapy.
FAU - Portman, Neil
AU  - Portman N
AD  - The Kinghorn Cancer Centre, Garvan Institute of Medical Research, Sydney, New 
      South Wales, Australia.
AD  - St. Vincent's Clinical School, Faculty of Medicine, UNSW Sydney, New South Wales, 
      Australia.
FAU - Alexandrou, Sarah
AU  - Alexandrou S
AD  - The Kinghorn Cancer Centre, Garvan Institute of Medical Research, Sydney, New 
      South Wales, Australia.
AD  - St. Vincent's Clinical School, Faculty of Medicine, UNSW Sydney, New South Wales, 
      Australia.
FAU - Carson, Emma
AU  - Carson E
AD  - The Kinghorn Cancer Centre, Garvan Institute of Medical Research, Sydney, New 
      South Wales, Australia.
AD  - St. Vincent's Clinical School, Faculty of Medicine, UNSW Sydney, New South Wales, 
      Australia.
FAU - Wang, Shudong
AU  - Wang S
AD  - Centre for Drug Discovery and Development, Cancer Research Institute, University 
      of South Australia, Adelaide, South Australia, Australia.
FAU - Lim, Elgene
AU  - Lim E
AD  - The Kinghorn Cancer Centre, Garvan Institute of Medical Research, Sydney, New 
      South Wales, Australia.
AD  - St. Vincent's Clinical School, Faculty of Medicine, UNSW Sydney, New South Wales, 
      Australia.
FAU - Caldon, C Elizabeth
AU  - Caldon CE
AD  - The Kinghorn Cancer Centre, Garvan Institute of Medical Research, Sydney, New 
      South Wales, Australia.
AD  - St. Vincent's Clinical School, Faculty of Medicine, UNSW Sydney, New South Wales, 
      Australia.
LA  - eng
PT  - Journal Article
PT  - Research Support, Non-U.S. Gov't
PT  - Review
PL  - England
TA  - Endocr Relat Cancer
JT  - Endocrine-related cancer
JID - 9436481
RN  - 0 (Protein Kinase Inhibitors)
RN  - 0 (Receptors, Estrogen)
RN  - EC 2.7.11.22 (CDK4 protein, human)
RN  - EC 2.7.11.22 (CDK6 protein, human)
RN  - EC 2.7.11.22 (Cyclin-Dependent Kinase 4)
RN  - EC 2.7.11.22 (Cyclin-Dependent Kinase 6)
SB  - IM
MH  - Breast Neoplasms/*genetics
MH  - Cyclin-Dependent Kinase 4/*antagonists & inhibitors
MH  - Cyclin-Dependent Kinase 6/*antagonists & inhibitors
MH  - Female
MH  - Humans
MH  - Protein Kinase Inhibitors/pharmacology/*therapeutic use
MH  - Receptors, Estrogen/*metabolism
OTO - NOTNLM
OT  - *CDK4/6 inhibitors
OT  - *breast cancer
OT  - *endocrine therapy
OT  - *estrogen receptor
EDAT- 2018/11/06 06:00
MHDA- 2020/07/14 06:00
CRDT- 2018/11/04 06:00
PHST- 2018/09/05 00:00 [received]
PHST- 2018/09/17 00:00 [accepted]
PHST- 2018/11/06 06:00 [pubmed]
PHST- 2020/07/14 06:00 [medline]
PHST- 2018/11/04 06:00 [entrez]
AID - ERC-18-0317.R1 [pii]
AID - 10.1530/ERC-18-0317 [doi]
PST - ppublish
SO  - Endocr Relat Cancer. 2019 Jan;26(1):R15-R30. doi: 10.1530/ERC-18-0317.

PMID- 33820777
OWN - NLM
STAT- MEDLINE
DCOM- 20220218
LR  - 20220218
IS  - 2159-8290 (Electronic)
IS  - 2159-8274 (Print)
IS  - 2159-8274 (Linking)
VI  - 11
IP  - 6
DP  - 2021 Jun
TI  - Mechanisms of Resistance to KRAS(G12C)-Targeted Therapy.
PG  - 1345-1352
LID - 10.1158/2159-8290.CD-20-1616 [doi]
AB  - KRAS mutations are among the most common drivers of human carcinogenesis, and are 
      associated with poor prognosis and an aggressive disease course. With the advent 
      of KRAS(G12C) inhibitors, the RAS protein is now targetable, with such inhibitors 
      showing marked clinical responses across multiple tumor types. However, these 
      responses are short-lived due to the development of resistance. Preclinical 
      studies now suggest MAPK reactivation, stimulation of CDK4/6-dependent cell-cycle 
      transition, and immune defects as possible mechanisms of resistance. Devising 
      strategies to overcome such resistance mechanisms, which are a barrier to 
      long-term clinical response, remain an active area of research. SIGNIFICANCE: 
      Although KRAS-targeted cancer therapy is revolutionary, tumors rapidly develop 
      resistance. Understanding the mechanisms driving this resistance and designing 
      combination strategies to overcome it are integral to achieving long-term disease 
      control.
CI  - ©2021 American Association for Cancer Research.
FAU - Akhave, Neal S
AU  - Akhave NS
AD  - Division of Cancer Medicine, The University of Texas MD Anderson Cancer Center, 
      Houston, Texas.
FAU - Biter, Amadeo B
AU  - Biter AB
AD  - Department of Investigational Cancer Therapeutics, The University of Texas MD 
      Anderson Cancer Center, Houston, Texas.
FAU - Hong, David S
AU  - Hong DS
AUID- ORCID: 0000-0001-8721-1609
AD  - Department of Investigational Cancer Therapeutics, The University of Texas MD 
      Anderson Cancer Center, Houston, Texas. dshong@mdanderson.org.
LA  - eng
GR  - P30 CA016672/CA/NCI NIH HHS/United States
PT  - Journal Article
PT  - Research Support, N.I.H., Extramural
PT  - Review
DEP - 20210405
TA  - Cancer Discov
JT  - Cancer discovery
JID - 101561693
RN  - 0 (Antineoplastic Agents)
RN  - 0 (Protein Kinase Inhibitors)
RN  - EC 3.6.5.2 (Proto-Oncogene Proteins p21(ras))
SB  - IM
MH  - Antineoplastic Agents/pharmacology/*therapeutic use
MH  - Carcinoma, Non-Small-Cell Lung/*drug therapy
MH  - *Drug Resistance, Neoplasm
MH  - Humans
MH  - Lung Neoplasms/*drug therapy
MH  - Protein Kinase Inhibitors/pharmacology/*therapeutic use
MH  - Proto-Oncogene Proteins p21(ras)/*antagonists & inhibitors
PMC - PMC8178176
MID - NIHMS1674221
EDAT- 2021/04/07 06:00
MHDA- 2022/02/19 06:00
CRDT- 2021/04/06 05:34
PHST- 2020/11/05 00:00 [received]
PHST- 2020/12/18 00:00 [revised]
PHST- 2021/02/04 00:00 [accepted]
PHST- 2021/04/07 06:00 [pubmed]
PHST- 2022/02/19 06:00 [medline]
PHST- 2021/04/06 05:34 [entrez]
AID - 2159-8290.CD-20-1616 [pii]
AID - 10.1158/2159-8290.CD-20-1616 [doi]
PST - ppublish
SO  - Cancer Discov. 2021 Jun;11(6):1345-1352. doi: 10.1158/2159-8290.CD-20-1616. Epub 
      2021 Apr 5.

PMID- 33419772
OWN - NLM
STAT- MEDLINE
DCOM- 20210625
LR  - 20210625
IS  - 1538-7445 (Electronic)
IS  - 0008-5472 (Linking)
VI  - 81
IP  - 6
DP  - 2021 Mar 15
TI  - HDAC5 Loss Impairs RB Repression of Pro-Oncogenic Genes and Confers CDK4/6 
      Inhibitor Resistance in Cancer.
PG  - 1486-1499
LID - 10.1158/0008-5472.CAN-20-2828 [doi]
AB  - The tumor-suppressor protein RB acts as a transcription repressor via interaction 
      of its pocket domain with an LXCXE motif in histone deacetylase (HDAC) proteins 
      such as HDAC1. Here, we demonstrate that HDAC5 deficient for the LXCXE motif 
      interacts with both RB-N (via an FXXXV motif) and RB-C segments, and such 
      interactions are diminished by phosphorylation of RB serine-249/threonine-252 and 
      threonine-821. HDAC5 was frequently downregulated or deleted in human cancers 
      such as prostate cancer. Loss of HDAC5 increased histone H3 lysine 27 acetylation 
      (H3K27-ac) and circumvented RB-mediated repression of cell-cycle-related 
      pro-oncogenic genes. HDAC5 loss also conferred resistance to CDK4/6 inhibitors 
      such as palbociclib in prostate and breast cancer cells in vitro and prostate 
      tumors in vivo, but this effect was overcome by the BET-CBP/p300 dual inhibitor 
      NEO2734. Our findings reveal an unknown role of HDAC5 in RB-mediated histone 
      deacetylation and gene repression and define a new mechanism modulating CDK4/6 
      inhibitor therapeutic sensitivity in cancer cells. SIGNIFICANCE: This study 
      defines a previously uncharacterized role of HDAC5 in tumor suppression and 
      provides a viable strategy to overcome CDK4/6 inhibitor resistance in 
      HDAC5-deficent cancer.
CI  - ©2021 American Association for Cancer Research.
FAU - Zhou, Yingke
AU  - Zhou Y
AD  - Department of Pancreatic Surgery, Union Hospital, Tongji Medical College, 
      Huazhong University of Science and Technology, Wuhan, China.
AD  - Department of Biochemistry and Molecular Biology, Mayo Clinic College of Medicine 
      and Science, Rochester, Minnesota.
FAU - Jin, Xin
AU  - Jin X
AUID- ORCID: 0000-0001-6461-6005
AD  - Department of Biochemistry and Molecular Biology, Mayo Clinic College of Medicine 
      and Science, Rochester, Minnesota.
AD  - Cancer Center, Union Hospital, Tongji Medical College, Huazhong University of 
      Science and Technology, Wuhan, China.
FAU - Ma, Jian
AU  - Ma J
AD  - Department of Biochemistry and Molecular Biology, Mayo Clinic College of Medicine 
      and Science, Rochester, Minnesota.
FAU - Ding, Donglin
AU  - Ding D
AD  - Department of Biochemistry and Molecular Biology, Mayo Clinic College of Medicine 
      and Science, Rochester, Minnesota.
FAU - Huang, Zhenlin
AU  - Huang Z
AUID- ORCID: 0000-0003-2751-6413
AD  - Department of Biochemistry and Molecular Biology, Mayo Clinic College of Medicine 
      and Science, Rochester, Minnesota.
FAU - Sheng, Haoyue
AU  - Sheng H
AD  - Department of Biochemistry and Molecular Biology, Mayo Clinic College of Medicine 
      and Science, Rochester, Minnesota.
FAU - Yan, Yuqian
AU  - Yan Y
AD  - Department of Biochemistry and Molecular Biology, Mayo Clinic College of Medicine 
      and Science, Rochester, Minnesota.
FAU - Pan, Yunqian
AU  - Pan Y
AD  - Department of Biochemistry and Molecular Biology, Mayo Clinic College of Medicine 
      and Science, Rochester, Minnesota.
FAU - Wei, Ting
AU  - Wei T
AD  - Division of Biomedical Statistics and Informatics, Mayo Clinic College of 
      Medicine and Science, Rochester, Minnesota.
FAU - Wang, Liguo
AU  - Wang L
AUID- ORCID: 0000-0003-2072-4826
AD  - Division of Biomedical Statistics and Informatics, Mayo Clinic College of 
      Medicine and Science, Rochester, Minnesota.
FAU - Wu, Heshui
AU  - Wu H
AD  - Department of Pancreatic Surgery, Union Hospital, Tongji Medical College, 
      Huazhong University of Science and Technology, Wuhan, China. 
      huang.haojie@mayo.edu heshuiwu@hust.edu.cn.
FAU - Huang, Haojie
AU  - Huang H
AUID- ORCID: 0000-0003-2751-6413
AD  - Department of Biochemistry and Molecular Biology, Mayo Clinic College of Medicine 
      and Science, Rochester, Minnesota. huang.haojie@mayo.edu heshuiwu@hust.edu.cn.
AD  - Department of Urology, Mayo Clinic College of Medicine and Science, Rochester, 
      Minnesota.
AD  - Mayo Clinic Cancer Center, Mayo Clinic College of Medicine and Science, 
      Rochester, Minnesota.
LA  - eng
PT  - Journal Article
PT  - Research Support, Non-U.S. Gov't
DEP - 20210108
PL  - United States
TA  - Cancer Res
JT  - Cancer research
JID - 2984705R
RN  - 0 (Benzimidazoles)
RN  - 0 (Histones)
RN  - 0 (NEO2734)
RN  - 0 (Piperazines)
RN  - 0 (Protein Kinase Inhibitors)
RN  - 0 (Pyridines)
RN  - 0 (Pyridones)
RN  - 0 (RB1 protein, human)
RN  - 0 (Retinoblastoma Binding Proteins)
RN  - EC 2.3.2.27 (Ubiquitin-Protein Ligases)
RN  - EC 2.7.11.22 (CDK4 protein, human)
RN  - EC 2.7.11.22 (CDK6 protein, human)
RN  - EC 2.7.11.22 (Cyclin-Dependent Kinase 4)
RN  - EC 2.7.11.22 (Cyclin-Dependent Kinase 6)
RN  - EC 3.5.1.98 (HDAC5 protein, human)
RN  - EC 3.5.1.98 (Histone Deacetylases)
RN  - G9ZF61LE7G (palbociclib)
SB  - IM
MH  - Acetylation
MH  - Antineoplastic Combined Chemotherapy Protocols/*pharmacology/therapeutic use
MH  - Benzimidazoles/pharmacology/therapeutic use
MH  - Breast Neoplasms/*drug therapy/genetics/pathology
MH  - Cell Line, Tumor
MH  - Cell Proliferation/drug effects/genetics
MH  - Cyclin-Dependent Kinase 4/antagonists & inhibitors
MH  - Cyclin-Dependent Kinase 6/antagonists & inhibitors
MH  - Drug Resistance, Neoplasm/drug effects/*genetics
MH  - Female
MH  - Gene Expression Regulation, Neoplastic
MH  - Gene Knockdown Techniques
MH  - Histone Deacetylases/*genetics/metabolism
MH  - Histones/metabolism
MH  - Humans
MH  - Male
MH  - Phosphorylation
MH  - Piperazines/pharmacology/therapeutic use
MH  - Prostatic Neoplasms/*drug therapy/genetics/pathology
MH  - Protein Kinase Inhibitors/pharmacology/therapeutic use
MH  - Pyridines/pharmacology/therapeutic use
MH  - Pyridones/pharmacology/therapeutic use
MH  - RNA-Seq
MH  - Retinoblastoma Binding Proteins/*metabolism
MH  - Ubiquitin-Protein Ligases/*metabolism
EDAT- 2021/01/10 06:00
MHDA- 2021/06/29 06:00
CRDT- 2021/01/09 05:30
PHST- 2020/08/22 00:00 [received]
PHST- 2020/12/11 00:00 [revised]
PHST- 2021/01/04 00:00 [accepted]
PHST- 2021/01/10 06:00 [pubmed]
PHST- 2021/06/29 06:00 [medline]
PHST- 2021/01/09 05:30 [entrez]
AID - 0008-5472.CAN-20-2828 [pii]
AID - 10.1158/0008-5472.CAN-20-2828 [doi]
PST - ppublish
SO  - Cancer Res. 2021 Mar 15;81(6):1486-1499. doi: 10.1158/0008-5472.CAN-20-2828. Epub 
      2021 Jan 8.

PMID- 24336569
OWN - NLM
STAT- MEDLINE
DCOM- 20140123
LR  - 20220410
IS  - 1095-9203 (Electronic)
IS  - 0036-8075 (Print)
IS  - 0036-8075 (Linking)
VI  - 343
IP  - 6166
DP  - 2014 Jan 3
TI  - Genetic screens in human cells using the CRISPR-Cas9 system.
PG  - 80-4
LID - 10.1126/science.1246981 [doi]
AB  - The bacterial clustered regularly interspaced short palindromic repeats 
      (CRISPR)-Cas9 system for genome editing has greatly expanded the toolbox for 
      mammalian genetics, enabling the rapid generation of isogenic cell lines and mice 
      with modified alleles. Here, we describe a pooled, loss-of-function genetic 
      screening approach suitable for both positive and negative selection that uses a 
      genome-scale lentiviral single-guide RNA (sgRNA) library. sgRNA expression 
      cassettes were stably integrated into the genome, which enabled a complex mutant 
      pool to be tracked by massively parallel sequencing. We used a library containing 
      73,000 sgRNAs to generate knockout collections and performed screens in two human 
      cell lines. A screen for resistance to the nucleotide analog 6-thioguanine 
      identified all expected members of the DNA mismatch repair pathway, whereas 
      another for the DNA topoisomerase II (TOP2A) poison etoposide identified TOP2A, 
      as expected, and also cyclin-dependent kinase 6, CDK6. A negative selection 
      screen for essential genes identified numerous gene sets corresponding to 
      fundamental processes. Last, we show that sgRNA efficiency is associated with 
      specific sequence motifs, enabling the prediction of more effective sgRNAs. 
      Collectively, these results establish Cas9/sgRNA screens as a powerful tool for 
      systematic genetic analysis in mammalian cells.
FAU - Wang, Tim
AU  - Wang T
AD  - Department of Biology, Massachusetts Institute of Technology (MIT), Cambridge, MA 
      02139, USA.
FAU - Wei, Jenny J
AU  - Wei JJ
FAU - Sabatini, David M
AU  - Sabatini DM
FAU - Lander, Eric S
AU  - Lander ES
LA  - eng
GR  - R01 CA103866/CA/NCI NIH HHS/United States
GR  - U54 HG003067/HG/NHGRI NIH HHS/United States
GR  - CA103866/CA/NCI NIH HHS/United States
GR  - 2U54HG003067-10/HG/NHGRI NIH HHS/United States
PT  - Evaluation Study
PT  - Journal Article
PT  - Research Support, N.I.H., Extramural
PT  - Research Support, Non-U.S. Gov't
PT  - Research Support, U.S. Gov't, Non-P.H.S.
DEP - 20131212
TA  - Science
JT  - Science (New York, N.Y.)
JID - 0404511
RN  - 0 (Antigens, Neoplasm)
RN  - 0 (Antimetabolites, Antineoplastic)
RN  - 0 (Antineoplastic Agents, Phytogenic)
RN  - 0 (DNA-Binding Proteins)
RN  - 0 (Poly-ADP-Ribose Binding Proteins)
RN  - 63231-63-0 (RNA)
RN  - 6PLQ3CP4P3 (Etoposide)
RN  - EC 5.99.1.3 (DNA Topoisomerases, Type II)
RN  - EC 5.99.1.3 (TOP2A protein, human)
RN  - EC 5.99.1.3 (Top2a protein, mouse)
RN  - FTK8U1GZNX (Thioguanine)
SB  - IM
MH  - Antigens, Neoplasm/genetics
MH  - Antimetabolites, Antineoplastic/pharmacology
MH  - Antineoplastic Agents, Phytogenic/pharmacology
MH  - *Clustered Regularly Interspaced Short Palindromic Repeats
MH  - DNA Mismatch Repair/genetics
MH  - DNA Topoisomerases, Type II/genetics
MH  - DNA-Binding Proteins/antagonists & inhibitors/genetics
MH  - Drug Resistance, Neoplasm/genetics
MH  - Etoposide/pharmacology
MH  - *Gene Knockout Techniques
MH  - Gene Library
MH  - *Genetic Testing
MH  - Genome-Wide Association Study/*methods
MH  - Humans
MH  - Poly-ADP-Ribose Binding Proteins
MH  - RNA/*genetics
MH  - Thioguanine/pharmacology
PMC - PMC3972032
MID - NIHMS563765
EDAT- 2013/12/18 06:00
MHDA- 2014/01/24 06:00
CRDT- 2013/12/17 06:00
PHST- 2013/12/17 06:00 [entrez]
PHST- 2013/12/18 06:00 [pubmed]
PHST- 2014/01/24 06:00 [medline]
AID - science.1246981 [pii]
AID - 10.1126/science.1246981 [doi]
PST - ppublish
SO  - Science. 2014 Jan 3;343(6166):80-4. doi: 10.1126/science.1246981. Epub 2013 Dec 
      12.

PMID- 30478914
OWN - NLM
STAT- MEDLINE
DCOM- 20200113
LR  - 20200309
IS  - 1097-0215 (Electronic)
IS  - 0020-7136 (Print)
IS  - 0020-7136 (Linking)
VI  - 145
IP  - 5
DP  - 2019 Sep 1
TI  - Molecular mechanisms of resistance to CDK4/6 inhibitors in breast cancer: A 
      review.
PG  - 1179-1188
LID - 10.1002/ijc.32020 [doi]
AB  - Deregulation of the cyclin D-CDK4/6-INK4-RB pathway leading to uncontrolled cell 
      proliferation, is frequently observed in breast cancer. Currently, three 
      selective CDK4/6 inhibitors have been FDA approved: palbociclib, ribociclib and 
      abemaciclib. Despite promising clinical outcomes, intrinsic or acquired 
      resistance to CDK4/6 inhibitors has limited the success of these treatments; 
      therefore, the development of various strategies to overcome this resistance is 
      of great importance. We highlight the various mechanisms that are directly or 
      indirectly responsible for resistance to CDK4/6 inhibitors, categorizing them 
      into two broad groups; cell cycle-specific mechanisms and cell cycle-nonspecific 
      mechanisms. Elucidation of the diverse mechanisms through which resistance to 
      CDK4/6 inhibitors occurs, may aid in the design of novel therapeutic strategies 
      to improve patient outcomes. This review summarizes the currently available 
      knowledge regarding mechanisms of resistance to CDK4/6 inhibitors, and possible 
      therapeutic strategies that may overcome this resistance as well.
CI  - © 2018 The Authors. International Journal of Cancer published by John Wiley & 
      Sons Ltd on behalf of UICC.
FAU - Pandey, Kamal
AU  - Pandey K
AUID- ORCID: 0000-0003-2144-0577
AD  - Medical Oncology, Department of Internal Medicine, CHA Bundang Medical Center, 
      CHA University, Seongnam, South Korea.
AD  - Department of Biomedical Science, The Graduate School, CHA University, Seongnam, 
      South Korea.
FAU - An, Hee-Jung
AU  - An HJ
AUID- ORCID: 0000-0002-2153-1420
AD  - Department of Pathology, CHA Bundang Medical Center, CHA University, Seongnam, 
      South Korea.
FAU - Kim, Seung Ki
AU  - Kim SK
AD  - Department of Surgery, CHA Bundang Medical Center, CHA University, Seongnam, 
      South Korea.
FAU - Lee, Seung Ah
AU  - Lee SA
AD  - Department of Surgery, CHA Bundang Medical Center, CHA University, Seongnam, 
      South Korea.
FAU - Kim, Sewha
AU  - Kim S
AD  - Department of Pathology, CHA Bundang Medical Center, CHA University, Seongnam, 
      South Korea.
FAU - Lim, Sun Min
AU  - Lim SM
AD  - Medical Oncology, Department of Internal Medicine, CHA Bundang Medical Center, 
      CHA University, Seongnam, South Korea.
FAU - Kim, Gun Min
AU  - Kim GM
AD  - Division of Medical Oncology, Department of Internal Medicine, Yonsei University 
      College of Medicine, Seoul, South Korea.
FAU - Sohn, Joohyuk
AU  - Sohn J
AD  - Division of Medical Oncology, Department of Internal Medicine, Yonsei University 
      College of Medicine, Seoul, South Korea.
FAU - Moon, Yong Wha
AU  - Moon YW
AD  - Medical Oncology, Department of Internal Medicine, CHA Bundang Medical Center, 
      CHA University, Seongnam, South Korea.
LA  - eng
PT  - Journal Article
PT  - Research Support, Non-U.S. Gov't
PT  - Review
DEP - 20190107
TA  - Int J Cancer
JT  - International journal of cancer
JID - 0042124
RN  - 0 (Protein Kinase Inhibitors)
RN  - EC 2.7.11.22 (CDK4 protein, human)
RN  - EC 2.7.11.22 (CDK6 protein, human)
RN  - EC 2.7.11.22 (Cyclin-Dependent Kinase 4)
RN  - EC 2.7.11.22 (Cyclin-Dependent Kinase 6)
SB  - IM
MH  - Breast Neoplasms/*drug therapy/enzymology/pathology
MH  - Cell Cycle/drug effects
MH  - Cyclin-Dependent Kinase 4/*antagonists & inhibitors
MH  - Cyclin-Dependent Kinase 6/*antagonists & inhibitors
MH  - Drug Resistance, Neoplasm
MH  - Humans
MH  - Protein Kinase Inhibitors/*pharmacology
PMC - PMC6767051
OTO - NOTNLM
OT  - *CDK4/6
OT  - *drug resistance
OT  - *estrogen receptor-positive breast cancer
EDAT- 2018/11/28 06:00
MHDA- 2020/01/14 06:00
CRDT- 2018/11/28 06:00
PHST- 2018/09/01 00:00 [received]
PHST- 2018/11/06 00:00 [revised]
PHST- 2018/11/19 00:00 [accepted]
PHST- 2018/11/28 06:00 [pubmed]
PHST- 2020/01/14 06:00 [medline]
PHST- 2018/11/28 06:00 [entrez]
AID - IJC32020 [pii]
AID - 10.1002/ijc.32020 [doi]
PST - ppublish
SO  - Int J Cancer. 2019 Sep 1;145(5):1179-1188. doi: 10.1002/ijc.32020. Epub 2019 Jan 
      7.

PMID- 34433817
OWN - NLM
STAT- MEDLINE
DCOM- 20210924
LR  - 20211005
IS  - 2041-1723 (Electronic)
IS  - 2041-1723 (Linking)
VI  - 12
IP  - 1
DP  - 2021 Aug 25
TI  - Co-targeting CDK4/6 and AKT with endocrine therapy prevents progression in CDK4/6 
      inhibitor and endocrine therapy-resistant breast cancer.
PG  - 5112
LID - 10.1038/s41467-021-25422-9 [doi]
LID - 5112
AB  - CDK4/6 inhibitors (CDK4/6i) combined with endocrine therapy have shown impressive 
      efficacy in estrogen receptor-positive advanced breast cancer. However, most 
      patients will eventually experience disease progression on this combination, 
      underscoring the need for effective subsequent treatments or better initial 
      therapies. Here, we show that triple inhibition with fulvestrant, CDK4/6i and AKT 
      inhibitor (AKTi) durably impairs growth of breast cancer cells, prevents 
      progression and reduces metastasis of tumor xenografts resistant to 
      CDK4/6i-fulvestrant combination or fulvestrant alone. Importantly, switching from 
      combined fulvestrant and CDK4/6i upon resistance to dual combination with AKTi 
      and fulvestrant does not prevent tumor progression. Furthermore, triple 
      combination with AKTi significantly inhibits growth of patient-derived xenografts 
      resistant to combined CDK4/6i and fulvestrant. Finally, high phospho-AKT levels 
      in metastasis of breast cancer patients treated with a combination of CDK4/6i and 
      endocrine therapy correlates with shorter progression-free survival. Our findings 
      support the clinical development of ER, CDK4/6 and AKT co-targeting strategies 
      following progression on CDK4/6i and endocrine therapy combination, and in tumors 
      exhibiting high phospho-AKT levels, which are associated with worse clinical 
      outcome.
CI  - © 2021. The Author(s).
FAU - Alves, Carla L
AU  - Alves CL
AUID- ORCID: 0000-0003-2266-9349
AD  - Department of Cancer and Inflammation Research, Institute of Molecular Medicine, 
      University of Southern Denmark, Odense, Denmark. calves@health.sdu.dk.
FAU - Ehmsen, Sidse
AU  - Ehmsen S
AUID- ORCID: 0000-0002-4807-6325
AD  - Department of Cancer and Inflammation Research, Institute of Molecular Medicine, 
      University of Southern Denmark, Odense, Denmark.
AD  - Department of Oncology, Institute of Clinical Research, Odense University 
      Hospital, Odense, Denmark.
FAU - Terp, Mikkel G
AU  - Terp MG
AD  - Department of Cancer and Inflammation Research, Institute of Molecular Medicine, 
      University of Southern Denmark, Odense, Denmark.
FAU - Portman, Neil
AU  - Portman N
AD  - Garvan Institute of Medical Research, Sydney, NSW, Australia.
AD  - St. Vincent's Clinical School, Faculty of Medicine, University of New South Wales 
      Sydney, Sydney, NSW, Australia.
FAU - Tuttolomondo, Martina
AU  - Tuttolomondo M
AUID- ORCID: 0000-0001-5440-5220
AD  - Department of Cancer and Inflammation Research, Institute of Molecular Medicine, 
      University of Southern Denmark, Odense, Denmark.
FAU - Gammelgaard, Odd L
AU  - Gammelgaard OL
AUID- ORCID: 0000-0002-5911-7276
AD  - Department of Cancer and Inflammation Research, Institute of Molecular Medicine, 
      University of Southern Denmark, Odense, Denmark.
FAU - Hundebøl, Monique F
AU  - Hundebøl MF
AD  - Department of Cancer and Inflammation Research, Institute of Molecular Medicine, 
      University of Southern Denmark, Odense, Denmark.
FAU - Kaminska, Kamila
AU  - Kaminska K
AD  - Division of Oncology and Pathology, Department of Clinical Sciences, Lund 
      University, Lund, Sweden.
FAU - Johansen, Lene E
AU  - Johansen LE
AD  - Department of Cancer and Inflammation Research, Institute of Molecular Medicine, 
      University of Southern Denmark, Odense, Denmark.
FAU - Bak, Martin
AU  - Bak M
AUID- ORCID: 0000-0002-6490-2519
AD  - Department of Pathology, Sydvestjysk Sygehus, Esbjerg, Denmark.
FAU - Honeth, Gabriella
AU  - Honeth G
AD  - Division of Oncology and Pathology, Department of Clinical Sciences, Lund 
      University, Lund, Sweden.
FAU - Bosch, Ana
AU  - Bosch A
AD  - Division of Oncology and Pathology, Department of Clinical Sciences, Lund 
      University, Lund, Sweden.
FAU - Lim, Elgene
AU  - Lim E
AUID- ORCID: 0000-0001-8065-8838
AD  - Garvan Institute of Medical Research, Sydney, NSW, Australia.
AD  - St. Vincent's Clinical School, Faculty of Medicine, University of New South Wales 
      Sydney, Sydney, NSW, Australia.
FAU - Ditzel, Henrik J
AU  - Ditzel HJ
AUID- ORCID: 0000-0003-3927-5135
AD  - Department of Cancer and Inflammation Research, Institute of Molecular Medicine, 
      University of Southern Denmark, Odense, Denmark. hditzel@health.sdu.dk.
AD  - Department of Oncology, Institute of Clinical Research, Odense University 
      Hospital, Odense, Denmark. hditzel@health.sdu.dk.
AD  - Academy of Geriatric Cancer Research (AgeCare), Odense University Hospital, 
      Odense, Denmark. hditzel@health.sdu.dk.
LA  - eng
PT  - Journal Article
PT  - Research Support, Non-U.S. Gov't
DEP - 20210825
TA  - Nat Commun
JT  - Nature communications
JID - 101528555
RN  - 0 (Protein Kinase Inhibitors)
RN  - 22X328QOC4 (Fulvestrant)
RN  - EC 2.7.11.1 (Proto-Oncogene Proteins c-akt)
RN  - EC 2.7.11.22 (Cyclin-Dependent Kinase 4)
RN  - EC 2.7.11.22 (Cyclin-Dependent Kinase 6)
SB  - IM
EIN - Nat Commun. 2021 Sep 16;12(1):5588. PMID: 34531405
MH  - Breast Neoplasms/*drug therapy/enzymology/genetics
MH  - Cell Line, Tumor
MH  - Cyclin-Dependent Kinase 4/*antagonists & inhibitors/genetics/metabolism
MH  - Cyclin-Dependent Kinase 6/*antagonists & inhibitors/genetics/metabolism
MH  - Disease Progression
MH  - Drug Resistance, Neoplasm
MH  - Drug Therapy, Combination
MH  - Female
MH  - Fulvestrant/*administration & dosage
MH  - Humans
MH  - Molecular Targeted Therapy
MH  - Protein Kinase Inhibitors/*administration & dosage
MH  - Proto-Oncogene Proteins c-akt/genetics/*metabolism
PMC - PMC8387387
COIS- The authors declare no competing interests.
EDAT- 2021/08/27 06:00
MHDA- 2021/09/25 06:00
CRDT- 2021/08/26 05:42
PHST- 2020/02/19 00:00 [received]
PHST- 2021/08/10 00:00 [accepted]
PHST- 2021/08/26 05:42 [entrez]
PHST- 2021/08/27 06:00 [pubmed]
PHST- 2021/09/25 06:00 [medline]
AID - 10.1038/s41467-021-25422-9 [pii]
AID - 25422 [pii]
AID - 10.1038/s41467-021-25422-9 [doi]
PST - epublish
SO  - Nat Commun. 2021 Aug 25;12(1):5112. doi: 10.1038/s41467-021-25422-9.

PMID- 27017286
OWN - NLM
STAT- MEDLINE
DCOM- 20160819
LR  - 20220330
IS  - 1532-1967 (Electronic)
IS  - 0305-7372 (Linking)
VI  - 45
DP  - 2016 Apr
TI  - Targeting CDK4/6 in patients with cancer.
PG  - 129-38
LID - S0305-7372(16)00034-7 [pii]
LID - 10.1016/j.ctrv.2016.03.002 [doi]
AB  - The cyclin D-cyclin dependent kinase (CDK) 4/6-inhibitor of CDK4 
      (INK4)-retinoblastoma (Rb) pathway controls cell cycle progression by regulating 
      the G1-S checkpoint. Dysregulation of the cyclin D-CDK4/6-INK4-Rb pathway results 
      in increased proliferation, and is frequently observed in many types of cancer. 
      Pathway activation can occur through a variety of mechanisms, including gene 
      amplification or rearrangement, loss of negative regulators, epigenetic 
      alterations, and point mutations in key pathway components. Due to the importance 
      of CDK4/6 activity in cancer cells, CDK4/6 inhibitors have emerged as promising 
      candidates for cancer treatment. Moreover, combination of a CDK4/6 inhibitor with 
      other targeted therapies may help overcome acquired or de novo treatment 
      resistance. Ongoing studies include combinations of CDK4/6 inhibitors with 
      endocrine therapy and phosphatidylinositol 3-kinase (PI3K) pathway inhibitors for 
      hormone receptor-positive (HR+) breast cancers, and with selective RAF and MEK 
      inhibitors for tumors with alterations in the mitogen activated protein kinase 
      (MAPK) pathway such as melanoma. In particular, the combination of CDK4/6 
      inhibitors with endocrine therapy, such as palbociclib's recent first-line 
      approval in combination with letrozole, is expected to transform the treatment of 
      HR+ breast cancer. Currently, three selective CDK4/6 inhibitors have been 
      approved or are in late-stage development: palbociclib (PD-0332991), ribociclib 
      (LEE011), and abemaciclib (LY2835219). Here we describe the current preclinical 
      and clinical data for these novel agents and discuss combination strategies with 
      other agents for the treatment of cancer.
CI  - Copyright © 2016 The Authors. Published by Elsevier Ltd.. All rights reserved.
FAU - Hamilton, Erika
AU  - Hamilton E
AD  - Sarah Cannon Research Institute/Tennessee Oncology PLLC, 250 25th Avenue North, 
      Nashville, TN 37203, United States. Electronic address: ehamilton@tnonc.com.
FAU - Infante, Jeffrey R
AU  - Infante JR
AD  - Sarah Cannon Research Institute/Tennessee Oncology PLLC, 250 25th Avenue North, 
      Nashville, TN 37203, United States. Electronic address: jinfante@tnonc.com.
LA  - eng
PT  - Journal Article
PT  - Research Support, Non-U.S. Gov't
PT  - Review
DEP - 20160308
PL  - Netherlands
TA  - Cancer Treat Rev
JT  - Cancer treatment reviews
JID - 7502030
RN  - 0 (Aminopyridines)
RN  - 0 (Antineoplastic Agents)
RN  - 0 (Phosphoinositide-3 Kinase Inhibitors)
RN  - 0 (Piperazines)
RN  - 0 (Purines)
RN  - 0 (Pyridines)
RN  - EC 2.7.11.1 (raf Kinases)
RN  - EC 2.7.11.22 (Cyclin-Dependent Kinase 4)
RN  - EC 2.7.12.2 (Mitogen-Activated Protein Kinase Kinases)
RN  - G9ZF61LE7G (palbociclib)
RN  - TK8ERE8P56 (ribociclib)
SB  - IM
MH  - Aminopyridines/*pharmacology
MH  - Antineoplastic Agents/pharmacology
MH  - Clinical Trials as Topic
MH  - Cyclin-Dependent Kinase 4/*antagonists & inhibitors
MH  - Drug Therapy, Combination
MH  - Humans
MH  - Mitogen-Activated Protein Kinase Kinases/antagonists & inhibitors
MH  - *Neoplasms/drug therapy/genetics/metabolism
MH  - Phosphoinositide-3 Kinase Inhibitors
MH  - Piperazines/*pharmacology
MH  - Purines/*pharmacology
MH  - Pyridines/*pharmacology
MH  - Signal Transduction/*drug effects
MH  - raf Kinases/antagonists & inhibitors
OTO - NOTNLM
OT  - Abemaciclib (LY2835219)
OT  - CDK4/6 inhibitor
OT  - Palbociclib (PD-0332991)
OT  - Ribociclib (LEE011)
EDAT- 2016/03/28 06:00
MHDA- 2016/08/20 06:00
CRDT- 2016/03/28 06:00
PHST- 2015/09/29 00:00 [received]
PHST- 2016/03/01 00:00 [revised]
PHST- 2016/03/02 00:00 [accepted]
PHST- 2016/03/28 06:00 [entrez]
PHST- 2016/03/28 06:00 [pubmed]
PHST- 2016/08/20 06:00 [medline]
AID - S0305-7372(16)00034-7 [pii]
AID - 10.1016/j.ctrv.2016.03.002 [doi]
PST - ppublish
SO  - Cancer Treat Rev. 2016 Apr;45:129-38. doi: 10.1016/j.ctrv.2016.03.002. Epub 2016 
      Mar 8.

PMID- 30806829
OWN - NLM
STAT- MEDLINE
DCOM- 20200713
LR  - 20200713
IS  - 1534-6269 (Electronic)
IS  - 1523-3790 (Print)
IS  - 1523-3790 (Linking)
VI  - 21
IP  - 3
DP  - 2019 Feb 26
TI  - CDK 4/6 Inhibitors in Breast Cancer: Current Controversies and Future Directions.
PG  - 25
LID - 10.1007/s11912-019-0769-3 [doi]
AB  - PURPOSE OF REVIEW: To describe the clinical role of CDK 4/6 inhibitors in hormone 
      receptor-positive (HR+) metastatic breast cancer (HR+ MBC) as well as current 
      controversies and evolving areas of research. RECENT FINDINGS: Palbociclib, 
      ribociclib, and abemaciclib are each approved in combination with an aromatase 
      inhibitor or fulvestrant for HR+ MBC. Abemaciclib is also approved as monotherapy 
      for pre-treated patients. Key questions in the field include whether all patients 
      with HR+ MBC should receive a CDK 4/6 inhibitor up front versus later line, 
      impact on overall survival, role of continued CDK 4/6 blockade, mechanism of 
      clinical resistance, and treatment sequencing. The development of CDK 4/6 
      inhibitors has changed the therapeutic management of HR+ MBC. Additional research 
      is needed to determine optimal treatment sequencing, understand mechanisms 
      governing resistance, and develop novel therapeutic strategies to circumvent or 
      overcome clinical resistance and further improve the outcomes of patients with 
      MBC.
FAU - Spring, Laura M
AU  - Spring LM
AD  - Massachusetts General Hospital Cancer Center, Harvard Medical School, Lawrence 
      House 304, 10 North Grove St, Boston, MA, 02114, USA.
FAU - Wander, Seth A
AU  - Wander SA
AD  - Massachusetts General Hospital Cancer Center, Harvard Medical School, Lawrence 
      House 304, 10 North Grove St, Boston, MA, 02114, USA.
FAU - Zangardi, Mark
AU  - Zangardi M
AD  - Massachusetts General Hospital Cancer Center, Harvard Medical School, Lawrence 
      House 304, 10 North Grove St, Boston, MA, 02114, USA.
FAU - Bardia, Aditya
AU  - Bardia A
AD  - Massachusetts General Hospital Cancer Center, Harvard Medical School, Lawrence 
      House 304, 10 North Grove St, Boston, MA, 02114, USA. 
      Bardia.Aditya@mgh.harvard.edu.
LA  - eng
GR  - KL2 TR002542/TR/NCATS NIH HHS/United States
GR  - L30 CA220758/CA/NCI NIH HHS/United States
GR  - T32 CA009172/CA/NCI NIH HHS/United States
PT  - Journal Article
PT  - Research Support, N.I.H., Extramural
PT  - Review
DEP - 20190226
TA  - Curr Oncol Rep
JT  - Current oncology reports
JID - 100888967
RN  - 0 (Antineoplastic Agents)
RN  - 0 (Protein Kinase Inhibitors)
RN  - EC 2.7.11.22 (CDK4 protein, human)
RN  - EC 2.7.11.22 (CDK6 protein, human)
RN  - EC 2.7.11.22 (Cyclin-Dependent Kinase 4)
RN  - EC 2.7.11.22 (Cyclin-Dependent Kinase 6)
SB  - IM
MH  - Antineoplastic Agents/*therapeutic use
MH  - Breast Neoplasms/*drug therapy/enzymology/pathology
MH  - Cyclin-Dependent Kinase 4/*antagonists & inhibitors
MH  - Cyclin-Dependent Kinase 6/*antagonists & inhibitors
MH  - *Drug Resistance, Neoplasm
MH  - Female
MH  - Humans
MH  - Protein Kinase Inhibitors/*therapeutic use
PMC - PMC6573012
MID - NIHMS1034245
OTO - NOTNLM
OT  - *Abemaciclib
OT  - *Clinical trials
OT  - *Cyclin-dependent kinases 4 and 6
OT  - *Metastatic breast cancer
OT  - *Palbociclib
OT  - *Resistance mechanisms
OT  - *Ribociclib
EDAT- 2019/02/27 06:00
MHDA- 2020/07/14 06:00
CRDT- 2019/02/27 06:00
PHST- 2019/02/27 06:00 [entrez]
PHST- 2019/02/27 06:00 [pubmed]
PHST- 2020/07/14 06:00 [medline]
AID - 10.1007/s11912-019-0769-3 [pii]
AID - 10.1007/s11912-019-0769-3 [doi]
PST - epublish
SO  - Curr Oncol Rep. 2019 Feb 26;21(3):25. doi: 10.1007/s11912-019-0769-3.

PMID- 35025636
OWN - NLM
STAT- MEDLINE
DCOM- 20220128
LR  - 20220716
IS  - 1095-9203 (Electronic)
IS  - 0036-8075 (Print)
IS  - 0036-8075 (Linking)
VI  - 375
IP  - 6577
DP  - 2022 Jan 14
TI  - CDK4 and CDK6 kinases: From basic science to cancer therapy.
PG  - eabc1495
LID - 10.1126/science.abc1495 [doi]
AB  - Cyclin-dependent kinases 4 and 6 (CDK4 and CDK6) and their activating partners, 
      D-type cyclins, link the extracellular environment with the core cell cycle 
      machinery. Constitutive activation of cyclin D–CDK4/6 represents the driving 
      force of tumorigenesis in several cancer types. Small-molecule inhibitors of 
      CDK4/6 have been used with great success in the treatment of hormone 
      receptor–positive breast cancers and are in clinical trials for many other tumor 
      types. Unexpectedly, recent work indicates that inhibition of CDK4/6 affects a 
      wide range of cellular functions such as tumor cell metabolism and antitumor 
      immunity. We discuss how recent advances in understanding CDK4/6 biology are 
      opening new avenues for the future use of cyclin D–CDK4/6 inhibitors in cancer 
      treatment.
FAU - Fassl, Anne
AU  - Fassl A
AUID- ORCID: 0000-0003-2777-0585
AD  - Department of Cancer Biology, Dana-Farber Cancer Institute, Department of 
      Genetics, Blavatnik Institute, Harvard Medical School, Boston, MA 02215, USA.
FAU - Geng, Yan
AU  - Geng Y
AD  - Department of Cancer Biology, Dana-Farber Cancer Institute, Department of 
      Genetics, Blavatnik Institute, Harvard Medical School, Boston, MA 02215, USA.
FAU - Sicinski, Piotr
AU  - Sicinski P
AUID- ORCID: 0000-0002-8859-5234
AD  - Department of Cancer Biology, Dana-Farber Cancer Institute, Department of 
      Genetics, Blavatnik Institute, Harvard Medical School, Boston, MA 02215, USA.
LA  - eng
GR  - P01 CA250959/CA/NCI NIH HHS/United States
GR  - R50 CA243769/CA/NCI NIH HHS/United States
GR  - R01 CA236226/CA/NCI NIH HHS/United States
GR  - P50 CA168504/CA/NCI NIH HHS/United States
GR  - R01 CA202634/CA/NCI NIH HHS/United States
PT  - Journal Article
PT  - Research Support, N.I.H., Extramural
PT  - Review
DEP - 20220114
TA  - Science
JT  - Science (New York, N.Y.)
JID - 0404511
RN  - 0 (Antineoplastic Agents)
RN  - 0 (Protein Kinase Inhibitors)
RN  - EC 2.7.11.22 (Cyclin-Dependent Kinase 4)
RN  - EC 2.7.11.22 (Cyclin-Dependent Kinase 6)
SB  - IM
MH  - Animals
MH  - Antineoplastic Agents/adverse effects/pharmacology/therapeutic use
MH  - Antineoplastic Combined Chemotherapy Protocols/pharmacology/therapeutic use
MH  - Carcinogenesis
MH  - Cell Proliferation/drug effects
MH  - Cellular Senescence
MH  - Clinical Trials as Topic
MH  - Cyclin-Dependent Kinase 4/*antagonists & inhibitors/*metabolism
MH  - Cyclin-Dependent Kinase 6/*antagonists & inhibitors/*metabolism
MH  - Drug Resistance, Neoplasm
MH  - Drug Synergism
MH  - Humans
MH  - Neoplasms/*drug therapy/immunology/metabolism/pathology
MH  - Protein Kinase Inhibitors/pharmacology/therapeutic use
PMC - PMC9048628
MID - NIHMS1793605
EDAT- 2022/01/14 06:00
MHDA- 2022/01/29 06:00
CRDT- 2022/01/13 17:19
PHST- 2022/01/13 17:19 [entrez]
PHST- 2022/01/14 06:00 [pubmed]
PHST- 2022/01/29 06:00 [medline]
AID - 10.1126/science.abc1495 [doi]
PST - ppublish
SO  - Science. 2022 Jan 14;375(6577):eabc1495. doi: 10.1126/science.abc1495. Epub 2022 
      Jan 14.

PMID- 27020857
OWN - NLM
STAT- MEDLINE
DCOM- 20170227
LR  - 20220410
IS  - 1538-7445 (Electronic)
IS  - 0008-5472 (Print)
IS  - 0008-5472 (Linking)
VI  - 76
IP  - 8
DP  - 2016 Apr 15
TI  - Early Adaptation and Acquired Resistance to CDK4/6 Inhibition in Estrogen 
      Receptor-Positive Breast Cancer.
PG  - 2301-13
LID - 10.1158/0008-5472.CAN-15-0728 [doi]
AB  - Small-molecule inhibitors of the CDK4/6 cell-cycle kinases have shown clinical 
      efficacy in estrogen receptor (ER)-positive metastatic breast cancer, although 
      their cytostatic effects are limited by primary and acquired resistance. Here we 
      report that ER-positive breast cancer cells can adapt quickly to CDK4/6 
      inhibition and evade cytostasis, in part, via noncanonical cyclin 
      D1-CDK2-mediated S-phase entry. This adaptation was prevented by cotreatment with 
      hormone therapies or PI3K inhibitors, which reduced the levels of cyclin D1 
      (CCND1) and other G1-S cyclins, abolished pRb phosphorylation, and inhibited 
      activation of S-phase transcriptional programs. Combined targeting of both CDK4/6 
      and PI3K triggered cancer cell apoptosis in vitro and in patient-derived tumor 
      xenograft (PDX) models, resulting in tumor regression and improved disease 
      control. Furthermore, a triple combination of endocrine therapy, CDK4/6, and PI3K 
      inhibition was more effective than paired combinations, provoking rapid tumor 
      regressions in a PDX model. Mechanistic investigations showed that acquired 
      resistance to CDK4/6 inhibition resulted from bypass of cyclin D1-CDK4/6 
      dependency through selection of CCNE1 amplification or RB1 loss. Notably, 
      although PI3K inhibitors could prevent resistance to CDK4/6 inhibitors, they 
      failed to resensitize cells once resistance had been acquired. However, we found 
      that cells acquiring resistance to CDK4/6 inhibitors due to CCNE1 amplification 
      could be resensitized by targeting CDK2. Overall, our results illustrate 
      convergent mechanisms of early adaptation and acquired resistance to CDK4/6 
      inhibitors that enable alternate means of S-phase entry, highlighting strategies 
      to prevent the acquisition of therapeutic resistance to these agents. Cancer Res; 
      76(8); 2301-13. ©2016 AACR.
CI  - ©2016 American Association for Cancer Research.
FAU - Herrera-Abreu, Maria Teresa
AU  - Herrera-Abreu MT
AD  - The Breast Cancer Now Research Centre, Institute of Cancer Research, London, 
      United Kingdom.
FAU - Palafox, Marta
AU  - Palafox M
AD  - Experimental Therapeutics Group, Vall d'Hebron Institute of Oncology, Barcelona, 
      Spain.
FAU - Asghar, Uzma
AU  - Asghar U
AD  - The Breast Cancer Now Research Centre, Institute of Cancer Research, London, 
      United Kingdom.
FAU - Rivas, Martín A
AU  - Rivas MA
AD  - Weill Cornell Medicine, Cornell University, New York, New York.
FAU - Cutts, Rosalind J
AU  - Cutts RJ
AD  - The Breast Cancer Now Research Centre, Institute of Cancer Research, London, 
      United Kingdom.
FAU - Garcia-Murillas, Isaac
AU  - Garcia-Murillas I
AD  - The Breast Cancer Now Research Centre, Institute of Cancer Research, London, 
      United Kingdom.
FAU - Pearson, Alex
AU  - Pearson A
AD  - The Breast Cancer Now Research Centre, Institute of Cancer Research, London, 
      United Kingdom.
FAU - Guzman, Marta
AU  - Guzman M
AD  - Experimental Therapeutics Group, Vall d'Hebron Institute of Oncology, Barcelona, 
      Spain.
FAU - Rodriguez, Olga
AU  - Rodriguez O
AD  - Experimental Therapeutics Group, Vall d'Hebron Institute of Oncology, Barcelona, 
      Spain.
FAU - Grueso, Judit
AU  - Grueso J
AD  - Experimental Therapeutics Group, Vall d'Hebron Institute of Oncology, Barcelona, 
      Spain.
FAU - Bellet, Meritxell
AU  - Bellet M
AD  - Medical Oncology, Hospital Vall d'Hebron, Spain.
FAU - Cortés, Javier
AU  - Cortés J
AD  - Medical Oncology, Hospital Vall d'Hebron, Spain.
FAU - Elliott, Richard
AU  - Elliott R
AD  - The Breast Cancer Now Research Centre, Institute of Cancer Research, London, 
      United Kingdom.
FAU - Pancholi, Sunil
AU  - Pancholi S
AD  - The Breast Cancer Now Research Centre, Institute of Cancer Research, London, 
      United Kingdom.
FAU - Baselga, José
AU  - Baselga J
AD  - Department of Medicine, Memorial Sloan-Kettering Cancer Center, New York, New 
      York.
FAU - Dowsett, Mitch
AU  - Dowsett M
AD  - The Breast Cancer Now Research Centre, Institute of Cancer Research, London, 
      United Kingdom. Academic Department of Biochemistry, Royal Marsden Hospital, 
      London, United Kingdom.
FAU - Martin, Lesley-Ann
AU  - Martin LA
AD  - The Breast Cancer Now Research Centre, Institute of Cancer Research, London, 
      United Kingdom.
FAU - Turner, Nicholas C
AU  - Turner NC
AD  - The Breast Cancer Now Research Centre, Institute of Cancer Research, London, 
      United Kingdom. Breast Unit, Royal Marsden Hospital, London, United Kingdom. 
      nicholas.turner@icr.ac.uk vserra@vhio.net.
FAU - Serra, Violeta
AU  - Serra V
AD  - Experimental Therapeutics Group, Vall d'Hebron Institute of Oncology, Barcelona, 
      Spain. nicholas.turner@icr.ac.uk vserra@vhio.net.
LA  - eng
GR  - P30 CA008748/CA/NCI NIH HHS/United States
PT  - Journal Article
PT  - Research Support, Non-U.S. Gov't
DEP - 20160328
TA  - Cancer Res
JT  - Cancer research
JID - 2984705R
RN  - 0 (Antineoplastic Agents)
RN  - 0 (Piperazines)
RN  - 0 (Pyridines)
RN  - 0 (Receptors, Estrogen)
RN  - EC 2.7.11.22 (Cyclin-Dependent Kinase 4)
RN  - EC 2.7.11.22 (Cyclin-Dependent Kinase 6)
RN  - G9ZF61LE7G (palbociclib)
SB  - IM
EIN - Cancer Res. 2016 Oct 1;76(19):5907. PMID: 27698190
MH  - Animals
MH  - Antineoplastic Agents/pharmacology
MH  - Breast Neoplasms/drug therapy/*enzymology/metabolism
MH  - Cell Line, Tumor
MH  - Cyclin-Dependent Kinase 4/*antagonists & inhibitors
MH  - Cyclin-Dependent Kinase 6/*antagonists & inhibitors
MH  - Drug Resistance, Neoplasm
MH  - Female
MH  - Heterografts
MH  - Humans
MH  - Mice
MH  - Piperazines/therapeutic use
MH  - Pyridines/therapeutic use
MH  - Receptors, Estrogen/*metabolism
PMC - PMC5426059
MID - NIHMS864302
COIS- Disclosure of Potential Conflicts of Interest M. Bellet has received speakers’ 
      bureau honoraria from Astra Zeneca. J. Cortes has received speakers’ bureau 
      honoraria from Novartis. M. Dowsett reports receiving a commercial research grant 
      from Pfizer and has received speakers’ bureau honoraria from Pfizer. L.-A. Martin 
      reports receiving a commercial research grant from PUMA and Pfizer. N.C. Turner 
      reports receiving a commercial research grant from Pfizer and Roche and is a 
      consultant/advisory board member for Novartis, Pfizer, and Roche. No potential 
      conflicts of interest were disclosed by the other authors.
EDAT- 2016/03/30 06:00
MHDA- 2017/02/28 06:00
CRDT- 2016/03/30 06:00
PHST- 2015/03/16 00:00 [received]
PHST- 2016/01/29 00:00 [accepted]
PHST- 2016/03/30 06:00 [entrez]
PHST- 2016/03/30 06:00 [pubmed]
PHST- 2017/02/28 06:00 [medline]
AID - 0008-5472.CAN-15-0728 [pii]
AID - 10.1158/0008-5472.CAN-15-0728 [doi]
PST - ppublish
SO  - Cancer Res. 2016 Apr 15;76(8):2301-13. doi: 10.1158/0008-5472.CAN-15-0728. Epub 
      2016 Mar 28.

PMID- 25587943
OWN - NLM
STAT- MEDLINE
DCOM- 20151005
LR  - 20220321
IS  - 1559-2308 (Electronic)
IS  - 1559-2294 (Print)
IS  - 1559-2294 (Linking)
VI  - 10
IP  - 2
DP  - 2015
TI  - Epigenetic regulation in human melanoma: past and future.
PG  - 103-21
LID - 10.1080/15592294.2014.1003746 [doi]
AB  - The development and progression of melanoma have been attributed to independent 
      or combined genetic and epigenetic events. There has been remarkable progress in 
      understanding melanoma pathogenesis in terms of genetic alterations. However, 
      recent studies have revealed a complex involvement of epigenetic mechanisms in 
      the regulation of gene expression, including methylation, chromatin modification 
      and remodeling, and the diverse activities of non-coding RNAs. The roles of gene 
      methylation and miRNAs have been relatively well studied in melanoma, but other 
      studies have shown that changes in chromatin status and in the differential 
      expression of long non-coding RNAs can lead to altered regulation of key genes. 
      Taken together, they affect the functioning of signaling pathways that influence 
      each other, intersect, and form networks in which local perturbations disturb the 
      activity of the whole system. Here, we focus on how epigenetic events intertwine 
      with these pathways and contribute to the molecular pathogenesis of melanoma.
FAU - Sarkar, Debina
AU  - Sarkar D
AD  - a Auckland Cancer Society Research Center ; University of Auckland ; Auckland , 
      New Zealand.
FAU - Leung, Euphemia Y
AU  - Leung EY
FAU - Baguley, Bruce C
AU  - Baguley BC
FAU - Finlay, Graeme J
AU  - Finlay GJ
FAU - Askarian-Amiri, Marjan E
AU  - Askarian-Amiri ME
LA  - eng
PT  - Journal Article
PT  - Research Support, Non-U.S. Gov't
PT  - Review
TA  - Epigenetics
JT  - Epigenetics
JID - 101265293
RN  - 0 (Histones)
RN  - 0 (MAS1 protein, human)
RN  - 0 (Proto-Oncogene Mas)
RN  - 0 (RNA, Long Noncoding)
SB  - IM
MH  - Carcinogenesis/genetics
MH  - Chromatin Assembly and Disassembly
MH  - DNA Methylation
MH  - *Epigenesis, Genetic
MH  - *Gene Expression Regulation, Neoplastic
MH  - Histones/metabolism
MH  - Humans
MH  - Melanoma/*genetics/pathology
MH  - Protein Processing, Post-Translational
MH  - Proto-Oncogene Mas
MH  - RNA, Long Noncoding/metabolism
MH  - Signal Transduction
PMC - PMC4622872
OTO - NOTNLM
OT  - 5hmC, 5-hydroxymethylcytosine
OT  - 5mC, 5-methylcytosine
OT  - ACE, angiotensin converting enzyme
OT  - ANCR, anti-differentiation non-coding RNA
OT  - ANRIL, antisense noncoding RNA in INK4 locus
OT  - ASK1, apoptosis signal-regulating kinase 1
OT  - ATRA, all-trans retinoic acid
OT  - BANCR, BRAF-activated non-coding RNA
OT  - BCL-2, B-cell lymphoma 2
OT  - BRAF, B-Raf proto-oncogene, serine/threonine kinase
OT  - BRG1, ATP-dependent helicase SMARCA4
OT  - CAF-1, chromatin assembly factor-1
OT  - CBX7, chromobox homolog 7
OT  - CCND1, cyclin D1
OT  - CD28, cluster of differentiation 28
OT  - CDK, cyclin-dependent kinase
OT  - CDKN2A/B, cyclin-dependent kinase inhibitor 2A/B
OT  - CHD8, chromodomain-helicase DNA-binding protein 8
OT  - CREB, cAMP response element-binding protein
OT  - CUDR, cancer upregulated drug resistant
OT  - Cdc6, cell division cycle 6
OT  - DNA methylation/demethylation
OT  - DNMT, DNA methyltransferase
OT  - EMT, epithelial-mesenchymal transition
OT  - ERK, extracellular signal-regulated kinase
OT  - EZH2, enhancer of zeste homolog 2
OT  - GPCRs, G-protein coupled receptors
OT  - GSK3a, glycogen synthase kinase 3 α
OT  - GWAS, genome-wide association study
OT  - HDAC, histone deacetylase
OT  - HOTAIR, HOX antisense intergenic RNA
OT  - IAP, inhibitor of apoptosis
OT  - IDH2, isocitrate dehydrogenase
OT  - IFN, interferon, interleukin 23
OT  - JNK, Jun N-terminal kinase
OT  - Jak/STAT, Janus kinase/signal transducer and activator of transcription
OT  - MAFG, v-maf avian musculoaponeurotic fibrosarcoma oncogene homolog G
OT  - MALAT1, metastasis-associated lung adenocarcinoma transcript 1
OT  - MAPK, mitogen-activated protein kinase
OT  - MC1R, melanocortin-1 receptor
OT  - MGMT, O6-methylguanine-DNA methyltransferase
OT  - MIF, macrophage migration inhibitory factor
OT  - MITF, microphthalmia-associated transcription factor
OT  - MRE, miRNA recognition element
OT  - MeCP2, methyl CpG binding protein 2
OT  - NF-κB, nuclear factor kappa-light-chain-enhancer of activated B cells
OT  - NOD, nucleotide-binding and oligomerization domain
OT  - PBX, pre-B-cell leukemia homeobox
OT  - PEDF, pigment epithelium derived factor
OT  - PI3K, phosphatidylinositol-4, 5-bisphosphate 3-kinase
OT  - PIB5PA, phosphatidylinositol-4, 5-biphosphate 5-phosphatase A
OT  - PKA, protein kinase A
OT  - PRC, polycomb repressor complex
OT  - PSF, PTB associated splicing factor
OT  - PTB, polypyrimidine tract-binding
OT  - PTEN, phosphatase and tensin homolog
OT  - RARB, retinoic acid receptor-β2
OT  - RASSF1A, Ras association domain family 1A
OT  - SETDB1, SET Domain, bifurcated 1
OT  - SPRY4, Sprouty 4
OT  - STAU1, Staufen1
OT  - SWI/SNF, SWItch/Sucrose Non-Fermentable
OT  - TCR, T-cell receptor
OT  - TET, ten eleven translocase
OT  - TGF β, transforming growth factor β
OT  - TINCR, tissue differentiation-inducing non-protein coding RNA
OT  - TOR, target of rapamycin
OT  - TP53, tumor protein 53
OT  - TRAF6, TNF receptor-associated factor 6
OT  - UCA1, urothelial carcinoma-associated 1
OT  - ceRNA, competitive endogenous RNAs
OT  - chromatin modification
OT  - chromatin remodeling
OT  - epigenetics
OT  - gene regulation
OT  - lncRNA, long ncRNA
OT  - melanoma
OT  - miRNA, micro RNA
OT  - ncRNA, non-coding RNA
OT  - ncRNAs
OT  - p14ARF, p14 alternative reading frame
OT  - p16INK4a, p16 inhibitor of CDK4
OT  - pRB, retinoblastoma protein
OT  - snoRNA, small nucleolar RNA
OT  - α-MSHm, α-melanocyte stimulating hormone
EDAT- 2015/01/15 06:00
MHDA- 2015/10/06 06:00
CRDT- 2015/01/15 06:00
PHST- 2015/01/15 06:00 [entrez]
PHST- 2015/01/15 06:00 [pubmed]
PHST- 2015/10/06 06:00 [medline]
AID - 1003746 [pii]
AID - 10.1080/15592294.2014.1003746 [doi]
PST - ppublish
SO  - Epigenetics. 2015;10(2):103-21. doi: 10.1080/15592294.2014.1003746.

PMID- 32145796
OWN - NLM
STAT- MEDLINE
DCOM- 20200318
LR  - 20200318
IS  - 1474-547X (Electronic)
IS  - 0140-6736 (Linking)
VI  - 395
IP  - 10226
DP  - 2020 Mar 7
TI  - Cyclin-dependent kinase 4 and 6 inhibitors for hormone receptor-positive breast 
      cancer: past, present, and future.
PG  - 817-827
LID - S0140-6736(20)30165-3 [pii]
LID - 10.1016/S0140-6736(20)30165-3 [doi]
AB  - The development and approval of cyclin-dependent kinase (CDK) 4 and 6 inhibitors 
      for hormone receptor-positive and human epidermal growth factor receptor 2 
      (HER2)-negative metastatic breast cancer represents a major milestone in cancer 
      therapeutics. Three different oral CDK4/6 inhibitors, palbociclib, ribociclib, 
      and abemaciclib, have significantly improved progression-free survival by a 
      number of months when combined with endocrine therapy. More recently, improvement 
      in overall survival has been reported with ribociclib and abemaciclib. The 
      toxicity profile of all three drugs is well described and generally easily 
      manageable with dose reductions when indicated. More myelotoxicity is observed 
      with palbociclib and ribociclib, but more gastrointestinal toxicity is observed 
      with abemaciclib. Emerging data is shedding light on the resistance mechanisms 
      associated with CDK4/6 inhibitors, including cell cycle alterations and 
      activation of upstream tyrosine kinase receptors. A number of clinical trials are 
      exploring several important questions regarding treatment sequencing, 
      combinatorial strategies, and the use of CDK4/6 inhibitors in the adjuvant and 
      neoadjuvant settings, thereby further expanding and refining the clinical 
      application of CDK4/6 inhibitors for patients with breast cancer.
CI  - Copyright © 2020 Elsevier Ltd. All rights reserved.
FAU - Spring, Laura M
AU  - Spring LM
AD  - Department of Medical Oncology, Massachusetts General Hospital Cancer Center, 
      Harvard Medical School, Boston, MA, USA.
FAU - Wander, Seth A
AU  - Wander SA
AD  - Department of Medical Oncology, Massachusetts General Hospital Cancer Center, 
      Harvard Medical School, Boston, MA, USA.
FAU - Andre, Fabrice
AU  - Andre F
AD  - Department of Medical Oncology, Institut Gustave Roussy, Villejuif, France.
FAU - Moy, Beverly
AU  - Moy B
AD  - Department of Medical Oncology, Massachusetts General Hospital Cancer Center, 
      Harvard Medical School, Boston, MA, USA.
FAU - Turner, Nicholas C
AU  - Turner NC
AD  - Department of Medical Oncology, Royal Marsden Hospital, Institute of Cancer 
      Research, London, UK.
FAU - Bardia, Aditya
AU  - Bardia A
AD  - Department of Medical Oncology, Massachusetts General Hospital Cancer Center, 
      Harvard Medical School, Boston, MA, USA. Electronic address: 
      bardia.aditya@mgh.harvard.edu.
LA  - eng
GR  - KL2 TR002542/TR/NCATS NIH HHS/United States
PT  - Journal Article
PT  - Research Support, N.I.H., Extramural
PT  - Research Support, Non-U.S. Gov't
PT  - Review
PL  - England
TA  - Lancet
JT  - Lancet (London, England)
JID - 2985213R
RN  - 0 (Protein Kinase Inhibitors)
RN  - 0 (Receptors, Estrogen)
RN  - 0 (Receptors, Progesterone)
RN  - EC 2.7.11.22 (CDK4 protein, human)
RN  - EC 2.7.11.22 (CDK6 protein, human)
RN  - EC 2.7.11.22 (Cyclin-Dependent Kinase 4)
RN  - EC 2.7.11.22 (Cyclin-Dependent Kinase 6)
SB  - IM
MH  - Breast Neoplasms/*drug therapy
MH  - Cell Cycle/drug effects
MH  - Clinical Trials as Topic
MH  - Cyclin-Dependent Kinase 4/*antagonists & inhibitors
MH  - Cyclin-Dependent Kinase 6/*antagonists & inhibitors
MH  - Female
MH  - Forecasting
MH  - Humans
MH  - Protein Kinase Inhibitors/*therapeutic use
MH  - Receptors, Estrogen
MH  - Receptors, Progesterone
EDAT- 2020/03/09 06:00
MHDA- 2020/03/19 06:00
CRDT- 2020/03/09 06:00
PHST- 2019/08/30 00:00 [received]
PHST- 2020/01/07 00:00 [revised]
PHST- 2020/01/20 00:00 [accepted]
PHST- 2020/03/09 06:00 [entrez]
PHST- 2020/03/09 06:00 [pubmed]
PHST- 2020/03/19 06:00 [medline]
AID - S0140-6736(20)30165-3 [pii]
AID - 10.1016/S0140-6736(20)30165-3 [doi]
PST - ppublish
SO  - Lancet. 2020 Mar 7;395(10226):817-827. doi: 10.1016/S0140-6736(20)30165-3.

PMID- 32393766
OWN - NLM
STAT- MEDLINE
DCOM- 20200805
LR  - 20220728
IS  - 2041-1723 (Electronic)
IS  - 2041-1723 (Linking)
VI  - 11
IP  - 1
DP  - 2020 May 11
TI  - Acquired resistance to combined BET and CDK4/6 inhibition in triple-negative 
      breast cancer.
PG  - 2350
LID - 10.1038/s41467-020-16170-3 [doi]
LID - 2350
AB  - BET inhibitors are promising therapeutic agents for the treatment of 
      triple-negative breast cancer (TNBC), but the rapid emergence of resistance 
      necessitates investigation of combination therapies and their effects on tumor 
      evolution. Here, we show that palbociclib, a CDK4/6 inhibitor, and paclitaxel, a 
      microtubule inhibitor, synergize with the BET inhibitor JQ1 in TNBC lines. 
      High-complexity DNA barcoding and mathematical modeling indicate a high rate of 
      de novo acquired resistance to these drugs relative to pre-existing resistance. 
      We demonstrate that the combination of JQ1 and palbociclib induces cell division 
      errors, which can increase the chance of developing aneuploidy. Characterizing 
      acquired resistance to combination treatment at a single cell level shows 
      heterogeneous mechanisms including activation of G1-S and senescence pathways. 
      Our results establish a rationale for further investigation of combined BET and 
      CDK4/6 inhibition in TNBC and suggest novel mechanisms of action for these drugs 
      and new vulnerabilities in cells after emergence of resistance.
FAU - Ge, Jennifer Y
AU  - Ge JY
AUID- ORCID: 0000-0003-2933-5261
AD  - Department of Medical Oncology, Dana-Farber Cancer Institute, Boston, MA, 02215, 
      USA.
AD  - Department of Data Sciences, Dana-Farber Cancer Institute, Boston, MA, 02215, 
      USA.
AD  - Harvard-MIT Division of Health Sciences and Technology, Harvard Medical School, 
      Boston, MA, 02115, USA.
FAU - Shu, Shaokun
AU  - Shu S
AD  - Department of Medical Oncology, Dana-Farber Cancer Institute, Boston, MA, 02215, 
      USA.
AD  - Department of Medicine, Harvard Medical School, Boston, MA, 02115, USA.
AD  - Peking University Cancer Hospital and Institute, Beijing, 100142, China.
FAU - Kwon, Mijung
AU  - Kwon M
AD  - Department of Pediatric Oncology, Dana-Farber Cancer Institute, Boston, MA, 
      02215, USA.
AD  - Department of Cell Biology, Harvard Medical School, Boston, MA, 02115, USA.
AD  - Department of Life Science and the Research Center for Cellular Homeostasis, Ewha 
      Womans University, Seoul, 120-750, Korea.
FAU - Jovanović, Bojana
AU  - Jovanović B
AD  - Department of Medical Oncology, Dana-Farber Cancer Institute, Boston, MA, 02215, 
      USA.
AD  - Department of Medicine, Harvard Medical School, Boston, MA, 02115, USA.
AD  - Eli and Edythe L. Broad Institute, Cambridge, MA, 02142, USA.
FAU - Murphy, Katherine
AU  - Murphy K
AD  - Department of Medical Oncology, Dana-Farber Cancer Institute, Boston, MA, 02215, 
      USA.
FAU - Gulvady, Anushree
AU  - Gulvady A
AUID- ORCID: 0000-0002-5451-9380
AD  - Department of Medical Oncology, Dana-Farber Cancer Institute, Boston, MA, 02215, 
      USA.
AD  - Department of Medicine, Harvard Medical School, Boston, MA, 02115, USA.
FAU - Fassl, Anne
AU  - Fassl A
AD  - Department of Cancer Biology, Dana-Farber Cancer Institute, Boston, MA, 02215, 
      USA.
AD  - Department of Genetics, Harvard Medical School, Boston, MA, 02115, USA.
FAU - Trinh, Anne
AU  - Trinh A
AD  - Department of Medical Oncology, Dana-Farber Cancer Institute, Boston, MA, 02215, 
      USA.
AD  - Department of Medicine, Harvard Medical School, Boston, MA, 02115, USA.
FAU - Kuang, Yanan
AU  - Kuang Y
AD  - Belfer Center for Applied Cancer Science, Dana-Farber Cancer Institute, Boston, 
      MA, 02215, USA.
FAU - Heavey, Grace A
AU  - Heavey GA
AD  - Belfer Center for Applied Cancer Science, Dana-Farber Cancer Institute, Boston, 
      MA, 02215, USA.
FAU - Luoma, Adrienne
AU  - Luoma A
AD  - Department of Cancer Immunology and Virology, Dana-Farber Cancer Institute, 
      Boston, MA, 02215, USA.
AD  - Department of Microbiology and Immunobiology, Harvard Medical School, Boston, MA, 
      02115, USA.
FAU - Paweletz, Cloud
AU  - Paweletz C
AD  - Belfer Center for Applied Cancer Science, Dana-Farber Cancer Institute, Boston, 
      MA, 02215, USA.
FAU - Thorner, Aaron R
AU  - Thorner AR
AD  - Department of Medical Oncology, Dana-Farber Cancer Institute, Boston, MA, 02215, 
      USA.
AD  - Center for Cancer Genome Discovery, Dana-Farber Cancer Institute, Boston, MA, 
      02215, USA.
FAU - Wucherpfennig, Kai W
AU  - Wucherpfennig KW
AD  - Department of Cancer Immunology and Virology, Dana-Farber Cancer Institute, 
      Boston, MA, 02215, USA.
AD  - Department of Microbiology and Immunobiology, Harvard Medical School, Boston, MA, 
      02115, USA.
AD  - Ludwig Center at Harvard, Harvard Medical School, Boston, MA, 02115, USA.
FAU - Qi, Jun
AU  - Qi J
AD  - Department of Medicine, Harvard Medical School, Boston, MA, 02115, USA.
AD  - Department of Cancer Biology, Dana-Farber Cancer Institute, Boston, MA, 02215, 
      USA.
FAU - Brown, Myles
AU  - Brown M
AD  - Department of Medical Oncology, Dana-Farber Cancer Institute, Boston, MA, 02215, 
      USA.
AD  - Department of Medicine, Harvard Medical School, Boston, MA, 02115, USA.
AD  - Ludwig Center at Harvard, Harvard Medical School, Boston, MA, 02115, USA.
AD  - Center for Functional Cancer Epigenetics, Dana-Farber Cancer Institute, Boston, 
      MA, 02215, USA.
FAU - Sicinski, Piotr
AU  - Sicinski P
AUID- ORCID: 0000-0002-8859-5234
AD  - Department of Cancer Biology, Dana-Farber Cancer Institute, Boston, MA, 02215, 
      USA.
AD  - Department of Genetics, Harvard Medical School, Boston, MA, 02115, USA.
FAU - McDonald, Thomas O
AU  - McDonald TO
AD  - Department of Data Sciences, Dana-Farber Cancer Institute, Boston, MA, 02215, 
      USA.
AD  - Center for Cancer Evolution, Dana-Farber Cancer Institute, Boston, MA, 02215, 
      USA.
AD  - Department of Biostatistics, Harvard T. H. Chan School of Public Health, Boston, 
      MA, 02115, USA.
AD  - Department of Stem Cell and Regenerative Biology, Harvard University, Cambridge, 
      MA, 02138, USA.
FAU - Pellman, David
AU  - Pellman D
AD  - Department of Pediatric Oncology, Dana-Farber Cancer Institute, Boston, MA, 
      02215, USA.
AD  - Department of Cell Biology, Harvard Medical School, Boston, MA, 02115, USA.
AD  - Ludwig Center at Harvard, Harvard Medical School, Boston, MA, 02115, USA.
AD  - Center for Cancer Evolution, Dana-Farber Cancer Institute, Boston, MA, 02215, 
      USA.
AD  - Department of Pediatrics, Harvard Medical School, Boston, MA, 02115, USA.
FAU - Michor, Franziska
AU  - Michor F
AUID- ORCID: 0000-0003-4869-8842
AD  - Department of Data Sciences, Dana-Farber Cancer Institute, Boston, MA, 02215, 
      USA. michor@jimmy.harvard.edu.
AD  - Eli and Edythe L. Broad Institute, Cambridge, MA, 02142, USA. 
      michor@jimmy.harvard.edu.
AD  - Ludwig Center at Harvard, Harvard Medical School, Boston, MA, 02115, USA. 
      michor@jimmy.harvard.edu.
AD  - Center for Cancer Evolution, Dana-Farber Cancer Institute, Boston, MA, 02215, 
      USA. michor@jimmy.harvard.edu.
AD  - Department of Biostatistics, Harvard T. H. Chan School of Public Health, Boston, 
      MA, 02115, USA. michor@jimmy.harvard.edu.
AD  - Department of Stem Cell and Regenerative Biology, Harvard University, Cambridge, 
      MA, 02138, USA. michor@jimmy.harvard.edu.
FAU - Polyak, Kornelia
AU  - Polyak K
AUID- ORCID: 0000-0002-5964-0382
AD  - Department of Medical Oncology, Dana-Farber Cancer Institute, Boston, MA, 02215, 
      USA. kornelia_polyak@dfci.harvard.edu.
AD  - Department of Medicine, Harvard Medical School, Boston, MA, 02115, USA. 
      kornelia_polyak@dfci.harvard.edu.
AD  - Eli and Edythe L. Broad Institute, Cambridge, MA, 02142, USA. 
      kornelia_polyak@dfci.harvard.edu.
AD  - Ludwig Center at Harvard, Harvard Medical School, Boston, MA, 02115, USA. 
      kornelia_polyak@dfci.harvard.edu.
AD  - Center for Functional Cancer Epigenetics, Dana-Farber Cancer Institute, Boston, 
      MA, 02215, USA. kornelia_polyak@dfci.harvard.edu.
AD  - Center for Cancer Evolution, Dana-Farber Cancer Institute, Boston, MA, 02215, 
      USA. kornelia_polyak@dfci.harvard.edu.
LA  - eng
GR  - R35 CA197623/CA/NCI NIH HHS/United States
GR  - F30 CA228208/CA/NCI NIH HHS/United States
GR  - R01 CA213404/CA/NCI NIH HHS/United States
GR  - U54 CA193461/CA/NCI NIH HHS/United States
GR  - P50 CA168504/CA/NCI NIH HHS/United States
GR  - R01 CA202634/CA/NCI NIH HHS/United States
PT  - Journal Article
PT  - Research Support, N.I.H., Extramural
PT  - Research Support, Non-U.S. Gov't
PT  - Research Support, U.S. Gov't, Non-P.H.S.
DEP - 20200511
TA  - Nat Commun
JT  - Nature communications
JID - 101528555
RN  - 0 ((+)-JQ1 compound)
RN  - 0 (Azepines)
RN  - 0 (DNA, Neoplasm)
RN  - 0 (Piperazines)
RN  - 0 (Proteins)
RN  - 0 (Pyridines)
RN  - 0 (Retinoblastoma Protein)
RN  - 0 (Triazoles)
RN  - 0 (bromodomain and extra-terminal domain protein, human)
RN  - EC 2.7.11.22 (Cyclin-Dependent Kinase 4)
RN  - EC 2.7.11.22 (Cyclin-Dependent Kinase 6)
RN  - G9ZF61LE7G (palbociclib)
RN  - P88XT4IS4D (Paclitaxel)
SB  - IM
MH  - Animals
MH  - Azepines/pharmacology
MH  - Cell Cycle Checkpoints/drug effects
MH  - Cell Proliferation/drug effects
MH  - Clone Cells
MH  - Cyclin-Dependent Kinase 4/*antagonists & inhibitors/metabolism
MH  - Cyclin-Dependent Kinase 6/*antagonists & inhibitors/metabolism
MH  - DNA, Neoplasm/metabolism
MH  - *Drug Resistance, Neoplasm/drug effects
MH  - Drug Synergism
MH  - Female
MH  - Gene Expression Regulation, Neoplastic/drug effects
MH  - Mice
MH  - Models, Biological
MH  - Mutation/genetics
MH  - Paclitaxel/pharmacology
MH  - Piperazines/pharmacology
MH  - Ploidies
MH  - Proteins/*antagonists & inhibitors/metabolism
MH  - Pyridines/pharmacology
MH  - Retinoblastoma Protein/genetics/metabolism
MH  - Treatment Outcome
MH  - Triazoles/pharmacology
MH  - Triple Negative Breast Neoplasms/*drug therapy/genetics
MH  - Up-Regulation/drug effects/genetics
PMC - PMC7214447
COIS- The authors declare the following competing interests: K.P. and P.S. received 
      research support and were consultants to Novartis Institutes for BioMedical 
      Research during the execution of this study. K.P. serves on the scientific 
      advisory board of Farcast Biosciences and Acrivon Therapeutics. M.B. receives 
      sponsored research support from Novartis, serves on the scientific advisory board 
      of Kronos Bio, and is a consultant to GTx, Inc., Aleta Biotherapeutics, and H3 
      Biomedicine.
EDAT- 2020/05/13 06:00
MHDA- 2020/08/06 06:00
CRDT- 2020/05/13 06:00
PHST- 2019/10/24 00:00 [received]
PHST- 2020/04/20 00:00 [accepted]
PHST- 2020/05/13 06:00 [entrez]
PHST- 2020/05/13 06:00 [pubmed]
PHST- 2020/08/06 06:00 [medline]
AID - 10.1038/s41467-020-16170-3 [pii]
AID - 16170 [pii]
AID - 10.1038/s41467-020-16170-3 [doi]
PST - epublish
SO  - Nat Commun. 2020 May 11;11(1):2350. doi: 10.1038/s41467-020-16170-3.

PMID- 26947331
OWN - NLM
STAT- MEDLINE
DCOM- 20170601
LR  - 20220410
IS  - 1474-5488 (Electronic)
IS  - 1470-2045 (Linking)
VI  - 17
IP  - 4
DP  - 2016 Apr
TI  - Fulvestrant plus palbociclib versus fulvestrant plus placebo for treatment of 
      hormone-receptor-positive, HER2-negative metastatic breast cancer that progressed 
      on previous endocrine therapy (PALOMA-3): final analysis of the multicentre, 
      double-blind, phase 3 randomised controlled trial.
PG  - 425-439
LID - S1470-2045(15)00613-0 [pii]
LID - 10.1016/S1470-2045(15)00613-0 [doi]
AB  - BACKGROUND: In the PALOMA-3 study, the combination of the CDK4 and CDK6 inhibitor 
      palbociclib and fulvestrant was associated with significant improvements in 
      progression-free survival compared with fulvestrant plus placebo in patients with 
      metastatic breast cancer. Identification of patients most suitable for the 
      addition of palbociclib to endocrine therapy after tumour recurrence is crucial 
      for treatment optimisation in metastatic breast cancer. We aimed to confirm our 
      earlier findings with this extended follow-up and show our results for subgroup 
      and biomarker analyses. METHODS: In this multicentre, double-blind, randomised 
      phase 3 study, women aged 18 years or older with hormone-receptor-positive, 
      HER2-negative metastatic breast cancer that had progressed on previous endocrine 
      therapy were stratified by sensitivity to previous hormonal therapy, menopausal 
      status, and presence of visceral metastasis at 144 centres in 17 countries. 
      Eligible patients-ie, any menopausal status, Eastern Cooperative Oncology Group 
      performance status 0-1, measurable disease or bone disease only, and disease 
      relapse or progression after previous endocrine therapy for advanced disease 
      during treatment or within 12 months of completion of adjuvant therapy-were 
      randomly assigned (2:1) via a centralised interactive web-based and voice-based 
      randomisation system to receive oral palbociclib (125 mg daily for 3 weeks 
      followed by a week off over 28-day cycles) plus 500 mg fulvestrant (intramuscular 
      injection on days 1 and 15 of cycle 1; then on day 1 of subsequent 28-day cycles) 
      or placebo plus fulvestrant. The primary endpoint was investigator-assessed 
      progression-free survival. Analysis was by intention to treat. We also assessed 
      endocrine therapy resistance by clinical parameters, quantitative 
      hormone-receptor expression, and tumour PIK3CA mutational status in circulating 
      DNA at baseline. This study is registered with ClinicalTrials.gov, NCT01942135. 
      FINDINGS: Between Oct 7, 2013, and Aug 26, 2014, 521 patients were randomly 
      assigned, 347 to fulvestrant plus palbociclib and 174 to fulvestrant plus 
      placebo. Study enrolment is closed and overall survival follow-up is in progress. 
      By March 16, 2015, 259 progression-free-survival events had occurred (145 in the 
      fulvestrant plus palbociclib group and 114 in the fulvestrant plus placebo 
      group); median follow-up was 8·9 months (IQR 8·7-9·2). Median progression-free 
      survival was 9·5 months (95% CI 9·2-11·0) in the fulvestrant plus palbociclib 
      group and 4·6 months (3·5-5·6) in the fulvestrant plus placebo group (hazard 
      ratio 0·46, 95% CI 0·36-0·59, p<0·0001). Grade 3 or 4 adverse events occurred in 
      251 (73%) of 345 patients in the fulvestrant plus palbociclib group and 38 (22%) 
      of 172 patients in the fulvestrant plus placebo group. The most common grade 3 or 
      4 adverse events were neutropenia (223 [65%] in the fulvestrant plus palbociclib 
      group and one [1%] in the fulvestrant plus placebo group), anaemia (ten [3%] and 
      three [2%]), and leucopenia (95 [28%] and two [1%]). Serious adverse events (all 
      causalities) occurred in 44 patients (13%) of 345 in the fulvestrant plus 
      palbociclib group and 30 (17%) of 172 patients in the fulvestrant plus placebo 
      group. PIK3CA mutation was detected in the plasma DNA of 129 (33%) of 395 
      patients for whom these data were available. Neither PIK3CA status nor 
      hormone-receptor expression level significantly affected treatment response. 
      INTERPRETATION: Fulvestrant plus palbociclib was associated with significant and 
      consistent improvement in progression-free survival compared with fulvestrant 
      plus placebo, irrespective of the degree of endocrine resistance, 
      hormone-receptor expression level, and PIK3CA mutational status. The combination 
      could be considered as a therapeutic option for patients with recurrent 
      hormone-receptor-positive, HER2-negative metastatic breast cancer that has 
      progressed on previous endocrine therapy. FUNDING: Pfizer.
CI  - Copyright © 2016 Elsevier Ltd. All rights reserved.
FAU - Cristofanilli, Massimo
AU  - Cristofanilli M
AD  - Robert H Lurie Comprehensive Cancer Center, Feinberg School of Medicine, Chicago, 
      IL, USA. Electronic address: massimo.cristofanilli@nm.org.
FAU - Turner, Nicholas C
AU  - Turner NC
AD  - Institute of Cancer Research and Royal Marsden Hospital, London, UK.
FAU - Bondarenko, Igor
AU  - Bondarenko I
AD  - Dnipropetrovsk Medical Academy, City Multiple-Discipline Clinical Hospital #4, 
      Dnipropetrovsk, Ukraine.
FAU - Ro, Jungsil
AU  - Ro J
AD  - National Cancer Center, Goyang-si, South Korea.
FAU - Im, Seock-Ah
AU  - Im SA
AD  - Seoul National University Hospital, Cancer Research Institute, Seoul National 
      University College of Medicine, Seoul, South Korea.
FAU - Masuda, Norikazu
AU  - Masuda N
AD  - NHO Osaka National Hospital, Osaka, Japan.
FAU - Colleoni, Marco
AU  - Colleoni M
AD  - Istituto Europeo di Oncologia, Milan, Italy.
FAU - DeMichele, Angela
AU  - DeMichele A
AD  - Center for Epidemiology and Biostatistics, University of Pennsylvania, 
      Philadelphia, PA, USA.
FAU - Loi, Sherene
AU  - Loi S
AD  - Peter MacCallum Cancer Centre, East Melbourne, VIC, Australia.
FAU - Verma, Sunil
AU  - Verma S
AD  - Sunnybrook Odette Cancer Centre, Toronto, ON, Canada; Tom Baker Cancer Centre, 
      University of Calgary, Calgary, AB, Canada.
FAU - Iwata, Hiroji
AU  - Iwata H
AD  - Aichi Cancer Center Hospital, Nagoya, Japan.
FAU - Harbeck, Nadia
AU  - Harbeck N
AD  - Brustzentrum der Universität München (LMU), Munich, Germany.
FAU - Zhang, Ke
AU  - Zhang K
AD  - Pfizer, San Diego, CA, USA.
FAU - Theall, Kathy Puyana
AU  - Theall KP
AD  - Pfizer, Cambridge, MA, USA.
FAU - Jiang, Yuqiu
AU  - Jiang Y
AD  - Pfizer, San Diego, CA, USA.
FAU - Bartlett, Cynthia Huang
AU  - Bartlett CH
AD  - Pfizer, Collegeville, PA, USA.
FAU - Koehler, Maria
AU  - Koehler M
AD  - Pfizer, New York, NY, USA.
FAU - Slamon, Dennis
AU  - Slamon D
AD  - University of California, Los Angeles, Los Angeles, CA, USA.
LA  - eng
SI  - ClinicalTrials.gov/NCT01942135
PT  - Clinical Trial, Phase III
PT  - Journal Article
PT  - Multicenter Study
PT  - Randomized Controlled Trial
DEP - 20160303
PL  - England
TA  - Lancet Oncol
JT  - The Lancet. Oncology
JID - 100957246
RN  - 0 (Piperazines)
RN  - 0 (Pyridines)
RN  - 22X328QOC4 (Fulvestrant)
RN  - 4TI98Z838E (Estradiol)
RN  - EC 2.7.1.- (Phosphatidylinositol 3-Kinases)
RN  - EC 2.7.1.137 (Class I Phosphatidylinositol 3-Kinases)
RN  - EC 2.7.1.137 (PIK3CA protein, human)
RN  - EC 2.7.10.1 (ERBB2 protein, human)
RN  - EC 2.7.10.1 (Receptor, ErbB-2)
RN  - G9ZF61LE7G (palbociclib)
SB  - IM
CIN - Lancet Oncol. 2016 Apr;17 (4):402-403. PMID: 26947329
EIN - Lancet Oncol. 2016 Apr;17 (4):e136. PMID: 27300673
EIN - Lancet Oncol. 2016 Jul;17 (7):e270. PMID: 27733295
MH  - Adult
MH  - Aged
MH  - Breast Neoplasms/*drug therapy/genetics/pathology
MH  - Class I Phosphatidylinositol 3-Kinases
MH  - Disease-Free Survival
MH  - Double-Blind Method
MH  - Estradiol/administration & dosage/*analogs & derivatives
MH  - Female
MH  - Fulvestrant
MH  - Humans
MH  - Middle Aged
MH  - Mutation
MH  - Neoplasm Metastasis
MH  - Neoplasm Recurrence, Local/genetics/pathology
MH  - Phosphatidylinositol 3-Kinases/*genetics
MH  - Piperazines/*administration & dosage
MH  - Pyridines/*administration & dosage
MH  - Receptor, ErbB-2/*genetics
MH  - Treatment Outcome
EDAT- 2016/03/08 06:00
MHDA- 2017/06/02 06:00
CRDT- 2016/03/08 06:00
PHST- 2015/10/16 00:00 [received]
PHST- 2015/12/11 00:00 [revised]
PHST- 2015/12/11 00:00 [accepted]
PHST- 2016/03/08 06:00 [entrez]
PHST- 2016/03/08 06:00 [pubmed]
PHST- 2017/06/02 06:00 [medline]
AID - S1470-2045(15)00613-0 [pii]
AID - 10.1016/S1470-2045(15)00613-0 [doi]
PST - ppublish
SO  - Lancet Oncol. 2016 Apr;17(4):425-439. doi: 10.1016/S1470-2045(15)00613-0. Epub 
      2016 Mar 3.

PMID- 30057199
OWN - NLM
STAT- MEDLINE
DCOM- 20190319
LR  - 20210109
IS  - 1097-4164 (Electronic)
IS  - 1097-2765 (Print)
IS  - 1097-2765 (Linking)
VI  - 71
IP  - 4
DP  - 2018 Aug 16
TI  - DUB3 Promotes BET Inhibitor Resistance and Cancer Progression by Deubiquitinating 
      BRD4.
PG  - 592-605.e4
LID - S1097-2765(18)30511-2 [pii]
LID - 10.1016/j.molcel.2018.06.036 [doi]
AB  - The bromodomain and extra-terminal domain (BET) protein BRD4 is emerging as a 
      promising anticancer therapeutic target. However, resistance to BET inhibitors 
      often occurs, and it has been linked to aberrant degradation of BRD4 protein in 
      cancer. Here, we demonstrate that the deubiquitinase DUB3 binds to BRD4 and 
      promotes its deubiquitination and stabilization. Expression of DUB3 is 
      transcriptionally repressed by the NCOR2-HDAC10 complex. The NCOR2 gene is 
      frequently deleted in castration-resistant prostate cancer patient specimens, and 
      loss of NCOR2 induces elevation of DUB3 and BRD4 proteins in cancer cells. 
      DUB3-proficient prostate cancer cells are resistant to the BET inhibitor JQ1 
      in vitro and in mice, but this effect is diminished by DUB3 inhibitory agents 
      such as CDK4/6 inhibitor in a RB-independent manner. Our findings identify a 
      previously unrecognized mechanism causing BRD4 upregulation and drug resistance, 
      suggesting that DUB3 is a viable therapeutic target to overcome BET inhibitor 
      resistance in cancer.
CI  - Copyright © 2018 Elsevier Inc. All rights reserved.
FAU - Jin, Xin
AU  - Jin X
AD  - Department of Pancreatic Surgery, Union Hospital, Tongji Medical College, 
      Huazhong University of Science and Technology, Wuhan 430022, China; Department of 
      Biochemistry and Molecular Biology, Mayo Clinic College of Medicine, Rochester, 
      MN 55905, USA.
FAU - Yan, Yuqian
AU  - Yan Y
AD  - Department of Biochemistry and Molecular Biology, Mayo Clinic College of 
      Medicine, Rochester, MN 55905, USA.
FAU - Wang, Dejie
AU  - Wang D
AD  - Department of Biochemistry and Molecular Biology, Mayo Clinic College of 
      Medicine, Rochester, MN 55905, USA.
FAU - Ding, Donglin
AU  - Ding D
AD  - Department of Biochemistry and Molecular Biology, Mayo Clinic College of 
      Medicine, Rochester, MN 55905, USA.
FAU - Ma, Tao
AU  - Ma T
AD  - Department of Biochemistry and Molecular Biology, Mayo Clinic College of 
      Medicine, Rochester, MN 55905, USA.
FAU - Ye, Zhenqing
AU  - Ye Z
AD  - Division of Biomedical Statistics and Informatics, Mayo Clinic College of 
      Medicine, Rochester, MN 55905, USA.
FAU - Jimenez, Rafael
AU  - Jimenez R
AD  - Department of Laboratory Medicine and Pathology, Mayo Clinic College of Medicine, 
      Rochester, MN 55905, USA.
FAU - Wang, Liguo
AU  - Wang L
AD  - Division of Biomedical Statistics and Informatics, Mayo Clinic College of 
      Medicine, Rochester, MN 55905, USA.
FAU - Wu, Heshui
AU  - Wu H
AD  - Department of Pancreatic Surgery, Union Hospital, Tongji Medical College, 
      Huazhong University of Science and Technology, Wuhan 430022, China. Electronic 
      address: heshuiwu@hust.edu.cn.
FAU - Huang, Haojie
AU  - Huang H
AD  - Department of Biochemistry and Molecular Biology, Mayo Clinic College of 
      Medicine, Rochester, MN 55905, USA; Department of Urology, Mayo Clinic College of 
      Medicine, Rochester, MN 55905, USA; Mayo Clinic Cancer Center, Mayo Clinic 
      College of Medicine, Rochester, MN 55905, USA. Electronic address: 
      huang.haojie@mayo.edu.
LA  - eng
GR  - R01 CA130908/CA/NCI NIH HHS/United States
GR  - R01 CA134514/CA/NCI NIH HHS/United States
GR  - R01 CA193239/CA/NCI NIH HHS/United States
GR  - R01 CA203849/CA/NCI NIH HHS/United States
PT  - Journal Article
PT  - Research Support, N.I.H., Extramural
PT  - Research Support, Non-U.S. Gov't
DEP - 20180726
TA  - Mol Cell
JT  - Molecular cell
JID - 9802571
RN  - 0 ((+)-JQ1 compound)
RN  - 0 (Antineoplastic Agents)
RN  - 0 (Azepines)
RN  - 0 (BRD4 protein, human)
RN  - 0 (Cell Cycle Proteins)
RN  - 0 (NCOR2 protein, human)
RN  - 0 (Nuclear Proteins)
RN  - 0 (Nuclear Receptor Co-Repressor 2)
RN  - 0 (Piperazines)
RN  - 0 (Protein Kinase Inhibitors)
RN  - 0 (Pyridines)
RN  - 0 (Transcription Factors)
RN  - 0 (Triazoles)
RN  - EC 2.7.11.22 (CDK4 protein, human)
RN  - EC 2.7.11.22 (CDK6 protein, human)
RN  - EC 2.7.11.22 (Cyclin-Dependent Kinase 4)
RN  - EC 2.7.11.22 (Cyclin-Dependent Kinase 6)
RN  - EC 3.4.- (Endopeptidases)
RN  - EC 3.4.- (USP17L2 protein, human)
RN  - EC 3.5.1.98 (HDAC10 protein, human)
RN  - EC 3.5.1.98 (Histone Deacetylases)
RN  - G9ZF61LE7G (palbociclib)
SB  - IM
MH  - Animals
MH  - Antineoplastic Agents/pharmacology
MH  - Azepines/pharmacology
MH  - Cell Cycle Proteins
MH  - Cell Line, Tumor
MH  - Cyclin-Dependent Kinase 4/antagonists & inhibitors/*genetics/metabolism
MH  - Cyclin-Dependent Kinase 6/antagonists & inhibitors/*genetics/metabolism
MH  - Disease Progression
MH  - Drug Resistance, Neoplasm/genetics
MH  - Endopeptidases/*genetics/metabolism
MH  - *Gene Expression Regulation, Neoplastic
MH  - Histone Deacetylases/genetics/metabolism
MH  - Humans
MH  - Male
MH  - Mice
MH  - Nuclear Proteins/antagonists & inhibitors/*genetics/metabolism
MH  - Nuclear Receptor Co-Repressor 2/deficiency/genetics
MH  - Piperazines/pharmacology
MH  - Prostate/drug effects/enzymology/pathology
MH  - Prostatic Neoplasms, Castration-Resistant/drug 
      therapy/enzymology/*genetics/pathology
MH  - Protein Kinase Inhibitors/pharmacology
MH  - Proteolysis
MH  - Pyridines/pharmacology
MH  - Signal Transduction
MH  - Transcription Factors/antagonists & inhibitors/*genetics/metabolism
MH  - Transcription, Genetic
MH  - Triazoles/pharmacology
MH  - Xenograft Model Antitumor Assays
PMC - PMC6086352
MID - NIHMS978453
OTO - NOTNLM
OT  - *BET inhibitor
OT  - *BRD4
OT  - *CDK4/6 inhibitor
OT  - *DUB3
OT  - *HDAC10
OT  - *NCOR2
OT  - *SPOP
OT  - *cancer
OT  - *deubiquitination
OT  - *drug resistance
COIS- DECLARATION OF INTERESTS The authors declare no conflict of interest.
EDAT- 2018/07/31 06:00
MHDA- 2019/03/20 06:00
CRDT- 2018/07/31 06:00
PHST- 2018/03/27 00:00 [received]
PHST- 2018/05/30 00:00 [revised]
PHST- 2018/06/22 00:00 [accepted]
PHST- 2018/07/31 06:00 [pubmed]
PHST- 2019/03/20 06:00 [medline]
PHST- 2018/07/31 06:00 [entrez]
AID - S1097-2765(18)30511-2 [pii]
AID - 10.1016/j.molcel.2018.06.036 [doi]
PST - ppublish
SO  - Mol Cell. 2018 Aug 16;71(4):592-605.e4. doi: 10.1016/j.molcel.2018.06.036. Epub 
      2018 Jul 26.

PMID- 33462444
OWN - NLM
STAT- MEDLINE
DCOM- 20210226
LR  - 20220418
IS  - 1546-170X (Electronic)
IS  - 1078-8956 (Linking)
VI  - 27
IP  - 2
DP  - 2021 Feb
TI  - The androgen receptor is a tumor suppressor in estrogen receptor-positive breast 
      cancer.
PG  - 310-320
LID - 10.1038/s41591-020-01168-7 [doi]
AB  - The role of the androgen receptor (AR) in estrogen receptor (ER)-α-positive 
      breast cancer is controversial, constraining implementation of AR-directed 
      therapies. Using a diverse, clinically relevant panel of cell-line and 
      patient-derived models, we demonstrate that AR activation, not suppression, 
      exerts potent antitumor activity in multiple disease contexts, including 
      resistance to standard-of-care ER and CDK4/6 inhibitors. Notably, AR agonists 
      combined with standard-of-care agents enhanced therapeutic responses. 
      Mechanistically, agonist activation of AR altered the genomic distribution of ER 
      and essential co-activators (p300, SRC-3), resulting in repression of 
      ER-regulated cell cycle genes and upregulation of AR target genes, including 
      known tumor suppressors. A gene signature of AR activity positively predicted 
      disease survival in multiple clinical ER-positive breast cancer cohorts. These 
      findings provide unambiguous evidence that AR has a tumor suppressor role in 
      ER-positive breast cancer and support AR agonism as the optimal AR-directed 
      treatment strategy, revealing a rational therapeutic opportunity.
FAU - Hickey, Theresa E
AU  - Hickey TE
AUID- ORCID: 0000-0002-2752-730X
AD  - Dame Roma Mitchell Cancer Research Laboratories, Adelaide Medical School, 
      University of Adelaide, Adelaide, South Australia, Australia.
FAU - Selth, Luke A
AU  - Selth LA
AD  - Dame Roma Mitchell Cancer Research Laboratories, Adelaide Medical School, 
      University of Adelaide, Adelaide, South Australia, Australia.
AD  - Flinders Health and Medical Research Institute, Flinders University, Adelaide, 
      South Australia, Australia.
AD  - Freemason's Foundation Centre for Men's Health, University of Adelaide, Adelaide, 
      South Australia, Australia.
FAU - Chia, Kee Ming
AU  - Chia KM
AD  - Garvan Institute of Medical Research & St Vincent's Clinical School, University 
      of New South Wales, Sydney, New South Wales, Australia.
FAU - Laven-Law, Geraldine
AU  - Laven-Law G
AUID- ORCID: 0000-0001-5326-1931
AD  - Dame Roma Mitchell Cancer Research Laboratories, Adelaide Medical School, 
      University of Adelaide, Adelaide, South Australia, Australia.
FAU - Milioli, Heloisa H
AU  - Milioli HH
AUID- ORCID: 0000-0001-5104-487X
AD  - Garvan Institute of Medical Research & St Vincent's Clinical School, University 
      of New South Wales, Sydney, New South Wales, Australia.
FAU - Roden, Daniel
AU  - Roden D
AUID- ORCID: 0000-0003-2393-5805
AD  - Garvan Institute of Medical Research & St Vincent's Clinical School, University 
      of New South Wales, Sydney, New South Wales, Australia.
FAU - Jindal, Shalini
AU  - Jindal S
AD  - Dame Roma Mitchell Cancer Research Laboratories, Adelaide Medical School, 
      University of Adelaide, Adelaide, South Australia, Australia.
FAU - Hui, Mun
AU  - Hui M
AD  - Garvan Institute of Medical Research & St Vincent's Clinical School, University 
      of New South Wales, Sydney, New South Wales, Australia.
FAU - Finlay-Schultz, Jessica
AU  - Finlay-Schultz J
AUID- ORCID: 0000-0002-7855-9870
AD  - University of Colorado, Aurora, CO, USA.
FAU - Ebrahimie, Esmaeil
AU  - Ebrahimie E
AUID- ORCID: 0000-0003-1699-3476
AD  - Dame Roma Mitchell Cancer Research Laboratories, Adelaide Medical School, 
      University of Adelaide, Adelaide, South Australia, Australia.
FAU - Birrell, Stephen N
AU  - Birrell SN
AUID- ORCID: 0000-0002-1023-413X
AD  - Dame Roma Mitchell Cancer Research Laboratories, Adelaide Medical School, 
      University of Adelaide, Adelaide, South Australia, Australia.
FAU - Stelloo, Suzan
AU  - Stelloo S
AD  - Oncode Institute, Netherlands Cancer Institute, Amsterdam, the Netherlands.
AD  - Oncode Institute, Radboud University Nijmegen, Nijmegen, the Netherlands.
FAU - Iggo, Richard
AU  - Iggo R
AUID- ORCID: 0000-0002-8822-9111
AD  - Dame Roma Mitchell Cancer Research Laboratories, Adelaide Medical School, 
      University of Adelaide, Adelaide, South Australia, Australia.
AD  - Institut Bergonié, University of Bordeaux, Bordeaux, France.
FAU - Alexandrou, Sarah
AU  - Alexandrou S
AUID- ORCID: 0000-0003-1186-6507
AD  - Garvan Institute of Medical Research & St Vincent's Clinical School, University 
      of New South Wales, Sydney, New South Wales, Australia.
FAU - Caldon, C Elizabeth
AU  - Caldon CE
AUID- ORCID: 0000-0003-1392-3472
AD  - Garvan Institute of Medical Research & St Vincent's Clinical School, University 
      of New South Wales, Sydney, New South Wales, Australia.
FAU - Abdel-Fatah, Tarek M
AU  - Abdel-Fatah TM
AD  - University of Nottingham, Nottingham, UK.
FAU - Ellis, Ian O
AU  - Ellis IO
AD  - University of Nottingham, Nottingham, UK.
FAU - Zwart, Wilbert
AU  - Zwart W
AUID- ORCID: 0000-0002-9823-7289
AD  - Oncode Institute, Netherlands Cancer Institute, Amsterdam, the Netherlands.
FAU - Palmieri, Carlo
AU  - Palmieri C
AD  - Institute of Systems, Molecular and Integrative Biology, University of Liverpool 
      & Clatterbridge Centre NHS Foundation Trust, Liverpool, UK.
FAU - Sartorius, Carol A
AU  - Sartorius CA
AD  - University of Colorado, Aurora, CO, USA.
FAU - Swarbrick, Alex
AU  - Swarbrick A
AUID- ORCID: 0000-0002-3051-5676
AD  - Garvan Institute of Medical Research & St Vincent's Clinical School, University 
      of New South Wales, Sydney, New South Wales, Australia.
FAU - Lim, Elgene
AU  - Lim E
AUID- ORCID: 0000-0001-8065-8838
AD  - Garvan Institute of Medical Research & St Vincent's Clinical School, University 
      of New South Wales, Sydney, New South Wales, Australia.
FAU - Carroll, Jason S
AU  - Carroll JS
AUID- ORCID: 0000-0003-3643-0080
AD  - Cancer Research UK Cambridge Institute, University of Cambridge, Cambridge, UK.
FAU - Tilley, Wayne D
AU  - Tilley WD
AUID- ORCID: 0000-0003-1893-2626
AD  - Dame Roma Mitchell Cancer Research Laboratories, Adelaide Medical School, 
      University of Adelaide, Adelaide, South Australia, Australia. 
      wayne.tilley@adelaide.edu.au.
AD  - Freemason's Foundation Centre for Men's Health, University of Adelaide, Adelaide, 
      South Australia, Australia. wayne.tilley@adelaide.edu.au.
LA  - eng
GR  - 1084416/Department of Health | National Health and Medical Research Council 
      (NHMRC)/
GR  - 1130077/Department of Health | National Health and Medical Research Council 
      (NHMRC)/
GR  - 1093801/Department of Health | National Health and Medical Research Council 
      (NHMRC)/
GR  - IIRS-19-009/National Breast Cancer Foundation (NBCF)/
GR  - ECF-17-002/National Breast Cancer Foundation (NBCF)/
GR  - PS-15-041/National Breast Cancer Foundation (NBCF)/
GR  - 1107170/Cancer Australia/
GR  - BC103923/U.S. Department of Defense (United States Department of Defense)/
GR  - ECF-17-1156/Cancer Institute NSW (Cancer Institute New South Wales)/
GR  - NIHR01CA140985/U.S. Department of Health &amp; Human Services | National 
      Institutes of Health (NIH)/
GR  - NKI01/Movember Foundation (Movember)/
GR  - 10084/KWF Kankerbestrijding (Dutch Cancer Society)/
GR  - 91716401/Nederlandse Organisatie voor Wetenschappelijk Onderzoek (Netherlands 
      Organisation for Scientific Research)/
GR  - R01 CA140985/CA/NCI NIH HHS/United States
PT  - Journal Article
PT  - Research Support, N.I.H., Extramural
PT  - Research Support, Non-U.S. Gov't
DEP - 20210118
PL  - United States
TA  - Nat Med
JT  - Nature medicine
JID - 9502015
RN  - 0 (AR protein, human)
RN  - 0 (Androgens)
RN  - 0 (Estrogen Receptor alpha)
RN  - 0 (Receptors, Androgen)
RN  - EC 2.3.1.48 (NCOA3 protein, human)
RN  - EC 2.3.1.48 (Nuclear Receptor Coactivator 3)
RN  - EC 2.7.11.22 (CDK4 protein, human)
RN  - EC 2.7.11.22 (CDK6 protein, human)
RN  - EC 2.7.11.22 (Cyclin-Dependent Kinase 4)
RN  - EC 2.7.11.22 (Cyclin-Dependent Kinase 6)
SB  - IM
CIN - Nat Med. 2021 Feb;27(2):198-199. PMID: 33558723
MH  - Androgens/*pharmacology
MH  - Breast Neoplasms/drug therapy/*genetics/pathology
MH  - Cell Line, Tumor
MH  - Cell Proliferation/genetics
MH  - Cyclin-Dependent Kinase 4/antagonists & inhibitors/genetics
MH  - Cyclin-Dependent Kinase 6/antagonists & inhibitors/genetics
MH  - Estrogen Receptor alpha/*genetics
MH  - Female
MH  - Humans
MH  - MCF-7 Cells
MH  - Nuclear Receptor Coactivator 3/genetics
MH  - Receptors, Androgen/drug effects/*genetics
MH  - Signal Transduction/drug effects
EDAT- 2021/01/20 06:00
MHDA- 2021/02/27 06:00
CRDT- 2021/01/19 05:56
PHST- 2020/08/20 00:00 [received]
PHST- 2020/11/03 00:00 [accepted]
PHST- 2021/01/20 06:00 [pubmed]
PHST- 2021/02/27 06:00 [medline]
PHST- 2021/01/19 05:56 [entrez]
AID - 10.1038/s41591-020-01168-7 [pii]
AID - 10.1038/s41591-020-01168-7 [doi]
PST - ppublish
SO  - Nat Med. 2021 Feb;27(2):310-320. doi: 10.1038/s41591-020-01168-7. Epub 2021 Jan 
      18.

PMID- 30537512
OWN - NLM
STAT- MEDLINE
DCOM- 20190729
LR  - 20211204
IS  - 1878-3686 (Electronic)
IS  - 1535-6108 (Print)
IS  - 1535-6108 (Linking)
VI  - 34
IP  - 6
DP  - 2018 Dec 10
TI  - Loss of the FAT1 Tumor Suppressor Promotes Resistance to CDK4/6 Inhibitors via 
      the Hippo Pathway.
PG  - 893-905.e8
LID - S1535-6108(18)30527-0 [pii]
LID - 10.1016/j.ccell.2018.11.006 [doi]
AB  - Cyclin dependent kinase 4/6 (CDK4/6) inhibitors (CDK4/6i) are effective in breast 
      cancer; however, drug resistance is frequently encountered and poorly understood. 
      We conducted a genomic analysis of 348 estrogen receptor-positive (ER(+)) breast 
      cancers treated with CDK4/6i and identified loss-of-function mutations affecting 
      FAT1 and RB1 linked to drug resistance. FAT1 loss led to marked elevations in 
      CDK6, the suppression of which restored sensitivity to CDK4/6i. The induction of 
      CDK6 was mediated by the Hippo pathway with accumulation of YAP and TAZ 
      transcription factors on the CDK6 promoter. Genomic alterations in other Hippo 
      pathway components were also found to promote CDK4/6i resistance. These findings 
      uncover a tumor suppressor function of Hippo signaling in ER(+) breast cancer and 
      establish FAT1 loss as a mechanism of resistance to CDK4/6i.
CI  - Copyright © 2018 Elsevier Inc. All rights reserved.
FAU - Li, Zhiqiang
AU  - Li Z
AD  - Human Oncology and Pathogenesis Program, Memorial Sloan Kettering Cancer Center 
      (MSKCC), New York, NY 10065, USA.
FAU - Razavi, Pedram
AU  - Razavi P
AD  - Human Oncology and Pathogenesis Program, Memorial Sloan Kettering Cancer Center 
      (MSKCC), New York, NY 10065, USA; Breast Medicine Service, Department of 
      Medicine, MSKCC, New York, NY 10065, USA; Weill-Cornell Medical College, New 
      York, NY 10065, USA.
FAU - Li, Qing
AU  - Li Q
AD  - Human Oncology and Pathogenesis Program, Memorial Sloan Kettering Cancer Center 
      (MSKCC), New York, NY 10065, USA.
FAU - Toy, Weiyi
AU  - Toy W
AD  - Human Oncology and Pathogenesis Program, Memorial Sloan Kettering Cancer Center 
      (MSKCC), New York, NY 10065, USA.
FAU - Liu, Bo
AU  - Liu B
AD  - Human Oncology and Pathogenesis Program, Memorial Sloan Kettering Cancer Center 
      (MSKCC), New York, NY 10065, USA.
FAU - Ping, Christina
AU  - Ping C
AD  - Breast Medicine Service, Department of Medicine, MSKCC, New York, NY 10065, USA.
FAU - Hsieh, Wilson
AU  - Hsieh W
AD  - Human Oncology and Pathogenesis Program, Memorial Sloan Kettering Cancer Center 
      (MSKCC), New York, NY 10065, USA.
FAU - Sanchez-Vega, Francisco
AU  - Sanchez-Vega F
AD  - Human Oncology and Pathogenesis Program, Memorial Sloan Kettering Cancer Center 
      (MSKCC), New York, NY 10065, USA.
FAU - Brown, David N
AU  - Brown DN
AD  - Department of Pathology, MSKCC, New York, NY 10065, USA.
FAU - Da Cruz Paula, Arnaud F
AU  - Da Cruz Paula AF
AD  - Department of Pathology, MSKCC, New York, NY 10065, USA.
FAU - Morris, Luc
AU  - Morris L
AD  - Human Oncology and Pathogenesis Program, Memorial Sloan Kettering Cancer Center 
      (MSKCC), New York, NY 10065, USA.
FAU - Selenica, Pier
AU  - Selenica P
AD  - Weill-Cornell Medical College, New York, NY 10065, USA.
FAU - Eichenberger, Emily
AU  - Eichenberger E
AD  - Weill-Cornell Medical College, New York, NY 10065, USA.
FAU - Shen, Ronglai
AU  - Shen R
AD  - Department of Epidemiology and Biostatistics, MSKCC, New York, NY 10065, USA.
FAU - Schultz, Nikolaus
AU  - Schultz N
AD  - Human Oncology and Pathogenesis Program, Memorial Sloan Kettering Cancer Center 
      (MSKCC), New York, NY 10065, USA.
FAU - Rosen, Neal
AU  - Rosen N
AD  - Breast Medicine Service, Department of Medicine, MSKCC, New York, NY 10065, USA; 
      Weill-Cornell Medical College, New York, NY 10065, USA.
FAU - Scaltriti, Maurizio
AU  - Scaltriti M
AD  - Human Oncology and Pathogenesis Program, Memorial Sloan Kettering Cancer Center 
      (MSKCC), New York, NY 10065, USA; Department of Pathology, MSKCC, New York, NY 
      10065, USA.
FAU - Brogi, Edi
AU  - Brogi E
AD  - Department of Pathology, MSKCC, New York, NY 10065, USA.
FAU - Baselga, Jose
AU  - Baselga J
AD  - Human Oncology and Pathogenesis Program, Memorial Sloan Kettering Cancer Center 
      (MSKCC), New York, NY 10065, USA; Breast Medicine Service, Department of 
      Medicine, MSKCC, New York, NY 10065, USA.
FAU - Reis-Filho, Jorge S
AU  - Reis-Filho JS
AD  - Department of Pathology, MSKCC, New York, NY 10065, USA.
FAU - Chandarlapaty, Sarat
AU  - Chandarlapaty S
AD  - Human Oncology and Pathogenesis Program, Memorial Sloan Kettering Cancer Center 
      (MSKCC), New York, NY 10065, USA; Breast Medicine Service, Department of 
      Medicine, MSKCC, New York, NY 10065, USA; Weill-Cornell Medical College, New 
      York, NY 10065, USA. Electronic address: chandars@mskcc.org.
LA  - eng
GR  - K08 DE024774/DE/NIDCR NIH HHS/United States
GR  - P30 CA008748/CA/NCI NIH HHS/United States
GR  - R01 CA234361/CA/NCI NIH HHS/United States
GR  - R01 DE027738/DE/NIDCR NIH HHS/United States
PT  - Journal Article
PT  - Research Support, N.I.H., Extramural
PT  - Research Support, Non-U.S. Gov't
TA  - Cancer Cell
JT  - Cancer cell
JID - 101130617
RN  - 0 (Cadherins)
RN  - 0 (FAT1 protein, human)
RN  - 0 (Protein Kinase Inhibitors)
RN  - 0 (Tumor Suppressor Proteins)
RN  - EC 2.7.11.1 (Protein Serine-Threonine Kinases)
RN  - EC 2.7.11.22 (CDK6 protein, human)
RN  - EC 2.7.11.22 (Cyclin-Dependent Kinase 4)
RN  - EC 2.7.11.22 (Cyclin-Dependent Kinase 6)
MH  - Animals
MH  - Breast Neoplasms/*drug therapy/genetics/metabolism
MH  - Cadherins/genetics/*metabolism
MH  - Cell Line, Tumor
MH  - Cyclin-Dependent Kinase 4/antagonists & inhibitors/genetics/metabolism
MH  - Cyclin-Dependent Kinase 6/antagonists & inhibitors/genetics/metabolism
MH  - Drug Resistance, Neoplasm/*drug effects/genetics
MH  - Female
MH  - HEK293 Cells
MH  - Hippo Signaling Pathway
MH  - Humans
MH  - Loss of Function Mutation
MH  - MCF-7 Cells
MH  - Mice, Inbred NOD
MH  - Mice, Knockout
MH  - Mice, SCID
MH  - Protein Kinase Inhibitors/*pharmacology
MH  - Protein Serine-Threonine Kinases/genetics/*metabolism
MH  - RNA Interference
MH  - Signal Transduction/drug effects/genetics
MH  - Tumor Burden/drug effects/genetics
MH  - Tumor Suppressor Proteins/genetics/metabolism
MH  - *Xenograft Model Antitumor Assays
PMC - PMC6294301
MID - NIHMS1512891
OTO - NOTNLM
OT  - *CDK4/6 inhibitors
OT  - *FAT1
OT  - *Hippo pathway
OT  - *RB1
OT  - *YAP
OT  - *abemaciclib
OT  - *breast cancer
OT  - *drug resistance
OT  - *palbociclib
OT  - *ribociclib
EDAT- 2018/12/12 06:00
MHDA- 2019/07/30 06:00
PMCR- 2019/12/10
CRDT- 2018/12/12 06:00
PHST- 2018/05/22 00:00 [received]
PHST- 2018/10/04 00:00 [revised]
PHST- 2018/11/10 00:00 [accepted]
PHST- 2019/12/10 00:00 [pmc-release]
PHST- 2018/12/12 06:00 [entrez]
PHST- 2018/12/12 06:00 [pubmed]
PHST- 2019/07/30 06:00 [medline]
AID - S1535-6108(18)30527-0 [pii]
AID - 10.1016/j.ccell.2018.11.006 [doi]
PST - ppublish
SO  - Cancer Cell. 2018 Dec 10;34(6):893-905.e8. doi: 10.1016/j.ccell.2018.11.006.

PMID- 34158347
OWN - NLM
STAT- MEDLINE
DCOM- 20220210
LR  - 20220210
IS  - 1538-8514 (Electronic)
IS  - 1535-7163 (Print)
IS  - 1535-7163 (Linking)
VI  - 20
IP  - 9
DP  - 2021 Sep
TI  - PARP and CDK4/6 Inhibitor Combination Therapy Induces Apoptosis and Suppresses 
      Neuroendocrine Differentiation in Prostate Cancer.
PG  - 1680-1691
LID - 10.1158/1535-7163.MCT-20-0848 [doi]
AB  - We analyzed the efficacy and mechanistic interactions of PARP inhibition (PARPi; 
      olaparib) and CDK4/6 inhibition (CDK4/6i; palbociclib or abemaciclib) combination 
      therapy in castration-resistant prostate cancer (CRPC) and neuroendocrine 
      prostate cancer (NEPC) models. We demonstrated that combined olaparib and 
      palbociblib or abemaciclib treatment resulted in synergistic suppression of the 
      p-Rb1-E2F1 signaling axis at the transcriptional and posttranslational levels, 
      leading to disruption of cell-cycle progression and inhibition of E2F1 gene 
      targets, including genes involved in DDR signaling/damage repair, antiapoptotic 
      BCL-2 family members (BCL-2 and MCL-1), CDK1, and neuroendocrine differentiation 
      (NED) markers in vitro and in vivo In addition, olaparib + palbociclib or 
      olaparib + abemaciclib combination treatment resulted in significantly greater 
      growth inhibition and apoptosis than either single agent alone. We further showed 
      that PARPi and CDK4/6i combination treatment-induced CDK1 inhibition suppressed 
      p-S70-BCL-2 and increased caspase cleavage, while CDK1 overexpression effectively 
      prevented the downregulation of p-S70-BCL-2 and largely rescued the combination 
      treatment-induced cytotoxicity. Our study defines a novel combination treatment 
      strategy for CRPC and NEPC and demonstrates that combination PARPi and CDK4/6i 
      synergistically promotes suppression of the p-Rb1-E2F1 axis and E2F1 target 
      genes, including CDK1 and NED proteins, leading to growth inhibition and 
      increased apoptosis in vitro and in vivo Taken together, our results provide a 
      molecular rationale for PARPi and CDK4/6i combination therapy and reveal 
      mechanism-based clinical trial opportunities for men with NEPC.
CI  - ©2021 The Authors; Published by the American Association for Cancer Research.
FAU - Wu, Cheng
AU  - Wu C
AD  - Genitourinary Medical Oncology Department, The University of Texas MD Anderson 
      Cancer Center, Houston, Texas.
AD  - Department of Oncology, Tongji Hospital, Tongji Medical College, Huazhong 
      University of Science and Technology, Wuhan, China.
FAU - Peng, Shan
AU  - Peng S
AUID- ORCID: 0000-0003-1391-4453
AD  - Genitourinary Medical Oncology Department, The University of Texas MD Anderson 
      Cancer Center, Houston, Texas.
AD  - Department of Radiation and Medical Oncology, Zhongnan Hospital, Wuhan 
      University, Wuhan, China.
FAU - Pilié, Patrick G
AU  - Pilié PG
AUID- ORCID: 0000-0001-8759-0020
AD  - Genitourinary Medical Oncology Department, The University of Texas MD Anderson 
      Cancer Center, Houston, Texas.
FAU - Geng, Chuandong
AU  - Geng C
AD  - Genitourinary Medical Oncology Department, The University of Texas MD Anderson 
      Cancer Center, Houston, Texas.
FAU - Park, Sanghee
AU  - Park S
AD  - Genitourinary Medical Oncology Department, The University of Texas MD Anderson 
      Cancer Center, Houston, Texas.
FAU - Manyam, Ganiraju C
AU  - Manyam GC
AD  - Department of Translational Molecular Pathology, The University of Texas MD 
      Anderson Cancer Center, Houston, Texas.
FAU - Lu, Yungang
AU  - Lu Y
AD  - Genitourinary Medical Oncology Department, The University of Texas MD Anderson 
      Cancer Center, Houston, Texas.
FAU - Yang, Guang
AU  - Yang G
AD  - Genitourinary Medical Oncology Department, The University of Texas MD Anderson 
      Cancer Center, Houston, Texas.
FAU - Tang, Zhe
AU  - Tang Z
AUID- ORCID: 0000-0002-2909-3912
AD  - Genitourinary Medical Oncology Department, The University of Texas MD Anderson 
      Cancer Center, Houston, Texas.
FAU - Kondraganti, Shakuntala
AU  - Kondraganti S
AD  - Genitourinary Medical Oncology Department, The University of Texas MD Anderson 
      Cancer Center, Houston, Texas.
FAU - Wang, Daoqi
AU  - Wang D
AD  - Genitourinary Medical Oncology Department, The University of Texas MD Anderson 
      Cancer Center, Houston, Texas.
FAU - Hudgens, Courtney W
AU  - Hudgens CW
AUID- ORCID: 0000-0001-8312-7485
AD  - Department of Translational Molecular Pathology, The University of Texas MD 
      Anderson Cancer Center, Houston, Texas.
FAU - Ledesma, Debora A
AU  - Ledesma DA
AUID- ORCID: 0000-0002-6670-7645
AD  - Department of Translational Molecular Pathology, The University of Texas MD 
      Anderson Cancer Center, Houston, Texas.
FAU - Marques-Piubelli, Mario L
AU  - Marques-Piubelli ML
AUID- ORCID: 0000-0002-6324-2096
AD  - Department of Translational Molecular Pathology, The University of Texas MD 
      Anderson Cancer Center, Houston, Texas.
FAU - Torres-Cabala, Carlos A
AU  - Torres-Cabala CA
AUID- ORCID: 0000-0001-7422-0661
AD  - Department of Pathology, The University of Texas MD Anderson Cancer Center, 
      Houston, Texas.
AD  - Department of Dermatology, The University of Texas MD Anderson Cancer Center, 
      Houston, Texas.
FAU - Curry, Jonathan L
AU  - Curry JL
AD  - Department of Translational Molecular Pathology, The University of Texas MD 
      Anderson Cancer Center, Houston, Texas.
AD  - Department of Pathology, The University of Texas MD Anderson Cancer Center, 
      Houston, Texas.
FAU - Troncoso, Patricia
AU  - Troncoso P
AD  - Department of Pathology, The University of Texas MD Anderson Cancer Center, 
      Houston, Texas.
FAU - Corn, Paul G
AU  - Corn PG
AD  - Genitourinary Medical Oncology Department, The University of Texas MD Anderson 
      Cancer Center, Houston, Texas.
FAU - Broom, Bradley M
AU  - Broom BM
AUID- ORCID: 0000-0002-0915-3164
AD  - Bioinformatics and Computational Biology Department, The University of Texas MD 
      Anderson Cancer Center, Houston, Texas.
FAU - Thompson, Timothy C
AU  - Thompson TC
AD  - Genitourinary Medical Oncology Department, The University of Texas MD Anderson 
      Cancer Center, Houston, Texas. timthomp@mdanderson.org.
LA  - eng
GR  - P30 CA016672/CA/NCI NIH HHS/United States
GR  - P50 CA140388/CA/NCI NIH HHS/United States
PT  - Journal Article
PT  - Research Support, N.I.H., Extramural
DEP - 20210622
TA  - Mol Cancer Ther
JT  - Molecular cancer therapeutics
JID - 101132535
RN  - 0 (Aminopyridines)
RN  - 0 (Benzimidazoles)
RN  - 0 (Phthalazines)
RN  - 0 (Piperazines)
RN  - 0 (Pyridines)
RN  - 60UAB198HK (abemaciclib)
RN  - EC 2.4.2.30 (Poly(ADP-ribose) Polymerases)
RN  - EC 2.7.11.22 (CDK4 protein, human)
RN  - EC 2.7.11.22 (CDK6 protein, human)
RN  - EC 2.7.11.22 (Cyclin-Dependent Kinase 4)
RN  - EC 2.7.11.22 (Cyclin-Dependent Kinase 6)
RN  - G9ZF61LE7G (palbociclib)
RN  - WOH1JD9AR8 (olaparib)
SB  - IM
MH  - Aminopyridines/administration & dosage
MH  - Animals
MH  - Antineoplastic Combined Chemotherapy Protocols/*pharmacology
MH  - Apoptosis
MH  - Benzimidazoles/administration & dosage
MH  - Cell Cycle
MH  - *Cell Differentiation
MH  - Cell Proliferation
MH  - Cyclin-Dependent Kinase 4/*antagonists & inhibitors
MH  - Cyclin-Dependent Kinase 6/*antagonists & inhibitors
MH  - Humans
MH  - Male
MH  - Mice
MH  - Mice, Nude
MH  - Neuroectodermal Tumors/*drug therapy/metabolism/pathology
MH  - Phthalazines/administration & dosage
MH  - Piperazines/administration & dosage
MH  - Poly(ADP-ribose) Polymerases/*chemistry
MH  - Prostatic Neoplasms/*drug therapy/metabolism/pathology
MH  - Pyridines/administration & dosage
MH  - Signal Transduction
MH  - Tumor Cells, Cultured
MH  - Xenograft Model Antitumor Assays
PMC - PMC8456452
MID - NIHMS1719694
COIS- Conflicts of interest: All authors declare no conflicts of interest.
EDAT- 2021/06/24 06:00
MHDA- 2022/02/11 06:00
CRDT- 2021/06/23 06:40
PHST- 2020/09/30 00:00 [received]
PHST- 2021/04/27 00:00 [revised]
PHST- 2021/06/18 00:00 [accepted]
PHST- 2021/06/24 06:00 [pubmed]
PHST- 2022/02/11 06:00 [medline]
PHST- 2021/06/23 06:40 [entrez]
AID - 1535-7163.MCT-20-0848 [pii]
AID - 10.1158/1535-7163.MCT-20-0848 [doi]
PST - ppublish
SO  - Mol Cancer Ther. 2021 Sep;20(9):1680-1691. doi: 10.1158/1535-7163.MCT-20-0848. 
      Epub 2021 Jun 22.

PMID- 33323381
OWN - NLM
STAT- MEDLINE
DCOM- 20210520
LR  - 20210903
IS  - 1538-7445 (Electronic)
IS  - 0008-5472 (Print)
IS  - 0008-5472 (Linking)
VI  - 81
IP  - 5
DP  - 2021 Mar 1
TI  - Functional Determinants of Cell Cycle Plasticity and Sensitivity to CDK4/6 
      Inhibition.
PG  - 1347-1360
LID - 10.1158/0008-5472.CAN-20-2275 [doi]
AB  - Intrinsic or acquired resistance to clinically approved CDK4/6 inhibitors has 
      emerged as a major obstacle that hinders their utility beyond ER(+) breast 
      cancer. In this study, CDK4/6-dependent and -resistant models were employed to 
      identify functional determinants of response to pharmacologic CDK4/6 inhibitors. 
      In all models tested, the activation of RB and inhibition of CDK2 activity 
      emerged as determinants of sensitivity. While depleting CDK4 and 6 was sufficient 
      to limit proliferation in specific resistance settings, RB loss rendered cells 
      completely independent of these kinases. The main downstream target in this 
      context was the activation status of CDK2, which was suppressed with CDK4/6 
      inhibition in an RB-dependent fashion. Protein levels of p27 were associated with 
      plasticity/rigidity of the cell cycle and correlated with sensitivity to CDK4/6 
      inhibition. Exogenous overexpression and pharmacologic induction of p27 via 
      inhibition of SKP2 and targeting the MEK/ERK pathway enhanced the cytostatic 
      effect of CDK4/6 inhibitors. Mice bearing ER(+) xenografts displayed a durable 
      antitumor response to palbociclib; however, over the course of treatment, few 
      cells retained RB phosphorylation, which was associated with limited p27 protein 
      levels as determined by multispectral imaging. Similarly, combination treatment 
      of palbociclib with a MEK inhibitor in pancreatic cancer PDX models upregulated 
      p27 and further enhanced the in vivo tumor response to palbociclib. Collectively, 
      these results suggest that the cell cycle plasticity, which enables tumor models 
      to evade palbociclib-mediated activation of RB, could be targeted using a 
      clinically applicable CDK2 inhibitor. SIGNIFICANCE: This work provides a 
      mechanistic insight toward understanding the functional roles of multiple cell 
      cycle regulators that drive plasticity and sensitivity to CDK4/6 inhibition.
CI  - ©2020 American Association for Cancer Research.
FAU - Kumarasamy, Vishnu
AU  - Kumarasamy V
AD  - Center for Personalized Medicine, Roswell Park Cancer Institute, Buffalo, New 
      York.
AD  - Department of Molecular and Cellular Biology, Roswell Park Cancer Institute, 
      Buffalo, New York.
FAU - Vail, Paris
AU  - Vail P
AD  - Center for Personalized Medicine, Roswell Park Cancer Institute, Buffalo, New 
      York.
AD  - Department of Molecular and Cellular Biology, Roswell Park Cancer Institute, 
      Buffalo, New York.
FAU - Nambiar, Ram
AU  - Nambiar R
AD  - Center for Personalized Medicine, Roswell Park Cancer Institute, Buffalo, New 
      York.
AD  - Department of Molecular and Cellular Biology, Roswell Park Cancer Institute, 
      Buffalo, New York.
FAU - Witkiewicz, Agnieszka K
AU  - Witkiewicz AK
AD  - Center for Personalized Medicine, Roswell Park Cancer Institute, Buffalo, New 
      York. Erik.Knudsen@roswellpark.org Agnieszka.Witkiewicz@Roswellpark.org.
AD  - Department of Pathology, Roswell Park Cancer Institute, Buffalo, New York.
FAU - Knudsen, Erik S
AU  - Knudsen ES
AUID- ORCID: 0000-0002-5130-5969
AD  - Center for Personalized Medicine, Roswell Park Cancer Institute, Buffalo, New 
      York. Erik.Knudsen@roswellpark.org Agnieszka.Witkiewicz@Roswellpark.org.
AD  - Department of Molecular and Cellular Biology, Roswell Park Cancer Institute, 
      Buffalo, New York.
LA  - eng
GR  - R01 CA247362/CA/NCI NIH HHS/United States
PT  - Journal Article
PT  - Research Support, N.I.H., Extramural
DEP - 20201215
TA  - Cancer Res
JT  - Cancer research
JID - 2984705R
RN  - 0 (Aminopyridines)
RN  - 0 (Antineoplastic Agents)
RN  - 0 (Benzimidazoles)
RN  - 0 (Piperazines)
RN  - 0 (Protein Kinase Inhibitors)
RN  - 0 (Pyridines)
RN  - 60UAB198HK (abemaciclib)
RN  - EC 2.7.11.22 (CDK2 protein, human)
RN  - EC 2.7.11.22 (CDK4 protein, human)
RN  - EC 2.7.11.22 (CDK6 protein, human)
RN  - EC 2.7.11.22 (Cyclin-Dependent Kinase 2)
RN  - EC 2.7.11.22 (Cyclin-Dependent Kinase 4)
RN  - EC 2.7.11.22 (Cyclin-Dependent Kinase 6)
RN  - G9ZF61LE7G (palbociclib)
SB  - IM
MH  - Aminopyridines/pharmacology
MH  - Animals
MH  - Antineoplastic Agents/pharmacology
MH  - Benzimidazoles/pharmacology
MH  - Breast Neoplasms/drug therapy/pathology
MH  - Cell Cycle/*drug effects/*physiology
MH  - Cell Line, Tumor
MH  - Cell Proliferation
MH  - Cyclin-Dependent Kinase 2/metabolism
MH  - Cyclin-Dependent Kinase 4/antagonists & inhibitors/genetics/*metabolism
MH  - Cyclin-Dependent Kinase 6/antagonists & inhibitors/genetics/*metabolism
MH  - Drug Resistance, Neoplasm/genetics
MH  - Gene Expression Regulation, Neoplastic
MH  - Humans
MH  - Mice, Inbred Strains
MH  - Piperazines/pharmacology
MH  - Protein Kinase Inhibitors/*pharmacology
MH  - Pyridines/pharmacology
MH  - Xenograft Model Antitumor Assays
PMC - PMC8026500
MID - NIHMS1656155
EDAT- 2020/12/17 06:00
MHDA- 2021/05/21 06:00
CRDT- 2020/12/16 05:27
PHST- 2020/07/06 00:00 [received]
PHST- 2020/11/06 00:00 [revised]
PHST- 2020/12/10 00:00 [accepted]
PHST- 2020/12/17 06:00 [pubmed]
PHST- 2021/05/21 06:00 [medline]
PHST- 2020/12/16 05:27 [entrez]
AID - 0008-5472.CAN-20-2275 [pii]
AID - 10.1158/0008-5472.CAN-20-2275 [doi]
PST - ppublish
SO  - Cancer Res. 2021 Mar 1;81(5):1347-1360. doi: 10.1158/0008-5472.CAN-20-2275. Epub 
      2020 Dec 15.

PMID- 34568836
OWN - NLM
STAT- MEDLINE
DCOM- 20220419
LR  - 20220419
IS  - 2662-1347 (Electronic)
IS  - 2662-1347 (Linking)
VI  - 2
IP  - 4
DP  - 2021 Apr
TI  - Distinct CDK6 complexes determine tumor cell response to CDK4/6 inhibitors and 
      degraders.
PG  - 429-443
LID - 10.1038/s43018-021-00174-z [doi]
AB  - CDK4/6 inhibitors (CDK4/6i) are effective in metastatic breast cancer, but they 
      have been only modestly effective in most other tumor types. Here we show that 
      tumors expressing low CDK6 rely on CDK4 function, and are exquisitely sensitive 
      to CDK4/6i. In contrast, tumor cells expressing both CDK4 and CDK6 have increased 
      reliance on CDK6 to ensure cell cycle progression. We discovered that CDK4/6i and 
      CDK4/6 degraders potently bind and inhibit CDK6 selectively in tumors in which 
      CDK6 is highly thermo-unstable and strongly associated with the HSP90/CDC37 
      complex. In contrast, CDK4/6i and CDK4/6 degraders are ineffective in 
      antagonizing tumor cells expressing thermostable CDK6, due to their weaker 
      binding to CDK6 in these cells. Thus, we uncover a general mechanism of intrinsic 
      resistance to CDK4/6i and CDK4/6i-derived degraders and the need for novel 
      inhibitors targeting the CDK4/6i-resistant, thermostable form of CDK6 for 
      application as cancer therapeutics.
FAU - Wu, Xuewei
AU  - Wu X
AUID- ORCID: 0000-0003-1722-2278
AD  - Department of Oncological Sciences, The Tisch Cancer Institute, Icahn School of 
      Medicine at Mount Sinai, New York, NY, USA.
FAU - Yang, Xiaobao
AU  - Yang X
AUID- ORCID: 0000-0001-5266-7673
AD  - Department of Pharmacological Sciences, The Tisch Cancer Institute, Icahn School 
      of Medicine at Mount Sinai, New York, NY, USA.
FAU - Xiong, Yan
AU  - Xiong Y
AD  - Department of Pharmacological Sciences, The Tisch Cancer Institute, Icahn School 
      of Medicine at Mount Sinai, New York, NY, USA.
FAU - Li, Ruitong
AU  - Li R
AD  - The Broad Institute of Harvard and MIT, Dana-Farber Cancer Institute and Harvard 
      Medical School, Boston, MA, USA.
FAU - Ito, Takahiro
AU  - Ito T
AD  - The Broad Institute of Harvard and MIT, Dana-Farber Cancer Institute and Harvard 
      Medical School, Boston, MA, USA.
FAU - Ahmed, Tamer A
AU  - Ahmed TA
AD  - Department of Oncological Sciences, The Tisch Cancer Institute, Icahn School of 
      Medicine at Mount Sinai, New York, NY, USA.
FAU - Karoulia, Zoi
AU  - Karoulia Z
AD  - Department of Oncological Sciences, The Tisch Cancer Institute, Icahn School of 
      Medicine at Mount Sinai, New York, NY, USA.
FAU - Adamopoulos, Christos
AU  - Adamopoulos C
AD  - Department of Oncological Sciences, The Tisch Cancer Institute, Icahn School of 
      Medicine at Mount Sinai, New York, NY, USA.
FAU - Wang, Hong
AU  - Wang H
AUID- ORCID: 0000-0002-8787-715X
AD  - Eli Lilly and Company, Indianapolis, IN, USA.
FAU - Wang, Li
AU  - Wang L
AD  - Department of Biochemistry and Biophysics, University of North Carolina, Chapel 
      Hill, NC, USA.
FAU - Xie, Ling
AU  - Xie L
AD  - Department of Biochemistry and Biophysics, University of North Carolina, Chapel 
      Hill, NC, USA.
FAU - Liu, Jing
AU  - Liu J
AD  - Department of Pharmacological Sciences, The Tisch Cancer Institute, Icahn School 
      of Medicine at Mount Sinai, New York, NY, USA.
FAU - Ueberheide, Beatrix
AU  - Ueberheide B
AD  - Department of Biochemistry and Molecular Pharmacology, New York University, New 
      York, NY, USA.
FAU - Aaronson, Stuart A
AU  - Aaronson SA
AD  - Department of Oncological Sciences, The Tisch Cancer Institute, Icahn School of 
      Medicine at Mount Sinai, New York, NY, USA.
FAU - Chen, Xian
AU  - Chen X
AD  - Department of Biochemistry and Biophysics, University of North Carolina, Chapel 
      Hill, NC, USA.
FAU - Buchanan, Sean G
AU  - Buchanan SG
AUID- ORCID: 0000-0002-5215-4672
AD  - Eli Lilly and Company, Indianapolis, IN, USA.
FAU - Sellers, William R
AU  - Sellers WR
AUID- ORCID: 0000-0002-3539-9803
AD  - The Broad Institute of Harvard and MIT, Dana-Farber Cancer Institute and Harvard 
      Medical School, Boston, MA, USA.
FAU - Jin, Jian
AU  - Jin J
AUID- ORCID: 0000-0002-2387-3862
AD  - Department of Pharmacological Sciences, The Tisch Cancer Institute, Icahn School 
      of Medicine at Mount Sinai, New York, NY, USA.
FAU - Poulikakos, Poulikos I
AU  - Poulikakos PI
AUID- ORCID: 0000-0001-6071-9963
AD  - Department of Oncological Sciences, The Tisch Cancer Institute, Icahn School of 
      Medicine at Mount Sinai, New York, NY, USA. Poulikos.poulikakos@mssm.edu.
LA  - eng
GR  - R01 CA204314/CA/NCI NIH HHS/United States
GR  - R01 CA233626/CA/NCI NIH HHS/United States
GR  - R01 CA240362/CA/NCI NIH HHS/United States
GR  - R01 CA238229/CA/NCI NIH HHS/United States
GR  - T32 CA078207/CA/NCI NIH HHS/United States
GR  - P30 CA196521/CA/NCI NIH HHS/United States
PT  - Journal Article
PT  - Research Support, N.I.H., Extramural
PT  - Research Support, Non-U.S. Gov't
PT  - Research Support, U.S. Gov't, Non-P.H.S.
DEP - 20210301
TA  - Nat Cancer
JT  - Nature cancer
JID - 101761119
RN  - 0 (HSP90 Heat-Shock Proteins)
RN  - EC 2.7.11.22 (CDK4 protein, human)
RN  - EC 2.7.11.22 (CDK6 protein, human)
RN  - EC 2.7.11.22 (Cyclin-Dependent Kinase 4)
RN  - EC 2.7.11.22 (Cyclin-Dependent Kinase 6)
CIN - Nat Cancer. 2021 Apr;2(4):372-373. PMID: 35121999
MH  - *Breast Neoplasms/drug therapy
MH  - Cell Line, Tumor
MH  - Cyclin-Dependent Kinase 4/metabolism
MH  - Cyclin-Dependent Kinase 6
MH  - Female
MH  - HSP90 Heat-Shock Proteins
MH  - Humans
PMC - PMC8462800
MID - NIHMS1684820
EDAT- 2021/09/28 06:00
MHDA- 2021/09/28 06:01
PMCR- 2021/10/01
CRDT- 2021/09/27 06:24
PHST- 2021/10/01 00:00 [pmc-release]
PHST- 2021/09/27 06:24 [entrez]
PHST- 2021/09/28 06:00 [pubmed]
PHST- 2021/09/28 06:01 [medline]
AID - 10.1038/s43018-021-00174-z [pii]
AID - 10.1038/s43018-021-00174-z [doi]
PST - ppublish
SO  - Nat Cancer. 2021 Apr;2(4):429-443. doi: 10.1038/s43018-021-00174-z. Epub 2021 Mar 
      1.

PMID- 31174843
OWN - NLM
STAT- MEDLINE
DCOM- 20200701
LR  - 20200701
IS  - 2405-8025 (Electronic)
IS  - 2405-8033 (Print)
IS  - 2405-8025 (Linking)
VI  - 5
IP  - 5
DP  - 2019 May
TI  - Cell Cycle and Beyond: Exploiting New RB1 Controlled Mechanisms for Cancer 
      Therapy.
PG  - 308-324
LID - S2405-8033(19)30070-6 [pii]
LID - 10.1016/j.trecan.2019.03.005 [doi]
AB  - Recent studies highlight the importance of the RB1 tumor suppressor as a target 
      for cancer therapy. Canonically, RB1 regulates cell cycle progression and 
      represents the downstream target for cyclin-dependent kinase (CDK) 4/6 inhibitors 
      that are in clinical use. However, newly discovered features of the RB1 pathway 
      suggest new therapeutic strategies to counter resistance and improve precision 
      medicine. These therapeutic strategies include deepening cell cycle exit with 
      CDK4/6 inhibitor combinations, selectively targeting tumors that have lost RB1, 
      and expanding therapeutic index by mitigating therapy-associated adverse effects. 
      In addition, RB1 impacts immunological features of tumors and the 
      microenvironment that can enhance sensitivity to immunotherapy. Lastly, RB1 
      specifies epigenetically determined cell lineage states that are disrupted during 
      therapy resistance and could be re-installed through the direct use of epigenetic 
      therapies. Thus, new opportunities are emerging to improve cancer therapy by 
      exploiting the RB1 pathway.
CI  - Copyright © 2019 Elsevier Inc. All rights reserved.
FAU - Knudsen, Erik S
AU  - Knudsen ES
AD  - Roswell Park Comprehensive Cancer Center, Buffalo, NY 14263, USA; Department of 
      Molecular and Cellular Biology, Roswell Park Comprehensive Cancer Center, 
      Buffalo, NY 14263, USA; Center for Personalized Medicine, Roswell Park 
      Comprehensive Cancer Center, Buffalo, NY 14203, USA. Electronic address: 
      erik.knudsen@roswellpark.org.
FAU - Pruitt, Steven C
AU  - Pruitt SC
AD  - Roswell Park Comprehensive Cancer Center, Buffalo, NY 14263, USA; Department of 
      Molecular and Cellular Biology, Roswell Park Comprehensive Cancer Center, 
      Buffalo, NY 14263, USA.
FAU - Hershberger, Pamela A
AU  - Hershberger PA
AD  - Roswell Park Comprehensive Cancer Center, Buffalo, NY 14263, USA; Department of 
      Pharmacology and Therapeutics, Roswell Park Comprehensive Cancer Center, Buffalo, 
      NY 14203, USA; Department of Oral Oncology, Roswell Park Comprehensive Cancer 
      Center, Buffalo, NY 14203, USA.
FAU - Witkiewicz, Agnieszka K
AU  - Witkiewicz AK
AD  - Roswell Park Comprehensive Cancer Center, Buffalo, NY 14263, USA; Center for 
      Personalized Medicine, Roswell Park Comprehensive Cancer Center, Buffalo, NY 
      14203, USA; Department of Pathology, Roswell Park Comprehensive Cancer Center, 
      Buffalo, NY 14203, USA.
FAU - Goodrich, David W
AU  - Goodrich DW
AD  - Roswell Park Comprehensive Cancer Center, Buffalo, NY 14263, USA; Department of 
      Pharmacology and Therapeutics, Roswell Park Comprehensive Cancer Center, Buffalo, 
      NY 14203, USA.
LA  - eng
GR  - R01 CA207757/CA/NCI NIH HHS/United States
GR  - R01 CA130995/CA/NCI NIH HHS/United States
GR  - R01 CA234162/CA/NCI NIH HHS/United States
GR  - R01 CA211878/CA/NCI NIH HHS/United States
GR  - R01 CA188650/CA/NCI NIH HHS/United States
PT  - Journal Article
PT  - Research Support, N.I.H., Extramural
PT  - Research Support, Non-U.S. Gov't
PT  - Review
DEP - 20190430
TA  - Trends Cancer
JT  - Trends in cancer
JID - 101665956
RN  - 0 (Antineoplastic Agents)
RN  - 0 (Biomarkers)
RN  - 0 (RB1 protein, human)
RN  - 0 (Retinoblastoma Binding Proteins)
RN  - EC 2.3.2.27 (Ubiquitin-Protein Ligases)
SB  - IM
MH  - Animals
MH  - Antineoplastic Agents/pharmacology/therapeutic use
MH  - Biomarkers
MH  - Cell Cycle/drug effects/*genetics
MH  - Disease Susceptibility
MH  - Epigenesis, Genetic
MH  - Gene Expression Regulation, Neoplastic
MH  - Genetic Heterogeneity
MH  - Humans
MH  - Immunotherapy
MH  - Molecular Targeted Therapy
MH  - Neoplasms/drug therapy/etiology/metabolism/pathology
MH  - Retinoblastoma Binding Proteins/*genetics/metabolism
MH  - Signal Transduction/drug effects
MH  - Tumor Escape/genetics
MH  - Ubiquitin-Protein Ligases/*genetics/metabolism
PMC - PMC6719339
MID - NIHMS1526203
OTO - NOTNLM
OT  - *CDK4
OT  - *E2F
OT  - *EZH2
OT  - *RB1
OT  - *cyclin
OT  - *epigenetics
OT  - *immunotherapy
OT  - *palbociclib
OT  - *retinoblastoma
COIS- Conflicts of Interest: DWG, PAH, and SCP have nothing to report. AKW and ESK have 
      received past research funding from Eli Lilly, Novartis, and Pfizer in the 
      analysis of CDK4/6 inhibitors.
EDAT- 2019/06/09 06:00
MHDA- 2020/07/02 06:00
CRDT- 2019/06/09 06:00
PHST- 2019/02/06 00:00 [received]
PHST- 2019/03/25 00:00 [revised]
PHST- 2019/03/28 00:00 [accepted]
PHST- 2019/06/09 06:00 [entrez]
PHST- 2019/06/09 06:00 [pubmed]
PHST- 2020/07/02 06:00 [medline]
AID - S2405-8033(19)30070-6 [pii]
AID - 10.1016/j.trecan.2019.03.005 [doi]
PST - ppublish
SO  - Trends Cancer. 2019 May;5(5):308-324. doi: 10.1016/j.trecan.2019.03.005. Epub 
      2019 Apr 30.

PMID- 31594766
OWN - NLM
STAT- MEDLINE
DCOM- 20210212
LR  - 20210808
IS  - 2159-8290 (Electronic)
IS  - 2159-8274 (Linking)
VI  - 10
IP  - 1
DP  - 2020 Jan
TI  - PTEN Loss Mediates Clinical Cross-Resistance to CDK4/6 and PI3Kα Inhibitors in 
      Breast Cancer.
PG  - 72-85
LID - 10.1158/2159-8290.CD-18-0830 [doi]
AB  - The combination of CDK4/6 inhibitors with antiestrogen therapies significantly 
      improves clinical outcomes in ER-positive advanced breast cancer. To identify 
      mechanisms of acquired resistance, we analyzed serial biopsies and rapid 
      autopsies from patients treated with the combination of the CDK4/6 inhibitor 
      ribociclib with letrozole. This study revealed that some resistant tumors 
      acquired RB loss, whereas other tumors lost PTEN expression at the time of 
      progression. In breast cancer cells, ablation of PTEN, through increased AKT 
      activation, was sufficient to promote resistance to CDK4/6 inhibition in vitro 
      and in vivo. Mechanistically, PTEN loss resulted in exclusion of p27 from the 
      nucleus, leading to increased activation of both CDK4 and CDK2. Because PTEN loss 
      also causes resistance to PI3Kα inhibitors, currently approved in the post-CDK4/6 
      setting, these findings provide critical insight into how this single genetic 
      event may cause clinical cross-resistance to multiple targeted therapies in the 
      same patient, with implications for optimal treatment-sequencing strategies. 
      SIGNIFICANCE: Our analysis of serial biopsies uncovered RB and PTEN loss as 
      mechanisms of acquired resistance to CDK4/6 inhibitors, utilized as first-line 
      treatment for ER-positive advanced breast cancer. Importantly, these findings 
      have near-term clinical relevance because PTEN loss also limits the efficacy of 
      PI3Kα inhibitors currently approved in the post-CDK4/6 setting.This article is 
      highlighted in the In This Issue feature, p. 1.
CI  - ©2019 American Association for Cancer Research.
FAU - Costa, Carlotta
AU  - Costa C
AD  - Massachusetts General Hospital Cancer Center and Harvard Medical School, Boston, 
      Massachusetts. jeffrey.engelman@novartis.com carlotta.costa@novartis.com 
      juric.dejan@mgh.harvard.edu.
FAU - Wang, Ye
AU  - Wang Y
AD  - Massachusetts General Hospital Cancer Center and Harvard Medical School, Boston, 
      Massachusetts.
FAU - Ly, Amy
AU  - Ly A
AD  - Department of Pathology, Massachusetts General Hospital and Harvard Medical 
      School, Boston, Massachusetts.
FAU - Hosono, Yasuyuki
AU  - Hosono Y
AD  - Division of Molecular Therapeutics, Aichi Cancer Center Research Institute, 
      Nagoya, Japan.
FAU - Murchie, Ellen
AU  - Murchie E
AD  - Massachusetts General Hospital Cancer Center and Harvard Medical School, Boston, 
      Massachusetts.
FAU - Walmsley, Charlotte S
AU  - Walmsley CS
AD  - Massachusetts General Hospital Cancer Center and Harvard Medical School, Boston, 
      Massachusetts.
FAU - Huynh, Tiffany
AU  - Huynh T
AD  - Department of Pathology, Massachusetts General Hospital and Harvard Medical 
      School, Boston, Massachusetts.
FAU - Healy, Christopher
AU  - Healy C
AUID- ORCID: 0000-0001-5916-5115
AD  - Massachusetts General Hospital Cancer Center and Harvard Medical School, Boston, 
      Massachusetts.
FAU - Peterson, Rachel
AU  - Peterson R
AD  - Massachusetts General Hospital Cancer Center and Harvard Medical School, Boston, 
      Massachusetts.
FAU - Yanase, Shogo
AU  - Yanase S
AD  - Division of Molecular Therapeutics, Aichi Cancer Center Research Institute, 
      Nagoya, Japan.
FAU - Jakubik, Charles T
AU  - Jakubik CT
AD  - Massachusetts General Hospital Cancer Center and Harvard Medical School, Boston, 
      Massachusetts.
FAU - Henderson, Laura E
AU  - Henderson LE
AD  - Massachusetts General Hospital Cancer Center and Harvard Medical School, Boston, 
      Massachusetts.
FAU - Damon, Leah J
AU  - Damon LJ
AUID- ORCID: 0000-0002-0863-0328
AD  - Massachusetts General Hospital Cancer Center and Harvard Medical School, Boston, 
      Massachusetts.
FAU - Timonina, Daria
AU  - Timonina D
AD  - Massachusetts General Hospital Cancer Center and Harvard Medical School, Boston, 
      Massachusetts.
FAU - Sanidas, Ioannis
AU  - Sanidas I
AD  - Massachusetts General Hospital Cancer Center and Harvard Medical School, Boston, 
      Massachusetts.
FAU - Pinto, Christopher J
AU  - Pinto CJ
AD  - Massachusetts General Hospital Cancer Center and Harvard Medical School, Boston, 
      Massachusetts.
FAU - Mino-Kenudson, Mari
AU  - Mino-Kenudson M
AUID- ORCID: 0000-0002-9092-2265
AD  - Department of Pathology, Massachusetts General Hospital and Harvard Medical 
      School, Boston, Massachusetts.
FAU - Stone, James R
AU  - Stone JR
AD  - Massachusetts General Hospital Cancer Center and Harvard Medical School, Boston, 
      Massachusetts.
FAU - Dyson, Nicholas J
AU  - Dyson NJ
AD  - Massachusetts General Hospital Cancer Center and Harvard Medical School, Boston, 
      Massachusetts.
FAU - Ellisen, Leif W
AU  - Ellisen LW
AD  - Massachusetts General Hospital Cancer Center and Harvard Medical School, Boston, 
      Massachusetts.
FAU - Bardia, Aditya
AU  - Bardia A
AD  - Massachusetts General Hospital Cancer Center and Harvard Medical School, Boston, 
      Massachusetts.
FAU - Ebi, Hiromichi
AU  - Ebi H
AUID- ORCID: 0000-0003-3155-7576
AD  - Division of Molecular Therapeutics, Aichi Cancer Center Research Institute, 
      Nagoya, Japan.
AD  - Precision Medicine Center, Aichi Cancer Center, Nagoya, Japan.
AD  - Division of Advanced Cancer Therapeutics, Nagoya University Graduate School of 
      Medicine, Nagoya, Japan.
FAU - Benes, Cyril H
AU  - Benes CH
AUID- ORCID: 0000-0002-8751-9707
AD  - Massachusetts General Hospital Cancer Center and Harvard Medical School, Boston, 
      Massachusetts.
FAU - Engelman, Jeffrey A
AU  - Engelman JA
AD  - Massachusetts General Hospital Cancer Center and Harvard Medical School, Boston, 
      Massachusetts. jeffrey.engelman@novartis.com carlotta.costa@novartis.com 
      juric.dejan@mgh.harvard.edu.
FAU - Juric, Dejan
AU  - Juric D
AD  - Massachusetts General Hospital Cancer Center and Harvard Medical School, Boston, 
      Massachusetts. jeffrey.engelman@novartis.com carlotta.costa@novartis.com 
      juric.dejan@mgh.harvard.edu.
LA  - eng
GR  - P50 GM107618/GM/NIGMS NIH HHS/United States
PT  - Journal Article
PT  - Research Support, N.I.H., Extramural
PT  - Research Support, Non-U.S. Gov't
DEP - 20191008
PL  - United States
TA  - Cancer Discov
JT  - Cancer discovery
JID - 101561693
RN  - 0 (Aminopyridines)
RN  - 0 (Biomarkers, Tumor)
RN  - 0 (Purines)
RN  - 0 (Receptors, Estrogen)
RN  - 7LKK855W8I (Letrozole)
RN  - EC 2.7.1.137 (Class I Phosphatidylinositol 3-Kinases)
RN  - EC 2.7.1.137 (PIK3CA protein, human)
RN  - EC 2.7.11.22 (CDK4 protein, human)
RN  - EC 2.7.11.22 (CDK6 protein, human)
RN  - EC 2.7.11.22 (Cyclin-Dependent Kinase 4)
RN  - EC 2.7.11.22 (Cyclin-Dependent Kinase 6)
RN  - EC 3.1.3.67 (PTEN Phosphohydrolase)
RN  - EC 3.1.3.67 (PTEN protein, human)
RN  - TK8ERE8P56 (ribociclib)
SB  - IM
MH  - Aged
MH  - Aminopyridines/administration & dosage
MH  - Animals
MH  - Antineoplastic Combined Chemotherapy Protocols/*therapeutic use
MH  - Apoptosis
MH  - Biomarkers, Tumor
MH  - Breast Neoplasms/*drug therapy/enzymology/pathology
MH  - Cell Proliferation
MH  - Class I Phosphatidylinositol 3-Kinases/*antagonists & inhibitors
MH  - Clinical Trials, Phase I as Topic
MH  - Cross-Sectional Studies
MH  - Cyclin-Dependent Kinase 4/*antagonists & inhibitors
MH  - Cyclin-Dependent Kinase 6/*antagonists & inhibitors
MH  - *Drug Resistance, Neoplasm
MH  - Female
MH  - Gene Expression Regulation, Neoplastic
MH  - Humans
MH  - Letrozole/administration & dosage
MH  - Mice
MH  - Mice, Nude
MH  - Middle Aged
MH  - PTEN Phosphohydrolase/*deficiency/genetics
MH  - Prognosis
MH  - Purines/administration & dosage
MH  - Receptors, Estrogen/metabolism
MH  - Tumor Cells, Cultured
MH  - Xenograft Model Antitumor Assays
EDAT- 2019/10/09 06:00
MHDA- 2021/02/13 06:00
CRDT- 2019/10/10 06:00
PHST- 2018/07/23 00:00 [received]
PHST- 2019/07/12 00:00 [revised]
PHST- 2019/10/03 00:00 [accepted]
PHST- 2019/10/09 06:00 [pubmed]
PHST- 2021/02/13 06:00 [medline]
PHST- 2019/10/10 06:00 [entrez]
AID - 2159-8290.CD-18-0830 [pii]
AID - 10.1158/2159-8290.CD-18-0830 [doi]
PST - ppublish
SO  - Cancer Discov. 2020 Jan;10(1):72-85. doi: 10.1158/2159-8290.CD-18-0830. Epub 2019 
      Oct 8.

PMID- 30914635
OWN - NLM
STAT- MEDLINE
DCOM- 20190422
LR  - 20210109
IS  - 2041-1723 (Electronic)
IS  - 2041-1723 (Linking)
VI  - 10
IP  - 1
DP  - 2019 Mar 26
TI  - Aberrant FGFR signaling mediates resistance to CDK4/6 inhibitors in ER+ breast 
      cancer.
PG  - 1373
LID - 10.1038/s41467-019-09068-2 [doi]
LID - 1373
AB  - Using an ORF kinome screen in MCF-7 cells treated with the CDK4/6 inhibitor 
      ribociclib plus fulvestrant, we identified FGFR1 as a mechanism of drug 
      resistance. FGFR1-amplified/ER+ breast cancer cells and MCF-7 cells transduced 
      with FGFR1 were resistant to fulvestrant ± ribociclib or palbociclib. This 
      resistance was abrogated by treatment with the FGFR tyrosine kinase inhibitor 
      (TKI) lucitanib. Addition of the FGFR TKI erdafitinib to palbociclib/fulvestrant 
      induced complete responses of FGFR1-amplified/ER+ patient-derived-xenografts. 
      Next generation sequencing of circulating tumor DNA (ctDNA) in 34 patients after 
      progression on CDK4/6 inhibitors identified FGFR1/2 amplification or activating 
      mutations in 14/34 (41%) post-progression specimens. Finally, ctDNA from patients 
      enrolled in MONALEESA-2, the registration trial of ribociclib, showed that 
      patients with FGFR1 amplification exhibited a shorter progression-free survival 
      compared to patients with wild type FGFR1. Thus, we propose breast cancers with 
      FGFR pathway alterations should be considered for trials using combinations of 
      ER, CDK4/6 and FGFR antagonists.
FAU - Formisano, Luigi
AU  - Formisano L
AD  - Departments of Medicine, Vanderbilt University Medical Center, Nashville, 
      37232-6307, TN, USA.
FAU - Lu, Yao
AU  - Lu Y
AD  - Departments of Medicine, Vanderbilt University Medical Center, Nashville, 
      37232-6307, TN, USA.
FAU - Servetto, Alberto
AU  - Servetto A
AD  - UTSW Simmons Cancer Center, Dallas, TX, 75230, USA.
FAU - Hanker, Ariella B
AU  - Hanker AB
AUID- ORCID: 0000-0002-8655-8341
AD  - Departments of Medicine, Vanderbilt University Medical Center, Nashville, 
      37232-6307, TN, USA.
AD  - UTSW Simmons Cancer Center, Dallas, TX, 75230, USA.
AD  - Breast Cancer Program, Vanderbilt-Ingram Cancer Center, Vanderbilt University 
      Medical Center, Nashville, 37232-6307, TN, USA.
FAU - Jansen, Valerie M
AU  - Jansen VM
AD  - Departments of Medicine, Vanderbilt University Medical Center, Nashville, 
      37232-6307, TN, USA.
FAU - Bauer, Joshua A
AU  - Bauer JA
AD  - Departments of Biochemistry, Vanderbilt University Medical Center, Nashville, 
      37232-6307, TN, USA.
FAU - Sudhan, Dhivya R
AU  - Sudhan DR
AD  - Departments of Medicine, Vanderbilt University Medical Center, Nashville, 
      37232-6307, TN, USA.
AD  - UTSW Simmons Cancer Center, Dallas, TX, 75230, USA.
FAU - Guerrero-Zotano, Angel L
AU  - Guerrero-Zotano AL
AUID- ORCID: 0000-0003-0318-9120
AD  - Departments of Medicine, Vanderbilt University Medical Center, Nashville, 
      37232-6307, TN, USA.
FAU - Croessmann, Sarah
AU  - Croessmann S
AD  - Departments of Medicine, Vanderbilt University Medical Center, Nashville, 
      37232-6307, TN, USA.
FAU - Guo, Yan
AU  - Guo Y
AD  - Vanderbilt Center for Quantitative Sciences, Vanderbilt University School of 
      Medicine, Nashville, 37232-6307, TN, USA.
FAU - Ericsson, Paula Gonzalez
AU  - Ericsson PG
AUID- ORCID: 0000-0002-6292-6963
AD  - Breast Cancer Program, Vanderbilt-Ingram Cancer Center, Vanderbilt University 
      Medical Center, Nashville, 37232-6307, TN, USA.
FAU - Lee, Kyung-Min
AU  - Lee KM
AD  - Departments of Medicine, Vanderbilt University Medical Center, Nashville, 
      37232-6307, TN, USA.
FAU - Nixon, Mellissa J
AU  - Nixon MJ
AD  - Departments of Medicine, Vanderbilt University Medical Center, Nashville, 
      37232-6307, TN, USA.
FAU - Schwarz, Luis J
AU  - Schwarz LJ
AD  - Departments of Medicine, Vanderbilt University Medical Center, Nashville, 
      37232-6307, TN, USA.
FAU - Sanders, Melinda E
AU  - Sanders ME
AD  - Breast Cancer Program, Vanderbilt-Ingram Cancer Center, Vanderbilt University 
      Medical Center, Nashville, 37232-6307, TN, USA.
AD  - Departments of Pathology, Microbiology & Immunology, Vanderbilt University 
      Medical Center, Nashville, 37232-6307, TN, USA.
FAU - Dugger, Teresa C
AU  - Dugger TC
AD  - Departments of Medicine, Vanderbilt University Medical Center, Nashville, 
      37232-6307, TN, USA.
FAU - Cruz, Marcelo Rocha
AU  - Cruz MR
AD  - Robert H Lurie Comprehensive Cancer Center, Chicago, 60611, IL, USA.
FAU - Behdad, Amir
AU  - Behdad A
AD  - Robert H Lurie Comprehensive Cancer Center, Chicago, 60611, IL, USA.
FAU - Cristofanilli, Massimo
AU  - Cristofanilli M
AD  - Robert H Lurie Comprehensive Cancer Center, Chicago, 60611, IL, USA.
FAU - Bardia, Aditya
AU  - Bardia A
AD  - Massachusetts General Hospital Cancer Center, Harvard Medical School, Boston, 
      02114, MA, USA.
FAU - O'Shaughnessy, Joyce
AU  - O'Shaughnessy J
AD  - Baylor University Medical Center, Texas Oncology, , US Oncology, Dallas, 75246, 
      TX, USA.
FAU - Nagy, Rebecca J
AU  - Nagy RJ
AD  - Guardant Health, Redwood City, 94063, CA, USA.
FAU - Lanman, Richard B
AU  - Lanman RB
AUID- ORCID: 0000-0001-8122-4329
AD  - Guardant Health, Redwood City, 94063, CA, USA.
FAU - Solovieff, Nadia
AU  - Solovieff N
AD  - Novartis Institutes for Biomedical Research, Cambridge, 02139, MA, USA.
FAU - He, Wei
AU  - He W
AD  - Novartis Institutes for Biomedical Research, Cambridge, 02139, MA, USA.
FAU - Miller, Michelle
AU  - Miller M
AD  - Novartis Pharmaceuticals Corporation, East Hanover, 07936, NJ, USA.
FAU - Su, Fei
AU  - Su F
AD  - Novartis Pharmaceuticals Corporation, East Hanover, 07936, NJ, USA.
FAU - Shyr, Yu
AU  - Shyr Y
AD  - Vanderbilt Center for Quantitative Sciences, Vanderbilt University School of 
      Medicine, Nashville, 37232-6307, TN, USA.
FAU - Mayer, Ingrid A
AU  - Mayer IA
AD  - Departments of Medicine, Vanderbilt University Medical Center, Nashville, 
      37232-6307, TN, USA.
AD  - Breast Cancer Program, Vanderbilt-Ingram Cancer Center, Vanderbilt University 
      Medical Center, Nashville, 37232-6307, TN, USA.
FAU - Balko, Justin M
AU  - Balko JM
AUID- ORCID: 0000-0002-4263-5974
AD  - Departments of Medicine, Vanderbilt University Medical Center, Nashville, 
      37232-6307, TN, USA.
FAU - Arteaga, Carlos L
AU  - Arteaga CL
AD  - Departments of Medicine, Vanderbilt University Medical Center, Nashville, 
      37232-6307, TN, USA. carlos.arteaga@utsouthwestern.edu.
AD  - UTSW Simmons Cancer Center, Dallas, TX, 75230, USA. 
      carlos.arteaga@utsouthwestern.edu.
AD  - Breast Cancer Program, Vanderbilt-Ingram Cancer Center, Vanderbilt University 
      Medical Center, Nashville, 37232-6307, TN, USA. 
      carlos.arteaga@utsouthwestern.edu.
LA  - eng
GR  - K12 CA090625/CA/NCI NIH HHS/United States
GR  - K12 CA088084/CA/NCI NIH HHS/United States
GR  - P50 CA098131/CA/NCI NIH HHS/United States
GR  - P30 CA068485/CA/NCI NIH HHS/United States
GR  - R50 CA211206/CA/NCI NIH HHS/United States
PT  - Journal Article
PT  - Research Support, N.I.H., Extramural
PT  - Research Support, Non-U.S. Gov't
DEP - 20190326
TA  - Nat Commun
JT  - Nature communications
JID - 101528555
RN  - 0 (Aminopyridines)
RN  - 0 (Antineoplastic Agents, Hormonal)
RN  - 0 (CCND1 protein, human)
RN  - 0 (Circulating Tumor DNA)
RN  - 0 (E-3810)
RN  - 0 (Naphthalenes)
RN  - 0 (Piperazines)
RN  - 0 (Protein Kinase Inhibitors)
RN  - 0 (Purines)
RN  - 0 (Pyrazoles)
RN  - 0 (Pyridines)
RN  - 0 (Quinolines)
RN  - 0 (Quinoxalines)
RN  - 0 (Receptors, Estrogen)
RN  - 136601-57-5 (Cyclin D1)
RN  - 22X328QOC4 (Fulvestrant)
RN  - 890E37NHMV (erdafitinib)
RN  - EC 2.7.10.1 (FGFR1 protein, human)
RN  - EC 2.7.10.1 (FGFR2 protein, human)
RN  - EC 2.7.10.1 (Receptor, Fibroblast Growth Factor, Type 1)
RN  - EC 2.7.10.1 (Receptor, Fibroblast Growth Factor, Type 2)
RN  - EC 2.7.11.22 (Cyclin-Dependent Kinase 4)
RN  - EC 2.7.11.22 (Cyclin-Dependent Kinase 6)
RN  - G9ZF61LE7G (palbociclib)
RN  - TK8ERE8P56 (ribociclib)
SB  - IM
MH  - Aminopyridines/administration & dosage/pharmacology
MH  - Animals
MH  - Antineoplastic Agents, Hormonal/administration & dosage/pharmacology
MH  - Antineoplastic Combined Chemotherapy Protocols/*therapeutic use
MH  - Breast Neoplasms/*drug therapy/genetics/metabolism
MH  - Circulating Tumor DNA/*genetics
MH  - Cyclin D1/metabolism
MH  - Cyclin-Dependent Kinase 4/antagonists & inhibitors
MH  - Cyclin-Dependent Kinase 6/antagonists & inhibitors
MH  - Drug Resistance, Neoplasm/drug effects/*genetics
MH  - Female
MH  - Fulvestrant/administration & dosage/pharmacology
MH  - High-Throughput Nucleotide Sequencing
MH  - Humans
MH  - MCF-7 Cells
MH  - Mice
MH  - Mutation
MH  - Naphthalenes/pharmacology
MH  - Piperazines/pharmacology
MH  - Progression-Free Survival
MH  - Proportional Hazards Models
MH  - Protein Kinase Inhibitors/administration & dosage/pharmacology
MH  - Purines/administration & dosage/pharmacology
MH  - Pyrazoles/pharmacology
MH  - Pyridines/pharmacology
MH  - Quinolines/pharmacology
MH  - Quinoxalines/pharmacology
MH  - Receptor, Fibroblast Growth Factor, Type 1/antagonists & inhibitors/*genetics
MH  - Receptor, Fibroblast Growth Factor, Type 2/antagonists & inhibitors/*genetics
MH  - Receptors, Estrogen/metabolism
MH  - Signal Transduction
MH  - Xenograft Model Antitumor Assays
PMC - PMC6435685
COIS- C.L.A. receives grant support from Pfizer, Lilly, Bayer, and Radius. He serves in 
      advisory roles to Symphogen, Daiichi Sankyo, TAIHO Oncology, Novartis, Merck, 
      PUMA Biotechnology, Lilly, Radius, Sanofi, OrigiMed, and H3Biomedicine. He serves 
      in the Scientific Advisory Board of the Komen Foundation. He holds stock options 
      in Provista and Y-TRAP. R.J.N and R.B.L. are employees of Guardant Health; N.S., 
      M.M., and F.S. are employees of Novartis Pharmaceuticals Corporation. The 
      remaining authors declare no competing interests.
EDAT- 2019/03/28 06:00
MHDA- 2019/04/23 06:00
CRDT- 2019/03/28 06:00
PHST- 2018/07/02 00:00 [received]
PHST- 2019/02/14 00:00 [accepted]
PHST- 2019/03/28 06:00 [entrez]
PHST- 2019/03/28 06:00 [pubmed]
PHST- 2019/04/23 06:00 [medline]
AID - 10.1038/s41467-019-09068-2 [pii]
AID - 9068 [pii]
AID - 10.1038/s41467-019-09068-2 [doi]
PST - epublish
SO  - Nat Commun. 2019 Mar 26;10(1):1373. doi: 10.1038/s41467-019-09068-2.

PMID- 35304604
OWN - NLM
STAT- MEDLINE
LR  - 20220727
IS  - 1474-1768 (Electronic)
IS  - 1474-175X (Print)
IS  - 1474-175X (Linking)
VI  - 22
IP  - 6
DP  - 2022 Jun
TI  - Targeting CDK4 and CDK6 in cancer.
PG  - 356-372
LID - 10.1038/s41568-022-00456-3 [doi]
AB  - Cyclin-dependent kinase 4 (CDK4) and CDK6 are critical mediators of cellular 
      transition into S phase and are important for the initiation, growth and survival 
      of many cancer types. Pharmacological inhibitors of CDK4/6 have rapidly become a 
      new standard of care for patients with advanced hormone receptor-positive breast 
      cancer. As expected, CDK4/6 inhibitors arrest sensitive tumour cells in the G1 
      phase of the cell cycle. However, the effects of CDK4/6 inhibition are far more 
      wide-reaching. New insights into their mechanisms of action have triggered 
      identification of new therapeutic opportunities, including the development of 
      novel combination regimens, expanded application to a broader range of cancers 
      and use as supportive care to ameliorate the toxic effects of other therapies. 
      Exploring these new opportunities in the clinic is an urgent priority, which in 
      many cases has not been adequately addressed. Here, we provide a framework for 
      conceptualizing the activity of CDK4/6 inhibitors in cancer and explain how this 
      framework might shape the future clinical development of these agents. We also 
      discuss the biological underpinnings of CDK4/6 inhibitor resistance, an 
      increasingly common challenge in clinical oncology.
CI  - © 2022. Springer Nature Limited.
FAU - Goel, Shom
AU  - Goel S
AUID- ORCID: 0000-0001-8329-9084
AD  - Peter MacCallum Cancer Centre, Melbourne, VIC, Australia. shom.goel@petermac.org.
AD  - Sir Peter MacCallum Department of Oncology, University of Melbourne, Melbourne, 
      VIC, Australia. shom.goel@petermac.org.
FAU - Bergholz, Johann S
AU  - Bergholz JS
AUID- ORCID: 0000-0003-4609-8448
AD  - Dana-Farber Cancer Institute, Boston, MA, USA.
AD  - Harvard Medical School, Boston, MA, USA.
AD  - Broad Institute of Harvard and MIT, Cambridge, MA, USA.
FAU - Zhao, Jean J
AU  - Zhao JJ
AUID- ORCID: 0000-0002-4561-5688
AD  - Dana-Farber Cancer Institute, Boston, MA, USA. jean_zhao@dfci.harvard.edu.
AD  - Harvard Medical School, Boston, MA, USA. jean_zhao@dfci.harvard.edu.
AD  - Broad Institute of Harvard and MIT, Cambridge, MA, USA. 
      jean_zhao@dfci.harvard.edu.
LA  - eng
GR  - P50 CA165962/CA/NCI NIH HHS/United States
GR  - P50 CA168504/CA/NCI NIH HHS/United States
GR  - R35 CA210057/CA/NCI NIH HHS/United States
PT  - Journal Article
PT  - Research Support, N.I.H., Extramural
PT  - Research Support, Non-U.S. Gov't
PT  - Research Support, U.S. Gov't, Non-P.H.S.
PT  - Review
DEP - 20220318
TA  - Nat Rev Cancer
JT  - Nature reviews. Cancer
JID - 101124168
RN  - 0 (Protein Kinase Inhibitors)
RN  - EC 2.7.11.22 (CDK4 protein, human)
RN  - EC 2.7.11.22 (CDK6 protein, human)
RN  - EC 2.7.11.22 (Cyclin-Dependent Kinase 4)
RN  - EC 2.7.11.22 (Cyclin-Dependent Kinase 6)
SB  - IM
MH  - *Breast Neoplasms/metabolism
MH  - Cell Cycle
MH  - Cyclin-Dependent Kinase 4
MH  - Cyclin-Dependent Kinase 6
MH  - Female
MH  - Humans
MH  - *Protein Kinase Inhibitors/pharmacology/therapeutic use
PMC - PMC9149100
MID - NIHMS1793262
EDAT- 2022/03/20 06:00
MHDA- 2022/06/01 06:00
PMCR- 2022/12/01
CRDT- 2022/03/19 05:32
PHST- 2022/02/16 00:00 [accepted]
PHST- 2022/12/01 00:00 [pmc-release]
PHST- 2022/03/20 06:00 [pubmed]
PHST- 2022/06/01 06:00 [medline]
PHST- 2022/03/19 05:32 [entrez]
AID - 10.1038/s41568-022-00456-3 [pii]
AID - 10.1038/s41568-022-00456-3 [doi]
PST - ppublish
SO  - Nat Rev Cancer. 2022 Jun;22(6):356-372. doi: 10.1038/s41568-022-00456-3. Epub 
      2022 Mar 18.

PMID- 32245900
OWN - NLM
STAT- MEDLINE
DCOM- 20211101
LR  - 20211101
IS  - 1557-3265 (Electronic)
IS  - 1078-0432 (Linking)
VI  - 26
IP  - 15
DP  - 2020 Aug 1
TI  - Dual Targeting of CDK4/6 and BCL2 Pathways Augments Tumor Response in Estrogen 
      Receptor-Positive Breast Cancer.
PG  - 4120-4134
LID - 10.1158/1078-0432.CCR-19-1872 [doi]
AB  - PURPOSE: Although cyclin-dependent kinase 4 and 6 (CDK4/6) inhibitors 
      significantly extend tumor response in patients with metastatic estrogen 
      receptor-positive (ER(+)) breast cancer, relapse is almost inevitable. This may, 
      in part, reflect the failure of CDK4/6 inhibitors to induce apoptotic cell death. 
      We therefore evaluated combination therapy with ABT-199 (venetoclax), a potent 
      and selective BCL2 inhibitor. EXPERIMENTAL DESIGN: BCL2 family member expression 
      was assessed following treatment with endocrine therapy and the CDK4/6 inhibitor 
      palbociclib. Functional assays were used to determine the impact of adding 
      ABT-199 to fulvestrant and palbociclib in ER(+) breast cancer cell lines, 
      patient-derived organoid (PDO), and patient-derived xenograft (PDX) models. A 
      syngeneic ER(+) mouse mammary tumor model was used to study the effect of 
      combination therapy on the immune system. RESULTS: Triple therapy was well 
      tolerated and produced a superior and more durable tumor response compared with 
      single or doublet therapy. This was associated with marked apoptosis, including 
      of senescent cells, indicative of senolysis. Unexpectedly, ABT-199 resulted in Rb 
      dephosphorylation and reduced G(1)-S cyclins, most notably at high doses, thereby 
      intensifying the fulvestrant/palbociclib-induced cell-cycle arrest. 
      Interestingly, a CRISPR/Cas9 screen suggested that ABT-199 could mitigate loss of 
      Rb (and potentially other mechanisms of acquired resistance) to palbociclib. 
      ABT-199 did not abrogate the favorable immunomodulatory effects of palbociclib in 
      a syngeneic ER(+) mammary tumor model and extended tumor response when combined 
      with anti-PD1 therapy. CONCLUSIONS: This study illustrates the potential for 
      targeting BCL2 in combination with CDK4/6 inhibitors and supports investigation 
      of combination therapy in ER(+) breast cancer.
CI  - ©2020 American Association for Cancer Research.
FAU - Whittle, James R
AU  - Whittle JR
AD  - Cancer Biology and Stem Cells Division, The Walter and Eliza Hall Institute of 
      Medical Research, Parkville, Victoria, Australia.
AD  - Department of Medical Oncology, The Peter MacCallum Cancer Centre, Melbourne, 
      Victoria, Australia.
AD  - Department of Medical Biology, The University of Melbourne, Parkville, Victoria, 
      Australia.
FAU - Vaillant, François
AU  - Vaillant F
AUID- ORCID: 0000-0003-3229-3760
AD  - Cancer Biology and Stem Cells Division, The Walter and Eliza Hall Institute of 
      Medical Research, Parkville, Victoria, Australia.
AD  - Department of Medical Biology, The University of Melbourne, Parkville, Victoria, 
      Australia.
FAU - Surgenor, Elliot
AU  - Surgenor E
AD  - Cancer Biology and Stem Cells Division, The Walter and Eliza Hall Institute of 
      Medical Research, Parkville, Victoria, Australia.
FAU - Policheni, Antonia N
AU  - Policheni AN
AD  - Department of Medical Biology, The University of Melbourne, Parkville, Victoria, 
      Australia.
AD  - Immunology Division, The Walter and Eliza Hall Institute of Medical Research, 
      Parkville, Victoria, Australia.
FAU - Giner, Göknur
AU  - Giner G
AUID- ORCID: 0000-0001-6832-9820
AD  - Department of Medical Biology, The University of Melbourne, Parkville, Victoria, 
      Australia.
AD  - Bioinformatics Division, The Walter and Eliza Hall Institute of Medical Research, 
      Parkville, Victoria, Australia.
FAU - Capaldo, Bianca D
AU  - Capaldo BD
AUID- ORCID: 0000-0002-0018-6920
AD  - Cancer Biology and Stem Cells Division, The Walter and Eliza Hall Institute of 
      Medical Research, Parkville, Victoria, Australia.
AD  - Department of Medical Biology, The University of Melbourne, Parkville, Victoria, 
      Australia.
FAU - Chen, Huei-Rong
AU  - Chen HR
AD  - Cancer Biology and Stem Cells Division, The Walter and Eliza Hall Institute of 
      Medical Research, Parkville, Victoria, Australia.
FAU - Liu, He K
AU  - Liu HK
AD  - Cancer Biology and Stem Cells Division, The Walter and Eliza Hall Institute of 
      Medical Research, Parkville, Victoria, Australia.
FAU - Dekkers, Johanna F
AU  - Dekkers JF
AD  - Cancer Biology and Stem Cells Division, The Walter and Eliza Hall Institute of 
      Medical Research, Parkville, Victoria, Australia.
AD  - Oncode Institute, Hubrecht Institute, Royal Netherlands Academy of Arts and 
      Sciences (KNAW) and University Medical Centre (UMC), Utrecht, the Netherlands.
AD  - Princess Máxima Center for Pediatric Oncology, Utrecht, The Netherlands.
FAU - Sachs, Norman
AU  - Sachs N
AD  - Oncode Institute, Hubrecht Institute, Royal Netherlands Academy of Arts and 
      Sciences (KNAW) and University Medical Centre (UMC), Utrecht, the Netherlands.
FAU - Clevers, Hans
AU  - Clevers H
AD  - Oncode Institute, Hubrecht Institute, Royal Netherlands Academy of Arts and 
      Sciences (KNAW) and University Medical Centre (UMC), Utrecht, the Netherlands.
AD  - Princess Máxima Center for Pediatric Oncology, Utrecht, The Netherlands.
FAU - Fellowes, Andrew
AU  - Fellowes A
AD  - Department of Pathology, Peter MacCallum Cancer Centre, Melbourne, Victoria, 
      Australia.
FAU - Green, Thomas
AU  - Green T
AD  - Department of Pathology, Peter MacCallum Cancer Centre, Melbourne, Victoria, 
      Australia.
FAU - Xu, Huiling
AU  - Xu H
AD  - Department of Pathology, Peter MacCallum Cancer Centre, Melbourne, Victoria, 
      Australia.
FAU - Fox, Stephen B
AU  - Fox SB
AUID- ORCID: 0000-0002-7648-8896
AD  - Department of Pathology, Peter MacCallum Cancer Centre, Melbourne, Victoria, 
      Australia.
AD  - Sir Peter MacCallum Department of Oncology, University of Melbourne, Parkville, 
      Victoria, Australia.
FAU - Herold, Marco J
AU  - Herold MJ
AUID- ORCID: 0000-0001-7539-7581
AD  - Department of Medical Biology, The University of Melbourne, Parkville, Victoria, 
      Australia.
AD  - Blood Cells and Blood Cancer Division, The Walter and Eliza Institute of Medical 
      Research, Parkville, Victoria, Australia.
FAU - Smyth, Gordon K
AU  - Smyth GK
AUID- ORCID: 0000-0001-9221-2892
AD  - Bioinformatics Division, The Walter and Eliza Hall Institute of Medical Research, 
      Parkville, Victoria, Australia.
AD  - School of Mathematics and Statistics, The University of Melbourne, Parkville, 
      Victoria, Australia.
FAU - Gray, Daniel H D
AU  - Gray DHD
AD  - Department of Medical Biology, The University of Melbourne, Parkville, Victoria, 
      Australia.
AD  - Immunology Division, The Walter and Eliza Hall Institute of Medical Research, 
      Parkville, Victoria, Australia.
FAU - Visvader, Jane E
AU  - Visvader JE
AD  - Cancer Biology and Stem Cells Division, The Walter and Eliza Hall Institute of 
      Medical Research, Parkville, Victoria, Australia.
AD  - Department of Medical Biology, The University of Melbourne, Parkville, Victoria, 
      Australia.
FAU - Lindeman, Geoffrey J
AU  - Lindeman GJ
AUID- ORCID: 0000-0001-9386-2416
AD  - Cancer Biology and Stem Cells Division, The Walter and Eliza Hall Institute of 
      Medical Research, Parkville, Victoria, Australia. lindeman@wehi.edu.au.
AD  - Department of Medical Oncology, The Peter MacCallum Cancer Centre, Melbourne, 
      Victoria, Australia.
AD  - Department of Medicine, The University of Melbourne, Parkville, Victoria, 
      Australia.
LA  - eng
PT  - Journal Article
PT  - Research Support, Non-U.S. Gov't
DEP - 20200403
PL  - United States
TA  - Clin Cancer Res
JT  - Clinical cancer research : an official journal of the American Association for 
      Cancer Research
JID - 9502500
RN  - 0 (BCL2 protein, human)
RN  - 0 (Bridged Bicyclo Compounds, Heterocyclic)
RN  - 0 (Piperazines)
RN  - 0 (Protein Kinase Inhibitors)
RN  - 0 (Proto-Oncogene Proteins c-bcl-2)
RN  - 0 (Pyridines)
RN  - 0 (Receptors, Estrogen)
RN  - 0 (Sulfonamides)
RN  - 22X328QOC4 (Fulvestrant)
RN  - EC 2.7.11.22 (CDK4 protein, human)
RN  - EC 2.7.11.22 (CDK6 protein, human)
RN  - EC 2.7.11.22 (Cyclin-Dependent Kinase 4)
RN  - EC 2.7.11.22 (Cyclin-Dependent Kinase 6)
RN  - G9ZF61LE7G (palbociclib)
RN  - N54AIC43PW (venetoclax)
SB  - IM
MH  - Adult
MH  - Aged
MH  - Animals
MH  - Antineoplastic Combined Chemotherapy Protocols/*pharmacology/therapeutic use
MH  - Apoptosis/drug effects
MH  - Breast/pathology/surgery
MH  - Breast Neoplasms/pathology/*therapy
MH  - Bridged Bicyclo Compounds, Heterocyclic/pharmacology/therapeutic use
MH  - Cell Line, Tumor
MH  - Chemotherapy, Adjuvant/methods
MH  - Cyclin-Dependent Kinase 4/antagonists & inhibitors
MH  - Cyclin-Dependent Kinase 6/antagonists & inhibitors
MH  - Disease Models, Animal
MH  - Drug Resistance, Neoplasm/drug effects
MH  - Female
MH  - Fulvestrant/pharmacology/therapeutic use
MH  - Humans
MH  - Mastectomy
MH  - Mice
MH  - Middle Aged
MH  - Neoadjuvant Therapy/*methods
MH  - Organoids
MH  - Piperazines/pharmacology/therapeutic use
MH  - Primary Cell Culture
MH  - Protein Kinase Inhibitors/pharmacology/*therapeutic use
MH  - Proto-Oncogene Proteins c-bcl-2/*antagonists & inhibitors
MH  - Pyridines/pharmacology/therapeutic use
MH  - Receptors, Estrogen/analysis/metabolism
MH  - Sulfonamides/pharmacology/therapeutic use
MH  - Xenograft Model Antitumor Assays
EDAT- 2020/04/05 06:00
MHDA- 2021/11/03 06:00
CRDT- 2020/04/05 06:00
PHST- 2019/06/07 00:00 [received]
PHST- 2020/02/20 00:00 [revised]
PHST- 2020/03/31 00:00 [accepted]
PHST- 2020/04/05 06:00 [pubmed]
PHST- 2021/11/03 06:00 [medline]
PHST- 2020/04/05 06:00 [entrez]
AID - 1078-0432.CCR-19-1872 [pii]
AID - 10.1158/1078-0432.CCR-19-1872 [doi]
PST - ppublish
SO  - Clin Cancer Res. 2020 Aug 1;26(15):4120-4134. doi: 10.1158/1078-0432.CCR-19-1872. 
      Epub 2020 Apr 3.

PMID- 33738458
OWN - NLM
STAT- MEDLINE
DCOM- 20220419
LR  - 20220419
IS  - 2662-1347 (Electronic)
IS  - 2662-1347 (Linking)
VI  - 2
IP  - 1
DP  - 2021 Jan
TI  - Targeting immunosuppressive macrophages overcomes PARP inhibitor resistance in 
      BRCA1-associated triple-negative breast cancer.
PG  - 66-82
LID - 10.1038/s43018-020-00148-7 [doi]
AB  - Despite objective responses to PARP inhibition and improvements in 
      progression-free survival compared to standard chemotherapy in patients with 
      BRCA-associated triple-negative breast cancer (TNBC), benefits are transitory. 
      Using high dimensional single-cell profiling of human TNBC, here we demonstrate 
      that macrophages are the predominant infiltrating immune cell type in 
      BRCA-associated TNBC. Through multi-omics profiling we show that PARP inhibitors 
      enhance both anti- and pro-tumor features of macrophages through glucose and 
      lipid metabolic reprogramming driven by the sterol regulatory element-binding 
      protein 1 (SREBP-1) pathway. Combined PARP inhibitor therapy with CSF-1R blocking 
      antibodies significantly enhanced innate and adaptive anti-tumor immunity and 
      extends survival in BRCA-deficient tumors in vivo and is mediated by CD8(+) 
      T-cells. Collectively, our results uncover macrophage-mediated immune suppression 
      as a liability of PARP inhibitor treatment and demonstrate combined PARP 
      inhibition and macrophage targeting therapy induces a durable reprogramming of 
      the tumor microenvironment, thus constituting a promising therapeutic strategy 
      for TNBC.
FAU - Mehta, Anita K
AU  - Mehta AK
AD  - Breast Tumor Immunology Laboratory, Dana-Farber Cancer Institute, Boston, MA 
      02215.
FAU - Cheney, Emily M
AU  - Cheney EM
AD  - Breast Tumor Immunology Laboratory, Dana-Farber Cancer Institute, Boston, MA 
      02215.
FAU - Hartl, Christina A
AU  - Hartl CA
AD  - Breast Tumor Immunology Laboratory, Dana-Farber Cancer Institute, Boston, MA 
      02215.
FAU - Pantelidou, Constantia
AU  - Pantelidou C
AD  - Department of Medical Oncology, Dana-Farber Cancer Institute and Department of 
      Medicine, Harvard Medical School, Boston, MA, 02215.
FAU - Oliwa, Madisson
AU  - Oliwa M
AD  - Breast Tumor Immunology Laboratory, Dana-Farber Cancer Institute, Boston, MA 
      02215.
FAU - Castrillon, Jessica A
AU  - Castrillon JA
AD  - Breast Tumor Immunology Laboratory, Dana-Farber Cancer Institute, Boston, MA 
      02215.
FAU - Lin, Jia-Ren
AU  - Lin JR
AD  - Laboratory of Systems Pharmacology, Department of Systems Biology, Harvard 
      Medical School, Boston MA, 02215.
FAU - Hurst, Katie E
AU  - Hurst KE
AD  - Department of Orthopedics and Physical Medicine, Medical University of South 
      Carolina, Charleston, SC 29425.
AD  - Department of Microbiology & Immunology, Medical University of South Carolina, 
      Charleston, SC 29425.
FAU - de Oliveira Taveira, Mateus
AU  - de Oliveira Taveira M
AD  - Division of Hematology/Oncology, Department of Medicine, Beth Israel Deaconess 
      Medical Center and Harvard Medical School, Boston, MA, 02215.
AD  - Department of Imaging, A.C. Camargo Cancer Center, São Paulo, Brazil.
FAU - Johnson, Nathan T
AU  - Johnson NT
AD  - Breast Tumor Immunology Laboratory, Dana-Farber Cancer Institute, Boston, MA 
      02215.
AD  - Laboratory of Systems Pharmacology, Department of Systems Biology, Harvard 
      Medical School, Boston MA, 02215.
FAU - Oldham, William M
AU  - Oldham WM
AD  - Division of Pulmonary and Critical Care Medicine, Department of Medicine, Brigham 
      and Women's Hospital and Harvard Medical School, Boston, MA.
FAU - Kalocsay, Marian
AU  - Kalocsay M
AD  - Laboratory of Systems Pharmacology, Department of Systems Biology, Harvard 
      Medical School, Boston MA, 02215.
FAU - Berberich, Matthew J
AU  - Berberich MJ
AD  - Laboratory of Systems Pharmacology, Department of Systems Biology, Harvard 
      Medical School, Boston MA, 02215.
FAU - Boswell, Sarah A
AU  - Boswell SA
AD  - Laboratory of Systems Pharmacology, Department of Systems Biology, Harvard 
      Medical School, Boston MA, 02215.
FAU - Kothari, Aditi
AU  - Kothari A
AD  - Department of Medical Oncology, Dana-Farber Cancer Institute and Department of 
      Medicine, Harvard Medical School, Boston, MA, 02215.
FAU - Johnson, Shawn
AU  - Johnson S
AD  - Department of Medical Oncology, Dana-Farber Cancer Institute and Department of 
      Medicine, Harvard Medical School, Boston, MA, 02215.
FAU - Dillon, Deborah A
AU  - Dillon DA
AD  - Department of Pathology, Brigham and Women's Hospital, Harvard Medical School, 
      Boston, MA, 02115.
FAU - Lipschitz, Mikel
AU  - Lipschitz M
AD  - Department of Pathology, Brigham and Women's Hospital, Harvard Medical School, 
      Boston, MA, 02115.
AD  - Center for Immuno-Oncology, Dana-Farber Cancer Institute, Boston, MA 02115.
FAU - Rodig, Scott
AU  - Rodig S
AD  - Department of Pathology, Brigham and Women's Hospital, Harvard Medical School, 
      Boston, MA, 02115.
AD  - Center for Immuno-Oncology, Dana-Farber Cancer Institute, Boston, MA 02115.
FAU - Santagata, Sandro
AU  - Santagata S
AD  - Laboratory of Systems Pharmacology, Department of Systems Biology, Harvard 
      Medical School, Boston MA, 02215.
AD  - Department of Pathology, Brigham and Women's Hospital, Harvard Medical School, 
      Boston, MA, 02115.
AD  - Ludwig Center for Cancer Research at Harvard, Harvard Medical School, Boston, MA, 
      02215.
FAU - Garber, Judy E
AU  - Garber JE
AD  - Department of Medical Oncology, Dana-Farber Cancer Institute and Department of 
      Medicine, Harvard Medical School, Boston, MA, 02215.
FAU - Tung, Nadine
AU  - Tung N
AD  - Division of Hematology/Oncology, Department of Medicine, Beth Israel Deaconess 
      Medical Center and Harvard Medical School, Boston, MA, 02215.
FAU - Yélamos, José
AU  - Yélamos J
AD  - Cancer Research Program, Hospital del Mar Medical Research Institute, Barcelona, 
      Spain.
FAU - Thaxton, Jessica E
AU  - Thaxton JE
AD  - Department of Orthopedics and Physical Medicine, Medical University of South 
      Carolina, Charleston, SC 29425.
AD  - Department of Microbiology & Immunology, Medical University of South Carolina, 
      Charleston, SC 29425.
AD  - Hollings Cancer Center, Charleston, SC, 29425.
FAU - Mittendorf, Elizabeth A
AU  - Mittendorf EA
AD  - Breast Tumor Immunology Laboratory, Dana-Farber Cancer Institute, Boston, MA 
      02215.
AD  - Division of Breast Surgery, Department of Surgery, Brigham and Women's Hospital, 
      Boston, MA, 02115.
AD  - Breast Oncology Program, Dana-Farber/Brigham and Women's Cancer Center, Boston, 
      MA, 02215.
FAU - Sorger, Peter K
AU  - Sorger PK
AD  - Laboratory of Systems Pharmacology, Department of Systems Biology, Harvard 
      Medical School, Boston MA, 02215.
AD  - Ludwig Center for Cancer Research at Harvard, Harvard Medical School, Boston, MA, 
      02215.
FAU - Shapiro, Geoffrey I
AU  - Shapiro GI
AD  - Department of Medical Oncology, Dana-Farber Cancer Institute and Department of 
      Medicine, Harvard Medical School, Boston, MA, 02215.
AD  - Ludwig Center for Cancer Research at Harvard, Harvard Medical School, Boston, MA, 
      02215.
AD  - Department of Medicine, Brigham and Women's Hospital, Boston, MA, 02115.
FAU - Guerriero, Jennifer L
AU  - Guerriero JL
AD  - Breast Tumor Immunology Laboratory, Dana-Farber Cancer Institute, Boston, MA 
      02215.
AD  - Laboratory of Systems Pharmacology, Department of Systems Biology, Harvard 
      Medical School, Boston MA, 02215.
AD  - Ludwig Center for Cancer Research at Harvard, Harvard Medical School, Boston, MA, 
      02215.
AD  - Division of Breast Surgery, Department of Surgery, Brigham and Women's Hospital, 
      Boston, MA, 02115.
LA  - eng
GR  - K08 HL128802/HL/NHLBI NIH HHS/United States
GR  - P50 CA168504/CA/NCI NIH HHS/United States
GR  - R01 CA090687/CA/NCI NIH HHS/United States
GR  - U54 CA225088/CA/NCI NIH HHS/United States
PT  - Journal Article
PT  - Research Support, N.I.H., Extramural
PT  - Research Support, Non-U.S. Gov't
DEP - 20201214
TA  - Nat Cancer
JT  - Nature cancer
JID - 101761119
RN  - 0 (BRCA1 Protein)
RN  - 0 (BRCA1 protein, human)
RN  - 0 (Poly(ADP-ribose) Polymerase Inhibitors)
MH  - BRCA1 Protein/genetics
MH  - CD8-Positive T-Lymphocytes
MH  - Cell Line, Tumor
MH  - Humans
MH  - Macrophages
MH  - *Poly(ADP-ribose) Polymerase Inhibitors/pharmacology
MH  - *Triple Negative Breast Neoplasms/drug therapy
MH  - Tumor Microenvironment
PMC - PMC7963404
MID - NIHMS1661408
COIS- Competing Interests Statement J.L.G. is a consultant for Glaxo-Smith Kline (GSK), 
      Codagenix, Verseau, Kymera and Array BioPharma and receives sponsored research 
      support from GSK, Array BioPharma and Eli Lilly. G.I.S. has served on advisory 
      boards for Pfizer, Eli Lilly, G1 Therapeutics, Roche, Merck KGaA/EMD-Serono, 
      Sierra Oncology, Bicycle Therapeutics, Fusion Pharmaceuticals, Cybrexa 
      Therapeutics, Astex, Almac, Ipsen, Bayer, Angiex, Daiichi Sankyo, Seattle 
      Genetics, Boehringer Ingelheim, ImmunoMet, Asana, Artios, Atrin, Concarlo 
      Holdings, Syros and Zentalis, and has received sponsored research support from 
      Merck, Eli Lilly, Merck/EMD Serono and Sierra Oncology. Clinical trial support 
      from Pfizer and Array Biopharma has been provided to Dana-Farber Cancer Institute 
      for the conduct of investigator-initiated studies led by G.I.S. He holds a patent 
      entitled, “Dosage regimen for sapacitabine and seliciclib,” also issued to 
      Cyclacel Pharmaceuticals, and a pending patent, entitled, “Compositions and 
      Methods for Predicting Response and Resistance to CDK4/6 Inhibition,” together 
      with Liam Cornell. E.A.M is on the SAB for Astra-Zeneca/Medimmune, Celgene, 
      Genentech, Genomic Health, Merck, Peregrine Pharmaceuticals, SELLAS Lifescience, 
      and Tapimmune and has clinical trial support to her former institution (MDACC) 
      from Astra-Zeneca/Medimmune, EMD-Serono, Galena Biopharma and Genentech as well 
      as Genentech support to a SU2C grant, as well as sponsored Research Support to 
      the laboratory from GSK and Eli Lilly. S.R. receives research funding from Merck, 
      Bristol-Myers Squibb, Gilead and Affimed, and on the scientific advisory board 
      for Immunitas. S.S is a consultant for Rarecyte, Inc. N.T. receives research 
      support from Astra-Zeneca. PKS serves on the SAB or BOD of Glencoe Software, 
      Applied Biomath and RareCyte Inc. and has equity in these companies; he is a 
      member of the NanoString SAB and is also co-founder of Glencoe Software, which 
      contributes to and supports the open-source OME/OMERO image informatics software 
      used in this paper. D.D. consults for Novartis and is on the advisory board for 
      Oncology Analytics, Inc. S.J. receives consulting fees from Venn Therapeutics.
EDAT- 2021/03/20 06:00
MHDA- 2021/03/20 06:01
CRDT- 2021/03/19 07:29
PHST- 2021/03/19 07:29 [entrez]
PHST- 2021/03/20 06:00 [pubmed]
PHST- 2021/03/20 06:01 [medline]
AID - 10.1038/s43018-020-00148-7 [doi]
PST - ppublish
SO  - Nat Cancer. 2021 Jan;2(1):66-82. doi: 10.1038/s43018-020-00148-7. Epub 2020 Dec 
      14.

PMID- 34099663
OWN - NLM
STAT- MEDLINE
DCOM- 20210628
LR  - 20220124
IS  - 2041-1723 (Electronic)
IS  - 2041-1723 (Linking)
VI  - 12
IP  - 1
DP  - 2021 Jun 7
TI  - Clinical CDK4/6 inhibitors induce selective and immediate dissociation of p21 
      from cyclin D-CDK4 to inhibit CDK2.
PG  - 3356
LID - 10.1038/s41467-021-23612-z [doi]
LID - 3356
AB  - Since their discovery as drivers of proliferation, cyclin-dependent kinases 
      (CDKs) have been considered therapeutic targets. Small molecule inhibitors of 
      CDK4/6 are used and tested in clinical trials to treat multiple cancer types. 
      Despite their clinical importance, little is known about how CDK4/6 inhibitors 
      affect the stability of CDK4/6 complexes, which bind cyclins and inhibitory 
      proteins such as p21. We develop an assay to monitor CDK complex stability inside 
      the nucleus. Unexpectedly, treatment with CDK4/6 inhibitors-palbociclib, 
      ribociclib, or abemaciclib-immediately dissociates p21 selectively from CDK4 but 
      not CDK6 complexes. This effect mediates indirect inhibition of CDK2 activity by 
      p21 but not p27 redistribution. Our work shows that CDK4/6 inhibitors have two 
      roles: non-catalytic inhibition of CDK2 via p21 displacement from CDK4 complexes, 
      and catalytic inhibition of CDK4/6 independent of p21. By broadening the 
      non-catalytic displacement to p27 and CDK6 containing complexes, next-generation 
      CDK4/6 inhibitors may have improved efficacy and overcome resistance mechanisms.
FAU - Pack, Lindsey R
AU  - Pack LR
AD  - Department of Chemical and Systems Biology, Stanford University, Stanford, CA, 
      USA.
FAU - Daigh, Leighton H
AU  - Daigh LH
AUID- ORCID: 0000-0001-6914-0229
AD  - Department of Chemical and Systems Biology, Stanford University, Stanford, CA, 
      USA.
FAU - Chung, Mingyu
AU  - Chung M
AD  - Department of Chemical and Systems Biology, Stanford University, Stanford, CA, 
      USA.
FAU - Meyer, Tobias
AU  - Meyer T
AUID- ORCID: 0000-0003-4339-3804
AD  - Department of Chemical and Systems Biology, Stanford University, Stanford, CA, 
      USA. tobias1@stanford.edu.
LA  - eng
GR  - R35 GM127026/GM/NIGMS NIH HHS/United States
GR  - F32 GM125246/GM/NIGMS NIH HHS/United States
GR  - F30 AG060634/AG/NIA NIH HHS/United States
GR  - T32 GM007365/GM/NIGMS NIH HHS/United States
PT  - Journal Article
PT  - Research Support, N.I.H., Extramural
DEP - 20210607
TA  - Nat Commun
JT  - Nature communications
JID - 101528555
RN  - 0 (Cyclin D)
RN  - 0 (Cyclin-Dependent Kinase Inhibitor p21)
RN  - 0 (Piperazines)
RN  - 0 (Protein Kinase Inhibitors)
RN  - 0 (Pyridines)
RN  - 147604-94-2 (Cyclin-Dependent Kinase Inhibitor p27)
RN  - EC 2.7.11.22 (CDK2 protein, human)
RN  - EC 2.7.11.22 (CDK4 protein, human)
RN  - EC 2.7.11.22 (CDK6 protein, human)
RN  - EC 2.7.11.22 (Cyclin-Dependent Kinase 2)
RN  - EC 2.7.11.22 (Cyclin-Dependent Kinase 4)
RN  - EC 2.7.11.22 (Cyclin-Dependent Kinase 6)
RN  - G9ZF61LE7G (palbociclib)
SB  - IM
MH  - Animals
MH  - Cell Cycle/drug effects
MH  - Cell Line
MH  - Cell Nucleus/drug effects/metabolism
MH  - Cyclin D/*metabolism
MH  - Cyclin-Dependent Kinase 2/*antagonists & inhibitors/genetics/metabolism
MH  - Cyclin-Dependent Kinase 4/*antagonists & inhibitors/genetics/metabolism
MH  - Cyclin-Dependent Kinase 6/*antagonists & inhibitors/genetics/metabolism
MH  - Cyclin-Dependent Kinase Inhibitor p21/*metabolism
MH  - Cyclin-Dependent Kinase Inhibitor p27/metabolism
MH  - Epithelial Cells/drug effects/metabolism
MH  - Humans
MH  - MCF-7 Cells
MH  - Mice
MH  - Microscopy, Fluorescence
MH  - Piperazines/pharmacology
MH  - Protein Binding
MH  - Protein Kinase Inhibitors/*pharmacology
MH  - Pyridines/pharmacology
MH  - Retinal Pigment Epithelium/cytology/drug effects/metabolism
PMC - PMC8184839
COIS- The authors declare no competing interests.
EDAT- 2021/06/09 06:00
MHDA- 2021/06/29 06:00
CRDT- 2021/06/08 06:05
PHST- 2020/10/29 00:00 [received]
PHST- 2021/05/06 00:00 [accepted]
PHST- 2021/06/08 06:05 [entrez]
PHST- 2021/06/09 06:00 [pubmed]
PHST- 2021/06/29 06:00 [medline]
AID - 10.1038/s41467-021-23612-z [pii]
AID - 23612 [pii]
AID - 10.1038/s41467-021-23612-z [doi]
PST - epublish
SO  - Nat Commun. 2021 Jun 7;12(1):3356. doi: 10.1038/s41467-021-23612-z.

PMID- 34544752
OWN - NLM
STAT- MEDLINE
DCOM- 20220314
LR  - 20220716
IS  - 2159-8290 (Electronic)
IS  - 2159-8274 (Print)
IS  - 2159-8274 (Linking)
VI  - 12
IP  - 2
DP  - 2022 Feb
TI  - INK4 Tumor Suppressor Proteins Mediate Resistance to CDK4/6 Kinase Inhibitors.
PG  - 356-371
LID - 10.1158/2159-8290.CD-20-1726 [doi]
AB  - Cyclin-dependent kinases 4 and 6 (CDK4/6) represent a major therapeutic 
      vulnerability for breast cancer. The kinases are clinically targeted via ATP 
      competitive inhibitors (CDK4/6i); however, drug resistance commonly emerges over 
      time. To understand CDK4/6i resistance, we surveyed over 1,300 breast cancers and 
      identified several genetic alterations (e.g., FAT1, PTEN, or ARID1A loss) 
      converging on upregulation of CDK6. Mechanistically, we demonstrate CDK6 causes 
      resistance by inducing and binding CDK inhibitor INK4 proteins (e.g., 
      p18(INK4C)). In vitro binding and kinase assays together with physical modeling 
      reveal that the p18(INK4C)-cyclin D-CDK6 complex occludes CDK4/6i binding while 
      only weakly suppressing ATP binding. Suppression of INK4 expression or its 
      binding to CDK6 restores CDK4/6i sensitivity. To overcome this constraint, we 
      developed bifunctional degraders conjugating palbociclib with E3 ligands. Two 
      resulting lead compounds potently degraded CDK4/6, leading to substantial 
      antitumor effects in vivo, demonstrating the promising therapeutic potential for 
      retargeting CDK4/6 despite CDK4/6i resistance. SIGNIFICANCE: CDK4/6 kinase 
      activation represents a common mechanism by which oncogenic signaling induces 
      proliferation and is potentially targetable by ATP competitive inhibitors. We 
      identify a CDK6-INK4 complex that is resilient to current-generation inhibitors 
      and develop a new strategy for more effective inhibition of CDK4/6 kinases.This 
      article is highlighted in the In This Issue feature, p. 275.
CI  - ©2021 The Authors; Published by the American Association for Cancer Research.
FAU - Li, Qing
AU  - Li Q
AD  - Human Oncology and Pathogenesis Program, Memorial Sloan Kettering Cancer Center, 
      New York, New York.
FAU - Jiang, Baishan
AU  - Jiang B
AUID- ORCID: 0000-0001-6796-9500
AD  - Department of Cancer Biology, Dana-Farber Cancer Institute, Boston, 
      Massachusetts.
AD  - Department of Biological Chemistry and Molecular Pharmacology, Harvard Medical 
      School, Boston, Massachusetts.
FAU - Guo, Jiaye
AU  - Guo J
AUID- ORCID: 0000-0001-7439-1479
AD  - Computational & Systems Biology Program, Memorial Sloan Kettering Cancer Center, 
      New York, New York.
FAU - Shao, Hong
AU  - Shao H
AD  - Human Oncology and Pathogenesis Program, Memorial Sloan Kettering Cancer Center, 
      New York, New York.
FAU - Del Priore, Isabella S
AU  - Del Priore IS
AUID- ORCID: 0000-0002-9665-1101
AD  - Human Oncology and Pathogenesis Program, Memorial Sloan Kettering Cancer Center, 
      New York, New York.
FAU - Chang, Qing
AU  - Chang Q
AD  - Anti-Tumor Assessment, Memorial Sloan Kettering Cancer Center, New York, New 
      York.
FAU - Kudo, Rei
AU  - Kudo R
AUID- ORCID: 0000-0003-0702-5828
AD  - Human Oncology and Pathogenesis Program, Memorial Sloan Kettering Cancer Center, 
      New York, New York.
FAU - Li, Zhiqiang
AU  - Li Z
AUID- ORCID: 0000-0002-2768-5332
AD  - Human Oncology and Pathogenesis Program, Memorial Sloan Kettering Cancer Center, 
      New York, New York.
FAU - Razavi, Pedram
AU  - Razavi P
AD  - Breast Medicine Service, Department of Medicine, Memorial Sloan Kettering Cancer 
      Center, New York, New York.
AD  - Weill Cornell Medical College, New York, New York.
FAU - Liu, Bo
AU  - Liu B
AD  - Human Oncology and Pathogenesis Program, Memorial Sloan Kettering Cancer Center, 
      New York, New York.
FAU - Boghossian, Andrew S
AU  - Boghossian AS
AUID- ORCID: 0000-0002-7008-8138
AD  - Broad Institute of MIT and Harvard, Cambridge, Massachusetts.
FAU - Rees, Matthew G
AU  - Rees MG
AUID- ORCID: 0000-0002-2987-7581
AD  - Broad Institute of MIT and Harvard, Cambridge, Massachusetts.
FAU - Ronan, Melissa M
AU  - Ronan MM
AUID- ORCID: 0000-0003-4269-1404
AD  - Broad Institute of MIT and Harvard, Cambridge, Massachusetts.
FAU - Roth, Jennifer A
AU  - Roth JA
AUID- ORCID: 0000-0002-5117-5586
AD  - Broad Institute of MIT and Harvard, Cambridge, Massachusetts.
FAU - Donovan, Katherine A
AU  - Donovan KA
AUID- ORCID: 0000-0002-8539-5106
AD  - Department of Cancer Biology, Dana-Farber Cancer Institute, Boston, 
      Massachusetts.
AD  - Department of Biological Chemistry and Molecular Pharmacology, Harvard Medical 
      School, Boston, Massachusetts.
FAU - Palafox, Marta
AU  - Palafox M
AD  - Vall d'Hebron Institute of Oncology, Barcelona, Spain.
FAU - Reis-Filho, Jorge S
AU  - Reis-Filho JS
AD  - Department of Pathology, Memorial Sloan Kettering Cancer Center, New York, New 
      York.
FAU - de Stanchina, Elisa
AU  - de Stanchina E
AUID- ORCID: 0000-0002-3873-315X
AD  - Anti-Tumor Assessment, Memorial Sloan Kettering Cancer Center, New York, New 
      York.
FAU - Fischer, Eric S
AU  - Fischer ES
AUID- ORCID: 0000-0001-7337-6306
AD  - Department of Cancer Biology, Dana-Farber Cancer Institute, Boston, 
      Massachusetts.
AD  - Department of Biological Chemistry and Molecular Pharmacology, Harvard Medical 
      School, Boston, Massachusetts.
FAU - Rosen, Neal
AU  - Rosen N
AUID- ORCID: 0000-0002-8307-654X
AD  - Program in Molecular Pharmacology, Memorial Sloan Kettering Cancer Center, New 
      York, New York.
FAU - Serra, Violeta
AU  - Serra V
AUID- ORCID: 0000-0001-6620-1065
AD  - Vall d'Hebron Institute of Oncology, Barcelona, Spain.
FAU - Koff, Andrew
AU  - Koff A
AD  - Program in Molecular Biology, Memorial Sloan Kettering Cancer Center, New York, 
      New York.
FAU - Chodera, John D
AU  - Chodera JD
AUID- ORCID: 0000-0003-0542-119X
AD  - Computational & Systems Biology Program, Memorial Sloan Kettering Cancer Center, 
      New York, New York.
FAU - Gray, Nathanael S
AU  - Gray NS
AUID- ORCID: 0000-0001-5354-7403
AD  - Department of Cancer Biology, Dana-Farber Cancer Institute, Boston, 
      Massachusetts.
AD  - Department of Biological Chemistry and Molecular Pharmacology, Harvard Medical 
      School, Boston, Massachusetts.
FAU - Chandarlapaty, Sarat
AU  - Chandarlapaty S
AUID- ORCID: 0000-0003-4532-8053
AD  - Human Oncology and Pathogenesis Program, Memorial Sloan Kettering Cancer Center, 
      New York, New York. chandars@mskcc.org.
AD  - Breast Medicine Service, Department of Medicine, Memorial Sloan Kettering Cancer 
      Center, New York, New York.
AD  - Weill Cornell Medical College, New York, New York.
LA  - eng
GR  - P30 CA008748/CA/NCI NIH HHS/United States
GR  - R01 CA234361/CA/NCI NIH HHS/United States
GR  - P50 CA247749/CA/NCI NIH HHS/United States
GR  - R01 GM132386/GM/NIGMS NIH HHS/United States
GR  - P50 CA217694/CA/NCI NIH HHS/United States
GR  - R01 GM121505/GM/NIGMS NIH HHS/United States
PT  - Journal Article
PT  - Research Support, N.I.H., Extramural
PT  - Research Support, Non-U.S. Gov't
DEP - 20210920
TA  - Cancer Discov
JT  - Cancer discovery
JID - 101561693
RN  - 0 (Antineoplastic Agents)
RN  - 0 (Cyclin-Dependent Kinase Inhibitor Proteins)
RN  - 0 (Piperazines)
RN  - 0 (Protein Kinase Inhibitors)
RN  - 0 (Pyridines)
RN  - 0 (Tumor Suppressor Proteins)
RN  - G9ZF61LE7G (palbociclib)
SB  - IM
MH  - Antineoplastic Agents/*chemistry/pharmacology/therapeutic use
MH  - Breast Neoplasms/*drug therapy/pathology
MH  - Cell Line, Tumor/drug effects
MH  - Cyclin-Dependent Kinase Inhibitor Proteins/administration & 
      dosage/*chemistry/therapeutic use
MH  - *Drug Resistance, Neoplasm
MH  - Female
MH  - Humans
MH  - Piperazines/*chemistry/pharmacology/therapeutic use
MH  - Protein Kinase Inhibitors/*chemistry/pharmacology/therapeutic use
MH  - Pyridines/*chemistry/pharmacology/therapeutic use
MH  - Tumor Suppressor Proteins/metabolism
PMC - PMC8831444
MID - NIHMS1743297
COIS- CONFLICTS OF INTERESTS SC has received research support and clinical trial 
      support (funding to institution) from Daiichi-Sankyo, Novartis, Sanofi, Paige.ai, 
      and Lilly. SC has received consulting honoraria from Novartis, Sanofi, and Lilly. 
      JDC is a current member of the Scientific Advisory Board of OpenEye Scientific 
      Software and a consultant to Foresite Laboratories. NSG is a founder, science 
      advisory board member (SAB) and equity holder in Gatekeeper, Syros, Petra, C4, 
      Allorion, Jengu, Inception, EoCys, B2S, Larkspur (board member), and Soltego 
      (board member). The Gray lab receives or has received research funding from 
      Novartis, Takeda, Astellas, Taiho, Jansen, Kinogen, Her2llc, Deerfield and 
      Sanofi. JSR-F is a consultant for Goldman Sachs, REPARE Therapeutics and Paige, a 
      member of the SAB of REPARE Therapeutics, Paige and Volition RX, a member of the 
      board of directors of Grupo Oncoclinicas, and an ad hoc member of the SAB of 
      Roche Tissue Diagnostics, Roche, Genentech, Novartis and InVicro. ESF is a 
      founder, science advisory board member and equity holder in Civetta, Jengu (board 
      member) and Neomorph, an equity holder in C4, and a consultant to Astellas, 
      Novartis, Sanofi, Deerfield, and EcoR1. The Fischer lab receives or has received 
      research funding from Novartis, Astellas, Ajax, and Deerfield. PR received 
      institutional research support from Novartis, Grail, Illumina and received 
      consulting or honoraria from Novartis, AsraZeneca, Foundation Medicine, Inivata, 
      and Epic Sciences. NR is a consultant to Novartis, Boehringer Ingelheim, Tarveda, 
      and Foresight and consulted in the last three years with Eli Lilly, Merrimack, 
      Kura Oncology, Araxes, and Kadman. NR owns equity in ZaiLab, Kura Oncology, 
      Araxes, and Kadman. NR also collaborates with Plexxikon. AK is a founder of 
      Atropos Therapeutics. KAD is a consultant to Kronos Bio.
EDAT- 2021/09/22 06:00
MHDA- 2022/03/15 06:00
PMCR- 2022/08/01
CRDT- 2021/09/21 05:49
PHST- 2020/12/01 00:00 [received]
PHST- 2021/07/13 00:00 [revised]
PHST- 2021/09/15 00:00 [accepted]
PHST- 2022/08/01 00:00 [pmc-release]
PHST- 2021/09/22 06:00 [pubmed]
PHST- 2022/03/15 06:00 [medline]
PHST- 2021/09/21 05:49 [entrez]
AID - 2159-8290.CD-20-1726 [pii]
AID - 10.1158/2159-8290.CD-20-1726 [doi]
PST - ppublish
SO  - Cancer Discov. 2022 Feb;12(2):356-371. doi: 10.1158/2159-8290.CD-20-1726. Epub 
      2021 Sep 20.

PMID- 31575731
OWN - NLM
STAT- MEDLINE
DCOM- 20200810
LR  - 20200810
IS  - 1937-9145 (Electronic)
IS  - 1945-0877 (Print)
IS  - 1945-0877 (Linking)
VI  - 12
IP  - 601
DP  - 2019 Oct 1
TI  - HIF-independent synthetic lethality between CDK4/6 inhibition and VHL loss across 
      species.
LID - 10.1126/scisignal.aay0482 [doi]
LID - eaay0482
AB  - Inactivation of the VHL tumor suppressor gene is the signature initiating event 
      in clear cell renal cell carcinoma (ccRCC), the most common form of kidney 
      cancer, and causes the accumulation of hypoxia-inducible factor 2α (HIF-2α). 
      HIF-2α inhibitors are effective in some ccRCC cases, but both de novo and 
      acquired resistance have been observed in the laboratory and in the clinic. Here, 
      we identified synthetic lethality between decreased activity of cyclin-dependent 
      kinases 4 and 6 (CDK4/6) and VHL inactivation in two species (human and 
      Drosophila) and across diverse human ccRCC cell lines in culture and xenografts. 
      Although HIF-2α transcriptionally induced the CDK4/6 partner cyclin D1, HIF-2α 
      was not required for the increased CDK4/6 requirement of VHL(-/-) ccRCC cells. 
      Accordingly, the antiproliferative effects of CDK4/6 inhibition were synergistic 
      with HIF-2α inhibition in HIF-2α-dependent VHL(-/-) ccRCC cells and not 
      antagonistic with HIF-2α inhibition in HIF-2α-independent cells. These findings 
      support testing CDK4/6 inhibitors as treatments for ccRCC, alone and in 
      combination with HIF-2α inhibitors.
CI  - Copyright © 2019 The Authors, some rights reserved; exclusive licensee American 
      Association for the Advancement of Science. No claim to original U.S. Government 
      Works.
FAU - Nicholson, Hilary E
AU  - Nicholson HE
AUID- ORCID: 0000-0002-3393-3013
AD  - Department of Medical Oncology, Dana-Farber Cancer Institute, Harvard Medical 
      School, Boston, MA 02215, USA.
FAU - Tariq, Zeshan
AU  - Tariq Z
AD  - Department of Medical Oncology, Dana-Farber Cancer Institute, Harvard Medical 
      School, Boston, MA 02215, USA.
FAU - Housden, Benjamin E
AU  - Housden BE
AD  - Department of Genetics, Harvard Medical School, Boston, MA 02115, USA.
FAU - Jennings, Rebecca B
AU  - Jennings RB
AUID- ORCID: 0000-0001-5524-3235
AD  - Department of Medical Oncology, Dana-Farber Cancer Institute, Harvard Medical 
      School, Boston, MA 02215, USA.
AD  - Department of Pathology, Brigham and Women's Hospital, Harvard Medical School, 
      Boston, MA 02115, USA.
FAU - Stransky, Laura A
AU  - Stransky LA
AD  - Department of Medical Oncology, Dana-Farber Cancer Institute, Harvard Medical 
      School, Boston, MA 02215, USA.
FAU - Perrimon, Norbert
AU  - Perrimon N
AUID- ORCID: 0000-0001-7542-472X
AD  - Department of Genetics, Harvard Medical School, Boston, MA 02115, USA.
AD  - Howard Hughes Medical Institute, Chevy Chase, MD 20815, USA.
FAU - Signoretti, Sabina
AU  - Signoretti S
AUID- ORCID: 0000-0002-5000-9105
AD  - Department of Medical Oncology, Dana-Farber Cancer Institute, Harvard Medical 
      School, Boston, MA 02215, USA.
AD  - Department of Pathology, Brigham and Women's Hospital, Harvard Medical School, 
      Boston, MA 02115, USA.
FAU - Kaelin, William G Jr
AU  - Kaelin WG Jr
AUID- ORCID: 0000-0002-0574-4856
AD  - Department of Medical Oncology, Dana-Farber Cancer Institute, Harvard Medical 
      School, Boston, MA 02215, USA. william_kaelin@dfci.harvard.edu.
AD  - Howard Hughes Medical Institute, Chevy Chase, MD 20815, USA.
LA  - eng
GR  - P50 CA101942/CA/NCI NIH HHS/United States
GR  - HHMI/Howard Hughes Medical Institute/United States
GR  - R35 CA210068/CA/NCI NIH HHS/United States
GR  - R01 GM067761/GM/NIGMS NIH HHS/United States
GR  - P30 CA006516/CA/NCI NIH HHS/United States
GR  - U01 CA236489/CA/NCI NIH HHS/United States
GR  - F32 CA220849/CA/NCI NIH HHS/United States
PT  - Journal Article
PT  - Research Support, N.I.H., Extramural
PT  - Research Support, Non-U.S. Gov't
DEP - 20191001
TA  - Sci Signal
JT  - Science signaling
JID - 101465400
RN  - 0 (Aminopyridines)
RN  - 0 (Basic Helix-Loop-Helix Transcription Factors)
RN  - 0 (Benzimidazoles)
RN  - 0 (Indans)
RN  - 0 (PT2399)
RN  - 0 (Piperazines)
RN  - 0 (Protein Kinase Inhibitors)
RN  - 0 (Pyridines)
RN  - 0 (Sulfones)
RN  - 1B37H0967P (endothelial PAS domain-containing protein 1)
RN  - 60UAB198HK (abemaciclib)
RN  - EC 2.3.2.27 (Von Hippel-Lindau Tumor Suppressor Protein)
RN  - EC 2.7.11.22 (Cyclin-Dependent Kinase 4)
RN  - EC 2.7.11.22 (Cyclin-Dependent Kinase 6)
RN  - G9ZF61LE7G (palbociclib)
SB  - IM
CIN - Nat Rev Nephrol. 2020 Jan;16(1):2. PMID: 31628435
MH  - Aminopyridines/pharmacology
MH  - Animals
MH  - Basic Helix-Loop-Helix Transcription Factors/antagonists & 
      inhibitors/*genetics/metabolism
MH  - Benzimidazoles/pharmacology
MH  - Carcinoma, Renal Cell/drug therapy/genetics/metabolism
MH  - Cell Line
MH  - Cell Line, Tumor
MH  - Cyclin-Dependent Kinase 4/antagonists & inhibitors/*genetics/metabolism
MH  - Cyclin-Dependent Kinase 6/antagonists & inhibitors/*genetics/metabolism
MH  - Drosophila melanogaster/genetics/metabolism
MH  - Humans
MH  - Indans/pharmacology
MH  - Kidney Neoplasms/drug therapy/genetics/metabolism
MH  - Mice
MH  - Piperazines/pharmacology
MH  - Protein Kinase Inhibitors/pharmacology
MH  - Pyridines/pharmacology
MH  - Signal Transduction/genetics
MH  - Species Specificity
MH  - Sulfones/pharmacology
MH  - *Synthetic Lethal Mutations
MH  - Von Hippel-Lindau Tumor Suppressor Protein/*genetics/metabolism
MH  - Xenograft Model Antitumor Assays
PMC - PMC6913182
MID - NIHMS1060195
EDAT- 2019/10/03 06:00
MHDA- 2020/08/11 06:00
CRDT- 2019/10/03 06:00
PHST- 2019/10/03 06:00 [entrez]
PHST- 2019/10/03 06:00 [pubmed]
PHST- 2020/08/11 06:00 [medline]
AID - 12/601/eaay0482 [pii]
AID - 10.1126/scisignal.aay0482 [doi]
PST - epublish
SO  - Sci Signal. 2019 Oct 1;12(601):eaay0482. doi: 10.1126/scisignal.aay0482.

PMID- 32404308
OWN - NLM
STAT- MEDLINE
DCOM- 20211129
LR  - 20220205
IS  - 2159-8290 (Electronic)
IS  - 2159-8274 (Print)
IS  - 2159-8274 (Linking)
VI  - 10
IP  - 8
DP  - 2020 Aug
TI  - The Genomic Landscape of Intrinsic and Acquired Resistance to Cyclin-Dependent 
      Kinase 4/6 Inhibitors in Patients with Hormone Receptor-Positive Metastatic 
      Breast Cancer.
PG  - 1174-1193
LID - 10.1158/2159-8290.CD-19-1390 [doi]
AB  - Mechanisms driving resistance to cyclin-dependent kinase 4/6 inhibitors (CDK4/6i) 
      in hormone receptor-positive (HR(+)) breast cancer have not been clearly defined. 
      Whole-exome sequencing of 59 tumors with CDK4/6i exposure revealed multiple 
      candidate resistance mechanisms including RB1 loss, activating alterations in 
      AKT1, RAS, AURKA, CCNE2, ERBB2, and FGFR2, and loss of estrogen receptor 
      expression. In vitro experiments confirmed that these alterations conferred 
      CDK4/6i resistance. Cancer cells cultured to resistance with CDK4/6i also 
      acquired RB1, KRAS, AURKA, or CCNE2 alterations, which conferred sensitivity to 
      AURKA, ERK, or CHEK1 inhibition. Three of these activating alterations-in AKT1, 
      RAS, and AURKA-have not, to our knowledge, been previously demonstrated as 
      mechanisms of resistance to CDK4/6i in breast cancer preclinically or in patient 
      samples. Together, these eight mechanisms were present in 66% of resistant tumors 
      profiled and may define therapeutic opportunities in patients. SIGNIFICANCE: We 
      identified eight distinct mechanisms of resistance to CDK4/6i present in 66% of 
      resistant tumors profiled. Most of these have a therapeutic strategy to overcome 
      or prevent resistance in these tumors. Taken together, these findings have 
      critical implications related to the potential utility of precision-based 
      approaches to overcome resistance in many patients with HR(+) metastatic breast 
      cancer.This article is highlighted in the In This Issue feature, p. 1079.
CI  - ©2020 American Association for Cancer Research.
FAU - Wander, Seth A
AU  - Wander SA
AD  - Center for Cancer Precision Medicine, Dana-Farber Cancer Institute, Boston, 
      Massachusetts.
AD  - Department of Medical Oncology, Dana-Farber Cancer Institute, Boston, 
      Massachusetts.
AD  - Harvard Medical School, Boston, Massachusetts.
AD  - Broad Institute of MIT and Harvard, Cambridge, Massachusetts.
FAU - Cohen, Ofir
AU  - Cohen O
AD  - Center for Cancer Precision Medicine, Dana-Farber Cancer Institute, Boston, 
      Massachusetts.
AD  - Department of Medical Oncology, Dana-Farber Cancer Institute, Boston, 
      Massachusetts.
AD  - Broad Institute of MIT and Harvard, Cambridge, Massachusetts.
FAU - Gong, Xueqian
AU  - Gong X
AD  - Eli Lilly and Co., Indianapolis, Indiana.
FAU - Johnson, Gabriela N
AU  - Johnson GN
AD  - Center for Cancer Precision Medicine, Dana-Farber Cancer Institute, Boston, 
      Massachusetts.
AD  - Department of Medical Oncology, Dana-Farber Cancer Institute, Boston, 
      Massachusetts.
AD  - Broad Institute of MIT and Harvard, Cambridge, Massachusetts.
FAU - Buendia-Buendia, Jorge E
AU  - Buendia-Buendia JE
AD  - Center for Cancer Precision Medicine, Dana-Farber Cancer Institute, Boston, 
      Massachusetts.
AD  - Department of Medical Oncology, Dana-Farber Cancer Institute, Boston, 
      Massachusetts.
AD  - Broad Institute of MIT and Harvard, Cambridge, Massachusetts.
FAU - Lloyd, Maxwell R
AU  - Lloyd MR
AUID- ORCID: 0000-0001-9810-0437
AD  - Center for Cancer Precision Medicine, Dana-Farber Cancer Institute, Boston, 
      Massachusetts.
AD  - Department of Medical Oncology, Dana-Farber Cancer Institute, Boston, 
      Massachusetts.
FAU - Kim, Dewey
AU  - Kim D
AD  - Center for Cancer Precision Medicine, Dana-Farber Cancer Institute, Boston, 
      Massachusetts.
AD  - Department of Medical Oncology, Dana-Farber Cancer Institute, Boston, 
      Massachusetts.
AD  - Broad Institute of MIT and Harvard, Cambridge, Massachusetts.
FAU - Luo, Flora
AU  - Luo F
AD  - Center for Cancer Precision Medicine, Dana-Farber Cancer Institute, Boston, 
      Massachusetts.
AD  - Department of Medical Oncology, Dana-Farber Cancer Institute, Boston, 
      Massachusetts.
AD  - Harvard Medical School, Boston, Massachusetts.
AD  - Broad Institute of MIT and Harvard, Cambridge, Massachusetts.
FAU - Mao, Pingping
AU  - Mao P
AD  - Center for Cancer Precision Medicine, Dana-Farber Cancer Institute, Boston, 
      Massachusetts.
AD  - Department of Medical Oncology, Dana-Farber Cancer Institute, Boston, 
      Massachusetts.
AD  - Harvard Medical School, Boston, Massachusetts.
AD  - Broad Institute of MIT and Harvard, Cambridge, Massachusetts.
FAU - Helvie, Karla
AU  - Helvie K
AD  - Center for Cancer Precision Medicine, Dana-Farber Cancer Institute, Boston, 
      Massachusetts.
AD  - Department of Medical Oncology, Dana-Farber Cancer Institute, Boston, 
      Massachusetts.
FAU - Kowalski, Kailey J
AU  - Kowalski KJ
AD  - Center for Cancer Precision Medicine, Dana-Farber Cancer Institute, Boston, 
      Massachusetts.
AD  - Department of Medical Oncology, Dana-Farber Cancer Institute, Boston, 
      Massachusetts.
AD  - Broad Institute of MIT and Harvard, Cambridge, Massachusetts.
FAU - Nayar, Utthara
AU  - Nayar U
AUID- ORCID: 0000-0002-9024-6084
AD  - Center for Cancer Precision Medicine, Dana-Farber Cancer Institute, Boston, 
      Massachusetts.
AD  - Department of Medical Oncology, Dana-Farber Cancer Institute, Boston, 
      Massachusetts.
AD  - Harvard Medical School, Boston, Massachusetts.
AD  - Broad Institute of MIT and Harvard, Cambridge, Massachusetts.
FAU - Waks, Adrienne G
AU  - Waks AG
AUID- ORCID: 0000-0001-5649-7229
AD  - Center for Cancer Precision Medicine, Dana-Farber Cancer Institute, Boston, 
      Massachusetts.
AD  - Department of Medical Oncology, Dana-Farber Cancer Institute, Boston, 
      Massachusetts.
AD  - Harvard Medical School, Boston, Massachusetts.
AD  - Broad Institute of MIT and Harvard, Cambridge, Massachusetts.
FAU - Parsons, Stephen H
AU  - Parsons SH
AD  - Eli Lilly and Co., Indianapolis, Indiana.
FAU - Martinez, Ricardo
AU  - Martinez R
AD  - Eli Lilly and Co., Indianapolis, Indiana.
FAU - Litchfield, Lacey M
AU  - Litchfield LM
AD  - Eli Lilly and Co., Indianapolis, Indiana.
FAU - Ye, Xiang S
AU  - Ye XS
AD  - Eli Lilly and Co., Indianapolis, Indiana.
FAU - Yu, Chunping
AU  - Yu C
AD  - Eli Lilly and Co., Indianapolis, Indiana.
FAU - Jansen, Valerie M
AU  - Jansen VM
AD  - Eli Lilly and Co., Indianapolis, Indiana.
FAU - Stille, John R
AU  - Stille JR
AUID- ORCID: 0000-0001-6397-154X
AD  - Eli Lilly and Co., Indianapolis, Indiana.
FAU - Smith, Patricia S
AU  - Smith PS
AD  - Eli Lilly and Co., Indianapolis, Indiana.
FAU - Oakley, Gerard J
AU  - Oakley GJ
AD  - Eli Lilly and Co., Indianapolis, Indiana.
FAU - Chu, Quincy S
AU  - Chu QS
AD  - Cross Cancer Institute, Alberta, Canada.
FAU - Batist, Gerald
AU  - Batist G
AD  - Segal Cancer Centre, Jewish General Hospital, McGill University, Montreal, 
      Canada.
FAU - Hughes, Melissa E
AU  - Hughes ME
AD  - Center for Cancer Precision Medicine, Dana-Farber Cancer Institute, Boston, 
      Massachusetts.
AD  - Department of Medical Oncology, Dana-Farber Cancer Institute, Boston, 
      Massachusetts.
FAU - Kremer, Jill D
AU  - Kremer JD
AD  - Eli Lilly and Co., Indianapolis, Indiana.
FAU - Garraway, Levi A
AU  - Garraway LA
AD  - Center for Cancer Precision Medicine, Dana-Farber Cancer Institute, Boston, 
      Massachusetts.
AD  - Department of Medical Oncology, Dana-Farber Cancer Institute, Boston, 
      Massachusetts.
AD  - Harvard Medical School, Boston, Massachusetts.
AD  - Broad Institute of MIT and Harvard, Cambridge, Massachusetts.
AD  - Eli Lilly and Co., Indianapolis, Indiana.
FAU - Winer, Eric P
AU  - Winer EP
AUID- ORCID: 0000-0002-8819-1723
AD  - Department of Medical Oncology, Dana-Farber Cancer Institute, Boston, 
      Massachusetts.
AD  - Harvard Medical School, Boston, Massachusetts.
FAU - Tolaney, Sara M
AU  - Tolaney SM
AD  - Department of Medical Oncology, Dana-Farber Cancer Institute, Boston, 
      Massachusetts.
AD  - Harvard Medical School, Boston, Massachusetts.
FAU - Lin, Nancy U
AU  - Lin NU
AUID- ORCID: 0000-0003-2263-5413
AD  - Department of Medical Oncology, Dana-Farber Cancer Institute, Boston, 
      Massachusetts.
AD  - Harvard Medical School, Boston, Massachusetts.
FAU - Buchanan, Sean G
AU  - Buchanan SG
AUID- ORCID: 0000-0002-5215-4672
AD  - Eli Lilly and Co., Indianapolis, Indiana.
FAU - Wagle, Nikhil
AU  - Wagle N
AD  - Center for Cancer Precision Medicine, Dana-Farber Cancer Institute, Boston, 
      Massachusetts. nikhil_wagle@dfci.harvard.edu.
AD  - Department of Medical Oncology, Dana-Farber Cancer Institute, Boston, 
      Massachusetts.
AD  - Harvard Medical School, Boston, Massachusetts.
AD  - Broad Institute of MIT and Harvard, Cambridge, Massachusetts.
LA  - eng
GR  - P50 CA168504/CA/NCI NIH HHS/United States
PT  - Clinical Trial, Phase I
PT  - Clinical Trial, Phase II
PT  - Journal Article
PT  - Multicenter Study
PT  - Research Support, N.I.H., Extramural
PT  - Research Support, Non-U.S. Gov't
PT  - Research Support, U.S. Gov't, Non-P.H.S.
DEP - 20200513
TA  - Cancer Discov
JT  - Cancer discovery
JID - 101561693
RN  - 0 (Antineoplastic Agents)
RN  - 0 (Cell Cycle Proteins)
RN  - 0 (Protein Kinase Inhibitors)
RN  - 0 (RB1 protein, human)
RN  - 0 (Receptors, Steroid)
RN  - 0 (Retinoblastoma Binding Proteins)
RN  - EC 2.3.2.27 (Ubiquitin-Protein Ligases)
RN  - EC 2.7.11.1 (AKT1 protein, human)
RN  - EC 2.7.11.1 (CHEK1 protein, human)
RN  - EC 2.7.11.1 (Checkpoint Kinase 1)
RN  - EC 2.7.11.1 (Proto-Oncogene Proteins c-akt)
RN  - EC 3.6.5.2 (Proto-Oncogene Proteins p21(ras))
SB  - IM
MH  - Antineoplastic Agents/*therapeutic use
MH  - Biopsy
MH  - Breast Neoplasms/drug therapy/*genetics/pathology/surgery
MH  - Cell Cycle Proteins/*antagonists & inhibitors
MH  - Cell Line, Tumor
MH  - Checkpoint Kinase 1
MH  - Drug Resistance, Neoplasm/*genetics
MH  - Female
MH  - Genomics
MH  - Humans
MH  - Protein Kinase Inhibitors/*therapeutic use
MH  - Proto-Oncogene Proteins c-akt
MH  - Proto-Oncogene Proteins p21(ras)
MH  - Receptors, Steroid/genetics
MH  - Retinoblastoma Binding Proteins
MH  - Ubiquitin-Protein Ligases
MH  - Whole Exome Sequencing
PMC - PMC8815415
MID - NIHMS1594850
EDAT- 2020/05/15 06:00
MHDA- 2021/11/30 06:00
CRDT- 2020/05/15 06:00
PHST- 2019/11/27 00:00 [received]
PHST- 2020/03/29 00:00 [revised]
PHST- 2020/05/08 00:00 [accepted]
PHST- 2020/05/15 06:00 [pubmed]
PHST- 2021/11/30 06:00 [medline]
PHST- 2020/05/15 06:00 [entrez]
AID - 2159-8290.CD-19-1390 [pii]
AID - 10.1158/2159-8290.CD-19-1390 [doi]
PST - ppublish
SO  - Cancer Discov. 2020 Aug;10(8):1174-1193. doi: 10.1158/2159-8290.CD-19-1390. Epub 
      2020 May 13.

PMID- 27883943
OWN - NLM
STAT- MEDLINE
DCOM- 20170724
LR  - 20220318
IS  - 1471-4973 (Electronic)
IS  - 1471-4892 (Linking)
VI  - 31
DP  - 2016 Dec
TI  - Targeted therapy for breast cancer and molecular mechanisms of resistance to 
      treatment.
PG  - 97-103
LID - S1471-4892(16)30137-0 [pii]
LID - 10.1016/j.coph.2016.11.005 [doi]
AB  - In recent years, clinical trials investigating new drugs and therapeutic 
      combinations have led to promising advances in breast cancer therapy. Subtyping 
      breast cancers into hormone receptor (HR) positive, epidermal growth factor 
      receptor (HER2) positive, and triple negative breast cancer (TNBC) is currently 
      the basis of diagnosing and treating this disease. In addition to endocrine and 
      HER2-targeted therapies in their respective subtypes, evidence from recent 
      preclinical studies have shown several targetable pathways that overcome 
      resistance in the clinical setting. The mTOR inhibitor everolimus and the CDK4/6 
      inhibitor palbociclib have been approved in HR-positive metastatic breast cancer 
      (MBC) due to improved disease-free survival (DFS). Adding pertuzumab to 
      trastuzumab in combination with taxanes further improves DFS in HER2-positive 
      breast cancer. Targeted therapy to the heterogeneous group of TNBC is needed in 
      combination with chemotherapy. However, patient selection and predictive 
      biomarker development remains a big challenge for targeted therapy development in 
      TNBC.
CI  - Copyright © 2016. Published by Elsevier Ltd.
FAU - Gu, Guowei
AU  - Gu G
AD  - Lester & Sue Smith Breast Center, Baylor College of Medicine, Houston, TX 77030, 
      USA; Department of Molecular and Cellular Biology, Baylor College of Medicine, 
      Houston, TX 77030, USA.
FAU - Dustin, Derek
AU  - Dustin D
AD  - Lester & Sue Smith Breast Center, Baylor College of Medicine, Houston, TX 77030, 
      USA; Translational Biology and Molecular Medicine, Baylor College of Medicine, 
      Houston, TX 77030, USA.
FAU - Fuqua, Suzanne Aw
AU  - Fuqua SA
AD  - Lester & Sue Smith Breast Center, Baylor College of Medicine, Houston, TX 77030, 
      USA; Dan L Duncan Cancer Center, One Baylor Plaza, Houston, TX 77030, USA. 
      Electronic address: sfuqua@bcm.edu.
LA  - eng
PT  - Journal Article
PT  - Research Support, N.I.H., Extramural
PT  - Research Support, Non-U.S. Gov't
PT  - Review
DEP - 20161122
PL  - England
TA  - Curr Opin Pharmacol
JT  - Current opinion in pharmacology
JID - 100966133
RN  - 0 (Antineoplastic Agents)
RN  - 0 (Biomarkers, Tumor)
SB  - IM
MH  - Antineoplastic Agents/administration & dosage/*pharmacology
MH  - Biomarkers, Tumor/metabolism
MH  - Breast Neoplasms/*drug therapy/pathology
MH  - Disease-Free Survival
MH  - Drug Design
MH  - Drug Resistance, Neoplasm
MH  - Female
MH  - Humans
MH  - *Molecular Targeted Therapy
MH  - Patient Selection
EDAT- 2016/11/25 06:00
MHDA- 2017/07/25 06:00
CRDT- 2016/11/25 06:00
PHST- 2016/06/21 00:00 [received]
PHST- 2016/09/23 00:00 [revised]
PHST- 2016/11/07 00:00 [accepted]
PHST- 2016/11/25 06:00 [pubmed]
PHST- 2017/07/25 06:00 [medline]
PHST- 2016/11/25 06:00 [entrez]
AID - S1471-4892(16)30137-0 [pii]
AID - 10.1016/j.coph.2016.11.005 [doi]
PST - ppublish
SO  - Curr Opin Pharmacol. 2016 Dec;31:97-103. doi: 10.1016/j.coph.2016.11.005. Epub 
      2016 Nov 22.

PMID- 26977878
OWN - NLM
STAT- MEDLINE
DCOM- 20160727
LR  - 20220321
IS  - 1878-3686 (Electronic)
IS  - 1535-6108 (Print)
IS  - 1535-6108 (Linking)
VI  - 29
IP  - 3
DP  - 2016 Mar 14
TI  - Overcoming Therapeutic Resistance in HER2-Positive Breast Cancers with CDK4/6 
      Inhibitors.
PG  - 255-269
LID - S1535-6108(16)30040-X [pii]
LID - 10.1016/j.ccell.2016.02.006 [doi]
AB  - Using transgenic mouse models, cell line-based functional studies, and clinical 
      specimens, we show that cyclin D1/CDK4 mediate resistance to targeted therapy for 
      HER2-positive breast cancer. This is overcome using CDK4/6 inhibitors. Inhibition 
      of CDK4/6 not only suppresses Rb phosphorylation, but also reduces TSC2 
      phosphorylation and thus partially attenuates mTORC1 activity. This relieves 
      feedback inhibition of upstream EGFR family kinases, resensitizing tumors to 
      EGFR/HER2 blockade. Consequently, dual inhibition of EGFR/HER2 and CDK4/6 invokes 
      a more potent suppression of TSC2 phosphorylation and hence mTORC1/S6K/S6RP 
      activity. The suppression of both Rb and S6RP enhances G1 arrest and a phenotype 
      resembling cellular senescence. In vivo, CDK4/6 inhibitors sensitize 
      patient-derived xenograft tumors to HER2-targeted therapies and delay tumor 
      recurrence in a transgenic model of HER2-positive breast cancer.
CI  - Copyright © 2016 Elsevier Inc. All rights reserved.
FAU - Goel, Shom
AU  - Goel S
AD  - Department of Medical Oncology, Dana-Farber Cancer Institute, Boston, MA 02215, 
      USA. Electronic address: shom_goel@dfci.harvard.edu.
FAU - Wang, Qi
AU  - Wang Q
AD  - Department of Cancer Biology, Dana-Farber Cancer Institute, Boston, MA 02215, 
      USA.
FAU - Watt, April C
AU  - Watt AC
AD  - Department of Cancer Biology, Dana-Farber Cancer Institute, Boston, MA 02215, 
      USA.
FAU - Tolaney, Sara M
AU  - Tolaney SM
AD  - Department of Medical Oncology, Dana-Farber Cancer Institute, Boston, MA 02215, 
      USA.
FAU - Dillon, Deborah A
AU  - Dillon DA
AD  - Department of Pathology, Harvard Medical School, Boston, MA 02115, USA.
FAU - Li, Wei
AU  - Li W
AD  - Department of Biostatistics and Computational Biology, Dana-Farber Cancer 
      Institute, Harvard School of Public Health, Boston, MA 02215, USA; Center for 
      Functional Epigenetics, Dana-Farber Cancer Institute, Boston, MA 02215, USA.
FAU - Ramm, Susanne
AU  - Ramm S
AD  - Laboratory of Systems Pharmacology, Harvard Program in Therapeutic Science, 
      Harvard Medical School, Boston, MA 02115, USA; Renal Division, Department of 
      Medicine, Brigham and Women's Hospital, Boston, MA 02115, USA.
FAU - Palmer, Adam C
AU  - Palmer AC
AD  - Laboratory of Systems Pharmacology, Harvard Program in Therapeutic Science, 
      Harvard Medical School, Boston, MA 02115, USA; Department of Systems Biology, 
      Harvard Medical School, Boston, MA 02115, USA; School of Biotechnology and 
      Biomolecular Sciences, University of New South Wales, Sydney, NSW 2052, 
      Australia.
FAU - Yuzugullu, Haluk
AU  - Yuzugullu H
AD  - Department of Cancer Biology, Dana-Farber Cancer Institute, Boston, MA 02215, 
      USA.
FAU - Varadan, Vinay
AU  - Varadan V
AD  - Case Comprehensive Cancer Center, Case Western Reserve University, Cleveland, OH 
      44106, USA.
FAU - Tuck, David
AU  - Tuck D
AD  - Department of Pathology, Yale University, New Haven, CT 06520, USA.
FAU - Harris, Lyndsay N
AU  - Harris LN
AD  - Case Western Reserve School of Medicine, Cleveland, OH 44106, USA.
FAU - Wong, Kwok-Kin
AU  - Wong KK
AD  - Department of Medical Oncology, Dana-Farber Cancer Institute, Boston, MA 02215, 
      USA.
FAU - Liu, X Shirley
AU  - Liu XS
AD  - Department of Biostatistics and Computational Biology, Dana-Farber Cancer 
      Institute, Harvard School of Public Health, Boston, MA 02215, USA; Center for 
      Functional Epigenetics, Dana-Farber Cancer Institute, Boston, MA 02215, USA.
FAU - Sicinski, Piotr
AU  - Sicinski P
AD  - Department of Cancer Biology, Dana-Farber Cancer Institute, Boston, MA 02215, 
      USA; Department of Genetics, Harvard Medical School, Boston, MA 02115, USA.
FAU - Winer, Eric P
AU  - Winer EP
AD  - Department of Medical Oncology, Dana-Farber Cancer Institute, Boston, MA 02215, 
      USA.
FAU - Krop, Ian E
AU  - Krop IE
AD  - Department of Medical Oncology, Dana-Farber Cancer Institute, Boston, MA 02215, 
      USA.
FAU - Zhao, Jean J
AU  - Zhao JJ
AD  - Department of Cancer Biology, Dana-Farber Cancer Institute, Boston, MA 02215, 
      USA; Department of Biological Chemistry and Molecular Pharmacology, Harvard 
      Medical School, Boston, MA 02115, USA; The Broad Institute of MIT and Harvard, 
      Cambridge, MA 02142, USA. Electronic address: jean_zhao@dfci.harvard.edu.
LA  - eng
GR  - R01 CA083688/CA/NCI NIH HHS/United States
GR  - U01 CA180980/CA/NCI NIH HHS/United States
GR  - P01 CA080111/CA/NCI NIH HHS/United States
GR  - P50 CA168504/CA/NCI NIH HHS/United States
GR  - U01CA180980/CA/NCI NIH HHS/United States
GR  - CA172461/CA/NCI NIH HHS/United States
GR  - P50 CA165962/CA/NCI NIH HHS/United States
GR  - R01 CA172461/CA/NCI NIH HHS/United States
GR  - R25 CA094186/CA/NCI NIH HHS/United States
GR  - T32 CA094186/CA/NCI NIH HHS/United States
PT  - Journal Article
PT  - Research Support, N.I.H., Extramural
PT  - Research Support, Non-U.S. Gov't
TA  - Cancer Cell
JT  - Cancer cell
JID - 101130617
RN  - 0 (Multiprotein Complexes)
RN  - 0 (Protein Kinase Inhibitors)
RN  - 0 (Tumor Suppressor Proteins)
RN  - EC 2.7.10.1 (ErbB Receptors)
RN  - EC 2.7.10.1 (Receptor, ErbB-2)
RN  - EC 2.7.11.1 (Mechanistic Target of Rapamycin Complex 1)
RN  - EC 2.7.11.1 (TOR Serine-Threonine Kinases)
RN  - EC 2.7.11.22 (Cyclin-Dependent Kinase 4)
RN  - EC 2.7.11.22 (Cyclin-Dependent Kinase 6)
SB  - IM
CIN - Cancer Cell. 2016 Mar 14;29(3):243-4. PMID: 26977873
CIN - Cancer Discov. 2016 May;6(5):OF4. PMID: 27012828
MH  - Animals
MH  - Breast Neoplasms/*drug therapy/metabolism
MH  - Cell Line, Tumor
MH  - Cyclin-Dependent Kinase 4/*antagonists & inhibitors/metabolism
MH  - Cyclin-Dependent Kinase 6/*antagonists & inhibitors/metabolism
MH  - Disease Models, Animal
MH  - Drug Resistance, Neoplasm/*drug effects
MH  - ErbB Receptors/metabolism
MH  - Female
MH  - Humans
MH  - Mechanistic Target of Rapamycin Complex 1
MH  - Mice
MH  - Mice, Nude
MH  - Mice, Transgenic
MH  - Multiprotein Complexes/metabolism
MH  - Neoplasm Recurrence, Local/mortality
MH  - Phosphorylation/drug effects
MH  - Protein Kinase Inhibitors/*pharmacology
MH  - Receptor, ErbB-2/*metabolism
MH  - TOR Serine-Threonine Kinases/metabolism
MH  - Tumor Suppressor Proteins/metabolism
PMC - PMC4794996
MID - NIHMS760115
COIS- Conflicts of interest S.T. receives research funding from Genentech. K.K.W 
      conducts research sponsored by AstraZeneca, Acetylon, and Gilead Pharmaceuticals, 
      performs consultancy for G1 Therapeutics and Array Therapeutics, and is a founder 
      and equity holder of G1 Therapeutics. P.S. receives research funding and serves 
      as a consultant for Novartis.
EDAT- 2016/03/16 06:00
MHDA- 2016/07/28 06:00
CRDT- 2016/03/16 06:00
PHST- 2015/07/14 00:00 [received]
PHST- 2015/10/22 00:00 [revised]
PHST- 2016/02/09 00:00 [accepted]
PHST- 2016/03/16 06:00 [entrez]
PHST- 2016/03/16 06:00 [pubmed]
PHST- 2016/07/28 06:00 [medline]
AID - S1535-6108(16)30040-X [pii]
AID - 10.1016/j.ccell.2016.02.006 [doi]
PST - ppublish
SO  - Cancer Cell. 2016 Mar 14;29(3):255-269. doi: 10.1016/j.ccell.2016.02.006.

PMID- 34508104
OWN - NLM
STAT- MEDLINE
DCOM- 20211014
LR  - 20211204
IS  - 2041-1723 (Electronic)
IS  - 2041-1723 (Linking)
VI  - 12
IP  - 1
DP  - 2021 Sep 10
TI  - Inhibition of CK1ε potentiates the therapeutic efficacy of CDK4/6 inhibitor in 
      breast cancer.
PG  - 5386
LID - 10.1038/s41467-021-25700-6 [doi]
LID - 5386
AB  - Although inhibitors targeting CDK4/6 kinases (CDK4/6i) have shown promising 
      clinical prospect in treating ER+/HER2- breast cancers, acquired drug resistance 
      is frequently observed and mechanistic knowledge is needed to harness their full 
      clinical potential. Here, we report that inhibition of CDK4/6 promotes 
      βTrCP1-mediated ubiquitination and proteasomal degradation of RB1, and 
      facilitates SP1-mediated CDK6 transcriptional activation. Intriguingly, 
      suppression of CK1ε not only efficiently prevents RB1 from degradation, but also 
      prevents CDK4/6i-induced CDK6 upregulation by modulating SP1 protein stability, 
      thereby enhancing CDK4/6i efficacy and overcoming resistance to CDK4/6i in vitro. 
      Using xenograft and PDX models, we further demonstrate that combined inhibition 
      of CK1ε and CDK4/6 results in marked suppression of tumor growth in vivo. 
      Altogether, these results uncover the molecular mechanisms by which CDK4/6i 
      treatment alters RB1 and CDK6 protein abundance, thereby driving the acquisition 
      of CDK4/6i resistance. Importantly, we identify CK1ε as an effective target for 
      potentiating the therapeutic efficacy of CDK4/6 inhibitors.
CI  - © 2021. The Author(s).
FAU - Dang, Fabin
AU  - Dang F
AUID- ORCID: 0000-0002-1954-8231
AD  - Department of Pathology, Beth Israel Deaconess Medical Center, Harvard Medical 
      School, Boston, MA, USA.
FAU - Nie, Li
AU  - Nie L
AD  - Department of Pathology, Beth Israel Deaconess Medical Center, Harvard Medical 
      School, Boston, MA, USA.
AD  - State Key Laboratory for Managing Biotic and Chemical Threats to the Quality and 
      Safety of Agro-products, School of Marine Sciences, Ningbo University, Ningbo, 
      China.
FAU - Zhou, Jin
AU  - Zhou J
AUID- ORCID: 0000-0001-8121-4198
AD  - Department of Liver Surgery & Liver Transplantation, State Key Laboratory of 
      Biotherapy and Cancer Center, West China Hospital, Sichuan University, Chengdu, 
      China.
AD  - Department of Medical Oncology, Dana-Farber Cancer Institute, Harvard Medical 
      School, Boston, MA, USA.
FAU - Shimizu, Kouhei
AU  - Shimizu K
AUID- ORCID: 0000-0001-9523-4296
AD  - Department of Pathology, Beth Israel Deaconess Medical Center, Harvard Medical 
      School, Boston, MA, USA.
FAU - Chu, Chen
AU  - Chu C
AUID- ORCID: 0000-0001-8084-0867
AD  - Department of Cancer Biology, Dana-Farber Cancer Institute and Department of 
      Genetics, Blavatnik Institute, Harvard Medical School, Boston, MA, USA.
FAU - Wu, Zhong
AU  - Wu Z
AD  - Department of Medical Oncology, Dana-Farber Cancer Institute, Harvard Medical 
      School, Boston, MA, USA.
AD  - Department of Pancreatic Surgery, West China Hospital, Sichuan University, 
      Chengdu, China.
FAU - Fassl, Anne
AU  - Fassl A
AD  - Department of Cancer Biology, Dana-Farber Cancer Institute and Department of 
      Genetics, Blavatnik Institute, Harvard Medical School, Boston, MA, USA.
FAU - Ke, Shizhong
AU  - Ke S
AD  - Division of Hematology/Oncology, Department of Medicine, Beth Israel Deaconess 
      Medical Center, Harvard Medical School, Boston, MA, USA.
FAU - Wang, Yuangao
AU  - Wang Y
AD  - Program in Cellular and Molecular Medicine, Boston Children's Hospital, Boston, 
      MA, USA.
FAU - Zhang, Jinfang
AU  - Zhang J
AUID- ORCID: 0000-0001-8487-6007
AD  - Department of Pathology, Beth Israel Deaconess Medical Center, Harvard Medical 
      School, Boston, MA, USA.
FAU - Zhang, Tao
AU  - Zhang T
AD  - Department of Pathology, Beth Israel Deaconess Medical Center, Harvard Medical 
      School, Boston, MA, USA.
FAU - Tu, Zhenbo
AU  - Tu Z
AUID- ORCID: 0000-0002-3720-7844
AD  - Department of Pathology, Beth Israel Deaconess Medical Center, Harvard Medical 
      School, Boston, MA, USA.
FAU - Inuzuka, Hiroyuki
AU  - Inuzuka H
AD  - Department of Pathology, Beth Israel Deaconess Medical Center, Harvard Medical 
      School, Boston, MA, USA.
FAU - Sicinski, Piotr
AU  - Sicinski P
AUID- ORCID: 0000-0002-8859-5234
AD  - Department of Cancer Biology, Dana-Farber Cancer Institute and Department of 
      Genetics, Blavatnik Institute, Harvard Medical School, Boston, MA, USA.
FAU - Bass, Adam J
AU  - Bass AJ
AUID- ORCID: 0000-0002-8193-4758
AD  - Department of Medical Oncology, Dana-Farber Cancer Institute, Harvard Medical 
      School, Boston, MA, USA. adam_bass@dfci.harvard.edu.
FAU - Wei, Wenyi
AU  - Wei W
AUID- ORCID: 0000-0003-0512-3811
AD  - Department of Pathology, Beth Israel Deaconess Medical Center, Harvard Medical 
      School, Boston, MA, USA. wwei2@bidmc.harvard.edu.
LA  - eng
GR  - K99 CA263194/CA/NCI NIH HHS/United States
GR  - P01 CA250959/CA/NCI NIH HHS/United States
GR  - P01 CA098101/CA/NCI NIH HHS/United States
GR  - R35 CA253027/CA/NCI NIH HHS/United States
GR  - P50 CA168504/CA/NCI NIH HHS/United States
GR  - R01 CA202634/CA/NCI NIH HHS/United States
GR  - R01 CA177910/CA/NCI NIH HHS/United States
GR  - R01 CA229307/CA/NCI NIH HHS/United States
PT  - Journal Article
PT  - Research Support, N.I.H., Extramural
DEP - 20210910
TA  - Nat Commun
JT  - Nature communications
JID - 101528555
RN  - 0 (Protein Kinase Inhibitors)
RN  - 0 (RB1 protein, human)
RN  - 0 (Retinoblastoma Binding Proteins)
RN  - 0 (Sp1 Transcription Factor)
RN  - 0 (Sp1 protein, human)
RN  - EC 2.3.2.27 (Ubiquitin-Protein Ligases)
RN  - EC 2.7.11.1 (Casein Kinase 1 epsilon)
RN  - EC 2.7.11.22 (CDK4 protein, human)
RN  - EC 2.7.11.22 (CDK6 protein, human)
RN  - EC 2.7.11.22 (Cyclin-Dependent Kinase 4)
RN  - EC 2.7.11.22 (Cyclin-Dependent Kinase 6)
SB  - IM
MH  - Antineoplastic Combined Chemotherapy Protocols/*pharmacology/therapeutic use
MH  - Breast Neoplasms/*drug therapy/genetics/pathology
MH  - Casein Kinase 1 epsilon/*antagonists & inhibitors
MH  - Cell Line, Tumor
MH  - Cyclin-Dependent Kinase 4/antagonists & inhibitors/metabolism
MH  - Cyclin-Dependent Kinase 6/antagonists & inhibitors/metabolism
MH  - Drug Resistance, Neoplasm/drug effects/genetics
MH  - Drug Synergism
MH  - Female
MH  - Gene Expression Regulation, Neoplastic/drug effects
MH  - Humans
MH  - Protein Kinase Inhibitors/*pharmacology/therapeutic use
MH  - Protein Stability/drug effects
MH  - Proteolysis/drug effects
MH  - Retinoblastoma Binding Proteins/metabolism
MH  - Sp1 Transcription Factor/metabolism
MH  - Transcriptional Activation/drug effects
MH  - Ubiquitin-Protein Ligases/metabolism
MH  - Xenograft Model Antitumor Assays
PMC - PMC8433397
COIS- P.S. has been a consultant at Novartis, Genovis, Guidepoint, The Planning Shop, 
      ORIC Pharmaceuticals, Syros, and Exo Therapeutics; his laboratory receives 
      research funding from Novartis. W.W. is a co-founder and consultant for the 
      ReKindle Therapeutics. A.J.B. received funding from Merck, Bayer, Novartis, and 
      is an advisor to Earli and Helix Nano and a co-founder of Signet Therapeutics. 
      Other authors declare no competing interests.
EDAT- 2021/09/12 06:00
MHDA- 2021/10/15 06:00
CRDT- 2021/09/11 05:41
PHST- 2021/02/05 00:00 [received]
PHST- 2021/08/23 00:00 [accepted]
PHST- 2021/09/11 05:41 [entrez]
PHST- 2021/09/12 06:00 [pubmed]
PHST- 2021/10/15 06:00 [medline]
AID - 10.1038/s41467-021-25700-6 [pii]
AID - 25700 [pii]
AID - 10.1038/s41467-021-25700-6 [doi]
PST - epublish
SO  - Nat Commun. 2021 Sep 10;12(1):5386. doi: 10.1038/s41467-021-25700-6.

PMID- 33190190
OWN - NLM
STAT- MEDLINE
DCOM- 20210414
LR  - 20210414
IS  - 1865-8652 (Electronic)
IS  - 0741-238X (Print)
IS  - 0741-238X (Linking)
VI  - 38
IP  - 1
DP  - 2021 Jan
TI  - Clinical Challenges in the Management of Hormone Receptor-Positive, Human 
      Epidermal Growth Factor Receptor 2-Negative Metastatic Breast Cancer: A 
      Literature Review.
PG  - 109-136
LID - 10.1007/s12325-020-01552-2 [doi]
AB  - Endocrine therapy (ET) is integral to the treatment of hormone receptor-positive 
      (HR+), human epidermal growth factor receptor 2-negative (HER2-) metastatic 
      breast cancer (MBC). Aromatase inhibitors (AIs; e.g., anastrozole, letrozole, 
      exemestane), selective estrogen receptor modulators (e.g., tamoxifen), and the 
      selective estrogen receptor degrader, fulvestrant, inhibit tumor cell 
      proliferation by targeting ER signaling. However, the efficacy of ET could be 
      limited by intrinsic and acquired resistance mechanisms, which has prompted the 
      development of targeted agents and combination strategies. In recent years, the 
      treatment landscape for HR+, HER2- MBC has evolved rapidly. AIs, historically the 
      first-line treatment for postmenopausal patients with HR+, HER2- MBC, have been 
      challenged by more effective ET, such as fulvestrant alone or in combination with 
      an AI, and the cyclin-dependent kinase (CDK)4/6 inhibitors, which have 
      increasingly become the new standard of care. For endocrine-resistant disease 
      (≥ second-line), clinical trials demonstrated that the mammalian target of 
      rapamycin inhibitor, everolimus, enhanced the efficacy of exemestane or 
      fulvestrant after progression on an AI. CDK4/6 inhibitors in combination with 
      fulvestrant have demonstrated superior progression-free survival and overall 
      survival versus fulvestrant alone. Recently, the combination of fulvestrant with 
      alpelisib in phosphatidylinositol-4,5-bisphosphate 3-kinase (PIK3CA) mutated HR+, 
      HER2- MBC following progression on or after ET was approved, based on the SOLAR-1 
      study. However, the optimal sequencing of treatments is unknown, especially 
      following disease progression on a CDK4/6 inhibitor. This review aims to provide 
      practical guidance for the management of HR+, HER2- MBC based on available data 
      and the utility of genomic biomarkers, including germline breast cancer genes 1 
      and 2 (BRCA1/2) mutations, and somatic estrogen receptor alpha gene (ESR1), HER2, 
      and PIK3CA mutations.
FAU - Nagaraj, Gayathri
AU  - Nagaraj G
AUID- ORCID: 0000-0002-7586-6920
AD  - Division of Medical Oncology and Hematology, Loma Linda University School of 
      Medicine, Loma Linda, CA, 92350, USA. GNagaraj@llu.edu.
FAU - Ma, Cynthia X
AU  - Ma CX
AD  - Division of Oncology, Washington University School of Medicine, St. Louis, MO, 
      63110, USA.
LA  - eng
PT  - Journal Article
PT  - Research Support, Non-U.S. Gov't
PT  - Review
DEP - 20201115
TA  - Adv Ther
JT  - Advances in therapy
JID - 8611864
RN  - 0 (Receptors, Estrogen)
RN  - EC 2.7.10.1 (ERBB2 protein, human)
RN  - EC 2.7.10.1 (Receptor, ErbB-2)
MH  - Antineoplastic Combined Chemotherapy Protocols/therapeutic use
MH  - *Breast Neoplasms/drug therapy
MH  - Humans
MH  - Receptor, ErbB-2/therapeutic use
MH  - *Receptors, Estrogen
PMC - PMC7854469
OTO - NOTNLM
OT  - *Aromatase inhibitors
OT  - *Cyclin-dependent kinase 4/6 inhibitors
OT  - *Endocrine therapy
OT  - *Fulvestrant
OT  - *Hormone receptor-positive, human epidermal growth factor receptor 2-negative 
      metastatic breast cancer
OT  - *Mammalian target of rapamycin inhibitors
OT  - *Phosphoinositide 3-kinase pathway inhibitors
OT  - *Selective estrogen receptor degrader
EDAT- 2020/11/16 06:00
MHDA- 2021/04/15 06:00
CRDT- 2020/11/15 20:36
PHST- 2020/07/30 00:00 [received]
PHST- 2020/10/24 00:00 [accepted]
PHST- 2020/11/16 06:00 [pubmed]
PHST- 2021/04/15 06:00 [medline]
PHST- 2020/11/15 20:36 [entrez]
AID - 10.1007/s12325-020-01552-2 [pii]
AID - 1552 [pii]
AID - 10.1007/s12325-020-01552-2 [doi]
PST - ppublish
SO  - Adv Ther. 2021 Jan;38(1):109-136. doi: 10.1007/s12325-020-01552-2. Epub 2020 Nov 
      15.

PMID- 34506738
OWN - NLM
STAT- MEDLINE
DCOM- 20211224
LR  - 20220716
IS  - 1878-3686 (Electronic)
IS  - 1535-6108 (Linking)
VI  - 39
IP  - 10
DP  - 2021 Oct 11
TI  - Restoring order at the cell cycle border: Co-targeting CDK4/6 and CDK2.
PG  - 1302-1305
LID - S1535-6108(21)00447-5 [pii]
LID - 10.1016/j.ccell.2021.08.007 [doi]
AB  - Overcoming resistance to CDK4/6 inhibitors is a major clinical challenge. In this 
      issue of Cancer Cell, Freeman-Cook et al. study mechanisms of resistance to 
      CDK4/6 inhibitors by employing a CRISPRa screen. They identify the cyclin E-CDK2 
      axis and Myc signaling as key pathways of resistance and develop PF-06873600, a 
      selective CDK2/4/6 inhibitor.
CI  - Copyright © 2021 Elsevier Inc. All rights reserved.
FAU - Jeselsohn, Rinath
AU  - Jeselsohn R
AD  - Breast Oncology Center, Department of Medical Oncology, Dana Farber Cancer 
      Institute, Boston, MA, USA; Division of Molecular and Cellular Oncology, Dana 
      Farber Cancer Institute, Boston, MA, USA; Center for Functional Cancer 
      Epigenetics, Dana Farber Cancer Institute, Boston, MA, USA. Electronic address: 
      rinath_jeselsohn@dfci.harvard.edu.
FAU - Schiff, Rachel
AU  - Schiff R
AD  - Lester and Sue Smith Breast Center, Departments of Medicine and of Molecular and 
      Cellular Biology, Baylor College of Medicine, Houston, TX, USA.
FAU - Grinshpun, Albert
AU  - Grinshpun A
AD  - Breast Oncology Center, Department of Medical Oncology, Dana Farber Cancer 
      Institute, Boston, MA, USA.
LA  - eng
GR  - R01 CA237414/CA/NCI NIH HHS/United States
PT  - Comment
PT  - Journal Article
PT  - Research Support, N.I.H., Extramural
PT  - Research Support, Non-U.S. Gov't
DEP - 20210909
PL  - United States
TA  - Cancer Cell
JT  - Cancer cell
JID - 101130617
RN  - 0 (Protein Kinase Inhibitors)
RN  - 0 (Proto-Oncogene Proteins)
RN  - 147604-94-2 (Cyclin-Dependent Kinase Inhibitor p27)
RN  - EC 2.7.11.22 (Cyclin-Dependent Kinase 4)
SB  - IM
CON - Cancer Cell. 2021 Oct 11;39(10):1404-1421.e11. PMID: 34520734
MH  - Cell Cycle
MH  - Cyclin-Dependent Kinase 4
MH  - Cyclin-Dependent Kinase Inhibitor p27
MH  - *Protein Kinase Inhibitors
MH  - *Proto-Oncogene Proteins
COIS- Declaration of interests R.J. receives research funding from Pfizer and Lilly and 
      is a consultant for Carrick Therapeutics and Luminex. R.S. receives research 
      funding from AstraZeneca, GlaxoSmithKline, Puma, Biotechnology Inc., and Gilead 
      Sciences (to the institution); she has been a past ad hoc advisory committee 
      member for Eli Lilly; she is a consulting/advisory committee member for 
      Macrogenics; and she has other financial interests: UpToDate Royalties.
EDAT- 2021/09/11 06:00
MHDA- 2021/12/25 06:00
CRDT- 2021/09/10 20:10
PHST- 2021/09/11 06:00 [pubmed]
PHST- 2021/12/25 06:00 [medline]
PHST- 2021/09/10 20:10 [entrez]
AID - S1535-6108(21)00447-5 [pii]
AID - 10.1016/j.ccell.2021.08.007 [doi]
PST - ppublish
SO  - Cancer Cell. 2021 Oct 11;39(10):1302-1305. doi: 10.1016/j.ccell.2021.08.007. Epub 
      2021 Sep 9.

PMID- 29352052
OWN - NLM
STAT- MEDLINE
DCOM- 20190919
LR  - 20200306
IS  - 1549-490X (Electronic)
IS  - 1083-7159 (Print)
IS  - 1083-7159 (Linking)
VI  - 23
IP  - 5
DP  - 2018 May
TI  - Estrogen Receptor-Positive Breast Cancer: Exploiting Signaling Pathways 
      Implicated in Endocrine Resistance.
PG  - 528-539
LID - 10.1634/theoncologist.2017-0423 [doi]
AB  - Advancements in molecular profiling and endocrine therapy (ET) have led to more 
      focused clinical attention on precision medicine. These advances have expanded 
      our understanding of breast cancer (BC) pathogenesis and hold promising 
      implications for the future of therapy. The estrogen receptor-α is a predominant 
      endocrine regulatory protein in the breast and in estrogen-induced BC. Successful 
      targeting of proteins and genes within estrogen receptor (ER) nuclear and 
      nonnuclear pathways remains a clinical goal. Several classes of antiestrogenic 
      agents are available for patients with early, advanced, or metastatic BC, 
      including selective ER modulators, aromatase inhibitors, and a selective ER 
      degrader. Clinical development is focused upon characterizing the efficacy and 
      tolerability of inhibitors that target the phosphatidylinositol 3 kinase 
      (PI3K)/akt murine thymoma viral oncogene (AKT)/mammalian target of rapamycin 
      inhibitor (mTOR) signaling pathway or the cyclin-dependent kinase 4/6 (CDK4/6) 
      cell cycle pathway in women with hormone receptor-positive, human epidermal 
      growth receptor 2-negative BC who have demonstrated disease recurrence or 
      progression. De novo and acquired resistance remain a major challenge for women 
      with BC receiving antiestrogenic therapy. Therefore, sequential combination of 
      targeted ET is preferred in these patients, and the ever-increasing understanding 
      of resistance mechanisms may better inform the selection of future therapy. This 
      review describes the intricate roles of the PI3K/AKT/mTOR and CDK4/6 pathways in 
      intracellular signaling and the use of endocrine and endocrine-based combination 
      therapy in BC. IMPLICATIONS FOR PRACTICE: The foundational strategy for treating 
      hormone receptor-positive, human epidermal growth receptor 2-negative, advanced 
      breast cancer includes the use of endocrine therapy either alone or in 
      combination with targeted agents. The use of combination therapy aims to 
      downregulate cell-signaling pathways with the intent of minimizing cellular 
      "crosstalk," which can otherwise result in continued tumorigenesis or progression 
      through redundant pathways. This review provides the clinician with the molecular 
      rationale and clinical evidence for these treatments and refers to evidence-based 
      guidelines to inform the decision-making process.
CI  - © AlphaMed Press 2018.
FAU - Brufsky, Adam M
AU  - Brufsky AM
AD  - University of Pittsburgh Cancer Institute, Pittsburgh, Pennsylvania, USA 
      brufskyam@upmc.edu.
FAU - Dickler, Maura N
AU  - Dickler MN
AD  - Memorial Sloan Kettering Cancer Center, New York City, New York, USA.
AD  - Weill Cornell Medical College, New York City, New York, USA.
LA  - eng
GR  - P30 CA008748/CA/NCI NIH HHS/United States
PT  - Journal Article
PT  - Research Support, N.I.H., Extramural
PT  - Research Support, Non-U.S. Gov't
PT  - Review
DEP - 20180119
TA  - Oncologist
JT  - The oncologist
JID - 9607837
RN  - 0 (Receptors, Estrogen)
SB  - IM
MH  - Breast Neoplasms/*drug therapy/pathology
MH  - Female
MH  - Humans
MH  - Receptors, Estrogen/*metabolism
MH  - Signal Transduction
PMC - PMC5947450
OAB - Publisher: Abstract available from the publisher.
OABL- chi
OTO - NOTNLM
OT  - *Aromatase inhibitor
OT  - *CDK4/6 inhibitor
OT  - *Endocrine therapy
OT  - *Estrogen receptor degrader
OT  - *mTOR inhibitor
COIS- Disclosures of potential conflicts of interest may be found at the end of this 
      article.
EDAT- 2018/01/21 06:00
MHDA- 2019/09/20 06:00
CRDT- 2018/01/21 06:00
PHST- 2017/08/29 00:00 [received]
PHST- 2017/12/07 00:00 [accepted]
PHST- 2018/01/21 06:00 [pubmed]
PHST- 2019/09/20 06:00 [medline]
PHST- 2018/01/21 06:00 [entrez]
AID - theoncologist.2017-0423 [pii]
AID - ONCO12364 [pii]
AID - 10.1634/theoncologist.2017-0423 [doi]
PST - ppublish
SO  - Oncologist. 2018 May;23(5):528-539. doi: 10.1634/theoncologist.2017-0423. Epub 
      2018 Jan 19.

PMID- 30206110
OWN - NLM
STAT- MEDLINE
DCOM- 20191108
LR  - 20220129
IS  - 2159-8290 (Electronic)
IS  - 2159-8274 (Print)
IS  - 2159-8274 (Linking)
VI  - 8
IP  - 11
DP  - 2018 Nov
TI  - The Genetic Landscape and Clonal Evolution of Breast Cancer Resistance to 
      Palbociclib plus Fulvestrant in the PALOMA-3 Trial.
PG  - 1390-1403
LID - 10.1158/2159-8290.CD-18-0264 [doi]
AB  - CDK4/6 inhibition with endocrine therapy is now a standard of care for advanced 
      estrogen receptor-positive breast cancer. Mechanisms of CDK4/6 inhibitor 
      resistance have been described preclinically, with limited evidence from clinical 
      samples. We conducted paired baseline and end-of-treatment circulating tumor DNA 
      sequencing from 195 patients in the PALOMA-3 randomized phase III trial of 
      palbociclib plus fulvestrant versus placebo plus fulvestrant. We show that clonal 
      evolution occurs frequently during treatment, reflecting substantial subclonal 
      complexity in breast cancer that has progressed after prior endocrine therapy. 
      RB1 mutations emerged only in the palbociclib plus fulvestrant arm and in a 
      minority of patients (6/127, 4.7%, P = 0.041). New driver mutations emerged in 
      PIK3CA (P = 0.00069) and ESR1 after treatment in both arms, in particular ESR1 
      Y537S (P = 0.0037). Evolution of driver gene mutations was uncommon in patients 
      progressing early on palbociclib plus fulvestrant but common in patients 
      progressing later on treatment. These findings inform future treatment strategies 
      to address resistance to palbociclib plus fulvestrant.Significance: Acquired 
      mutations from fulvestrant are a major driver of resistance to fulvestrant and 
      palbociclib combination therapy. ESR1 Y537S mutation promotes resistance to 
      fulvestrant. Clonal evolution results in frequent acquisition of driver mutations 
      in patients progressing late on therapy, which suggests that early and late 
      progression have distinct mechanisms of resistance. Cancer Discov; 8(11); 
      1390-403. ©2018 AACR. See related commentary by Schiff and Jeselsohn, p. 1352 
      This article is highlighted in the In This Issue feature, p. 1333.
CI  - ©2018 American Association for Cancer Research.
FAU - O'Leary, Ben
AU  - O'Leary B
AD  - Breast Cancer Now Research Centre, The Institute of Cancer Research, London, 
      United Kingdom.
AD  - Breast Unit, Royal Marsden Hospital, London, United Kingdom.
FAU - Cutts, Rosalind J
AU  - Cutts RJ
AD  - Breast Cancer Now Research Centre, The Institute of Cancer Research, London, 
      United Kingdom.
FAU - Liu, Yuan
AU  - Liu Y
AD  - Pfizer, New York, New York.
FAU - Hrebien, Sarah
AU  - Hrebien S
AD  - Breast Cancer Now Research Centre, The Institute of Cancer Research, London, 
      United Kingdom.
FAU - Huang, Xin
AU  - Huang X
AD  - Pfizer, New York, New York.
FAU - Fenwick, Kerry
AU  - Fenwick K
AD  - Tumour Profiling Unit, The Institute of Cancer Research, London, United Kingdom.
FAU - André, Fabrice
AU  - André F
AD  - Department of Medical Oncology, Institut Gustave Roussy, Villejuif, France.
FAU - Loibl, Sibylle
AU  - Loibl S
AD  - German Breast Group, Neu-Isenburg, Germany.
FAU - Loi, Sherene
AU  - Loi S
AUID- ORCID: 0000-0001-6137-9171
AD  - Division of Research and Cancer Medicine, University of Melbourne, Peter 
      MacCallum Cancer Centre, Melbourne, Victoria, Australia.
FAU - Garcia-Murillas, Isaac
AU  - Garcia-Murillas I
AUID- ORCID: 0000-0001-8183-7969
AD  - Breast Cancer Now Research Centre, The Institute of Cancer Research, London, 
      United Kingdom.
FAU - Cristofanilli, Massimo
AU  - Cristofanilli M
AD  - Robert H. Lurie Comprehensive Cancer Center, Feinberg School of Medicine, 
      Chicago, Illinois.
FAU - Huang Bartlett, Cynthia
AU  - Huang Bartlett C
AD  - Pfizer, New York, New York.
FAU - Turner, Nicholas C
AU  - Turner NC
AD  - Breast Cancer Now Research Centre, The Institute of Cancer Research, London, 
      United Kingdom. Nick.Turner@icr.ac.uk.
AD  - Breast Unit, Royal Marsden Hospital, London, United Kingdom.
LA  - eng
GR  - MR/N002121/1/MRC_/Medical Research Council/United Kingdom
GR  - C1491/A15955/CRUK_/Cancer Research UK/United Kingdom
GR  - DH_/Department of Health/United Kingdom
PT  - Clinical Trial, Phase III
PT  - Journal Article
PT  - Randomized Controlled Trial
PT  - Research Support, Non-U.S. Gov't
DEP - 20180911
TA  - Cancer Discov
JT  - Cancer discovery
JID - 101561693
RN  - 0 (Biomarkers, Tumor)
RN  - 0 (ESR1 protein, human)
RN  - 0 (Estrogen Receptor alpha)
RN  - 0 (Piperazines)
RN  - 0 (Pyridines)
RN  - 22X328QOC4 (Fulvestrant)
RN  - G9ZF61LE7G (palbociclib)
SB  - IM
CIN - Cancer Discov. 2018 Nov;8(11):1352-1354. PMID: 30385523
MH  - Antineoplastic Combined Chemotherapy Protocols/*therapeutic use
MH  - Biomarkers, Tumor
MH  - Breast Neoplasms/drug therapy/*genetics/pathology
MH  - *Clonal Evolution
MH  - Double-Blind Method
MH  - Drug Resistance, Neoplasm/*genetics
MH  - Estrogen Receptor alpha/*genetics
MH  - Female
MH  - Follow-Up Studies
MH  - Fulvestrant/administration & dosage
MH  - Humans
MH  - Mutation
MH  - Piperazines/administration & dosage
MH  - Prognosis
MH  - Pyridines/administration & dosage
PMC - PMC6368247
MID - EMS81505
COIS- Conflict of interest disclosures: BO’L – Research funding (Inst): Pfizer. YL, XH, 
      CHB – Employment: Pfizer, Stock ownership: Pfizer. FA – Travel, Accommodation, 
      Expenses: Novartis, Roche, GlaxoSmithKline, AstraZeneca, Research Funding (Inst): 
      AstraZeneca, Novartis, Pfizer, Lilly, Roche. SLoibl - Consulting or Advisory Role 
      (Inst): Pfizer, Roche, Novartis, Seattle Genetics, Honoraria: Pfizer, Roche, 
      Research Funding (Inst): Pfizer, Roche, Celgene, Amgene, Novartis, Abbvie, 
      AstraZeneca, Seattle Genetics, Teva, Vifor Pharma. SLoi – Consulting or Advisory 
      Role (Inst): AstraZeneca/MedImmune, Seattle Genetics, Bristol-Myers Squibb, 
      Pfizer, Novartis, Roche/Genentech, Merck Sharp & Dohme, Research Funding (Inst): 
      Roche/Genentech, Pfizer, Novartis, Merck, Puma Biotechnology, Bristol-Myers 
      Squib. MC – Consulting or Advisory Role: Dompé Farmaceutici, Newomics, Vortex 
      Biosciences, Honoraria: Dompé Farmaceutici, Pfizer. NC - Consulting or Advisory 
      Role: Roche, Pfizer, Novartis, AstraZeneca Research Funding: Pfizer (Inst), Roche 
      (Inst), AstraZeneca. The other authors have no conflict of interest disclosures 
      to make.
EDAT- 2018/09/13 06:00
MHDA- 2019/11/09 06:00
CRDT- 2018/09/13 06:00
PHST- 2018/03/12 00:00 [received]
PHST- 2018/07/09 00:00 [revised]
PHST- 2018/09/06 00:00 [accepted]
PHST- 2018/09/13 06:00 [pubmed]
PHST- 2019/11/09 06:00 [medline]
PHST- 2018/09/13 06:00 [entrez]
AID - 2159-8290.CD-18-0264 [pii]
AID - 10.1158/2159-8290.CD-18-0264 [doi]
PST - ppublish
SO  - Cancer Discov. 2018 Nov;8(11):1390-1403. doi: 10.1158/2159-8290.CD-18-0264. Epub 
      2018 Sep 11.

PMID- 33536276
OWN - NLM
STAT- MEDLINE
DCOM- 20220404
LR  - 20220404
IS  - 1557-3265 (Electronic)
IS  - 1078-0432 (Print)
IS  - 1078-0432 (Linking)
VI  - 27
IP  - 17
DP  - 2021 Sep 1
TI  - Activation of the IFN Signaling Pathway is Associated with Resistance to CDK4/6 
      Inhibitors and Immune Checkpoint Activation in ER-Positive Breast Cancer.
PG  - 4870-4882
LID - 10.1158/1078-0432.CCR-19-4191 [doi]
AB  - PURPOSE: Cyclin-dependent kinase 4 (CDK4) and CDK6 inhibitors (CDK4/6i) are 
      highly effective against estrogen receptor-positive (ER(+))/HER2(-) breast 
      cancer; however, intrinsic and acquired resistance is common. Elucidating the 
      molecular features of sensitivity and resistance to CDK4/6i may lead to 
      identification of predictive biomarkers and novel therapeutic targets, paving the 
      way toward improving patient outcomes. EXPERIMENTAL DESIGN: Parental breast 
      cancer cells and their endocrine-resistant derivatives (EndoR) were used. 
      Derivatives with acquired resistance to palbociclib (PalboR) were generated from 
      parental and estrogen deprivation-resistant MCF7 and T47D cells. Transcriptomic 
      and proteomic analyses were performed in palbociclib-sensitive and PalboR lines. 
      Gene expression data from CDK4/6i neoadjuvant trials and publicly available 
      datasets were interrogated for correlations of gene signatures and patient 
      outcomes. RESULTS: Parental and EndoR breast cancer lines showed varying degrees 
      of sensitivity to palbociclib. Transcriptomic analysis of these cell lines 
      identified an association between high IFN signaling and reduced CDK4/6i 
      sensitivity; thus an "IFN-related palbociclib-resistance Signature" (IRPS) was 
      derived. In two neoadjuvant trials of CDK4/6i plus endocrine therapy, IRPS and 
      other IFN-related signatures were highly enriched in patients with tumors 
      exhibiting intrinsic resistance to CDK4/6i. PalboR derivatives displayed dramatic 
      activation of IFN/STAT1 signaling compared with their short-term treated or 
      untreated counterparts. In primary ER(+)/HER2(-) tumors, the IRPS score was 
      significantly higher in lumB than lumA subtype and correlated with increased gene 
      expression of immune checkpoints, endocrine resistance, and poor prognosis. 
      CONCLUSIONS: Aberrant IFN signaling is associated with intrinsic resistance to 
      CDK4/6i. Experimentally, acquired resistance to palbociclib is associated with 
      activation of the IFN pathway, warranting additional studies to clarify its 
      involvement in resistance to CDK4/6i.
CI  - ©2021 American Association for Cancer Research.
FAU - De Angelis, Carmine
AU  - De Angelis C
AD  - Lester and Sue Smith Breast Center, Baylor College of Medicine, Houston, Texas.
AD  - Department of Medicine, Baylor College of Medicine, Houston, Texas.
AD  - Dan L Duncan Comprehensive Cancer Center, Baylor College of Medicine, Houston, 
      Texas.
AD  - Department of Clinical Medicine and Surgery, University of Naples "Federico II", 
      Naples, Italy.
FAU - Fu, Xiaoyong
AU  - Fu X
AUID- ORCID: 0000-0003-0005-6496
AD  - Lester and Sue Smith Breast Center, Baylor College of Medicine, Houston, Texas.
AD  - Dan L Duncan Comprehensive Cancer Center, Baylor College of Medicine, Houston, 
      Texas.
AD  - Department of Molecular and Cellular Biology, Baylor College of Medicine, 
      Houston, Texas.
FAU - Cataldo, Maria Letizia
AU  - Cataldo ML
AD  - Lester and Sue Smith Breast Center, Baylor College of Medicine, Houston, Texas.
AD  - Department of Medicine, Baylor College of Medicine, Houston, Texas.
AD  - Dan L Duncan Comprehensive Cancer Center, Baylor College of Medicine, Houston, 
      Texas.
AD  - Department of Clinical Medicine and Surgery, University of Naples "Federico II", 
      Naples, Italy.
FAU - Nardone, Agostina
AU  - Nardone A
AD  - Center for Functional Cancer Epigenetics, Dana-Farber Cancer Institute, Harvard 
      Medical School, Boston, Massachusetts.
FAU - Pereira, Resel
AU  - Pereira R
AD  - Lester and Sue Smith Breast Center, Baylor College of Medicine, Houston, Texas.
AD  - Department of Medicine, Baylor College of Medicine, Houston, Texas.
AD  - Dan L Duncan Comprehensive Cancer Center, Baylor College of Medicine, Houston, 
      Texas.
FAU - Veeraraghavan, Jamunarani
AU  - Veeraraghavan J
AD  - Lester and Sue Smith Breast Center, Baylor College of Medicine, Houston, Texas.
AD  - Department of Medicine, Baylor College of Medicine, Houston, Texas.
AD  - Dan L Duncan Comprehensive Cancer Center, Baylor College of Medicine, Houston, 
      Texas.
FAU - Nanda, Sarmistha
AU  - Nanda S
AD  - Lester and Sue Smith Breast Center, Baylor College of Medicine, Houston, Texas.
AD  - Department of Medicine, Baylor College of Medicine, Houston, Texas.
AD  - Dan L Duncan Comprehensive Cancer Center, Baylor College of Medicine, Houston, 
      Texas.
FAU - Qin, Lanfang
AU  - Qin L
AD  - Lester and Sue Smith Breast Center, Baylor College of Medicine, Houston, Texas.
AD  - Department of Medicine, Baylor College of Medicine, Houston, Texas.
AD  - Dan L Duncan Comprehensive Cancer Center, Baylor College of Medicine, Houston, 
      Texas.
FAU - Sethunath, Vidyalakshmi
AU  - Sethunath V
AD  - Lester and Sue Smith Breast Center, Baylor College of Medicine, Houston, Texas.
AD  - Department of Medicine, Baylor College of Medicine, Houston, Texas.
AD  - Dan L Duncan Comprehensive Cancer Center, Baylor College of Medicine, Houston, 
      Texas.
FAU - Wang, Tao
AU  - Wang T
AUID- ORCID: 0000-0003-1957-7160
AD  - Lester and Sue Smith Breast Center, Baylor College of Medicine, Houston, Texas.
AD  - Department of Medicine, Baylor College of Medicine, Houston, Texas.
AD  - Dan L Duncan Comprehensive Cancer Center, Baylor College of Medicine, Houston, 
      Texas.
FAU - Hilsenbeck, Susan G
AU  - Hilsenbeck SG
AUID- ORCID: 0000-0002-7962-673X
AD  - Lester and Sue Smith Breast Center, Baylor College of Medicine, Houston, Texas.
AD  - Dan L Duncan Comprehensive Cancer Center, Baylor College of Medicine, Houston, 
      Texas.
FAU - Benelli, Matteo
AU  - Benelli M
AUID- ORCID: 0000-0003-1227-356X
AD  - "Sandro Pitigliani" Translational Research Unit, Hospital of Prato, Prato, Italy.
FAU - Migliaccio, Ilenia
AU  - Migliaccio I
AD  - "Sandro Pitigliani" Translational Research Unit, Hospital of Prato, Prato, Italy.
AD  - "Sandro Pitigliani" Medical Oncology Department, Hospital of Prato, Prato, Italy.
FAU - Guarducci, Cristina
AU  - Guarducci C
AD  - Center for Functional Cancer Epigenetics, Dana-Farber Cancer Institute, Harvard 
      Medical School, Boston, Massachusetts.
AD  - "Sandro Pitigliani" Translational Research Unit, Hospital of Prato, Prato, Italy.
FAU - Malorni, Luca
AU  - Malorni L
AUID- ORCID: 0000-0002-4297-2997
AD  - "Sandro Pitigliani" Translational Research Unit, Hospital of Prato, Prato, Italy.
AD  - "Sandro Pitigliani" Medical Oncology Department, Hospital of Prato, Prato, Italy.
FAU - Litchfield, Lacey M
AU  - Litchfield LM
AD  - Eli Lilly and Company, Indianapolis, Indiana.
FAU - Liu, Jiangang
AU  - Liu J
AUID- ORCID: 0000-0002-2800-077X
AD  - Eli Lilly and Company, Indianapolis, Indiana.
FAU - Donaldson, Joshua
AU  - Donaldson J
AD  - Department of Medicine, Vanderbilt-Ingram Cancer Center, Vanderbilt University 
      Medical Center, Nashville, Tennessee.
FAU - Selenica, Pier
AU  - Selenica P
AD  - Department of Pathology, Memorial Sloan Kettering Cancer Center, New York, New 
      York.
FAU - Brown, David N
AU  - Brown DN
AD  - Department of Pathology, Memorial Sloan Kettering Cancer Center, New York, New 
      York.
FAU - Weigelt, Britta
AU  - Weigelt B
AD  - Department of Pathology, Memorial Sloan Kettering Cancer Center, New York, New 
      York.
FAU - Reis-Filho, Jorge S
AU  - Reis-Filho JS
AD  - Department of Pathology, Memorial Sloan Kettering Cancer Center, New York, New 
      York.
FAU - Park, Ben H
AU  - Park BH
AD  - Department of Medicine, Vanderbilt-Ingram Cancer Center, Vanderbilt University 
      Medical Center, Nashville, Tennessee.
FAU - Hurvitz, Sara A
AU  - Hurvitz SA
AD  - University of California, Los Angeles, Los Angeles, California.
FAU - Slamon, Dennis J
AU  - Slamon DJ
AD  - University of California, Los Angeles, Los Angeles, California.
FAU - Rimawi, Mothaffar F
AU  - Rimawi MF
AD  - Lester and Sue Smith Breast Center, Baylor College of Medicine, Houston, Texas.
AD  - Department of Medicine, Baylor College of Medicine, Houston, Texas.
AD  - Dan L Duncan Comprehensive Cancer Center, Baylor College of Medicine, Houston, 
      Texas.
AD  - Department of Molecular and Cellular Biology, Baylor College of Medicine, 
      Houston, Texas.
FAU - Jansen, Valerie M
AU  - Jansen VM
AD  - Eli Lilly and Company, Indianapolis, Indiana.
FAU - Jeselsohn, Rinath
AU  - Jeselsohn R
AUID- ORCID: 0000-0001-7996-7529
AD  - Center for Functional Cancer Epigenetics, Dana-Farber Cancer Institute, Harvard 
      Medical School, Boston, Massachusetts.
FAU - Osborne, C Kent
AU  - Osborne CK
AD  - Lester and Sue Smith Breast Center, Baylor College of Medicine, Houston, Texas.
AD  - Department of Medicine, Baylor College of Medicine, Houston, Texas.
AD  - Dan L Duncan Comprehensive Cancer Center, Baylor College of Medicine, Houston, 
      Texas.
AD  - Department of Molecular and Cellular Biology, Baylor College of Medicine, 
      Houston, Texas.
FAU - Schiff, Rachel
AU  - Schiff R
AUID- ORCID: 0000-0003-1696-5213
AD  - Lester and Sue Smith Breast Center, Baylor College of Medicine, Houston, Texas. 
      rschiff@bcm.edu.
AD  - Department of Medicine, Baylor College of Medicine, Houston, Texas.
AD  - Dan L Duncan Comprehensive Cancer Center, Baylor College of Medicine, Houston, 
      Texas.
AD  - Department of Molecular and Cellular Biology, Baylor College of Medicine, 
      Houston, Texas.
LA  - eng
GR  - P30 CA008748/CA/NCI NIH HHS/United States
GR  - P30 CA125123/CA/NCI NIH HHS/United States
GR  - P50 CA186784/CA/NCI NIH HHS/United States
PT  - Journal Article
PT  - Research Support, N.I.H., Extramural
PT  - Research Support, Non-U.S. Gov't
DEP - 20210203
TA  - Clin Cancer Res
JT  - Clinical cancer research : an official journal of the American Association for 
      Cancer Research
JID - 9502500
RN  - 0 (Antineoplastic Agents)
RN  - 0 (Piperazines)
RN  - 0 (Pyridines)
RN  - 0 (Receptors, Estrogen)
RN  - EC 2.7.11.22 (CDK4 protein, human)
RN  - EC 2.7.11.22 (CDK6 protein, human)
RN  - EC 2.7.11.22 (Cyclin-Dependent Kinase 4)
RN  - EC 2.7.11.22 (Cyclin-Dependent Kinase 6)
RN  - G9ZF61LE7G (palbociclib)
SB  - IM
EIN - Clin Cancer Res. 2021 Sep 1;27(17):4939. PMID: 34470810
MH  - Antineoplastic Agents/*therapeutic use
MH  - Breast Neoplasms/chemistry/*drug therapy
MH  - Cyclin-Dependent Kinase 4/*antagonists & inhibitors
MH  - Cyclin-Dependent Kinase 6/*antagonists & inhibitors
MH  - Female
MH  - Humans
MH  - Piperazines/*therapeutic use
MH  - Pyridines/*therapeutic use
MH  - Receptors, Estrogen/analysis
MH  - Signal Transduction
MH  - Tumor Cells, Cultured
PMC - PMC8628647
MID - NIHMS1671933
COIS- The remaining authors declare that they have no conflicts of interest.
EDAT- 2021/02/05 06:00
MHDA- 2022/04/05 06:00
CRDT- 2021/02/04 05:41
PHST- 2020/01/02 00:00 [received]
PHST- 2020/12/05 00:00 [revised]
PHST- 2021/02/01 00:00 [accepted]
PHST- 2021/02/05 06:00 [pubmed]
PHST- 2022/04/05 06:00 [medline]
PHST- 2021/02/04 05:41 [entrez]
AID - 1078-0432.CCR-19-4191 [pii]
AID - 10.1158/1078-0432.CCR-19-4191 [doi]
PST - ppublish
SO  - Clin Cancer Res. 2021 Sep 1;27(17):4870-4882. doi: 10.1158/1078-0432.CCR-19-4191. 
      Epub 2021 Feb 3.

PMID- 27496135
OWN - NLM
STAT- MEDLINE
DCOM- 20170615
LR  - 20200930
IS  - 1538-8514 (Electronic)
IS  - 1535-7163 (Linking)
VI  - 15
IP  - 10
DP  - 2016 Oct
TI  - Spectrum and Degree of CDK Drug Interactions Predicts Clinical Performance.
PG  - 2273-2281
AB  - Therapeutically targeting aberrant intracellular kinase signaling is attractive 
      from a biological perspective but drug development is often hindered by 
      toxicities and inadequate efficacy. Predicting drug behaviors using cellular and 
      animal models is confounded by redundant kinase activities, a lack of unique 
      substrates, and cell-specific signaling networks. Cyclin-dependent kinase (CDK) 
      drugs exemplify this phenomenon because they are reported to target common 
      processes yet have distinct clinical activities. Tumor cell studies of 
      ATP-competitive CDK drugs (dinaciclib, AG-024322, abemaciclib, palbociclib, 
      ribociclib) indicate similar pharmacology while analyses in untransformed cells 
      illuminates significant differences. To resolve this apparent disconnect, drug 
      behaviors are described at the molecular level. Nonkinase binding studies and 
      kinome interaction analysis (recombinant and endogenous kinases) reveal that 
      proteins outside of the CDK family appear to have little role in 
      dinaciclib/palbociclib/ribociclib pharmacology, may contribute for abemaciclib, 
      and confounds AG-024322 analysis. CDK2 and CDK6 cocrystal structures with the 
      drugs identify the molecular interactions responsible for potency and kinase 
      selectivity. Efficient drug binding to the unique hinge architecture of CDKs 
      enables selectivity toward most of the human kinome. Selectivity between CDK 
      family members is achieved through interactions with nonconserved elements of the 
      ATP-binding pocket. Integrating clinical drug exposures into the analysis 
      predicts that both palbociclib and ribociclib are CDK4/6 inhibitors, abemaciclib 
      inhibits CDK4/6/9, and dinaciclib is a broad-spectrum CDK inhibitor 
      (CDK2/3/4/6/9). Understanding the molecular components of potency and selectivity 
      also facilitates rational design of future generations of kinase-directed drugs. 
      Mol Cancer Ther; 15(10); 2273-81. ©2016 AACR.
CI  - ©2016 American Association for Cancer Research.
FAU - Chen, Ping
AU  - Chen P
AD  - Oncology Medicinal Chemistry, Pfizer Worldwide Research and Development, San 
      Diego, California.
FAU - Lee, Nathan V
AU  - Lee NV
AD  - Oncology Research Unit, Pfizer Worldwide Research and Development, San Diego, 
      California.
FAU - Hu, Wenyue
AU  - Hu W
AD  - Drug Safety, Pfizer Worldwide Research and Development, San Diego, California.
FAU - Xu, Meirong
AU  - Xu M
AD  - Oncology Research Unit, Pfizer Worldwide Research and Development, San Diego, 
      California.
FAU - Ferre, Rose Ann
AU  - Ferre RA
AD  - Oncology Medicinal Chemistry, Pfizer Worldwide Research and Development, San 
      Diego, California.
FAU - Lam, Hieu
AU  - Lam H
AD  - Oncology Research Unit, Pfizer Worldwide Research and Development, San Diego, 
      California.
FAU - Bergqvist, Simon
AU  - Bergqvist S
AD  - Oncology Research Unit, Pfizer Worldwide Research and Development, San Diego, 
      California.
FAU - Solowiej, James
AU  - Solowiej J
AD  - Oncology Research Unit, Pfizer Worldwide Research and Development, San Diego, 
      California.
FAU - Diehl, Wade
AU  - Diehl W
AD  - Oncology Medicinal Chemistry, Pfizer Worldwide Research and Development, San 
      Diego, California.
FAU - He, You-Ai
AU  - He YA
AD  - Oncology Medicinal Chemistry, Pfizer Worldwide Research and Development, San 
      Diego, California.
FAU - Yu, Xiu
AU  - Yu X
AD  - Oncology Medicinal Chemistry, Pfizer Worldwide Research and Development, San 
      Diego, California.
FAU - Nagata, Asako
AU  - Nagata A
AD  - Oncology Medicinal Chemistry, Pfizer Worldwide Research and Development, San 
      Diego, California.
FAU - VanArsdale, Todd
AU  - VanArsdale T
AD  - Oncology Research Unit, Pfizer Worldwide Research and Development, San Diego, 
      California.
FAU - Murray, Brion W
AU  - Murray BW
AD  - Oncology Research Unit, Pfizer Worldwide Research and Development, San Diego, 
      California. brion.murray@pfizer.com.
LA  - eng
PT  - Journal Article
PT  - Research Support, Non-U.S. Gov't
DEP - 20160805
PL  - United States
TA  - Mol Cancer Ther
JT  - Molecular cancer therapeutics
JID - 101132535
RN  - 0 (Antineoplastic Agents)
RN  - 0 (Protein Kinase Inhibitors)
RN  - EC 2.7.11.22 (Cyclin-Dependent Kinases)
SB  - IM
MH  - Animals
MH  - Antineoplastic Agents/chemistry/*pharmacology
MH  - Cell Line, Tumor
MH  - Cell Survival/drug effects
MH  - Cluster Analysis
MH  - Cyclin-Dependent Kinases/*antagonists & inhibitors/chemistry/metabolism
MH  - Drug Interactions
MH  - Drug Resistance, Neoplasm
MH  - Epithelial Cells/drug effects/metabolism
MH  - Humans
MH  - Leukocytes, Mononuclear/drug effects/metabolism
MH  - Models, Molecular
MH  - Molecular Conformation
MH  - Myocytes, Cardiac/drug effects/metabolism
MH  - Phosphorylation
MH  - Protein Binding
MH  - Protein Kinase Inhibitors/chemistry/*pharmacology
MH  - Rats
EDAT- 2016/08/09 06:00
MHDA- 2017/06/16 06:00
CRDT- 2016/08/07 06:00
PHST- 2016/05/12 00:00 [received]
PHST- 2016/07/22 00:00 [accepted]
PHST- 2016/08/09 06:00 [pubmed]
PHST- 2017/06/16 06:00 [medline]
PHST- 2016/08/07 06:00 [entrez]
AID - 1535-7163.MCT-16-0300 [pii]
AID - 10.1158/1535-7163.MCT-16-0300 [doi]
PST - ppublish
SO  - Mol Cancer Ther. 2016 Oct;15(10):2273-2281. doi: 10.1158/1535-7163.MCT-16-0300. 
      Epub 2016 Aug 5.

PMID- 31439820
OWN - NLM
STAT- MEDLINE
DCOM- 20200324
LR  - 20210110
IS  - 1091-6490 (Electronic)
IS  - 0027-8424 (Print)
IS  - 0027-8424 (Linking)
VI  - 116
IP  - 36
DP  - 2019 Sep 3
TI  - Regulation of PRMT5-MDM4 axis is critical in the response to CDK4/6 inhibitors in 
      melanoma.
PG  - 17990-18000
LID - 10.1073/pnas.1901323116 [doi]
AB  - Cyclin-dependent kinase 4/6 (CDK4/6) inhibitors are an established treatment in 
      estrogen receptor-positive breast cancer and are currently in clinical 
      development in melanoma, a tumor that exhibits high rates of CDK4 activation. We 
      analyzed melanoma cells with acquired resistance to the CDK4/6 inhibitor 
      palbociclib and demonstrate that the activity of PRMT5, a protein arginine 
      methyltransferase and indirect target of CDK4, is essential for CDK4/6 inhibitor 
      sensitivity. By indirectly suppressing PRMT5 activity, palbociclib alters the 
      pre-mRNA splicing of MDM4, a negative regulator of p53, leading to decreased MDM4 
      protein expression and subsequent p53 activation. In turn, p53 induces p21, 
      leading to inhibition of CDK2, the main kinase substituting for CDK4/6 and a key 
      driver of resistance to palbociclib. Loss of the ability of palbociclib to 
      regulate the PRMT5-MDM4 axis leads to resistance. Importantly, combining 
      palbociclib with the PRMT5 inhibitor GSK3326595 enhances the efficacy of 
      palbociclib in treating naive and resistant models and also delays the emergence 
      of resistance. Our studies have uncovered a mechanism of action of CDK4/6 
      inhibitors in regulating the MDM4 oncogene and the tumor suppressor, p53. 
      Furthermore, we have established that palbociclib inhibition of the PRMT5-MDM4 
      axis is essential for robust melanoma cell sensitivity and provide preclinical 
      evidence that coinhibition of CDK4/6 and PRMT5 is an effective and well-tolerated 
      therapeutic strategy. Overall, our data provide a strong rationale for further 
      investigation of novel combinations of CDK4/6 and PRMT5 inhibitors, not only in 
      melanoma but other tumor types, including breast, pancreatic, and esophageal 
      carcinoma.
CI  - Copyright © 2019 the Author(s). Published by PNAS.
FAU - AbuHammad, Shatha
AU  - AbuHammad S
AUID- ORCID: 0000-0001-9138-270X
AD  - Research Division, Peter MacCallum Cancer Centre, Melbourne, VIC 3000, Australia.
FAU - Cullinane, Carleen
AU  - Cullinane C
AD  - Research Division, Peter MacCallum Cancer Centre, Melbourne, VIC 3000, Australia.
AD  - Sir Peter MacCallum Department of Oncology, University of Melbourne, Parkville, 
      VIC 3010, Australia.
FAU - Martin, Claire
AU  - Martin C
AD  - Research Division, Peter MacCallum Cancer Centre, Melbourne, VIC 3000, Australia.
FAU - Bacolas, Zoe
AU  - Bacolas Z
AD  - Research Division, Peter MacCallum Cancer Centre, Melbourne, VIC 3000, Australia.
FAU - Ward, Teresa
AU  - Ward T
AD  - Research Division, Peter MacCallum Cancer Centre, Melbourne, VIC 3000, Australia.
FAU - Chen, Huiqin
AU  - Chen H
AD  - Department of Biostatistics, The University of Texas MD Anderson Cancer Center, 
      Houston, TX 77030.
FAU - Slater, Alison
AU  - Slater A
AD  - Research Division, Peter MacCallum Cancer Centre, Melbourne, VIC 3000, Australia.
FAU - Ardley, Kerry
AU  - Ardley K
AD  - Research Division, Peter MacCallum Cancer Centre, Melbourne, VIC 3000, Australia.
FAU - Kirby, Laura
AU  - Kirby L
AD  - Research Division, Peter MacCallum Cancer Centre, Melbourne, VIC 3000, Australia.
FAU - Chan, Keefe T
AU  - Chan KT
AD  - Research Division, Peter MacCallum Cancer Centre, Melbourne, VIC 3000, Australia.
AD  - Sir Peter MacCallum Department of Oncology, University of Melbourne, Parkville, 
      VIC 3010, Australia.
FAU - Brajanovski, Natalie
AU  - Brajanovski N
AD  - Research Division, Peter MacCallum Cancer Centre, Melbourne, VIC 3000, Australia.
FAU - Smith, Lorey K
AU  - Smith LK
AD  - Research Division, Peter MacCallum Cancer Centre, Melbourne, VIC 3000, Australia.
AD  - Sir Peter MacCallum Department of Oncology, University of Melbourne, Parkville, 
      VIC 3010, Australia.
FAU - Rao, Aparna D
AU  - Rao AD
AD  - Research Division, Peter MacCallum Cancer Centre, Melbourne, VIC 3000, Australia.
FAU - Lelliott, Emily J
AU  - Lelliott EJ
AD  - Research Division, Peter MacCallum Cancer Centre, Melbourne, VIC 3000, Australia.
AD  - Sir Peter MacCallum Department of Oncology, University of Melbourne, Parkville, 
      VIC 3010, Australia.
FAU - Kleinschmidt, Margarete
AU  - Kleinschmidt M
AD  - Research Division, Peter MacCallum Cancer Centre, Melbourne, VIC 3000, Australia.
FAU - Vergara, Ismael A
AU  - Vergara IA
AD  - Research Division, Peter MacCallum Cancer Centre, Melbourne, VIC 3000, Australia.
AD  - Research Division, Walter and Eliza Hall Institute of Medical Research, 
      Parkville, VIC 3052, Australia.
FAU - Papenfuss, Anthony T
AU  - Papenfuss AT
AD  - Research Division, Peter MacCallum Cancer Centre, Melbourne, VIC 3000, Australia.
AD  - Sir Peter MacCallum Department of Oncology, University of Melbourne, Parkville, 
      VIC 3010, Australia.
AD  - Research Division, Walter and Eliza Hall Institute of Medical Research, 
      Parkville, VIC 3052, Australia.
AD  - Department of Mathematics and Statistics, University of Melbourne, Parkville, VIC 
      3010, Australia.
AD  - Department of Medical Biology, University of Melbourne, Parkville, VIC 3010, 
      Australia.
FAU - Lau, Peter
AU  - Lau P
AD  - Research Division, Peter MacCallum Cancer Centre, Melbourne, VIC 3000, Australia.
AD  - Sir Peter MacCallum Department of Oncology, University of Melbourne, Parkville, 
      VIC 3010, Australia.
FAU - Ghosh, Prerana
AU  - Ghosh P
AD  - Research Division, Peter MacCallum Cancer Centre, Melbourne, VIC 3000, Australia.
FAU - Haupt, Sue
AU  - Haupt S
AD  - Research Division, Peter MacCallum Cancer Centre, Melbourne, VIC 3000, Australia.
AD  - Department of Clinical Pathology, University of Melbourne, Parkville, VIC 3010, 
      Australia.
FAU - Haupt, Ygal
AU  - Haupt Y
AD  - Research Division, Peter MacCallum Cancer Centre, Melbourne, VIC 3000, Australia.
AD  - Sir Peter MacCallum Department of Oncology, University of Melbourne, Parkville, 
      VIC 3010, Australia.
AD  - Department of Clinical Pathology, University of Melbourne, Parkville, VIC 3010, 
      Australia.
AD  - Department of Biochemistry and Molecular Biology, Monash University, Clayton, VIC 
      3800, Australia.
FAU - Sanij, Elaine
AU  - Sanij E
AD  - Research Division, Peter MacCallum Cancer Centre, Melbourne, VIC 3000, Australia.
AD  - Sir Peter MacCallum Department of Oncology, University of Melbourne, Parkville, 
      VIC 3010, Australia.
AD  - Department of Clinical Pathology, University of Melbourne, Parkville, VIC 3010, 
      Australia.
FAU - Poortinga, Gretchen
AU  - Poortinga G
AD  - Research Division, Peter MacCallum Cancer Centre, Melbourne, VIC 3000, Australia.
AD  - Sir Peter MacCallum Department of Oncology, University of Melbourne, Parkville, 
      VIC 3010, Australia.
AD  - Department of Medicine, St. Vincent's Hospital, University of Melbourne, 
      Parkville, VIC 3010, Australia.
FAU - Pearson, Richard B
AU  - Pearson RB
AD  - Research Division, Peter MacCallum Cancer Centre, Melbourne, VIC 3000, Australia.
AD  - Sir Peter MacCallum Department of Oncology, University of Melbourne, Parkville, 
      VIC 3010, Australia.
AD  - Department of Biochemistry and Molecular Biology, Monash University, Clayton, VIC 
      3800, Australia.
AD  - Department of Biochemistry and Molecular Biology, University of Melbourne, 
      Parkville, VIC 3010, Australia.
FAU - Falk, Hendrik
AU  - Falk H
AD  - Research Division, Walter and Eliza Hall Institute of Medical Research, 
      Parkville, VIC 3052, Australia.
AD  - Cancer Therapeutics CRC, Melbourne, VIC 3000, Australia.
AD  - Department of Medical Biology, University of Melbourne, Parkville, VIC 3010, 
      Australia.
FAU - Curtis, David J
AU  - Curtis DJ
AD  - Department of Clinical Hematology, The Alfred Hospital, Melbourne, VIC 3004, 
      Australia.
AD  - Division of Blood Cancer Research, Australian Centre for Blood Diseases, 
      Melbourne, VIC 3004, Australia.
FAU - Stupple, Paul
AU  - Stupple P
AD  - Cancer Therapeutics CRC, Melbourne, VIC 3000, Australia.
AD  - Medicinal Chemistry Department, Monash Institute of Pharmaceutical Sciences, 
      Parkville, VIC 3052, Australia.
FAU - Devlin, Mark
AU  - Devlin M
AD  - Research Division, Peter MacCallum Cancer Centre, Melbourne, VIC 3000, Australia.
AD  - Cancer Therapeutics CRC, Melbourne, VIC 3000, Australia.
FAU - Street, Ian
AU  - Street I
AD  - Research Division, Walter and Eliza Hall Institute of Medical Research, 
      Parkville, VIC 3052, Australia.
AD  - Cancer Therapeutics CRC, Melbourne, VIC 3000, Australia.
AD  - Department of Medical Biology, University of Melbourne, Parkville, VIC 3010, 
      Australia.
FAU - Davies, Michael A
AU  - Davies MA
AD  - Department of Translational Molecular Pathology, The University of Texas MD 
      Anderson Cancer Center, Houston, TX 77030.
AD  - Department of Melanoma Medical Oncology, The University of Texas MD Anderson 
      Cancer Center, Houston, TX 77030.
FAU - McArthur, Grant A
AU  - McArthur GA
AD  - Research Division, Peter MacCallum Cancer Centre, Melbourne, VIC 3000, Australia; 
      grant.mcarthur@petermac.org karen.sheppard@petermac.org.
AD  - Sir Peter MacCallum Department of Oncology, University of Melbourne, Parkville, 
      VIC 3010, Australia.
AD  - Department of Medicine, St. Vincent's Hospital, University of Melbourne, 
      Parkville, VIC 3010, Australia.
FAU - Sheppard, Karen E
AU  - Sheppard KE
AUID- ORCID: 0000-0002-2798-4703
AD  - Research Division, Peter MacCallum Cancer Centre, Melbourne, VIC 3000, Australia; 
      grant.mcarthur@petermac.org karen.sheppard@petermac.org.
AD  - Sir Peter MacCallum Department of Oncology, University of Melbourne, Parkville, 
      VIC 3010, Australia.
AD  - Department of Biochemistry and Molecular Biology, University of Melbourne, 
      Parkville, VIC 3010, Australia.
LA  - eng
GR  - P30 CA016672/CA/NCI NIH HHS/United States
PT  - Journal Article
PT  - Research Support, Non-U.S. Gov't
DEP - 20190822
TA  - Proc Natl Acad Sci U S A
JT  - Proceedings of the National Academy of Sciences of the United States of America
JID - 7505876
RN  - 0 (Cell Cycle Proteins)
RN  - 0 (MDM4 protein, human)
RN  - 0 (Piperazines)
RN  - 0 (Protein Kinase Inhibitors)
RN  - 0 (Proto-Oncogene Proteins)
RN  - 0 (Pyridines)
RN  - 0 (TP53 protein, human)
RN  - 0 (Tumor Suppressor Protein p53)
RN  - EC 2.1.1.319 (PRMT5 protein, human)
RN  - EC 2.1.1.319 (Protein-Arginine N-Methyltransferases)
RN  - EC 2.7.11.22 (CDK2 protein, human)
RN  - EC 2.7.11.22 (CDK4 protein, human)
RN  - EC 2.7.11.22 (CDK6 protein, human)
RN  - EC 2.7.11.22 (Cyclin-Dependent Kinase 2)
RN  - EC 2.7.11.22 (Cyclin-Dependent Kinase 4)
RN  - EC 2.7.11.22 (Cyclin-Dependent Kinase 6)
RN  - G9ZF61LE7G (palbociclib)
SB  - IM
EIN - Proc Natl Acad Sci U S A. 2020 Apr 28;117(17):9644-9645. PMID: 32312807
MH  - Cell Cycle Proteins/genetics/*metabolism
MH  - Cyclin-Dependent Kinase 2/genetics/metabolism
MH  - Cyclin-Dependent Kinase 4/*antagonists & inhibitors/genetics/metabolism
MH  - Cyclin-Dependent Kinase 6/*antagonists & inhibitors/genetics/metabolism
MH  - Drug Resistance, Neoplasm
MH  - HEK293 Cells
MH  - Humans
MH  - MCF-7 Cells
MH  - Melanoma/drug therapy/genetics/*metabolism/pathology
MH  - Piperazines/*pharmacology
MH  - Protein Kinase Inhibitors/*pharmacology
MH  - Protein-Arginine N-Methyltransferases/antagonists & 
      inhibitors/genetics/*metabolism
MH  - Proto-Oncogene Proteins/genetics/*metabolism
MH  - Pyridines/*pharmacology
MH  - Tumor Suppressor Protein p53/genetics/metabolism
PMC - PMC6731642
OTO - NOTNLM
OT  - *CDK4
OT  - *MDM4
OT  - *PRMT5
OT  - *acquired resistance
OT  - *p53
COIS- Conflict of interest statement: G.A.M and K.E.S. received research support from 
      Celgene and Pfizer. M.A.D. is a member of the advisory boards for Novartis, GSK, 
      BMS, Roche/Genentech, Sanofi-Aventis, and Vaccinex; a principal investigator of 
      grants from GSK, Roche/Genentech, Sanofi-Aventis, AstraZeneca, Merck, and 
      Oncothyreon; and a consultant to Nanostring.
EDAT- 2019/08/24 06:00
MHDA- 2020/03/25 06:00
CRDT- 2019/08/24 06:00
PHST- 2019/08/24 06:00 [pubmed]
PHST- 2020/03/25 06:00 [medline]
PHST- 2019/08/24 06:00 [entrez]
AID - 1901323116 [pii]
AID - 201901323 [pii]
AID - 10.1073/pnas.1901323116 [doi]
PST - ppublish
SO  - Proc Natl Acad Sci U S A. 2019 Sep 3;116(36):17990-18000. doi: 
      10.1073/pnas.1901323116. Epub 2019 Aug 22.

PMID- 30867218
OWN - NLM
STAT- MEDLINE
DCOM- 20200805
LR  - 20200805
IS  - 1557-3265 (Electronic)
IS  - 1078-0432 (Print)
IS  - 1078-0432 (Linking)
VI  - 25
IP  - 13
DP  - 2019 Jul 1
TI  - Combined Inhibition of STAT3 and DNA Repair in Palbociclib-Resistant ER-Positive 
      Breast Cancer.
PG  - 3996-4013
LID - 10.1158/1078-0432.CCR-18-3274 [doi]
AB  - PURPOSE: Cyclin-dependent kinase 4/6 (CDK4/6) inhibitors are currently used in 
      combination with endocrine therapy to treat advanced hormone receptor-positive, 
      HER2-negative breast cancer. Although this treatment doubles time to progression 
      compared with endocrine therapy alone, about 25%-35% of patients do not respond, 
      and almost all patients eventually acquire resistance. Discerning the mechanisms 
      of resistance to CDK4/6 inhibition is crucial in devising alternative treatment 
      strategies. EXPERIMENTAL DESIGN: Palbociclib-resistant cells (MCF-7 and T47D) 
      were generated in a step-wise dose-escalading fashion. Whole-exome sequencing, 
      genome-wide expression analysis, and proteomic analysis were performed in both 
      resistant and parental (sensitive) cells. Pathway alteration was assessed 
      mechanistically and pharmacologically. Biomarkers of altered pathways were 
      examined in tumor samples from patients with palbociclib-treated breast cancer 
      whose disease progressed while on treatment. RESULTS: Palbociclib-resistant cells 
      are cross-resistant to other CDK4/6 inhibitors and are also resistant to 
      endocrine therapy (estrogen receptor downregulation). IL6/STAT3 pathway is 
      induced, whereas DNA repair and estrogen receptor pathways are downregulated in 
      the resistant cells. Combined inhibition of STAT3 and PARP significantly 
      increased cell death in the resistant cells. Matched tumor samples from patients 
      with breast cancer who progressed on palbociclib were examined for deregulation 
      of estrogen receptor, DNA repair, and IL6/STAT3 signaling, and results revealed 
      that these pathways are all altered as compared with the pretreatment tumor 
      samples. CONCLUSIONS: Palbociclib resistance induces endocrine resistance, 
      estrogen receptor downregulation, and alteration of IL6/STAT3 and DNA damage 
      response pathways in cell lines and patient samples. Targeting IL6/STAT3 activity 
      and DNA repair deficiency using a specific STAT3 inhibitor combined with a PARP 
      inhibitor could effectively treat acquired resistance to palbociclib.
CI  - ©2019 American Association for Cancer Research.
FAU - Kettner, Nicole M
AU  - Kettner NM
AD  - Department of Experimental Radiation Oncology, The University of Texas MD 
      Anderson Cancer Center, Houston, Texas. kkeyomar@mdanderson.org 
      NMKettner@mdanderson.org.
FAU - Vijayaraghavan, Smruthi
AU  - Vijayaraghavan S
AUID- ORCID: 0000-0002-8131-0988
AD  - Department of Experimental Radiation Oncology, The University of Texas MD 
      Anderson Cancer Center, Houston, Texas.
FAU - Durak, Merih Guray
AU  - Durak MG
AD  - Department of Experimental Radiation Oncology, The University of Texas MD 
      Anderson Cancer Center, Houston, Texas.
FAU - Bui, Tuyen
AU  - Bui T
AD  - Department of Experimental Radiation Oncology, The University of Texas MD 
      Anderson Cancer Center, Houston, Texas.
FAU - Kohansal, Mehrnoosh
AU  - Kohansal M
AD  - Department of Experimental Radiation Oncology, The University of Texas MD 
      Anderson Cancer Center, Houston, Texas.
FAU - Ha, Min Jin
AU  - Ha MJ
AUID- ORCID: 0000-0002-5165-1642
AD  - Department of Biostatistics, The University of Texas MD Anderson Cancer Center, 
      Houston, Texas.
FAU - Liu, Bin
AU  - Liu B
AD  - Department of Human Genetics, The University of Texas MD Anderson Cancer Center, 
      Houston, Texas.
FAU - Rao, Xiayu
AU  - Rao X
AD  - Department of Bioinformatics and Computational Biology, The University of Texas 
      MD Anderson Cancer Center, Houston, Texas.
FAU - Wang, Jing
AU  - Wang J
AD  - Department of Bioinformatics and Computational Biology, The University of Texas 
      MD Anderson Cancer Center, Houston, Texas.
FAU - Yi, Min
AU  - Yi M
AD  - Department of Breast Surgical Oncology, The University of Texas MD Anderson 
      Cancer Center, Houston, Texas.
FAU - Carey, Jason P W
AU  - Carey JPW
AUID- ORCID: 0000-0002-9729-1742
AD  - Department of Experimental Radiation Oncology, The University of Texas MD 
      Anderson Cancer Center, Houston, Texas.
FAU - Chen, Xian
AU  - Chen X
AD  - Department of Experimental Radiation Oncology, The University of Texas MD 
      Anderson Cancer Center, Houston, Texas.
FAU - Eckols, T Kris
AU  - Eckols TK
AD  - Department of Infectious Diseases, Infection Control & Employee Health, Division 
      of Internal Medicine, The University of Texas MD Anderson Cancer Center, Houston, 
      Texas.
FAU - Raghavendra, Akshara S
AU  - Raghavendra AS
AD  - Department of Breast Medical Oncology, The University of Texas MD Anderson Cancer 
      Center, Houston, Texas.
FAU - Ibrahim, Nuhad K
AU  - Ibrahim NK
AD  - Department of Breast Medical Oncology, The University of Texas MD Anderson Cancer 
      Center, Houston, Texas.
FAU - Karuturi, Meghan Sri
AU  - Karuturi MS
AD  - Department of Breast Medical Oncology, The University of Texas MD Anderson Cancer 
      Center, Houston, Texas.
FAU - Watowich, Stephanie S
AU  - Watowich SS
AUID- ORCID: 0000-0003-1969-659X
AD  - Department of Immunology, The University of Texas MD Anderson Cancer Center, 
      Houston, Texas.
FAU - Sahin, Aysegul
AU  - Sahin A
AD  - Department of Pathology, The University of Texas MD Anderson Cancer Center, 
      Houston, Texas.
FAU - Tweardy, David J
AU  - Tweardy DJ
AD  - Department of Infectious Diseases, Infection Control & Employee Health, Division 
      of Internal Medicine, The University of Texas MD Anderson Cancer Center, Houston, 
      Texas.
AD  - Department of Molecular & Cellular Oncology, The University of Texas MD Anderson 
      Cancer Center, Houston, Texas.
FAU - Hunt, Kelly K
AU  - Hunt KK
AUID- ORCID: 0000-0001-9156-8723
AD  - Department of Breast Surgical Oncology, The University of Texas MD Anderson 
      Cancer Center, Houston, Texas.
FAU - Tripathy, Debu
AU  - Tripathy D
AD  - Department of Breast Medical Oncology, The University of Texas MD Anderson Cancer 
      Center, Houston, Texas.
FAU - Keyomarsi, Khandan
AU  - Keyomarsi K
AD  - Department of Experimental Radiation Oncology, The University of Texas MD 
      Anderson Cancer Center, Houston, Texas. kkeyomar@mdanderson.org 
      NMKettner@mdanderson.org.
LA  - eng
GR  - P30 CA016672/CA/NCI NIH HHS/United States
GR  - R01 AI109294/AI/NIAID NIH HHS/United States
GR  - R01 CA152228/CA/NCI NIH HHS/United States
GR  - R01 CA223772/CA/NCI NIH HHS/United States
PT  - Journal Article
PT  - Research Support, N.I.H., Extramural
PT  - Research Support, Non-U.S. Gov't
PT  - Research Support, U.S. Gov't, Non-P.H.S.
DEP - 20190313
TA  - Clin Cancer Res
JT  - Clinical cancer research : an official journal of the American Association for 
      Cancer Research
JID - 9502500
RN  - 0 (Antineoplastic Agents)
RN  - 0 (Piperazines)
RN  - 0 (Protein Kinase Inhibitors)
RN  - 0 (Pyridines)
RN  - 0 (Receptors, Estrogen)
RN  - 0 (STAT3 Transcription Factor)
RN  - 0 (STAT3 protein, human)
RN  - G9ZF61LE7G (palbociclib)
SB  - IM
MH  - Antineoplastic Agents/pharmacology/therapeutic use
MH  - Antineoplastic Combined Chemotherapy Protocols/adverse effects/*therapeutic use
MH  - Breast Neoplasms/*drug therapy/*metabolism/pathology
MH  - Cell Line, Tumor
MH  - Computational Biology/methods
MH  - DNA Repair/*drug effects
MH  - *Drug Resistance, Neoplasm
MH  - Epithelial-Mesenchymal Transition/genetics
MH  - Female
MH  - Gene Expression Profiling
MH  - Humans
MH  - Immunohistochemistry
MH  - Piperazines/pharmacology/therapeutic use
MH  - Protein Kinase Inhibitors/pharmacology
MH  - Pyridines/pharmacology/therapeutic use
MH  - Receptors, Estrogen/*metabolism
MH  - STAT3 Transcription Factor/*antagonists & inhibitors
MH  - Treatment Outcome
PMC - PMC6606366
MID - NIHMS1524284
COIS- Conflicts of interest: K.K. Hunt is on the medical advisory board for Armada 
      Health and Merck and receives research funding from Endomag. D. Tripathy consults 
      for Pfizer and Novartis and receives research funding from Novartis. N.K. Ibrahim 
      receives research funding from Nektar and is a member of the speakers’ bureau for 
      Novartis. D.J. Tweardy is co-Founder and President of Tvardi Therapeutics, Inc., 
      which owns the exclusive license to patents issues and filed by Baylor College of 
      Medicine relating to TTI-101.
EDAT- 2019/03/15 06:00
MHDA- 2020/08/06 06:00
CRDT- 2019/03/15 06:00
PHST- 2018/10/05 00:00 [received]
PHST- 2019/02/03 00:00 [revised]
PHST- 2019/03/12 00:00 [accepted]
PHST- 2019/03/15 06:00 [pubmed]
PHST- 2020/08/06 06:00 [medline]
PHST- 2019/03/15 06:00 [entrez]
AID - 1078-0432.CCR-18-3274 [pii]
AID - 10.1158/1078-0432.CCR-18-3274 [doi]
PST - ppublish
SO  - Clin Cancer Res. 2019 Jul 1;25(13):3996-4013. doi: 10.1158/1078-0432.CCR-18-3274. 
      Epub 2019 Mar 13.

PMID- 31178407
OWN - NLM
STAT- MEDLINE
DCOM- 20201021
LR  - 20201021
IS  - 2451-9448 (Electronic)
IS  - 2451-9456 (Print)
IS  - 2451-9448 (Linking)
VI  - 26
IP  - 8
DP  - 2019 Aug 15
TI  - Multiomics Profiling Establishes the Polypharmacology of FDA-Approved CDK4/6 
      Inhibitors and the Potential for Differential Clinical Activity.
PG  - 1067-1080.e8
LID - S2451-9456(19)30174-6 [pii]
LID - 10.1016/j.chembiol.2019.05.005 [doi]
AB  - The target profiles of many drugs are established early in their development and 
      are not systematically revisited at the time of FDA approval. Thus, it is often 
      unclear whether therapeutics with the same nominal targets but different chemical 
      structures are functionally equivalent. In this paper we use five different 
      phenotypic and biochemical assays to compare approved inhibitors of 
      cyclin-dependent kinases 4/6-collectively regarded as breakthroughs in the 
      treatment of hormone receptor-positive breast cancer. We find that 
      transcriptional, proteomic, and phenotypic changes induced by palbociclib, 
      ribociclib, and abemaciclib differ significantly; abemaciclib in particular has 
      advantageous activities partially overlapping those of alvocidib, an older 
      polyselective CDK inhibitor. In cells and mice, abemaciclib inhibits kinases 
      other than CDK4/6 including CDK2/cyclin A/E-implicated in resistance to CDK4/6 
      inhibition-and CDK1/cyclin B. The multifaceted experimental and computational 
      approaches described here therefore uncover underappreciated differences in 
      CDK4/6 inhibitor activities with potential importance in treating human patients.
CI  - Copyright © 2019 Elsevier Ltd. All rights reserved.
FAU - Hafner, Marc
AU  - Hafner M
AD  - Laboratory of Systems Pharmacology, Department of Systems Biology, Harvard 
      Medical School, Boston, MA 02115, USA.
FAU - Mills, Caitlin E
AU  - Mills CE
AD  - Laboratory of Systems Pharmacology, Department of Systems Biology, Harvard 
      Medical School, Boston, MA 02115, USA.
FAU - Subramanian, Kartik
AU  - Subramanian K
AD  - Laboratory of Systems Pharmacology, Department of Systems Biology, Harvard 
      Medical School, Boston, MA 02115, USA.
FAU - Chen, Chen
AU  - Chen C
AD  - Laboratory of Systems Pharmacology, Department of Systems Biology, Harvard 
      Medical School, Boston, MA 02115, USA.
FAU - Chung, Mirra
AU  - Chung M
AD  - Laboratory of Systems Pharmacology, Department of Systems Biology, Harvard 
      Medical School, Boston, MA 02115, USA.
FAU - Boswell, Sarah A
AU  - Boswell SA
AD  - Laboratory of Systems Pharmacology, Department of Systems Biology, Harvard 
      Medical School, Boston, MA 02115, USA.
FAU - Everley, Robert A
AU  - Everley RA
AD  - Laboratory of Systems Pharmacology, Department of Systems Biology, Harvard 
      Medical School, Boston, MA 02115, USA.
FAU - Liu, Changchang
AU  - Liu C
AD  - Laboratory of Systems Pharmacology, Department of Systems Biology, Harvard 
      Medical School, Boston, MA 02115, USA.
FAU - Walmsley, Charlotte S
AU  - Walmsley CS
AD  - Termeer Center for Targeted Therapies, Massachusetts General Hospital Cancer 
      Center, Boston, MA 02114, USA.
FAU - Juric, Dejan
AU  - Juric D
AD  - Laboratory of Systems Pharmacology, Department of Systems Biology, Harvard 
      Medical School, Boston, MA 02115, USA; Termeer Center for Targeted Therapies, 
      Massachusetts General Hospital Cancer Center, Boston, MA 02114, USA. Electronic 
      address: juric.dejan@mgh.harvard.edu.
FAU - Sorger, Peter K
AU  - Sorger PK
AD  - Laboratory of Systems Pharmacology, Department of Systems Biology, Harvard 
      Medical School, Boston, MA 02115, USA. Electronic address: 
      peter_sorger@hms.harvard.edu.
LA  - eng
GR  - P50 GM107618/GM/NIGMS NIH HHS/United States
GR  - U54 CA225088/CA/NCI NIH HHS/United States
GR  - U54 HL127365/HL/NHLBI NIH HHS/United States
PT  - Journal Article
PT  - Research Support, N.I.H., Extramural
DEP - 20190606
TA  - Cell Chem Biol
JT  - Cell chemical biology
JID - 101676030
RN  - 0 (Protein Kinase Inhibitors)
RN  - EC 2.7.11.22 (CDK4 protein, human)
RN  - EC 2.7.11.22 (CDK6 protein, human)
RN  - EC 2.7.11.22 (Cyclin-Dependent Kinase 4)
RN  - EC 2.7.11.22 (Cyclin-Dependent Kinase 6)
SB  - IM
MH  - Animals
MH  - Cyclin-Dependent Kinase 4/*antagonists & inhibitors/metabolism
MH  - Cyclin-Dependent Kinase 6/*antagonists & inhibitors/metabolism
MH  - Female
MH  - Humans
MH  - Mice
MH  - Mice, Nude
MH  - *Polypharmacology
MH  - Protein Kinase Inhibitors/chemistry/*pharmacology
MH  - United States
MH  - United States Food and Drug Administration
PMC - PMC6936329
MID - NIHMS1058487
OTO - NOTNLM
OT  - *CDK4/6 inhibitors
OT  - *abemaciclib
OT  - *breast cancer
OT  - *cancer therapeutics
OT  - *drug mechanisms of action
OT  - *drug profiling
OT  - *kinase inhibitors
OT  - *palbociclib
OT  - *ribociclib
COIS- Declaration of interests: MH is currently an employee of Genentech, Inc and RAE 
      of Pfizer, Inc; they declare no conflicts of interest. DJ reports personal fees 
      from Novartis, Genentech, Eisai, Ipsen, and EMD Serono, during the conduct of the 
      study. PKS is a member of the SAB or Board of Directors of Merrimack 
      Pharmaceutical, Glencoe Software, Applied Biomath and RareCyte Inc, has equity in 
      these companies, and declares that none of these relationships are directly or 
      indirectly related to the content of this manuscript. Other authors have no 
      conflicts of interest.
EDAT- 2019/06/11 06:00
MHDA- 2020/10/22 06:00
CRDT- 2019/06/11 06:00
PHST- 2018/11/12 00:00 [received]
PHST- 2019/03/14 00:00 [revised]
PHST- 2019/05/13 00:00 [accepted]
PHST- 2019/06/11 06:00 [pubmed]
PHST- 2020/10/22 06:00 [medline]
PHST- 2019/06/11 06:00 [entrez]
AID - S2451-9456(19)30174-6 [pii]
AID - 10.1016/j.chembiol.2019.05.005 [doi]
PST - ppublish
SO  - Cell Chem Biol. 2019 Aug 15;26(8):1067-1080.e8. doi: 
      10.1016/j.chembiol.2019.05.005. Epub 2019 Jun 6.

PMID- 28270497
OWN - NLM
STAT- MEDLINE
DCOM- 20180423
LR  - 20220311
IS  - 1557-3265 (Electronic)
IS  - 1078-0432 (Print)
IS  - 1078-0432 (Linking)
VI  - 23
IP  - 15
DP  - 2017 Aug 1
TI  - NeoPalAna: Neoadjuvant Palbociclib, a Cyclin-Dependent Kinase 4/6 Inhibitor, and 
      Anastrozole for Clinical Stage 2 or 3 Estrogen Receptor-Positive Breast Cancer.
PG  - 4055-4065
LID - 10.1158/1078-0432.CCR-16-3206 [doi]
AB  - Purpose: Cyclin-dependent kinase (CDK) 4/6 drives cell proliferation in estrogen 
      receptor-positive (ER(+)) breast cancer. This single-arm phase II neoadjuvant 
      trial (NeoPalAna) assessed the antiproliferative activity of the CDK4/6 inhibitor 
      palbociclib in primary breast cancer as a prelude to adjuvant 
      studies.Experimental Design: Eligible patients with clinical stage II/III 
      ER(+)/HER2(-) breast cancer received anastrozole 1 mg daily for 4 weeks (cycle 0; 
      with goserelin if premenopausal), followed by adding palbociclib (125 mg daily on 
      days 1-21) on cycle 1 day 1 (C1D1) for four 28-day cycles unless C1D15 Ki67 > 
      10%, in which case patients went off study due to inadequate response. 
      Anastrozole was continued until surgery, which occurred 3 to 5 weeks after 
      palbociclib exposure. Later patients received additional 10 to 12 days of 
      palbociclib (Cycle 5) immediately before surgery. Serial biopsies at baseline, 
      C1D1, C1D15, and surgery were analyzed for Ki67, gene expression, and mutation 
      profiles. The primary endpoint was complete cell cycle arrest (CCCA: central Ki67 
      ≤ 2.7%).Results: Fifty patients enrolled. The CCCA rate was significantly higher 
      after adding palbociclib to anastrozole (C1D15 87% vs. C1D1 26%, P < 0.001). 
      Palbociclib enhanced cell-cycle control over anastrozole monotherapy regardless 
      of luminal subtype (A vs. B) and PIK3CA status with activity observed across a 
      broad range of clinicopathologic and mutation profiles. Ki67 recovery at surgery 
      following palbociclib washout was suppressed by cycle 5 palbociclib. Resistance 
      was associated with nonluminal subtypes and persistent E2F-target gene 
      expression.Conclusions: Palbociclib is an active antiproliferative agent for 
      early-stage breast cancer resistant to anastrozole; however, prolonged 
      administration may be necessary to maintain its effect. Clin Cancer Res; 23(15); 
      4055-65. ©2017 AACR.
CI  - ©2017 American Association for Cancer Research.
FAU - Ma, Cynthia X
AU  - Ma CX
AD  - Division of Oncology, Department of Internal Medicine, Washington University 
      School of Medicine, St. Louis, Missouri. cynthiaxma@wustl.edu mjellis@bcm.edu.
FAU - Gao, Feng
AU  - Gao F
AD  - Division of Public Health Science, Siteman Cancer Center Biostatistics Core, 
      Washington University School of Medicine, St. Louis, Missouri.
FAU - Luo, Jingqin
AU  - Luo J
AD  - Division of Public Health Science, Siteman Cancer Center Biostatistics Core, 
      Washington University School of Medicine, St. Louis, Missouri.
FAU - Northfelt, Donald W
AU  - Northfelt DW
AD  - Division of Hematology and Medical Oncology, Mayo Clinic, Phoenix, Arizona.
FAU - Goetz, Matthew
AU  - Goetz M
AD  - Department of Medical Oncology, Mayo Clinic, Rochester, Minnesota.
FAU - Forero, Andres
AU  - Forero A
AD  - Department of Hematology and Oncology, University of Alabama at Birmingham, 
      Birmingham, Alabama.
FAU - Hoog, Jeremy
AU  - Hoog J
AD  - Division of Oncology, Department of Internal Medicine, Washington University 
      School of Medicine, St. Louis, Missouri.
FAU - Naughton, Michael
AU  - Naughton M
AD  - Division of Oncology, Department of Internal Medicine, Washington University 
      School of Medicine, St. Louis, Missouri.
FAU - Ademuyiwa, Foluso
AU  - Ademuyiwa F
AD  - Division of Oncology, Department of Internal Medicine, Washington University 
      School of Medicine, St. Louis, Missouri.
FAU - Suresh, Rama
AU  - Suresh R
AD  - Division of Oncology, Department of Internal Medicine, Washington University 
      School of Medicine, St. Louis, Missouri.
FAU - Anderson, Karen S
AU  - Anderson KS
AD  - Division of Hematology and Medical Oncology, Mayo Clinic, Phoenix, Arizona.
FAU - Margenthaler, Julie
AU  - Margenthaler J
AD  - Section of Endocrine and Oncologic Surgery, Department of Surgery, Washington 
      University School of Medicine, St. Louis, Missouri.
FAU - Aft, Rebecca
AU  - Aft R
AD  - Section of Endocrine and Oncologic Surgery, Department of Surgery, Washington 
      University School of Medicine, St. Louis, Missouri.
FAU - Hobday, Timothy
AU  - Hobday T
AD  - Department of Medical Oncology, Mayo Clinic, Rochester, Minnesota.
FAU - Moynihan, Timothy
AU  - Moynihan T
AD  - Department of Medical Oncology, Mayo Clinic, Rochester, Minnesota.
FAU - Gillanders, William
AU  - Gillanders W
AD  - Section of Endocrine and Oncologic Surgery, Department of Surgery, Washington 
      University School of Medicine, St. Louis, Missouri.
FAU - Cyr, Amy
AU  - Cyr A
AD  - Section of Endocrine and Oncologic Surgery, Department of Surgery, Washington 
      University School of Medicine, St. Louis, Missouri.
FAU - Eberlein, Timothy J
AU  - Eberlein TJ
AD  - Section of Endocrine and Oncologic Surgery, Department of Surgery, Washington 
      University School of Medicine, St. Louis, Missouri.
FAU - Hieken, Tina
AU  - Hieken T
AD  - Department of Surgery, Mayo Clinic, Rochester, Minnesota.
FAU - Krontiras, Helen
AU  - Krontiras H
AD  - Department of Surgery, University of Alabama at Birmingham, Birmingham, Alabama.
FAU - Guo, Zhanfang
AU  - Guo Z
AD  - Division of Oncology, Department of Internal Medicine, Washington University 
      School of Medicine, St. Louis, Missouri.
FAU - Lee, Michelle V
AU  - Lee MV
AD  - Department of Radiology, Washington University School of Medicine, St. Louis, 
      Missouri.
FAU - Spies, Nicholas C
AU  - Spies NC
AD  - McDonnell Genome Institute, Washington University School of Medicine, St. Louis, 
      Missouri.
FAU - Skidmore, Zachary L
AU  - Skidmore ZL
AD  - McDonnell Genome Institute, Washington University School of Medicine, St. Louis, 
      Missouri.
FAU - Griffith, Obi L
AU  - Griffith OL
AD  - Division of Oncology, Department of Internal Medicine, Washington University 
      School of Medicine, St. Louis, Missouri.
AD  - McDonnell Genome Institute, Washington University School of Medicine, St. Louis, 
      Missouri.
AD  - Department of Genetics, Washington University School of Medicine, St. Louis, 
      Missouri.
FAU - Griffith, Malachi
AU  - Griffith M
AD  - McDonnell Genome Institute, Washington University School of Medicine, St. Louis, 
      Missouri.
AD  - Department of Genetics, Washington University School of Medicine, St. Louis, 
      Missouri.
FAU - Thomas, Shana
AU  - Thomas S
AD  - Division of Oncology, Department of Internal Medicine, Washington University 
      School of Medicine, St. Louis, Missouri.
FAU - Bumb, Caroline
AU  - Bumb C
AD  - Division of Oncology, Department of Internal Medicine, Washington University 
      School of Medicine, St. Louis, Missouri.
FAU - Vij, Kiran
AU  - Vij K
AD  - Division of Oncology, Department of Internal Medicine, Washington University 
      School of Medicine, St. Louis, Missouri.
FAU - Bartlett, Cynthia Huang
AU  - Bartlett CH
AD  - Pfizer Pharmaceuticals, New York, New York.
FAU - Koehler, Maria
AU  - Koehler M
AD  - Pfizer Pharmaceuticals, New York, New York.
FAU - Al-Kateb, Hussam
AU  - Al-Kateb H
AD  - Department of Pathology and Immunology, Washington University School of Medicine, 
      St. Louis, Missouri.
FAU - Sanati, Souzan
AU  - Sanati S
AD  - Department of Pathology and Immunology, Washington University School of Medicine, 
      St. Louis, Missouri.
FAU - Ellis, Matthew J
AU  - Ellis MJ
AD  - Lester and Sue Smith Breast Center, Baylor College of Medicine, Houston, Texas. 
      cynthiaxma@wustl.edu mjellis@bcm.edu.
LA  - eng
GR  - K22 CA188163/CA/NCI NIH HHS/United States
GR  - P30 CA091842/CA/NCI NIH HHS/United States
GR  - R00 HG007940/HG/NHGRI NIH HHS/United States
GR  - R01 CA095614/CA/NCI NIH HHS/United States
PT  - Clinical Trial, Phase II
PT  - Journal Article
DEP - 20170307
TA  - Clin Cancer Res
JT  - Clinical cancer research : an official journal of the American Association for 
      Cancer Research
JID - 9502500
RN  - 0 (ESR1 protein, human)
RN  - 0 (Estrogen Receptor alpha)
RN  - 0 (Nitriles)
RN  - 0 (Piperazines)
RN  - 0 (Pyridines)
RN  - 0 (Triazoles)
RN  - 2Z07MYW1AZ (Anastrozole)
RN  - EC 2.7.1.137 (Class I Phosphatidylinositol 3-Kinases)
RN  - EC 2.7.1.137 (PIK3CA protein, human)
RN  - EC 2.7.10.1 (ERBB2 protein, human)
RN  - EC 2.7.10.1 (Receptor, ErbB-2)
RN  - EC 2.7.11.22 (CDK6 protein, human)
RN  - EC 2.7.11.22 (Cyclin-Dependent Kinase 4)
RN  - EC 2.7.11.22 (Cyclin-Dependent Kinase 6)
RN  - G9ZF61LE7G (palbociclib)
SB  - IM
MH  - Adult
MH  - Aged
MH  - Anastrozole
MH  - Antineoplastic Combined Chemotherapy Protocols/*administration & dosage/adverse 
      effects
MH  - Breast Neoplasms/*drug therapy/genetics/pathology/surgery
MH  - Cell Proliferation/drug effects
MH  - Class I Phosphatidylinositol 3-Kinases/genetics
MH  - Cyclin-Dependent Kinase 4/antagonists & inhibitors
MH  - Cyclin-Dependent Kinase 6/antagonists & inhibitors
MH  - Disease-Free Survival
MH  - Estrogen Receptor alpha/genetics
MH  - Female
MH  - Gene Expression Regulation, Neoplastic/drug effects
MH  - Humans
MH  - Middle Aged
MH  - Mutation
MH  - Neoadjuvant Therapy
MH  - Neoplasm Staging
MH  - Nitriles/*administration & dosage
MH  - Piperazines/*administration & dosage/adverse effects
MH  - Pyridines/*administration & dosage/adverse effects
MH  - Receptor, ErbB-2/genetics
MH  - Triazoles/*administration & dosage
PMC - PMC5555232
MID - NIHMS858761
COIS- Conflict of Interest Statement: C. Ma received research funding and advisory 
      board member/consulting fees from Pfizer Pharmaceuticals and Novartis. M. Goetz 
      received advisory/consulting fees for Eli Lilly. A. Forero received research 
      funding from Pfizer Pharmaceuticals. M. Naughton served on Pfizer Pharmaceuticals 
      speakers' bureaus. M. Ellis received advisory/consulting fees from Pfizer 
      Pharmaceuticals and receives royalties from patents on the PAM50-based risk 
      classifier (Prosigna). C. Huang and M. Koehler are employees of Pfizer 
      Pharmaceuticals and have stock interest. All other authors disclosed no potential 
      conflict of interest.
EDAT- 2017/03/09 06:00
MHDA- 2018/04/24 06:00
CRDT- 2017/03/09 06:00
PHST- 2016/12/20 00:00 [received]
PHST- 2016/12/19 00:00 [revised]
PHST- 2017/03/01 00:00 [accepted]
PHST- 2017/03/09 06:00 [pubmed]
PHST- 2018/04/24 06:00 [medline]
PHST- 2017/03/09 06:00 [entrez]
AID - 1078-0432.CCR-16-3206 [pii]
AID - 10.1158/1078-0432.CCR-16-3206 [doi]
PST - ppublish
SO  - Clin Cancer Res. 2017 Aug 1;23(15):4055-4065. doi: 10.1158/1078-0432.CCR-16-3206. 
      Epub 2017 Mar 7.

PMID- 34518211
OWN - NLM
STAT- MEDLINE
DCOM- 20220111
LR  - 20220111
IS  - 1538-7445 (Electronic)
IS  - 0008-5472 (Print)
IS  - 0008-5472 (Linking)
VI  - 81
IP  - 21
DP  - 2021 Nov 1
TI  - Oxidative Phosphorylation Is a Metabolic Vulnerability in Chemotherapy-Resistant 
      Triple-Negative Breast Cancer.
PG  - 5572-5581
LID - 10.1158/0008-5472.CAN-20-3242 [doi]
AB  - Oxidative phosphorylation (OXPHOS) is an active metabolic pathway in many 
      cancers. RNA from pretreatment biopsies from patients with triple-negative breast 
      cancer (TNBC) who received neoadjuvant chemotherapy demonstrated that the top 
      canonical pathway associated with worse outcome was higher expression of OXPHOS 
      signature. IACS-10759, a novel inhibitor of OXPHOS, stabilized growth in multiple 
      TNBC patient-derived xenografts (PDX). On gene expression profiling, all of the 
      sensitive models displayed a basal-like 1 TNBC subtype. Expression of 
      mitochondrial genes was significantly higher in sensitive PDXs. An in vivo 
      functional genomics screen to identify synthetic lethal targets in tumors treated 
      with IACS-10759 found several potential targets, including CDK4. We validated the 
      antitumor efficacy of the combination of palbociclib, a CDK4/6 inhibitor, and 
      IACS-10759 in vitro and in vivo. In addition, the combination of IACS-10759 and 
      multikinase inhibitor cabozantinib had improved antitumor efficacy. Taken 
      together, our data suggest that OXPHOS is a metabolic vulnerability in TNBC that 
      may be leveraged with novel therapeutics in combination regimens. SIGNIFICANCE: 
      These findings suggest that triple-negative breast cancer is highly reliant on 
      OXPHOS and that inhibiting OXPHOS may be a novel approach to enhance efficacy of 
      several targeted therapies.
CI  - ©2021 The Authors; Published by the American Association for Cancer Research.
FAU - Evans, Kurt W
AU  - Evans KW
AD  - Department of Investigational Cancer Therapeutics, The University of Texas MD 
      Anderson Cancer Center, Houston, Texas.
FAU - Yuca, Erkan
AU  - Yuca E
AD  - Department of Investigational Cancer Therapeutics, The University of Texas MD 
      Anderson Cancer Center, Houston, Texas.
FAU - Scott, Stephen S
AU  - Scott SS
AD  - Department of Investigational Cancer Therapeutics, The University of Texas MD 
      Anderson Cancer Center, Houston, Texas.
FAU - Zhao, Ming
AU  - Zhao M
AD  - Department of Investigational Cancer Therapeutics, The University of Texas MD 
      Anderson Cancer Center, Houston, Texas.
FAU - Paez Arango, Natalia
AU  - Paez Arango N
AD  - Department of Investigational Cancer Therapeutics, The University of Texas MD 
      Anderson Cancer Center, Houston, Texas.
FAU - Cruz Pico, Christian X
AU  - Cruz Pico CX
AUID- ORCID: 0000-0002-5620-7727
AD  - Department of Surgical Oncology, The University of Texas MD Anderson Cancer 
      Center, Houston, Texas.
FAU - Saridogan, Turcin
AU  - Saridogan T
AUID- ORCID: 0000-0001-8659-445X
AD  - Department of Investigational Cancer Therapeutics, The University of Texas MD 
      Anderson Cancer Center, Houston, Texas.
FAU - Shariati, Maryam
AU  - Shariati M
AD  - Department of Investigational Cancer Therapeutics, The University of Texas MD 
      Anderson Cancer Center, Houston, Texas.
FAU - Class, Caleb A
AU  - Class CA
AUID- ORCID: 0000-0003-3130-3613
AD  - Department of Bioinformatics and Computational Science, The University of Texas 
      MD Anderson Cancer Center, Houston, Texas.
FAU - Bristow, Christopher A
AU  - Bristow CA
AD  - TRACTION Platform, Therapeutics Discovery Division, The University of Texas MD 
      Anderson Cancer Center, Houston, Texas.
FAU - Vellano, Christopher P
AU  - Vellano CP
AD  - TRACTION Platform, Therapeutics Discovery Division, The University of Texas MD 
      Anderson Cancer Center, Houston, Texas.
FAU - Zheng, Xiaofeng
AU  - Zheng X
AD  - Department of Bioinformatics and Computational Science, The University of Texas 
      MD Anderson Cancer Center, Houston, Texas.
FAU - Gonzalez-Angulo, Ana Maria
AU  - Gonzalez-Angulo AM
AD  - Department of Breast Medical Oncology, The University of Texas MD Anderson Cancer 
      Center, Houston, Texas.
FAU - Su, Xiaoping
AU  - Su X
AD  - Department of Bioinformatics and Computational Science, The University of Texas 
      MD Anderson Cancer Center, Houston, Texas.
FAU - Tapia, Coya
AU  - Tapia C
AD  - Department of Translational Molecular Pathology, The University of Texas MD 
      Anderson Cancer Center, Houston, Texas.
FAU - Chen, Ken
AU  - Chen K
AUID- ORCID: 0000-0003-4013-5279
AD  - The Sheikh Khalifa Bin Zayed Al Nahyan Institute for Personalized Cancer Therapy, 
      The University of Texas MD Anderson Cancer Center, Houston, Texas.
FAU - Akcakanat, Argun
AU  - Akcakanat A
AD  - Department of Investigational Cancer Therapeutics, The University of Texas MD 
      Anderson Cancer Center, Houston, Texas.
FAU - Lim, Bora
AU  - Lim B
AUID- ORCID: 0000-0002-4182-6058
AD  - Department of Breast Medical Oncology, The University of Texas MD Anderson Cancer 
      Center, Houston, Texas.
FAU - Tripathy, Debu
AU  - Tripathy D
AUID- ORCID: 0000-0002-5711-2404
AD  - Department of Breast Medical Oncology, The University of Texas MD Anderson Cancer 
      Center, Houston, Texas.
FAU - Yap, Timothy A
AU  - Yap TA
AUID- ORCID: 0000-0002-2154-3309
AD  - Department of Investigational Cancer Therapeutics, The University of Texas MD 
      Anderson Cancer Center, Houston, Texas.
FAU - Francesco, Maria Emilia Di
AU  - Francesco MED
AD  - Institute for Applied Cancer Science, Therapeutics Discovery Division, The 
      University of Texas MD Anderson Cancer Center, Houston, Texas.
FAU - Draetta, Giulio F
AU  - Draetta GF
AD  - Department of Genomic Medicine, The University of Texas MD Anderson Cancer 
      Center, Houston, Texas.
FAU - Jones, Philip
AU  - Jones P
AD  - Institute for Applied Cancer Science, Therapeutics Discovery Division, The 
      University of Texas MD Anderson Cancer Center, Houston, Texas.
FAU - Heffernan, Timothy P
AU  - Heffernan TP
AUID- ORCID: 0000-0002-3166-8922
AD  - TRACTION Platform, Therapeutics Discovery Division, The University of Texas MD 
      Anderson Cancer Center, Houston, Texas.
FAU - Marszalek, Joseph R
AU  - Marszalek JR
AD  - TRACTION Platform, Therapeutics Discovery Division, The University of Texas MD 
      Anderson Cancer Center, Houston, Texas.
FAU - Meric-Bernstam, Funda
AU  - Meric-Bernstam F
AD  - Department of Investigational Cancer Therapeutics, The University of Texas MD 
      Anderson Cancer Center, Houston, Texas. fmeric@mdanderson.org.
LA  - eng
GR  - P30 CA016672/CA/NCI NIH HHS/United States
GR  - T32 CA009599/CA/NCI NIH HHS/United States
GR  - U54 CA224065/CA/NCI NIH HHS/United States
GR  - UL1 TR003167/TR/NCATS NIH HHS/United States
PT  - Journal Article
PT  - Research Support, N.I.H., Extramural
PT  - Research Support, Non-U.S. Gov't
DEP - 20210913
TA  - Cancer Res
JT  - Cancer research
JID - 2984705R
RN  - 0 (Anilides)
RN  - 0 (IACS-010759)
RN  - 0 (Oxadiazoles)
RN  - 0 (Piperidines)
RN  - 0 (Pyridines)
RN  - 1C39JW444G (cabozantinib)
SB  - IM
MH  - Anilides/*pharmacology
MH  - Animals
MH  - Apoptosis
MH  - Cell Proliferation
MH  - *Drug Resistance, Neoplasm
MH  - Drug Therapy, Combination
MH  - Female
MH  - Gene Expression Profiling
MH  - Genomics
MH  - Humans
MH  - *Metabolome
MH  - Mice
MH  - Mice, Nude
MH  - Neoplasm Recurrence, Local/*drug therapy/metabolism/pathology
MH  - Oxadiazoles/*pharmacology
MH  - Oxidative Phosphorylation/*drug effects
MH  - Piperidines/*pharmacology
MH  - Prognosis
MH  - Pyridines/*pharmacology
MH  - Triple Negative Breast Neoplasms/*drug therapy/metabolism/pathology
MH  - Tumor Cells, Cultured
MH  - Xenograft Model Antitumor Assays
PMC - PMC8563442
MID - NIHMS1741812
EDAT- 2021/09/15 06:00
MHDA- 2022/01/12 06:00
CRDT- 2021/09/14 05:54
PHST- 2020/09/29 00:00 [received]
PHST- 2021/03/04 00:00 [revised]
PHST- 2021/09/10 00:00 [accepted]
PHST- 2021/09/15 06:00 [pubmed]
PHST- 2022/01/12 06:00 [medline]
PHST- 2021/09/14 05:54 [entrez]
AID - 0008-5472.CAN-20-3242 [pii]
AID - 10.1158/0008-5472.CAN-20-3242 [doi]
PST - ppublish
SO  - Cancer Res. 2021 Nov 1;81(21):5572-5581. doi: 10.1158/0008-5472.CAN-20-3242. Epub 
      2021 Sep 13.

PMID- 33909934
OWN - NLM
STAT- MEDLINE
DCOM- 20210712
LR  - 20220531
IS  - 1549-490X (Electronic)
IS  - 1083-7159 (Print)
IS  - 1083-7159 (Linking)
VI  - 26
IP  - 7
DP  - 2021 Jul
TI  - Effectiveness of Alpelisib + Fulvestrant Compared with Real-World Standard 
      Treatment Among Patients with HR+, HER2-, PIK3CA-Mutated Breast Cancer.
PG  - e1133-e1142
LID - 10.1002/onco.13804 [doi]
AB  - BACKGROUND: The BYLieve trial (NCT03056755) confirmed efficacy and safety of 
      alpelisib with fulvestrant for hormone receptor-positive (HR+), human epidermal 
      growth factor receptor-2-negative (HER2-), PIK3CA-mutated advanced breast cancer 
      (ABC), after cyclin-dependent kinase 4/6 inhibitor (CDK4/6i) with an aromatase 
      inhibitor (AI) as immediate prior therapy. Further analyses were performed to 
      compare efficacy from BYLieve with effectiveness of standard treatment in the 
      real-world setting. MATERIALS AND METHODS: Patients who progressed on a CDK4/6i 
      plus AI and were treated with alpelisib with fulvestrant in BYLieve were matched 
      with a real-world patient cohort who received standard-of-care from a 
      deidentified clinico-genomics database (CGDB). Primary and secondary endpoints 
      were to compare progression-free survival (PFS), estimated by the Kaplan-Meier 
      method, and the proportion of patients remaining progression-free at 6 months, 
      respectively, between the two cohorts. RESULTS: A total of 855 patients with 
      PIK3CA-mutant disease who had prior CDK4/6i plus hormone therapy were selected 
      from the CGDB; further matching to 120 patients from BYLieve selected 95 patients 
      without exposure to HER2-targeting agents, clinical study drug, or alpelisib. In 
      unadjusted and postmatching results, primary and secondary endpoints favored 
      treatment with alpelisib with fulvestrant in BYLieve more than standard 
      treatments in the real-world cohort. Postadjustment, median PFS for patients 
      treated with alpelisib in BYLieve was 7.3 versus 3.7 months in the real-world 
      cohort, and 6-month PFS was 54.6% versus 40.1%, respectively. CONCLUSION: 
      Matched/weighted analysis comparing BYLieve with the real-world setting further 
      supports the clinical benefit of alpelisib with fulvestrant for treatment of HR+, 
      HER2-, PIK3CA-mutant ABC after CDK4/6i treatment. IMPLICATIONS FOR PRACTICE: 
      Approximately 40% of patients with hormone receptor-positive (HR+), human 
      epidermal growth factor receptor-2-negative (HER2-) advanced breast cancer (ABC) 
      have PIK3CA-mutated tumors, which have been associated with endocrine therapy 
      resistance. Alpelisib, an α-selective phosphatidylinositol-3-kinase inhibitor, 
      demonstrated significantly improved progression-free survival in SOLAR-1 and 
      demonstrated clinical efficacy in BYLieve when combined with fulvestrant. Data 
      are limited in comparing the efficacy of alpelisib combined with fulvestrant with 
      effectiveness of standard therapy after CDK4/6i treatment. Using real-world data, 
      this is the first analysis comparing alpelisib combined with fulvestrant with 
      standard treatments for HR+, HER2-, PIK3CA-mutant ABC in the post-CDK4/6i 
      setting.
CI  - © 2021 The Authors. The Oncologist published by Wiley Periodicals LLC on behalf 
      of AlphaMed Press.
FAU - Turner, Stuart
AU  - Turner S
AD  - Novartis Pharmaceuticals Corporation, East Hanover, New Jersey, USA.
FAU - Chia, Stephen
AU  - Chia S
AD  - British Columbia Cancer Agency, University of British Columbia, Vancouver, 
      British Columbia, Canada.
FAU - Kanakamedala, Hemanth
AU  - Kanakamedala H
AD  - Genesis Research, Hoboken, New Jersey, USA.
FAU - Hsu, Wei-Chun
AU  - Hsu WC
AD  - Genesis Research, Hoboken, New Jersey, USA.
FAU - Park, Jinhee
AU  - Park J
AD  - Novartis Pharmaceuticals Corporation, East Hanover, New Jersey, USA.
FAU - Chandiwana, David
AU  - Chandiwana D
AD  - Novartis Pharmaceuticals Corporation, East Hanover, New Jersey, USA.
FAU - Ridolfi, Antonia
AU  - Ridolfi A
AD  - Novartis Pharma S.A.S, Rueil-Malmaison, France.
FAU - Yu, Chu-Ling
AU  - Yu CL
AD  - Novartis Pharmaceuticals Corporation, East Hanover, New Jersey, USA.
FAU - Zarate, Juan Pablo
AU  - Zarate JP
AD  - Novartis Pharmaceuticals Corporation, East Hanover, New Jersey, USA.
FAU - Rugo, Hope S
AU  - Rugo HS
AUID- ORCID: 0000-0001-6710-4814
AD  - University of California San Francisco Helen Diller Family Comprehensive Cancer 
      Center, San Francisco, California, USA.
LA  - eng
PT  - Clinical Trial, Phase II
PT  - Journal Article
PT  - Multicenter Study
PT  - Research Support, Non-U.S. Gov't
DEP - 20210513
TA  - Oncologist
JT  - The oncologist
JID - 9607837
RN  - 0 (Receptors, Estrogen)
RN  - 0 (Thiazoles)
RN  - 08W5N2C97Q (Alpelisib)
RN  - 22X328QOC4 (Fulvestrant)
RN  - EC 2.7.1.137 (Class I Phosphatidylinositol 3-Kinases)
RN  - EC 2.7.1.137 (PIK3CA protein, human)
RN  - EC 2.7.10.1 (Receptor, ErbB-2)
SB  - IM
MH  - Antineoplastic Combined Chemotherapy Protocols/therapeutic use
MH  - *Breast Neoplasms/drug therapy/genetics
MH  - Class I Phosphatidylinositol 3-Kinases/genetics/therapeutic use
MH  - Female
MH  - Fulvestrant/therapeutic use
MH  - Humans
MH  - Receptor, ErbB-2/genetics/therapeutic use
MH  - Receptors, Estrogen
MH  - Thiazoles
PMC - PMC8265362
OTO - NOTNLM
OT  - *Advanced breast cancer
OT  - *Alpelisib
OT  - *Endocrine therapy
OT  - *PIK3CA
COIS- Disclosures of potential conflicts of interest may be found at the end of this 
      article.
EDAT- 2021/04/29 06:00
MHDA- 2021/07/13 06:00
CRDT- 2021/04/28 17:41
PHST- 2021/01/29 00:00 [received]
PHST- 2021/04/09 00:00 [accepted]
PHST- 2021/04/29 06:00 [pubmed]
PHST- 2021/07/13 06:00 [medline]
PHST- 2021/04/28 17:41 [entrez]
AID - ONCO13804 [pii]
AID - 10.1002/onco.13804 [doi]
PST - ppublish
SO  - Oncologist. 2021 Jul;26(7):e1133-e1142. doi: 10.1002/onco.13804. Epub 2021 May 
      13.

PMID- 32723837
OWN - NLM
STAT- MEDLINE
DCOM- 20211122
LR  - 20211122
IS  - 1557-3265 (Electronic)
IS  - 1078-0432 (Linking)
VI  - 26
IP  - 22
DP  - 2020 Nov 15
TI  - Acquired FGFR and FGF Alterations Confer Resistance to Estrogen Receptor (ER) 
      Targeted Therapy in ER(+) Metastatic Breast Cancer.
PG  - 5974-5989
LID - 10.1158/1078-0432.CCR-19-3958 [doi]
AB  - PURPOSE: To identify clinically relevant mechanisms of resistance to ER-directed 
      therapies in ER(+) breast cancer. EXPERIMENTAL DESIGN: We conducted a 
      genome-scale functional screen spanning 10,135 genes to investigate genes whose 
      overexpression confer resistance to selective estrogen receptor degraders. In 
      parallel, we performed whole-exome sequencing in paired pretreatment and 
      postresistance biopsies from 60 patients with ER(+) metastatic breast cancer who 
      had developed resistance to ER-targeted therapy. Furthermore, we performed 
      experiments to validate resistance genes/pathways and to identify drug 
      combinations to overcome resistance. RESULTS: Pathway analysis of candidate 
      resistance genes demonstrated that the FGFR, ERBB, insulin receptor, and MAPK 
      pathways represented key modalities of resistance. The FGFR pathway was altered 
      via FGFR1, FGFR2, or FGF3 amplifications or FGFR2 mutations in 24 (40%) of the 
      postresistance biopsies. In 12 of the 24 postresistance tumors exhibiting 
      FGFR/FGF alterations, these alterations were acquired or enriched under the 
      selective pressure of ER-directed therapy. In vitro experiments in ER(+) breast 
      cancer cells confirmed that FGFR/FGF alterations led to fulvestrant resistance as 
      well as cross-resistance to the CDK4/6 inhibitor palbociclib. RNA sequencing of 
      resistant cell lines demonstrated that FGFR/FGF induced resistance through ER 
      reprogramming and activation of the MAPK pathway. The resistance phenotypes were 
      reversed by FGFR inhibitors, a MEK inhibitor, and/or a SHP2 inhibitor. 
      CONCLUSIONS: Our results suggest that FGFR pathway is a distinct mechanism of 
      acquired resistance to ER-directed therapy that can be overcome by FGFR and/or 
      MAPK pathway inhibitors.
CI  - ©2020 American Association for Cancer Research.
FAU - Mao, Pingping
AU  - Mao P
AD  - Center for Cancer Precision Medicine, Dana-Farber Cancer Institute, Boston, 
      Massachusetts.
AD  - Department of Medical Oncology, Dana-Farber Cancer Institute, Boston, 
      Massachusetts.
AD  - Harvard Medical School, Boston, Massachusetts.
AD  - Broad Institute of MIT and Harvard, Cambridge, Massachusetts.
FAU - Cohen, Ofir
AU  - Cohen O
AD  - Center for Cancer Precision Medicine, Dana-Farber Cancer Institute, Boston, 
      Massachusetts.
AD  - Department of Medical Oncology, Dana-Farber Cancer Institute, Boston, 
      Massachusetts.
AD  - Harvard Medical School, Boston, Massachusetts.
AD  - Broad Institute of MIT and Harvard, Cambridge, Massachusetts.
FAU - Kowalski, Kailey J
AU  - Kowalski KJ
AD  - Center for Cancer Precision Medicine, Dana-Farber Cancer Institute, Boston, 
      Massachusetts.
AD  - Department of Medical Oncology, Dana-Farber Cancer Institute, Boston, 
      Massachusetts.
AD  - Harvard Medical School, Boston, Massachusetts.
AD  - Broad Institute of MIT and Harvard, Cambridge, Massachusetts.
FAU - Kusiel, Justin G
AU  - Kusiel JG
AD  - Center for Cancer Precision Medicine, Dana-Farber Cancer Institute, Boston, 
      Massachusetts.
AD  - Department of Medical Oncology, Dana-Farber Cancer Institute, Boston, 
      Massachusetts.
AD  - Harvard Medical School, Boston, Massachusetts.
AD  - Broad Institute of MIT and Harvard, Cambridge, Massachusetts.
FAU - Buendia-Buendia, Jorge E
AU  - Buendia-Buendia JE
AD  - Center for Cancer Precision Medicine, Dana-Farber Cancer Institute, Boston, 
      Massachusetts.
AD  - Department of Medical Oncology, Dana-Farber Cancer Institute, Boston, 
      Massachusetts.
AD  - Harvard Medical School, Boston, Massachusetts.
AD  - Broad Institute of MIT and Harvard, Cambridge, Massachusetts.
FAU - Cuoco, Michael S
AU  - Cuoco MS
AUID- ORCID: 0000-0003-2163-5120
AD  - Klarman Cell Observatory, Broad Institute of MIT and Harvard, Cambridge 
      Massachusetts.
FAU - Exman, Pedro
AU  - Exman P
AD  - Department of Medical Oncology, Dana-Farber Cancer Institute, Boston, 
      Massachusetts.
FAU - Wander, Seth A
AU  - Wander SA
AD  - Center for Cancer Precision Medicine, Dana-Farber Cancer Institute, Boston, 
      Massachusetts.
AD  - Department of Medical Oncology, Dana-Farber Cancer Institute, Boston, 
      Massachusetts.
AD  - Harvard Medical School, Boston, Massachusetts.
AD  - Broad Institute of MIT and Harvard, Cambridge, Massachusetts.
AD  - Department of Medicine, Brigham and Women's Hospital, Boston, Massachusetts.
FAU - Waks, Adrienne G
AU  - Waks AG
AUID- ORCID: 0000-0001-5649-7229
AD  - Center for Cancer Precision Medicine, Dana-Farber Cancer Institute, Boston, 
      Massachusetts.
AD  - Department of Medical Oncology, Dana-Farber Cancer Institute, Boston, 
      Massachusetts.
AD  - Harvard Medical School, Boston, Massachusetts.
AD  - Broad Institute of MIT and Harvard, Cambridge, Massachusetts.
AD  - Department of Medicine, Brigham and Women's Hospital, Boston, Massachusetts.
FAU - Nayar, Utthara
AU  - Nayar U
AUID- ORCID: 0000-0002-9024-6084
AD  - Center for Cancer Precision Medicine, Dana-Farber Cancer Institute, Boston, 
      Massachusetts.
AD  - Department of Medical Oncology, Dana-Farber Cancer Institute, Boston, 
      Massachusetts.
AD  - Harvard Medical School, Boston, Massachusetts.
AD  - Broad Institute of MIT and Harvard, Cambridge, Massachusetts.
FAU - Chung, Jon
AU  - Chung J
AUID- ORCID: 0000-0003-0526-3670
AD  - Foundation Medicine, Inc. Cambridge, Massachusetts.
FAU - Freeman, Samuel
AU  - Freeman S
AUID- ORCID: 0000-0001-8285-0057
AD  - Broad Institute of MIT and Harvard, Cambridge, Massachusetts.
FAU - Rozenblatt-Rosen, Orit
AU  - Rozenblatt-Rosen O
AD  - Klarman Cell Observatory, Broad Institute of MIT and Harvard, Cambridge 
      Massachusetts.
FAU - Miller, Vincent A
AU  - Miller VA
AD  - Foundation Medicine, Inc. Cambridge, Massachusetts.
FAU - Piccioni, Federica
AU  - Piccioni F
AUID- ORCID: 0000-0003-1210-3210
AD  - Broad Institute of MIT and Harvard, Cambridge, Massachusetts.
FAU - Root, David E
AU  - Root DE
AUID- ORCID: 0000-0001-5122-861X
AD  - Broad Institute of MIT and Harvard, Cambridge, Massachusetts.
FAU - Regev, Aviv
AU  - Regev A
AD  - Klarman Cell Observatory, Broad Institute of MIT and Harvard, Cambridge 
      Massachusetts.
AD  - Howard Hughes Medical Institute and Koch Institute of Integrative Cancer 
      Research, Department of Biology, Massachusetts Institute of Technology, 
      Cambridge, Massachusetts.
AD  - Genentech, South San Francisco, California.
FAU - Winer, Eric P
AU  - Winer EP
AUID- ORCID: 0000-0002-8819-1723
AD  - Department of Medical Oncology, Dana-Farber Cancer Institute, Boston, 
      Massachusetts.
AD  - Harvard Medical School, Boston, Massachusetts.
AD  - Department of Medicine, Brigham and Women's Hospital, Boston, Massachusetts.
FAU - Lin, Nancy U
AU  - Lin NU
AUID- ORCID: 0000-0003-2263-5413
AD  - Department of Medical Oncology, Dana-Farber Cancer Institute, Boston, 
      Massachusetts.
AD  - Harvard Medical School, Boston, Massachusetts.
AD  - Department of Medicine, Brigham and Women's Hospital, Boston, Massachusetts.
FAU - Wagle, Nikhil
AU  - Wagle N
AD  - Center for Cancer Precision Medicine, Dana-Farber Cancer Institute, Boston, 
      Massachusetts. nikhil_wagle@dfci.harvard.edu.
AD  - Department of Medical Oncology, Dana-Farber Cancer Institute, Boston, 
      Massachusetts.
AD  - Harvard Medical School, Boston, Massachusetts.
AD  - Broad Institute of MIT and Harvard, Cambridge, Massachusetts.
AD  - Department of Medicine, Brigham and Women's Hospital, Boston, Massachusetts.
LA  - eng
GR  - P50 CA168504/CA/NCI NIH HHS/United States
PT  - Journal Article
PT  - Research Support, Non-U.S. Gov't
PT  - Research Support, U.S. Gov't, Non-P.H.S.
DEP - 20200728
PL  - United States
TA  - Clin Cancer Res
JT  - Clinical cancer research : an official journal of the American Association for 
      Cancer Research
JID - 9502500
RN  - 0 (FGF3 protein, human)
RN  - 0 (Fibroblast Growth Factor 3)
RN  - 0 (Piperazines)
RN  - 0 (Protein Kinase Inhibitors)
RN  - 0 (Pyridines)
RN  - 0 (Receptors, Estrogen)
RN  - 22X328QOC4 (Fulvestrant)
RN  - EC 2.7.10.1 (FGFR1 protein, human)
RN  - EC 2.7.10.1 (FGFR2 protein, human)
RN  - EC 2.7.10.1 (Receptor, Fibroblast Growth Factor, Type 1)
RN  - EC 2.7.10.1 (Receptor, Fibroblast Growth Factor, Type 2)
RN  - G9ZF61LE7G (palbociclib)
SB  - IM
MH  - Adult
MH  - Aged
MH  - Breast Neoplasms/*drug therapy/genetics/pathology
MH  - Cell Line, Tumor
MH  - Drug Resistance, Neoplasm/genetics
MH  - Female
MH  - Fibroblast Growth Factor 3/*genetics
MH  - Fulvestrant/administration & dosage/adverse effects
MH  - Gene Expression Regulation, Neoplastic/drug effects
MH  - Humans
MH  - MCF-7 Cells
MH  - Middle Aged
MH  - Mutation/genetics
MH  - Neoplasm Metastasis
MH  - Piperazines/administration & dosage/adverse effects
MH  - Protein Kinase Inhibitors/administration & dosage/adverse effects
MH  - Pyridines/administration & dosage/adverse effects
MH  - Receptor, Fibroblast Growth Factor, Type 1/*genetics
MH  - Receptor, Fibroblast Growth Factor, Type 2/*genetics
MH  - Receptors, Estrogen/genetics
MH  - Whole Exome Sequencing
MH  - Xenograft Model Antitumor Assays
EDAT- 2020/07/30 06:00
MHDA- 2021/11/23 06:00
CRDT- 2020/07/30 06:00
PHST- 2019/12/19 00:00 [received]
PHST- 2020/05/26 00:00 [revised]
PHST- 2020/07/24 00:00 [accepted]
PHST- 2020/07/30 06:00 [pubmed]
PHST- 2021/11/23 06:00 [medline]
PHST- 2020/07/30 06:00 [entrez]
AID - 1078-0432.CCR-19-3958 [pii]
AID - 10.1158/1078-0432.CCR-19-3958 [doi]
PST - ppublish
SO  - Clin Cancer Res. 2020 Nov 15;26(22):5974-5989. doi: 
      10.1158/1078-0432.CCR-19-3958. Epub 2020 Jul 28.

PMID- 34712959
OWN - NLM
STAT- MEDLINE
DCOM- 20220411
LR  - 20220607
IS  - 2662-1347 (Electronic)
IS  - 2662-1347 (Linking)
VI  - 2
IP  - 6
DP  - 2021 Jun
TI  - Serial single-cell genomics reveals convergent subclonal evolution of resistance 
      as early-stage breast cancer patients progress on endocrine plus CDK4/6 therapy.
PG  - 658-671
LID - 10.1038/s43018-021-00215-7 [doi]
AB  - Combining cyclin-dependent kinase (CDK) inhibitors with endocrine therapy 
      improves outcomes for metastatic estrogen receptor positive (ER+) breast cancer 
      patients but its value in earlier stage patients is unclear. We examined 
      evolutionary trajectories of early-stage breast cancer tumors, using single cell 
      RNA sequencing (scRNAseq) of serial biopsies from the FELINE clinical trial 
      (#NCT02712723) of endocrine therapy (letrozole) alone or combined with the CDK 
      inhibitor ribociclib. Despite differences in subclonal diversity evolution across 
      patients and treatments, common resistance phenotypes emerged. Resistant tumors 
      treated with combination therapy showed accelerated loss of estrogen signaling 
      with convergent up-regulation of JNK signaling through growth factor receptors. 
      In contrast, cancer cells maintaining estrogen signaling during mono- or 
      combination therapy showed potentiation of CDK4/6 activation and ERK upregulation 
      through ERBB4 signaling. These results indicate that combination therapy in 
      early-stage ER+ breast cancer leads to emergence of resistance through a shift 
      from estrogen to alternative growth signal-mediated proliferation.
FAU - Griffiths, Jason I
AU  - Griffiths JI
AD  - Department of Medical Oncology and Therapeutics Research, City of Hope National 
      Medical Center, Duarte, CA, USA.
AD  - Department of Mathematics, University of Utah, Salt Lake City, UT, USA.
FAU - Chen, Jinfeng
AU  - Chen J
AUID- ORCID: 0000-0002-5628-6322
AD  - Department of Medical Oncology and Therapeutics Research, City of Hope National 
      Medical Center, Duarte, CA, USA.
AD  - State Key Laboratory of Integrated Management of Pest Insects and Rodents, 
      Institute of Zoology, Chinese Academy of Sciences, Beijing, China.
FAU - Cosgrove, Patrick A
AU  - Cosgrove PA
AUID- ORCID: 0000-0001-7784-7785
AD  - Department of Medical Oncology and Therapeutics Research, City of Hope National 
      Medical Center, Duarte, CA, USA.
FAU - O'Dea, Anne
AU  - O'Dea A
AD  - Division of Medical Oncology, University of Kansas Medical Center, Westwood, KS, 
      USA.
FAU - Sharma, Priyanka
AU  - Sharma P
AD  - Division of Medical Oncology, University of Kansas Medical Center, Westwood, KS, 
      USA.
FAU - Ma, Cynthia
AU  - Ma C
AUID- ORCID: 0000-0002-8156-7492
AD  - Division of Oncology, Washington University School of Medicine, St. Louis, MO, 
      USA.
FAU - Trivedi, Meghna
AU  - Trivedi M
AD  - Department of Medicine, Columbia University Irving Medical Center, New York, NY, 
      USA.
FAU - Kalinsky, Kevin
AU  - Kalinsky K
AD  - Department of Medicine, Columbia University Irving Medical Center, New York, NY, 
      USA.
FAU - Wisinski, Kari B
AU  - Wisinski KB
AD  - Department of Medicine, University of Wisconsin School of Medicine and Public 
      Health, Carbone Cancer Center, Madison, WI, USA.
FAU - O'Regan, Ruth
AU  - O'Regan R
AD  - Department of Medicine, University of Wisconsin School of Medicine and Public 
      Health, Carbone Cancer Center, Madison, WI, USA.
FAU - Makhoul, Issam
AU  - Makhoul I
AD  - Division of Internal Medical Oncology, University of Arkansas for Medical 
      Sciences, Fayetteville, AR, USA.
FAU - Spring, Laura M
AU  - Spring LM
AD  - Department of Medicine, Massachusetts General Hospital Cancer Center and Harvard 
      Medical School, Boston, MA, USA.
FAU - Bardia, Aditya
AU  - Bardia A
AUID- ORCID: 0000-0003-4885-1157
AD  - Department of Medicine, Massachusetts General Hospital Cancer Center and Harvard 
      Medical School, Boston, MA, USA.
FAU - Adler, Frederick R
AU  - Adler FR
AD  - Department of Mathematics, University of Utah, Salt Lake City, UT, USA.
AD  - School of Biological Sciences, University of Utah, Salt Lake City, UT, USA.
FAU - Cohen, Adam L
AU  - Cohen AL
AD  - Department of Internal Medicine, Huntsman Cancer Institute, University of Utah, 
      Salt Lake City, UT, USA.
FAU - Chang, Jeffrey T
AU  - Chang JT
AUID- ORCID: 0000-0002-4578-5636
AD  - Department of Integrative Biology and Pharmacology, School of Medicine, School of 
      Biomedical Informatics, UT Health Sciences Center at Houston, Houston, TX, USA.
FAU - Khan, Qamar J
AU  - Khan QJ
AUID- ORCID: 0000-0002-6287-020X
AD  - Division of Medical Oncology, University of Kansas Medical Center, Westwood, KS, 
      USA. qkhan@kumc.edu.
FAU - Bild, Andrea H
AU  - Bild AH
AUID- ORCID: 0000-0002-4727-5533
AD  - Department of Medical Oncology and Therapeutics Research, City of Hope National 
      Medical Center, Duarte, CA, USA. abild@coh.org.
LA  - eng
GR  - P30 CA033572/CA/NCI NIH HHS/United States
GR  - P30 CA042014/CA/NCI NIH HHS/United States
GR  - U01 CA264620/CA/NCI NIH HHS/United States
GR  - U54 CA209978/CA/NCI NIH HHS/United States
PT  - Journal Article
PT  - Research Support, N.I.H., Extramural
PT  - Research Support, U.S. Gov't, Non-P.H.S.
DEP - 20210603
TA  - Nat Cancer
JT  - Nature cancer
JID - 101761119
RN  - 0 (Estrogens)
RN  - 0 (Receptors, Estrogen)
RN  - EC 2.7.11.22 (CDK4 protein, human)
RN  - EC 2.7.11.22 (Cyclin-Dependent Kinase 4)
RN  - EC 2.7.11.22 (Cyclin-Dependent Kinase 6)
MH  - *Breast Neoplasms/drug therapy
MH  - Clinical Trials as Topic
MH  - Cyclin-Dependent Kinase 4/genetics
MH  - Cyclin-Dependent Kinase 6/genetics
MH  - Estrogens/therapeutic use
MH  - Female
MH  - Genomics
MH  - Humans
MH  - Receptors, Estrogen/genetics
PMC - PMC8547038
MID - NIHMS1697171
EDAT- 2021/10/30 06:00
MHDA- 2021/10/30 06:01
CRDT- 2021/10/29 06:34
PHST- 2021/10/29 06:34 [entrez]
PHST- 2021/10/30 06:00 [pubmed]
PHST- 2021/10/30 06:01 [medline]
AID - 10.1038/s43018-021-00215-7 [pii]
AID - 10.1038/s43018-021-00215-7 [doi]
PST - ppublish
SO  - Nat Cancer. 2021 Jun;2(6):658-671. doi: 10.1038/s43018-021-00215-7. Epub 2021 Jun 
      3.

PMID- 30563933
OWN - NLM
STAT- MEDLINE
DCOM- 20200511
LR  - 20211204
IS  - 1557-3265 (Electronic)
IS  - 1078-0432 (Linking)
VI  - 25
IP  - 7
DP  - 2019 Apr 1
TI  - YAP1-Mediated CDK6 Activation Confers Radiation Resistance in Esophageal Cancer - 
      Rationale for the Combination of YAP1 and CDK4/6 Inhibitors in Esophageal Cancer.
PG  - 2264-2277
LID - 10.1158/1078-0432.CCR-18-1029 [doi]
AB  - PURPOSE: Esophageal cancer is a lethal disease that is often resistant to 
      therapy. Alterations of YAP1 and CDK6 are frequent in esophageal cancer. 
      Deregulation of both molecules may be responsible for therapy resistance. 
      EXPERIMENTAL DESIGN: Expressions of YAP1 and CDK6 were examined in esophageal 
      cancer cells and tissues using immunoblotting and immunohistochemistry. YAP1 
      expression was induced in esophageal cancer cells to examine YAP1-mediated CDK6 
      activation and its association with radiation resistance. Pharmacologic and 
      genetic inhibitions of YAP1 and CDK6 were performed to dissect the mechanisms and 
      assess the antitumor effects in vitro and in vivo. RESULTS: YAP1 expression was 
      positively associated with CDK6 expression in resistant esophageal cancer tissues 
      and cell lines. YAP1 overexpression upregulated CDK6 expression and 
      transcription, and promoted radiation resistance, whereas treatment with the YAP1 
      inhibitor, CA3, strongly suppressed YAP1 and CDK6 overexpression, reduced Rb 
      phosphorylation, as well as sensitized radiation-resistant/YAP1(high) esophageal 
      cancer cells to irradiation. CDK4/6 inhibitor, LEE011, and knock down of CDK6 
      dramatically inhibited expression of YAP1 and sensitized resistant esophageal 
      cancer cells to irradiation indicating a positive feed-forward regulation of YAP1 
      by CDK6. In addition, suppression of both the YAP1 and CDK6 pathways by the 
      combination of CA3 and LEE011 significantly reduced esophageal cancer cell growth 
      and cancer stem cell population (ALDH1 (+) and CD133 (+) ), sensitized cells to 
      irradiation, and showed a strong antitumor effect in vivo against 
      radiation-resistant esophageal cancer cells. CONCLUSIONS: Our results document 
      that a positive crosstalk between the YAP1 and CDK6 pathways plays an important 
      role in conferring radiation resistance to esophageal cancer cells. Targeting 
      both YAP1 and CDK6 pathways could be a novel therapeutic strategy to overcome 
      resistance in esophageal cancer.
CI  - ©2018 American Association for Cancer Research.
FAU - Li, Fan
AU  - Li F
AD  - Department of Gastrointestinal Medical Oncology, U.T.MD. Anderson Cancer Center, 
      Houston, Texas.
AD  - Department of General Surgery, Institute of Surgery Research, Daping Hospital, 
      Third Military Medical University, Chongqing, China.
FAU - Xu, Yan
AU  - Xu Y
AUID- ORCID: 0000-0003-2945-1246
AD  - Department of Gastrointestinal Medical Oncology, U.T.MD. Anderson Cancer Center, 
      Houston, Texas.
FAU - Liu, Bovey
AU  - Liu B
AD  - Department of Gastrointestinal Medical Oncology, U.T.MD. Anderson Cancer Center, 
      Houston, Texas.
FAU - Singh, Pankaj Kumar
AU  - Singh PK
AD  - Department of Radiation Oncology, U.T.MD. Anderson Cancer Center, Houston, Texas.
FAU - Zhao, Wei
AU  - Zhao W
AD  - Department of Gastrointestinal Medical Oncology, U.T.MD. Anderson Cancer Center, 
      Houston, Texas.
FAU - Jin, Jiankang
AU  - Jin J
AD  - Department of Gastrointestinal Medical Oncology, U.T.MD. Anderson Cancer Center, 
      Houston, Texas.
FAU - Han, Guangchun
AU  - Han G
AD  - Department of Genomic Medicine, U.T.MD. Anderson Cancer Center, Houston, Texas.
FAU - Scott, Ailing W
AU  - Scott AW
AD  - Department of Gastrointestinal Medical Oncology, U.T.MD. Anderson Cancer Center, 
      Houston, Texas.
FAU - Dong, Xiaochuan
AU  - Dong X
AD  - Department of Gastrointestinal Medical Oncology, U.T.MD. Anderson Cancer Center, 
      Houston, Texas.
FAU - Huo, Longfei
AU  - Huo L
AD  - Department of Gastrointestinal Medical Oncology, U.T.MD. Anderson Cancer Center, 
      Houston, Texas.
FAU - Ma, Lang
AU  - Ma L
AD  - Department of Gastrointestinal Medical Oncology, U.T.MD. Anderson Cancer Center, 
      Houston, Texas.
FAU - Pizzi, Melissa Pool
AU  - Pizzi MP
AD  - Department of Gastrointestinal Medical Oncology, U.T.MD. Anderson Cancer Center, 
      Houston, Texas.
FAU - Wang, Ying
AU  - Wang Y
AD  - Department of Gastrointestinal Medical Oncology, U.T.MD. Anderson Cancer Center, 
      Houston, Texas.
FAU - Li, Yuan
AU  - Li Y
AD  - Department of Gastrointestinal Medical Oncology, U.T.MD. Anderson Cancer Center, 
      Houston, Texas.
FAU - Harada, Kazuto
AU  - Harada K
AUID- ORCID: 0000-0001-5818-7072
AD  - Department of Gastrointestinal Medical Oncology, U.T.MD. Anderson Cancer Center, 
      Houston, Texas.
FAU - Xie, Min
AU  - Xie M
AD  - Department of Pharmaceutical Chemistry, University of California, San Francisco, 
      San Francisco, California.
FAU - Skinner, Heath D
AU  - Skinner HD
AD  - Department of Radiation Oncology, U.T.MD. Anderson Cancer Center, Houston, Texas.
FAU - Ding, Sheng
AU  - Ding S
AD  - Department of Pharmaceutical Chemistry, University of California, San Francisco, 
      San Francisco, California.
FAU - Wang, Linghua
AU  - Wang L
AD  - Department of Genomic Medicine, U.T.MD. Anderson Cancer Center, Houston, Texas.
FAU - Krishnan, Sunil
AU  - Krishnan S
AD  - Department of Radiation Oncology, U.T.MD. Anderson Cancer Center, Houston, Texas.
FAU - Johnson, Randy L
AU  - Johnson RL
AD  - Department of Cancer Biology, U.T.MD. Anderson Cancer Center, Houston, Texas.
FAU - Song, Shumei
AU  - Song S
AD  - Department of Gastrointestinal Medical Oncology, U.T.MD. Anderson Cancer Center, 
      Houston, Texas. ssong@mdanderson.org jajani@mdanderson.org.
FAU - Ajani, Jaffer A
AU  - Ajani JA
AD  - Department of Gastrointestinal Medical Oncology, U.T.MD. Anderson Cancer Center, 
      Houston, Texas. ssong@mdanderson.org jajani@mdanderson.org.
LA  - eng
GR  - P30 CA016672/CA/NCI NIH HHS/United States
PT  - Journal Article
PT  - Research Support, N.I.H., Extramural
PT  - Research Support, Non-U.S. Gov't
PT  - Research Support, U.S. Gov't, Non-P.H.S.
DEP - 20181218
PL  - United States
TA  - Clin Cancer Res
JT  - Clinical cancer research : an official journal of the American Association for 
      Cancer Research
JID - 9502500
RN  - 0 (Adaptor Proteins, Signal Transducing)
RN  - 0 (Protein Kinase Inhibitors)
RN  - 0 (Transcription Factors)
RN  - 0 (YAP-Signaling Proteins)
RN  - 0 (YAP1 protein, human)
RN  - EC 2.7.11.22 (CDK6 protein, human)
RN  - EC 2.7.11.22 (Cyclin-Dependent Kinase 6)
SB  - IM
MH  - Adaptor Proteins, Signal Transducing/genetics/*metabolism
MH  - Animals
MH  - Cell Cycle/drug effects/genetics
MH  - Cell Line, Tumor
MH  - Combined Modality Therapy
MH  - Cyclin-Dependent Kinase 6/genetics/*metabolism
MH  - Disease Models, Animal
MH  - Drug Resistance, Neoplasm/genetics
MH  - Esophageal Neoplasms/genetics/*metabolism/pathology/therapy
MH  - Gene Expression
MH  - Gene Knockout Techniques
MH  - Genes, Reporter
MH  - Humans
MH  - Immunohistochemistry
MH  - Mice
MH  - Models, Biological
MH  - Neoplastic Stem Cells/drug effects/metabolism
MH  - Protein Binding
MH  - Protein Kinase Inhibitors/pharmacology/therapeutic use
MH  - *Radiation Tolerance/genetics
MH  - Transcription Factors/genetics/*metabolism
MH  - Xenograft Model Antitumor Assays
MH  - YAP-Signaling Proteins
EDAT- 2018/12/20 06:00
MHDA- 2020/05/12 06:00
CRDT- 2018/12/20 06:00
PHST- 2018/04/02 00:00 [received]
PHST- 2018/08/16 00:00 [revised]
PHST- 2018/12/14 00:00 [accepted]
PHST- 2018/12/20 06:00 [pubmed]
PHST- 2020/05/12 06:00 [medline]
PHST- 2018/12/20 06:00 [entrez]
AID - 1078-0432.CCR-18-1029 [pii]
AID - 10.1158/1078-0432.CCR-18-1029 [doi]
PST - ppublish
SO  - Clin Cancer Res. 2019 Apr 1;25(7):2264-2277. doi: 10.1158/1078-0432.CCR-18-1029. 
      Epub 2018 Dec 18.

PMID- 31959756
OWN - NLM
STAT- MEDLINE
DCOM- 20200505
LR  - 20210119
IS  - 2041-1723 (Electronic)
IS  - 2041-1723 (Linking)
VI  - 11
IP  - 1
DP  - 2020 Jan 20
TI  - Phenotypic changes of HER2-positive breast cancer during and after dual HER2 
      blockade.
PG  - 385
LID - 10.1038/s41467-019-14111-3 [doi]
LID - 385
AB  - The HER2-enriched (HER2-E) subtype within HER2-positive (HER2+) breast cancer is 
      highly addicted to the HER2 pathway. However, ∼20-60% of HER2+/HER2-E tumors do 
      not achieve a complete response following anti-HER2 therapies. Here we evaluate 
      gene expression data before, during and after neoadjuvant treatment with 
      lapatinib and trastuzumab in HER2+/HER2-E tumors of the PAMELA trial and breast 
      cancer cell lines. Our results reveal that dual HER2 blockade in HER2-E disease 
      induces a low-proliferative Luminal A phenotype both in patient's tumors and in 
      vitro models. These biological changes are more evident in hormone 
      receptor-positive (HR+) disease compared to HR-negative disease. Interestingly, 
      increasing the luminal phenotype with anti-HER2 therapy increased sensitivity to 
      CDK4/6 inhibition. Finally, discontinuation of HER2-targeted therapy in vitro, or 
      acquired resistance to anti-HER2 therapy, leads to restoration of the original 
      HER2-E phenotype. Our findings support the use of maintenance anti-HER2 therapy 
      and the therapeutic exploitation of subtype switching with CDK4/6 inhibition.
FAU - Brasó-Maristany, Fara
AU  - Brasó-Maristany F
AD  - Department of Medical Oncology, Hospital Clínic de Barcelona, Carrer de 
      Villarroel, 170, 08036, Barcelona, Spain.
AD  - Translational Genomics and Targeted Therapeutics in Solid Tumors, August Pi i 
      Sunyer Biomedical Research Institute (IDIBAPS), Carrer del Rosselló, 149-153, 
      08036, Barcelona, Spain.
FAU - Griguolo, Gaia
AU  - Griguolo G
AD  - Department of Medical Oncology, Hospital Clínic de Barcelona, Carrer de 
      Villarroel, 170, 08036, Barcelona, Spain.
AD  - Translational Genomics and Targeted Therapeutics in Solid Tumors, August Pi i 
      Sunyer Biomedical Research Institute (IDIBAPS), Carrer del Rosselló, 149-153, 
      08036, Barcelona, Spain.
AD  - Department of Surgery, Oncology and Gastroenterology, University of Padova, Via 
      Giustiniani, 2, 35124, Padova, Italy.
AD  - Medical Oncology 2, Istituto Oncologico Veneto IRCCS, Via Gattamelata, 64, 35128, 
      Padova, Italy.
FAU - Pascual, Tomás
AU  - Pascual T
AUID- ORCID: 0000-0001-8431-3183
AD  - Department of Medical Oncology, Hospital Clínic de Barcelona, Carrer de 
      Villarroel, 170, 08036, Barcelona, Spain.
AD  - Translational Genomics and Targeted Therapeutics in Solid Tumors, August Pi i 
      Sunyer Biomedical Research Institute (IDIBAPS), Carrer del Rosselló, 149-153, 
      08036, Barcelona, Spain.
AD  - SOLTI Breast Cancer Research Group, Carrer de Balmes, 115, 08008, Barcelona, 
      Spain.
FAU - Paré, Laia
AU  - Paré L
AD  - SOLTI Breast Cancer Research Group, Carrer de Balmes, 115, 08008, Barcelona, 
      Spain.
FAU - Nuciforo, Paolo
AU  - Nuciforo P
AUID- ORCID: 0000-0003-1380-0990
AD  - Vall d'Hebrón University Hospital, Passeig de la Vall d'Hebron, 119-129, 08035, 
      Barcelona, Spain.
AD  - Vall d´Hebron Institute of Oncology (VHIO), Carrer de Natzaret, 115-117, 08035, 
      Barcelona, Spain.
FAU - Llombart-Cussac, Antonio
AU  - Llombart-Cussac A
AD  - Hospital Universitario Arnau de Vilanova, Carrer de Sant Clement, 12, 46015, 
      Valencia, Spain.
FAU - Bermejo, Begoña
AU  - Bermejo B
AD  - Hospital Clínico Universitario de Valencia, Av. de Blasco Ibáñez, 17, 46010, 
      Valencia, Spain.
FAU - Oliveira, Mafalda
AU  - Oliveira M
AUID- ORCID: 0000-0001-9152-8799
AD  - Vall d'Hebrón University Hospital, Passeig de la Vall d'Hebron, 119-129, 08035, 
      Barcelona, Spain.
AD  - Vall d´Hebron Institute of Oncology (VHIO), Carrer de Natzaret, 115-117, 08035, 
      Barcelona, Spain.
FAU - Morales, Serafín
AU  - Morales S
AD  - Hospital Universitario Arnau de Vilanova, Av. Alcalde Rovira Roure, 80, 25198, 
      Lleida, Spain.
FAU - Martínez, Noelia
AU  - Martínez N
AD  - Hospital Universitario Ramón y Cajal, M-607, km. 9, 100, 28034, Madrid, Spain.
FAU - Vidal, Maria
AU  - Vidal M
AD  - Department of Medical Oncology, Hospital Clínic de Barcelona, Carrer de 
      Villarroel, 170, 08036, Barcelona, Spain.
AD  - Translational Genomics and Targeted Therapeutics in Solid Tumors, August Pi i 
      Sunyer Biomedical Research Institute (IDIBAPS), Carrer del Rosselló, 149-153, 
      08036, Barcelona, Spain.
AD  - SOLTI Breast Cancer Research Group, Carrer de Balmes, 115, 08008, Barcelona, 
      Spain.
FAU - Adamo, Barbara
AU  - Adamo B
AD  - Department of Medical Oncology, Hospital Clínic de Barcelona, Carrer de 
      Villarroel, 170, 08036, Barcelona, Spain.
AD  - Translational Genomics and Targeted Therapeutics in Solid Tumors, August Pi i 
      Sunyer Biomedical Research Institute (IDIBAPS), Carrer del Rosselló, 149-153, 
      08036, Barcelona, Spain.
FAU - Martínez, Olga
AU  - Martínez O
AUID- ORCID: 0000-0001-8686-0236
AD  - Department of Medical Oncology, Hospital Clínic de Barcelona, Carrer de 
      Villarroel, 170, 08036, Barcelona, Spain.
AD  - Translational Genomics and Targeted Therapeutics in Solid Tumors, August Pi i 
      Sunyer Biomedical Research Institute (IDIBAPS), Carrer del Rosselló, 149-153, 
      08036, Barcelona, Spain.
FAU - Pernas, Sonia
AU  - Pernas S
AD  - SOLTI Breast Cancer Research Group, Carrer de Balmes, 115, 08008, Barcelona, 
      Spain.
AD  - Institut Catala d'Oncologia, Avinguda de la Gran Via de l'Hospitalet, 199-203, 
      08908, Hospitalet de Llobregat, Spain.
FAU - López, Rafael
AU  - López R
AD  - Hospital Clínico Universitario de Santiago, Rúa da Choupana, s/n, 15706, Santiago 
      de Compostela, Spain.
FAU - Muñoz, Montserrat
AU  - Muñoz M
AD  - Department of Medical Oncology, Hospital Clínic de Barcelona, Carrer de 
      Villarroel, 170, 08036, Barcelona, Spain.
AD  - Translational Genomics and Targeted Therapeutics in Solid Tumors, August Pi i 
      Sunyer Biomedical Research Institute (IDIBAPS), Carrer del Rosselló, 149-153, 
      08036, Barcelona, Spain.
FAU - Chic, Núria
AU  - Chic N
AD  - Department of Medical Oncology, Hospital Clínic de Barcelona, Carrer de 
      Villarroel, 170, 08036, Barcelona, Spain.
AD  - Translational Genomics and Targeted Therapeutics in Solid Tumors, August Pi i 
      Sunyer Biomedical Research Institute (IDIBAPS), Carrer del Rosselló, 149-153, 
      08036, Barcelona, Spain.
FAU - Galván, Patricia
AU  - Galván P
AD  - Department of Medical Oncology, Hospital Clínic de Barcelona, Carrer de 
      Villarroel, 170, 08036, Barcelona, Spain.
AD  - Translational Genomics and Targeted Therapeutics in Solid Tumors, August Pi i 
      Sunyer Biomedical Research Institute (IDIBAPS), Carrer del Rosselló, 149-153, 
      08036, Barcelona, Spain.
FAU - Garau, Isabel
AU  - Garau I
AD  - Hospital Son Llàtzer, Ctra. de Manacor, 07198, Palma de Mallorca, Spain.
FAU - Manso, Luis
AU  - Manso L
AD  - Hospital Universitario 12 de Octubre, Av. de Córdoba, s/n, 28041, Madrid, Spain.
FAU - Alarcón, Jesús
AU  - Alarcón J
AD  - Hospital Universitario Son Espases, Carretera de Valldemossa, 79, 07120, Palma de 
      Mallorca, Spain.
FAU - Martínez, Eduardo
AU  - Martínez E
AD  - Consorcio Hospitalario Provincial de Castellón, Av. del Dr. Clarà, 19, 12002, 
      Castellón de la Plana, Spain.
FAU - Gregorio, Sara
AU  - Gregorio S
AD  - Institute for Research in Biomedicine, Carrer de Baldiri Reixac, 10, 08028, 
      Barcelona, Spain.
FAU - Gomis, Roger R
AU  - Gomis RR
AUID- ORCID: 0000-0001-6473-2858
AD  - Institute for Research in Biomedicine, Carrer de Baldiri Reixac, 10, 08028, 
      Barcelona, Spain.
FAU - Villagrasa, Patricia
AU  - Villagrasa P
AD  - SOLTI Breast Cancer Research Group, Carrer de Balmes, 115, 08008, Barcelona, 
      Spain.
FAU - Cortés, Javier
AU  - Cortés J
AD  - Vall d´Hebron Institute of Oncology (VHIO), Carrer de Natzaret, 115-117, 08035, 
      Barcelona, Spain.
AD  - IOB Institute of Oncology, Quiron Group, Plaça d'Alfonso Comín, 5, 08023, 
      Barcelona, Spain.
FAU - Ciruelos, Eva
AU  - Ciruelos E
AD  - SOLTI Breast Cancer Research Group, Carrer de Balmes, 115, 08008, Barcelona, 
      Spain.
AD  - Hospital Universitario 12 de Octubre, Av. de Córdoba, s/n, 28041, Madrid, Spain.
FAU - Prat, Aleix
AU  - Prat A
AD  - Department of Medical Oncology, Hospital Clínic de Barcelona, Carrer de 
      Villarroel, 170, 08036, Barcelona, Spain. alprat@clinic.cat.
AD  - Translational Genomics and Targeted Therapeutics in Solid Tumors, August Pi i 
      Sunyer Biomedical Research Institute (IDIBAPS), Carrer del Rosselló, 149-153, 
      08036, Barcelona, Spain. alprat@clinic.cat.
AD  - SOLTI Breast Cancer Research Group, Carrer de Balmes, 115, 08008, Barcelona, 
      Spain. alprat@clinic.cat.
LA  - eng
PT  - Clinical Trial, Phase II
PT  - Journal Article
PT  - Multicenter Study
PT  - Randomized Controlled Trial
PT  - Research Support, Non-U.S. Gov't
DEP - 20200120
TA  - Nat Commun
JT  - Nature communications
JID - 101528555
RN  - 0 (Antineoplastic Agents, Immunological)
RN  - 0 (Biomarkers, Tumor)
RN  - 0VUA21238F (Lapatinib)
RN  - EC 2.7.10.1 (ERBB2 protein, human)
RN  - EC 2.7.10.1 (Receptor, ErbB-2)
RN  - P188ANX8CK (Trastuzumab)
SB  - IM
MH  - Adult
MH  - Antineoplastic Agents, Immunological/*pharmacology/therapeutic use
MH  - Antineoplastic Combined Chemotherapy Protocols/*pharmacology/therapeutic use
MH  - Biomarkers, Tumor/antagonists & inhibitors/immunology/*metabolism
MH  - Biopsy
MH  - Breast/drug effects/*pathology
MH  - Breast Neoplasms/*drug therapy/immunology/pathology
MH  - Cell Line, Tumor
MH  - Cell Survival/drug effects
MH  - Drug Resistance, Neoplasm/drug effects
MH  - Female
MH  - Gene Expression Profiling
MH  - Humans
MH  - Lapatinib/pharmacology/therapeutic use
MH  - Neoadjuvant Therapy/methods
MH  - Receptor, ErbB-2/antagonists & inhibitors/immunology/*metabolism
MH  - Trastuzumab/pharmacology/therapeutic use
MH  - Treatment Outcome
PMC - PMC6971277
COIS- A.P. reports consulting fees from Nanostring Technologies Roche, Pfizer, Novartis 
      and Daiichi Sankyo outside the submitted work. G.G. reports travel support from 
      Pfizer. M.O. reports grant support (to the Institution) from AstraZeneca, Philips 
      Healthcare, Genentech, Roche, Novartis, Immunomedics, Seattle Genetics, GSK, 
      Boehringer-Ingelheim, PUMA Biotechnology, consultant fees from Roche, GSK, PUMA 
      Biotechnology and honoraria from Roche, Novartis and travel grants from Roche, 
      Pierre-Fabre, Novartis, GP Pharma, Grünenthal outside the submitted work. S.P. 
      has received honoraria for travel grants from Roche and has served as an 
      advisor/consultant to Polyphor outside of the submitted work. N.M. is a speaker 
      honorarium from AstraZeneca, Roche, Novartis, Celgene, Eisai, and Pfizer outside 
      the submitted work. E.C. reports personal fees from Roche, Lilly, Pfizer and 
      Novartis outside the submitted work. The remaining authors declare no competing 
      interests.
EDAT- 2020/01/22 06:00
MHDA- 2020/05/06 06:00
CRDT- 2020/01/22 06:00
PHST- 2019/07/18 00:00 [received]
PHST- 2019/12/16 00:00 [accepted]
PHST- 2020/01/22 06:00 [entrez]
PHST- 2020/01/22 06:00 [pubmed]
PHST- 2020/05/06 06:00 [medline]
AID - 10.1038/s41467-019-14111-3 [pii]
AID - 14111 [pii]
AID - 10.1038/s41467-019-14111-3 [doi]
PST - epublish
SO  - Nat Commun. 2020 Jan 20;11(1):385. doi: 10.1038/s41467-019-14111-3.

PMID- 34343033
OWN - NLM
STAT- MEDLINE
DCOM- 20211129
LR  - 20220421
IS  - 1527-7755 (Electronic)
IS  - 0732-183X (Print)
IS  - 0732-183X (Linking)
VI  - 39
IP  - 28
DP  - 2021 Oct 1
TI  - Avapritinib Versus Regorafenib in Locally Advanced Unresectable or Metastatic GI 
      Stromal Tumor: A Randomized, Open-Label Phase III Study.
PG  - 3128-3139
LID - 10.1200/JCO.21.00217 [doi]
AB  - PURPOSE: Primary or secondary mutations in KIT or platelet-derived growth factor 
      receptor alpha (PDGFRA) underlie tyrosine kinase inhibitor resistance in most GI 
      stromal tumors (GISTs). Avapritinib selectively and potently inhibits KIT- and 
      PDGFRA-mutant kinases. In the phase I NAVIGATOR study (NCT02508532), avapritinib 
      showed clinical activity against PDGFRA D842V-mutant and later-line KIT-mutant 
      GIST. VOYAGER (NCT03465722), a phase III study, evaluated efficacy and safety of 
      avapritinib versus regorafenib as third-line or later treatment in patients with 
      unresectable or metastatic GIST. PATIENTS AND METHODS: VOYAGER randomly assigned 
      patients 1:1 to avapritinib 300 mg once daily (4 weeks continuously) or 
      regorafenib 160 mg once daily (3 weeks on and 1 week off). Primary end point was 
      progression-free survival (PFS) by central radiology per RECIST version 1.1 
      modified for GIST. Secondary end points included objective response rate, overall 
      survival, safety, disease control rate, and duration of response. Regorafenib to 
      avapritinib crossover was permitted upon centrally confirmed disease progression. 
      RESULTS: Four hundred seventy-six patients were randomly assigned (avapritinib, n 
      = 240; regorafenib, n = 236). Median PFS was not statistically different between 
      avapritinib and regorafenib (hazard ratio, 1.25; 95% CI, 0.99 to 1.57; 4.2 v 5.6 
      months; P = .055). Overall survival data were immature at cutoff. Objective 
      response rates were 17.1% and 7.2%, with durations of responses of 7.6 and 9.4 
      months for avapritinib and regorafenib; disease control rates were 41.7% (95% CI, 
      35.4 to 48.2) and 46.2% (95% CI, 39.7 to 52.8). Treatment-related adverse events 
      (any grade, grade ≥ 3) were similar for avapritinib (92.5% and 55.2%) and 
      regorafenib (96.2% and 57.7%). CONCLUSION: Primary end point was not met. There 
      was no significant difference in median PFS between avapritinib and regorafenib 
      in patients with molecularly unselected, late-line GIST.
FAU - Kang, Yoon-Koo
AU  - Kang YK
AUID- ORCID: 0000-0003-0783-6583
AD  - Department of Oncology, Asan Medical Center, University of Ulsan College of 
      Medicine, Seoul, South Korea.
FAU - George, Suzanne
AU  - George S
AUID- ORCID: 0000-0002-1284-8493
AD  - Department of Medical Oncology, Sarcoma Center, Dana Farber Cancer Institute, 
      Boston, MA.
FAU - Jones, Robin L
AU  - Jones RL
AUID- ORCID: 0000-0003-4173-3844
AD  - Royal Marsden Hospital and Institute of Cancer Research, London, UK.
FAU - Rutkowski, Piotr
AU  - Rutkowski P
AD  - Maria Sklodowska-Curie National Research Institute of Oncology, Warsaw, Poland.
FAU - Shen, Lin
AU  - Shen L
AUID- ORCID: 0000-0002-8798-4756
AD  - Department of Gastrointestinal Oncology, Key Laboratory of Carcinogenesis and 
      Translational Research (Ministry of Education/Beijing), Peking University Cancer 
      Hospital and Institute, Beijing, China.
FAU - Mir, Olivier
AU  - Mir O
AUID- ORCID: 0000-0002-6761-4002
AD  - Institut Gustave Roussy, Villejuif, France.
FAU - Patel, Shreyaskumar
AU  - Patel S
AD  - Department of Sarcoma Medical Oncology, MD Anderson Cancer Center, Houston, TX.
FAU - Zhou, Yongjian
AU  - Zhou Y
AD  - Fujian Medical University, Fujian, China.
FAU - von Mehren, Margaret
AU  - von Mehren M
AUID- ORCID: 0000-0001-6158-890X
AD  - Department of Hematology Oncology, Fox Chase Cancer Center, Philadelphia, PA.
FAU - Hohenberger, Peter
AU  - Hohenberger P
AD  - Division of Surgical Oncology and Thoracic Surgery, University of Heidelberg 
      (UMM), Mannheim, Germany.
FAU - Villalobos, Victor
AU  - Villalobos V
AUID- ORCID: 0000-0002-8722-284X
AD  - Division of Medical Oncology, University of Colorado School of Medicine, Aurora, 
      CO.
AD  - Currently at Janssen Oncology, Aurora, CO.
FAU - Brahmi, Mehdi
AU  - Brahmi M
AUID- ORCID: 0000-0001-9904-166X
AD  - Centre Léon Bérard, Lyon, France.
FAU - Tap, William D
AU  - Tap WD
AUID- ORCID: 0000-0001-7779-2796
AD  - Memorial Sloan Kettering Cancer Center and Weill Cornell Medical College, New 
      York, NY.
FAU - Trent, Jonathan
AU  - Trent J
AUID- ORCID: 0000-0001-6169-5238
AD  - Department of Medicine, University of Miami-Sylvester Comprehensive Cancer 
      Center, Miami, FL.
FAU - Pantaleo, Maria A
AU  - Pantaleo MA
AD  - IRCCS Azienda Ospedaliero-Universitaria di Bologna, Bologna, Italy.
FAU - Schöffski, Patrick
AU  - Schöffski P
AUID- ORCID: 0000-0001-5980-030X
AD  - Department of General Medicine Oncology, Leuven Cancer Institute, University 
      Hospitals Leuven, Leuven, Belgium.
FAU - He, Kevin
AU  - He K
AD  - Blueprint Medicines Corporation, Cambridge, MA.
FAU - Hew, Paggy
AU  - Hew P
AD  - Blueprint Medicines Corporation, Cambridge, MA.
FAU - Newberry, Kate
AU  - Newberry K
AD  - Blueprint Medicines Corporation, Cambridge, MA.
FAU - Roche, Maria
AU  - Roche M
AD  - Blueprint Medicines Corporation, Cambridge, MA.
FAU - Heinrich, Michael C
AU  - Heinrich MC
AUID- ORCID: 0000-0003-3790-0478
AD  - Portland VA Health Care System and OHSU Knight Cancer Institute, Portland, OR.
FAU - Bauer, Sebastian
AU  - Bauer S
AUID- ORCID: 0000-0001-5949-8120
AD  - Department of Medical Oncology, Sarcoma Center, West German Cancer Center, 
      DKTK-Partner-Site, University of Duisburg-Essen, Essen, Germany.
LA  - eng
SI  - ClinicalTrials.gov/NCT02508532
SI  - ClinicalTrials.gov/NCT03465722
GR  - I01 BX000338/BX/BLRD VA/United States
GR  - P30 CA008748/CA/NCI NIH HHS/United States
PT  - Clinical Trial, Phase III
PT  - Comparative Study
PT  - Journal Article
PT  - Multicenter Study
PT  - Randomized Controlled Trial
PT  - Research Support, Non-U.S. Gov't
PT  - Research Support, U.S. Gov't, Non-P.H.S.
DEP - 20210803
TA  - J Clin Oncol
JT  - Journal of clinical oncology : official journal of the American Society of 
      Clinical Oncology
JID - 8309333
RN  - 0 (Antineoplastic Agents)
RN  - 0 (Phenylurea Compounds)
RN  - 0 (Protein Kinase Inhibitors)
RN  - 0 (Pyrazoles)
RN  - 0 (Pyridines)
RN  - 0 (Pyrroles)
RN  - 0 (Triazines)
RN  - 24T2A1DOYB (regorafenib)
RN  - 513P80B4YJ (avapritinib)
RN  - EC 2.7.10.1 (KIT protein, human)
RN  - EC 2.7.10.1 (Proto-Oncogene Proteins c-kit)
RN  - EC 2.7.10.1 (Receptor, Platelet-Derived Growth Factor alpha)
SB  - IM
MH  - Adult
MH  - Aged
MH  - Aged, 80 and over
MH  - Antineoplastic Agents/*administration & dosage/adverse effects
MH  - Asia
MH  - Australia
MH  - Disease Progression
MH  - Drug Administration Schedule
MH  - Europe
MH  - Female
MH  - Gastrointestinal Neoplasms/*drug therapy/genetics/mortality/pathology
MH  - Gastrointestinal Stromal Tumors/*drug therapy/genetics/mortality/secondary
MH  - Humans
MH  - Male
MH  - Middle Aged
MH  - Mutation
MH  - North America
MH  - Phenylurea Compounds/*administration & dosage/adverse effects
MH  - Progression-Free Survival
MH  - Protein Kinase Inhibitors/*administration & dosage/adverse effects
MH  - Proto-Oncogene Proteins c-kit/*antagonists & inhibitors/genetics
MH  - Pyrazoles/*administration & dosage/adverse effects
MH  - Pyridines/*administration & dosage/adverse effects
MH  - Pyrroles/*administration & dosage/adverse effects
MH  - Receptor, Platelet-Derived Growth Factor alpha/*antagonists & inhibitors/genetics
MH  - Time Factors
MH  - Triazines/*administration & dosage/adverse effects
PMC - PMC8478403
COIS- Yoon-Koo KangConsulting or Advisory Role: DAEHWA Pharmaceutical, Bristol Myers 
      Squibb, Zymeworks, ALX Oncology, Amgen, Novartis, Macrogenics, Surface Oncology, 
      Blueprint Medicines Suzanne GeorgeStock and Other Ownership Interests: Abbott 
      LaboratoriesConsulting or Advisory Role: Blueprint Medicines, Deciphera, Bayer, 
      Lilly, UpToDate, Research to Practice, MORE Health, Daiichi, KayotheraResearch 
      Funding: Blueprint Medicines, Deciphera, Daiichi Sankyo RD Novare, Merck, Eisai, 
      SpringWorks TherapeuticsPatents, Royalties, Other Intellectual Property: 
      UptoDateExpert Testimony: BayerOther Relationship: Research to Practice, WCG 
      Robin L. JonesConsulting or Advisory Role: Lilly, Immune Design, Merck Serono, 
      Adaptimmune, Daiichi Sankyo, Eisai, Morphotek, TRACON Pharma, Immodulon 
      Therapeutics, Deciphera, PharmaMar, Blueprint Medicines, Clinigen Group, Epizyme, 
      Boehringer Ingelheim, Bayer, Karma Oncology, UpToDateResearch Funding: 
      GlaxoSmithKlineTravel, Accommodations, Expenses: PharmaMar Piotr 
      RutkowskiHonoraria: Bristol Myers Squibb, MSD, Novartis, Roche, Lilly, Pfizer, 
      Pierre Fabre, Sanofi, MerckConsulting or Advisory Role: Novartis, Blueprint 
      Medicines, Bristol Myers Squibb, Pierre Fabre, MSD, AmgenSpeakers' Bureau: 
      Pfizer, Novartis, LillyResearch Funding: Novartis, Roche, Bristol Myers 
      SquibbTravel, Accommodations, Expenses: Orphan Europe, Pierre Fabre Olivier 
      MirStock and Other Ownership Interests: Transgene, Amplitude Surgical, 
      IpsenHonoraria: RocheConsulting or Advisory Role: Lilly, Pfizer, Roche, Lundbeck, 
      JanssenSpeakers' Bureau: Lilly, Roche, PfizerResearch Funding: Ipsen, 
      AstraZeneca, Blueprint MedicinesTravel, Accommodations, Expenses: Roche, Pfizer 
      Shreyaskumar PatelConsulting or Advisory Role: Novartis, Immune Design, MaxiVax, 
      Epizyme, Janssen, Lilly, Daiichi Sankyo, Bayer, Dova Pharmaceuticals, 
      DecipheraResearch Funding: Blueprint Medicines, Hutchinson Med Pharma Margaret 
      von MehrenConsulting or Advisory Role: Deciphera, ExelixisResearch Funding: 
      ArQule, Novartis, Blueprint Medicines, Deciphera, Gradalis, Springworks 
      Therapeutics, Lilly, Arog, Genmab, ASCOTravel, Accommodations, Expenses: 
      Deciphera Pharmaceuticals, NCCNOther Relationship: NCCN Peter 
      HohenbergerHonoraria: Roche, AstraZeneca, GlaxoSmithKline, BLUMedicine, 
      NovartisConsulting or Advisory Role: Nanobiotix, PfizerResearch Funding: 
      Novartis, Siemens Healthcare DiagnosticsTravel, Accommodations, Expenses: 
      PharmaMar Victor VillalobosEmployment: Janssen OncologyConsulting or Advisory 
      Role: Janssen, Lilly, Novartis, AbbVie, Ignyta, Agios, Epizyme, Blueprint 
      Medicines, Springworks Therapeutics, NanoCarrier, Daiichi SankyoTravel, 
      Accommodations, Expenses: Lilly, Janssen, Xencor, GenMab, Epizyme Mehdi 
      BrahmiExpert Testimony: BayerTravel, Accommodations, Expenses: PharmaMar, 
      Mundipharma William D. TapLeadership: Certis Oncology Solutions, Atropos, Innova 
      TherapeuticsStock and Other Ownership Interests: Certis Oncology Solutions, 
      AtroposConsulting or Advisory Role: EMD Serono, Lilly, Daiichi Sankyo, Blueprint 
      Medicines, Agios, NanoCarrier, Deciphera, C4 Therapeutics, Mundipharma, Adcendo, 
      Ayala Pharmaceuticals, Kowa Pharmaceutical, Servier, AbMaxBioResearch Funding: 
      Novartis, Lilly, Plexxikon, Daiichi Sankyo, TRACON Pharma, Blueprint Medicines, 
      Immune Design, BioAtla, DecipheraPatents, Royalties, Other Intellectual Property: 
      Companion Diagnostic for CDK4 inhibitors—14/854,329, Enigma and CDH18 as 
      companion Diagnostics for CDK4 inhibition—SKI2016-021-03 Jonathan TrentConsulting 
      or Advisory Role: Novartis, Lilly, Janssen, Blueprint Medicines, Deciphera, 
      Daiichi Sankyo, Epizyme, Agios, C4 Therapeutics, Bayer Patrick 
      SchöffskiHonoraria: Deciphera, Blueprint Medicines, Boehringer 
      IngelheimConsulting or Advisory Role: Blueprint Medicines, Ellipses Pharma, 
      Adaptimmune, Intellisphere, Transgene, Deciphera, Exelixis, Boehringer Ingelheim, 
      Medscape, Guided Clarity, Ysios Capital, Studiecentrum voor KernenergieResearch 
      Funding: CoBioRes NV, Eisai, G1 Therapeutics, Novartis, PharmaMarTravel, 
      Accommodations, Expenses: MSD, Ipsen, Boehringer Ingelheim Kevin HeEmployment: 
      Blueprint Medicines, AgiosStock and Other Ownership Interests: Blueprint 
      Medicines, Agios, Incyte Paggy HewEmployment: Blueprint MedicinesStock and Other 
      Ownership Interests: Blueprint MedicinesTravel, Accommodations, Expenses: 
      Blueprint Medicines Kate NewberryEmployment: Blueprint MedicinesStock and Other 
      Ownership Interests: Blueprint Medicines Maria RocheEmployment: Blueprint 
      Medicines, EpizymeStock and Other Ownership Interests: Blueprint Medicines, 
      Epizyme Michael C. HeinrichStock and Other Ownership Interests: 
      MolecularMDHonoraria: NovartisConsulting or Advisory Role: MolecularMD, Novartis, 
      Blueprint Medicines, Deciphera, Theseus PharmaceuticalsPatents, Royalties, Other 
      Intellectual Property: Patent on treatment of GIST-licensed to NovartisExpert 
      Testimony: Novartis Sebastian BauerHonoraria: Novartis, Pfizer, Bayer, Pharmamar, 
      GlaxoSmithKlineConsulting or Advisory Role: Blueprint Medicines, Bayer, Lilly, 
      Deciphera, Nanobiotix, Daiichi Sankyo, Exelixis, Janssen-Cilag, ADC Therapeutics, 
      Mundipharma, GlaxoSmithKlineResearch Funding: Blueprint Medicines, Novartis, 
      IncyteTravel, Accommodations, Expenses: PharmamarNo other potential conflicts of 
      interest were reported.
EDAT- 2021/08/04 06:00
MHDA- 2021/11/30 06:00
PMCR- 2022/10/01
CRDT- 2021/08/03 17:14
PHST- 2022/10/01 00:00 [pmc-release]
PHST- 2021/08/04 06:00 [pubmed]
PHST- 2021/11/30 06:00 [medline]
PHST- 2021/08/03 17:14 [entrez]
AID - JCO.21.00217 [pii]
AID - 10.1200/JCO.21.00217 [doi]
PST - ppublish
SO  - J Clin Oncol. 2021 Oct 1;39(28):3128-3139. doi: 10.1200/JCO.21.00217. Epub 2021 
      Aug 3.

PMID- 30899002
OWN - NLM
STAT- MEDLINE
DCOM- 20190404
LR  - 20210413
IS  - 2041-1723 (Electronic)
IS  - 2041-1723 (Linking)
VI  - 10
IP  - 1
DP  - 2019 Mar 21
TI  - Targeting glutamine-addiction and overcoming CDK4/6 inhibitor resistance in human 
      esophageal squamous cell carcinoma.
PG  - 1296
LID - 10.1038/s41467-019-09179-w [doi]
LID - 1296
AB  - The dysregulation of Fbxo4-cyclin D1 axis occurs at high frequency in esophageal 
      squamous cell carcinoma (ESCC), where it promotes ESCC development and 
      progression. However, defining a therapeutic vulnerability that results from this 
      dysregulation has remained elusive. Here we demonstrate that Rb and mTORC1 
      contribute to Gln-addiction upon the dysregulation of the Fbxo4-cyclin D1 axis, 
      which leads to the reprogramming of cellular metabolism. This reprogramming is 
      characterized by reduced energy production and increased sensitivity of ESCC 
      cells to combined treatment with CB-839 (glutaminase 1 inhibitor) plus 
      metformin/phenformin. Of additional importance, this combined treatment has 
      potent efficacy in ESCC cells with acquired resistance to CDK4/6 inhibitors in 
      vitro and in xenograft tumors. Our findings reveal a molecular basis for cancer 
      therapy through targeting glutaminolysis and mitochondrial respiration in ESCC 
      with dysregulated Fbxo4-cyclin D1 axis as well as cancers resistant to CDK4/6 
      inhibitors.
FAU - Qie, Shuo
AU  - Qie S
AD  - Department of Biochemistry and Molecular Biology, Hollings Cancer Center, Medical 
      University of South Carolina, Charleston, SC, 29425, USA.
FAU - Yoshida, Akihiro
AU  - Yoshida A
AD  - Department of Biochemistry and Molecular Biology, Hollings Cancer Center, Medical 
      University of South Carolina, Charleston, SC, 29425, USA.
FAU - Parnham, Stuart
AU  - Parnham S
AUID- ORCID: 0000-0002-8205-5827
AD  - Department of Biochemistry and Molecular Biology, Hollings Cancer Center, Medical 
      University of South Carolina, Charleston, SC, 29425, USA.
FAU - Oleinik, Natalia
AU  - Oleinik N
AD  - Department of Biochemistry and Molecular Biology, Hollings Cancer Center, Medical 
      University of South Carolina, Charleston, SC, 29425, USA.
FAU - Beeson, Gyda C
AU  - Beeson GC
AD  - Department of Drug Discovery and Biomedical Sciences, Medical University of South 
      Carolina, Charleston, SC, 29425, USA.
FAU - Beeson, Craig C
AU  - Beeson CC
[truncated: 2,975,969 more chars]
