# Supplementary material for: CDK4/6 inhibitor resistance: A bibliometric analysis
Source: Front Oncol. 2022 Dec 1;12:917707. doi: 10.3389/fonc.2022.917707 (PMC9752919; doi:10.3389/fonc.2022.917707)
Supplement: Supplementary file 10 [file DataSheet_1.zip › 7.31 WOS all english.txt]

FN Clarivate Analytics Web of Science
VR 1.0
PT J
AU Sun, R
   Wang, XM
   Zhang, LC
   Gu, Y
   Yang, SJ
   Wang, LP
   Wang, XJ
AF Sun, Ran
   Wang, Xuemei
   Zhang, Leichao
   Gu, Yu
   Yang, Shaojuan
   Wang, Liping
   Wang, Xueju
TI CDK6 Immunophenotype Implicates Potential Therapeutic Application of
   CDK4/6 Inhibitors in Urothelial Carcinoma
SO FRONTIERS IN ONCOLOGY
LA English
DT Article
DE CDK6; urothelial carcinoma; CDK4; 6 inhibitor; precision medicine;
   immunohistochemistry staining
ID BLADDER-CANCER; CELL-CYCLE; EXPRESSION; RESISTANCE; PROTEIN
AB BackgroundInfiltrating bladder urothelial carcinoma is the most common bladder malignancy with limited therapeutic options and poor prognosis. Identifying new therapeutic targets or strategies has important clinical significance. The data from public sources indicate poor prognosis in urothelial carcinoma cases with high CDK6 mRNA levels. Furthermore, studies have shown that CDK6 expression is elevated in urothelial carcinoma tissue compared to the surrounding urothelium, thus presenting a case for performing CDK4/6 inhibitor targeted research in urothelial carcinoma. However, a phase II trial showed that CDK4/6 inhibitors are not effective for advanced urothelial carcinoma, suggesting that case screening is important for targeted therapy. ObjectiveImmunohistochemistry (IHC) is simple and easy to perform and can be used to screen urothelial carcinoma cases with high CDK6 expression in clinical practice. The aim of this study was to determine the CDK6 expression threshold for positive cases. MethodsWe evaluated the correlation between the H-score of CDK6 protein expression and survival or CDK6 mRNA level using RNA sequencing. The effects of different CDK4/6 inhibitors were tested on bladder carcinoma cell lines with different CDK6 expression levels. ResultsThe H-score, which predicts poor prognosis and reflects a high CDK6 mRNA level, was determined as the selection criterion for positive cases. Furthermore, we found that urothelial carcinoma cell lines with higher CDK6 expression levels displayed greater sensitivity to CDK4/6 inhibitors than cells with lower expression levels. ConclusionsIHC staining for CDK6 protein in urothelial carcinoma is proposed as a promising screening platform for CDK4/6 inhibitor targeted therapy.
C1 [Sun, Ran] Jilin Univ, China Japan Union Hosp, Ctr Reprod Med, Changchun, Peoples R China.
   [Wang, Xuemei; Zhang, Leichao; Gu, Yu; Yang, Shaojuan; Wang, Liping; Wang, Xueju] Jilin Univ, China Japan Union Hosp, Dept Pathol, Changchun, Peoples R China.
RP Wang, XJ (通讯作者)，Jilin Univ, China Japan Union Hosp, Dept Pathol, Changchun, Peoples R China.
EM xueju@jlu.edu.cn
FU National Science and Technology Major Project of the Ministry of Science
   and Technology of China [2017YFC0110105]; Young Scientists Fund of the
   National Natural Science Foundation of China [81700198]; Science and
   Technology Development Project of Jilin Province [20190701064GH]; Open
   Project of Key Laboratory of Tumor Immunology and Pathology (Army
   Medical University), Ministry of Education [2018jsz101]; Natural Science
   Foundation of Jilin province [20210101252JC]
FX Funding This work is supported by the National Science and Technology
   Major Project of the Ministry of Science and Technology of China
   (subject grant No. 2017YFC0110105), the Young Scientists Fund of the
   National Natural Science Foundation of China (grant No. 81700198), the
   Science and Technology Development Project of Jilin Province (grant No.
   20190701064GH), the Open Project of Key Laboratory of Tumor Immunology
   and Pathology (Army Medical University), Ministry of Education
   (2018jsz101), and Natural Science Foundation of Jilin province
   (20210101252JC).
CR Bellutti F, 2018, CANCER DISCOV, V8, P884, DOI 10.1158/2159-8290.CD-17-0912
   Chandrashekar DS, 2017, NEOPLASIA, V19, P649, DOI 10.1016/j.neo.2017.05.002
   Comperat EM, 2019, EUR UROL FOCUS, V5, P457, DOI 10.1016/j.euf.2018.01.003
   Du Q, 2020, J HEMATOL ONCOL, V13, DOI 10.1186/s13045-020-00880-8
   Franco J, 2016, CELL REP, V14, P979, DOI 10.1016/j.celrep.2015.12.094
   Guo CC, 2020, SCI REP-UK, V10, DOI 10.1038/s41598-020-66747-7
   Hamilton E, 2016, CANCER TREAT REV, V45, P129, DOI 10.1016/j.ctrv.2016.03.002
   Kassambara A., FABIAN
   Kollmann K, 2013, CANCER CELL, V24, P167, DOI 10.1016/j.ccr.2013.07.012
   Li HL, 2017, INT J CLIN EXP PATHO, V10, P9614
   Lobo N, 2020, EUR UROL FOCUS, V6, P653, DOI 10.1016/j.euf.2019.09.003
   Lopez-Raton M, 2014, J STAT SOFTW, V61, P1
   Martin SZ, 2019, BMC CANCER, V19, DOI 10.1186/s12885-019-6270-4
   Mazieres J, 2013, LUNG CANCER, V82, P231, DOI 10.1016/j.lungcan.2013.07.016
   Minoli M, 2020, INT J MOL SCI, V21, DOI 10.3390/ijms21165670
   Mo QX, 2020, COMMUN BIOL, V3, DOI 10.1038/s42003-020-01491-2
   Naspro R, 2021, WORLD J UROL, V39, P1917, DOI 10.1007/s00345-020-03364-z
   Pernas S, 2018, THER ADV MED ONCOL, V10, DOI 10.1177/1758835918786451
   Poomsawat S, 2016, CLIN ORAL INVEST, V20, P57, DOI 10.1007/s00784-015-1482-8
   Popova AA, 2020, ADV THER-GERMANY, V3, DOI 10.1002/adtp.201900100
   Rinaldetti Sebastien, 2018, Oncotarget, V9, P25935, DOI 10.18632/oncotarget.25407
   Rizzardi AE, 2012, DIAGN PATHOL, V7, DOI 10.1186/1746-1596-7-42
   Rose TL, 2018, BRIT J CANCER, V119, P801, DOI 10.1038/s41416-018-0229-0
   Rubio C, 2019, CLIN CANCER RES, V25, P390, DOI 10.1158/1078-0432.CCR-18-0685
   Sorokin M, 2020, BIOMEDICINES, V8, DOI 10.3390/biomedicines8050114
   Tadesse S, 2015, CELL CYCLE, V14, P3220, DOI 10.1080/15384101.2015.1084445
   Teh JLF, 2019, CLIN CANCER RES, V25, P921, DOI 10.1158/1078-0432.CCR-18-1967
   Tigan AS, 2016, ONCOGENE, V35, P3083, DOI 10.1038/onc.2015.407
   Tong ZC, 2019, J EXP CLIN CANC RES, V38, DOI 10.1186/s13046-019-1322-9
   Wang G, 2012, ONCOL LETT, V4, P43, DOI 10.3892/ol.2012.695
   Wang XJ, 2017, HUM PATHOL, V64, P19, DOI 10.1016/j.humpath.2017.01.003
   Wang XJ, 2017, ONCOTARGET, V8, P26245, DOI 10.18632/oncotarget.15441
   Yang C, 2017, ONCOGENE, V36, P2255, DOI 10.1038/onc.2016.379
NR 33
TC 0
Z9 0
U1 0
U2 0
PU FRONTIERS MEDIA SA
PI LAUSANNE
PA AVENUE DU TRIBUNAL FEDERAL 34, LAUSANNE, CH-1015, SWITZERLAND
SN 2234-943X
J9 FRONT ONCOL
JI Front. Oncol.
PD APR 8
PY 2022
VL 12
AR 819003
DI 10.3389/fonc.2022.819003
PG 9
WC Oncology
WE Science Citation Index Expanded (SCI-EXPANDED)
SC Oncology
GA 1B2JO
UT WOS:000792267200001
PM 35463324
OA Green Published, gold
DA 2022-07-31
ER

PT J
AU Sobhani, N
   Fassl, A
   Mondani, G
   Generali, D
   Otto, T
AF Sobhani, Navid
   Fassl, Anne
   Mondani, Giuseppina
   Generali, Daniele
   Otto, Tobias
TI Targeting Aberrant FGFR Signaling to Overcome CDK4/6 Inhibitor
   Resistance in Breast Cancer
SO CELLS
LA English
DT Review
DE breast cancer; FGFR; CDK4; CDK6; inhibitor; therapy resistance
AB Breast cancer (BC) is the most common cause of cancer-related death in women worldwide. Therapies targeting molecular pathways altered in BC had significantly enhanced treatment options for BC over the last decades, which ultimately improved the lives of millions of women worldwide. Among various molecular pathways accruing substantial interest for the development of targeted therapies are cyclin-dependent kinases (CDKs)-in particular, the two closely related members CDK4 and CDK6. CDK4/6 inhibitors indirectly trigger the dephosphorylation of retinoblastoma tumor suppressor protein by blocking CDK4/6, thereby blocking the cell cycle transition from the G1 to S phase. Although the CDK4/6 inhibitors abemaciclib, palbociclib, and ribociclib gained FDA approval for the treatment of hormone receptor (HR)-positive, human epidermal growth factor receptor 2 (HER2)-negative BC as they significantly improved progression-free survival (PFS) in randomized clinical trials, regrettably, some patients showed resistance to these therapies. Though multiple molecular pathways could be mechanistically responsible for CDK4/6 inhibitor therapy resistance, one of the most predominant ones seems to be the fibroblast growth factor receptor (FGFR) pathway. FGFRs are involved in many aspects of cancer formation, such as cell proliferation, differentiation, and growth. Importantly, FGFRs are frequently mutated in BC, and their overexpression and/or hyperactivation correlates with CDK4/6 inhibitor resistance and shortened PFS in BC. Intriguingly, the inhibition of aberrant FGFR activity is capable of reversing the resistance to CDK4/6 inhibitors. This review summarizes the molecular background of FGFR signaling and discusses the role of aberrant FGFR signaling during cancer development in general and during the development of CDK4/6 inhibitor resistance in BC in particular, together with other possible mechanisms for resistance to CDK4/6 inhibitors. Subsequently, future directions on novel therapeutic strategies targeting FGFR signaling to overcome such resistance during BC treatment will be further debated.
C1 [Sobhani, Navid] Baylor Coll Med, Dept Med, Sect Epidemiol & Populat Sci, Houston, TX 77030 USA.
   [Fassl, Anne] Dana Farber Canc Inst, Dept Canc Biol, Boston, MA 02215 USA.
   [Fassl, Anne] Harvard Med Sch, Blavatnik Inst, Dept Genet, Boston, MA 02115 USA.
   [Mondani, Giuseppina] Royal Cornwall Hosp, Dept Breast Oncoplast Surg, Truro TR13LJ, England.
   [Generali, Daniele] Univ Trieste, Cattinara Hosp, Dept Med Surg & Hlth Sci, I-34149 Trieste, Italy.
   [Otto, Tobias] Univ Hosp RWTH Aachen, Dept Internal Med 3, Pauwelsstr 30, D-52074 Aachen, Germany.
RP Sobhani, N (通讯作者)，Baylor Coll Med, Dept Med, Sect Epidemiol & Populat Sci, Houston, TX 77030 USA.; Otto, T (通讯作者)，Univ Hosp RWTH Aachen, Dept Internal Med 3, Pauwelsstr 30, D-52074 Aachen, Germany.
EM navid.sobhani@cantab.net; anne_fassl@dfci.harvard.edu;
   gmcorno@outlook.com; dgenerali@units.it; totto@ukaachen.de
RI Sobhani, Navid/AAL-3475-2020; Fassl, Anne/AAA-5249-2022; Otto,
   Tobias/AAH-5141-2021
OI Sobhani, Navid/0000-0003-1381-0283; Otto, Tobias/0000-0001-5594-3055;
   GENERALI, DANIELE/0000-0003-2480-3855; generali,
   daniele/0000-0001-6002-1530
CR ADNANE J, 1991, ONCOGENE, V6, P659
   Allen E, 2011, CLIN CANCER RES, V17, P5299, DOI 10.1158/1078-0432.CCR-10-2847
   Andre F, 2020, J CLIN ONCOL, V38
   Bray F, 2018, CA-CANCER J CLIN, V68, P394, DOI 10.3322/caac.21492
   Brewer JR, 2016, GENE DEV, V30, P751, DOI 10.1101/gad.277137.115
   Brewer JR, 2015, GENE DEV, V29, P1863, DOI 10.1101/gad.264994.115
   Browaeys-Poly E, 2010, FEBS LETT, V584, P4383, DOI 10.1016/j.febslet.2010.09.048
   CHELLAIAH AT, 1994, J BIOL CHEM, V269, P11620
   Chen J, 2005, BLOOD, V106, P328, DOI 10.1182/blood-2004-09-3686
   Condorelli R, 2018, ANN ONCOL, V29, P640, DOI 10.1093/annonc/mdx784
   Cornell L, 2019, CELL REP, V26, P2667, DOI 10.1016/j.celrep.2019.02.023
   Costa C, 2020, CANCER DISCOV, V10, P72, DOI 10.1158/2159-8290.CD-18-0830
   Courjal F, 1997, CANCER RES, V57, P4360
   Cristofanilli M, 2016, LANCET ONCOL, V17, P425, DOI 10.1016/S1470-2045(15)00613-0
   Dean JL, 2010, ONCOGENE, V29, P4018, DOI 10.1038/onc.2010.154
   Dean JL, 2012, CELL CYCLE, V11, P2756, DOI 10.4161/cc.21195
   Dudka AA, 2010, CANCER RES, V70, P3391, DOI 10.1158/0008-5472.CAN-09-3033
   Dutt A, 2008, P NATL ACAD SCI USA, V105, P8713, DOI 10.1073/pnas.0803379105
   Easton DF, 2007, NATURE, V447, P1087, DOI 10.1038/nature05887
   Elsheikh SE, 2007, BREAST CANCER RES, V9, DOI 10.1186/bcr1665
   Fassl A, 2020, SCI ADV, V6, DOI 10.1126/sciadv.abb2210
   Fearon AE, 2013, INT J BIOCHEM CELL B, V45, P2832, DOI 10.1016/j.biocel.2013.09.017
   Finn RS, 2016, NEW ENGL J MED, V375, P1925, DOI 10.1056/NEJMoa1607303
   Finn RS, 2015, LANCET ONCOL, V16, P25, DOI 10.1016/S1470-2045(14)71159-3
   Fong CW, 2003, J BIOL CHEM, V278, P33456, DOI 10.1074/jbc.M301317200
   Formisano L, 2019, NAT COMMUN, V10, DOI 10.1038/s41467-019-09068-2
   Fujii T, 2010, IN VITRO CELL DEV-AN, V46, P487, DOI 10.1007/s11626-009-9270-x
   Galvin BD, 1996, P NATL ACAD SCI USA, V93, P7894, DOI 10.1073/pnas.93.15.7894
   Giavazzi R, 2003, AM J PATHOL, V162, P1913, DOI 10.1016/S0002-9440(10)64325-8
   Goetz MP, 2017, J CLIN ONCOL, V35, P3638, DOI 10.1200/JCO.2017.75.6155
   Guagnano V, 2012, CANCER DISCOV, V2, P1118, DOI 10.1158/2159-8290.CD-12-0210
   Haines Eric, 2018, Oncotarget, V9, P31572, DOI 10.18632/oncotarget.25803
   Hamilton E, 2016, CANCER TREAT REV, V45, P129, DOI 10.1016/j.ctrv.2016.03.002
   Hart KC, 2000, ONCOGENE, V19, P3309, DOI 10.1038/sj.onc.1203650
   Helsten T, 2016, CLIN CANCER RES, V22, P259, DOI 10.1158/1078-0432.CCR-14-3212
   Herrera-Abreu MT, 2016, CANCER RES, V76, P2301, DOI 10.1158/0008-5472.CAN-15-0728
   Hoffmann J, 2004, J NATL CANCER I, V96, P210, DOI 10.1093/jnci/djh022
   Holt JA, 2003, GENE DEV, V17, P1581, DOI 10.1101/gad.1083503
   Holzmann K, 2012, J NUCLEIC ACIDS, V2012, DOI 10.1155/2012/950508
   Hortobagyi GN, 2016, NEW ENGL J MED, V375, P1738, DOI 10.1056/NEJMoa1609709
   Hunter DJ, 2007, NAT GENET, V39, P870, DOI 10.1038/ng2075
   Itoh N, 2016, FRONT CELL DEV BIOL, V4, DOI 10.3389/fcell.2016.00030
   Jansen VM, 2017, CANCER RES, V77, P2488, DOI 10.1158/0008-5472.CAN-16-2653
   Jibiki N, 2014, INT SURG, V99, P493, DOI 10.9738/INTSURG-D-14-00044.1
   JOHNSON DE, 1991, MOL CELL BIOL, V11, P4627, DOI 10.1128/MCB.11.9.4627
   Katoh M, 2014, MED RES REV, V34, P280, DOI 10.1002/med.21288
   Kim S, 2013, PLOS ONE, V8, DOI 10.1371/journal.pone.0051671
   Korc M, 2009, CURR CANCER DRUG TAR, V9, P639, DOI 10.2174/156800909789057006
   Kouhara H, 1997, CELL, V89, P693, DOI 10.1016/S0092-8674(00)80252-4
   Larsson H, 1999, J BIOL CHEM, V274, P25726, DOI 10.1074/jbc.274.36.25726
   Lew ED, 2009, SCI SIGNAL, V2, DOI 10.1126/scisignal.2000021
   Li ZQ, 2018, CANCER CELL, V34, P893, DOI 10.1016/j.ccell.2018.11.006
   Malumbres M, 2009, NAT REV CANCER, V9, P153, DOI 10.1038/nrc2602
   Mao PP, 2020, CLIN CANCER RES, V26, P5974, DOI 10.1158/1078-0432.CCR-19-3958
   Meyer KB, 2008, PLOS BIOL, V6, P1098, DOI 10.1371/journal.pbio.0060108
   MOHAMMADI M, 1991, MOL CELL BIOL, V11, P5068, DOI 10.1128/MCB.11.10.5068
   NEILSON KM, 1995, J BIOL CHEM, V270, P26037, DOI 10.1074/jbc.270.44.26037
   Nelson KN, 2016, MOL CANCER RES, V14, P458, DOI 10.1158/1541-7786.MCR-15-0497
   Nissen LJ, 2007, J CLIN INVEST, V117, P2766, DOI 10.1172/JCI32479
   O'Leary B, 2019, J CLIN ONCOL, V37, DOI 10.1200/JCO.2019.37.15_suppl.1010
   O'Leary B, 2018, CANCER DISCOV, V8, P1390, DOI 10.1158/2159-8290.CD-18-0264
   O'Shaughnessy J, 2005, ONCOLOGIST, V10, P20, DOI 10.1634/theoncologist.10-90003-20
   Ong SH, 2001, P NATL ACAD SCI USA, V98, P6074, DOI 10.1073/pnas.111114298
   Ornitz DM, 1996, J BIOL CHEM, V271, P15292, DOI 10.1074/jbc.271.25.15292
   Otto T, 2017, NAT REV CANCER, V17, P93, DOI 10.1038/nrc.2016.138
   Pandith AA, 2013, UROL ONCOL-SEMIN ORI, V31, P398, DOI 10.1016/j.urolonc.2010.07.014
   Parker BC, 2014, J PATHOL, V232, P4, DOI 10.1002/path.4297
   PEPPER MS, 1992, BIOCHEM BIOPH RES CO, V189, P824, DOI 10.1016/0006-291X(92)92277-5
   Pietras K, 2008, PLOS MED, V5, P123, DOI 10.1371/journal.pmed.0050019
   Poon RTP, 2001, AM J SURG, V182, P298, DOI 10.1016/S0002-9610(01)00708-5
   Presta M, 2005, CYTOKINE GROWTH F R, V16, P159, DOI 10.1016/j.cytogfr.2005.01.004
   Raucci A, 2004, J BIOL CHEM, V279, P1747, DOI 10.1074/jbc.M310384200
   Razavi P, 2019, J CLIN ONCOL, V37, DOI 10.1200/JCO.2019.37.15_suppl.1009
   Regeenes R, 2018, J BIOL CHEM, V293, P17218, DOI 10.1074/jbc.RA118.003036
   Sahni M, 1999, GENE DEV, V13, P1361, DOI 10.1101/gad.13.11.1361
   Sarabipour S, 2016, NAT COMMUN, V7, DOI 10.1038/ncomms10262
   Shimoaka T, 2002, J BIOL CHEM, V277, P7493, DOI 10.1074/jbc.M108653200
   Siegel RL, 2020, CA-CANCER J CLIN, V70, P7, DOI 10.3322/caac.21590
   Slamon DJ, 2018, J CLIN ONCOL, V36, P2465, DOI 10.1200/JCO.2018.78.9909
   Sledge GW, 2017, J CLIN ONCOL, V35, P2875, DOI 10.1200/JCO.2017.73.7585
   Sleeman M, 2001, GENE, V271, P171, DOI 10.1016/S0378-1119(01)00518-2
   Smallwood PM, 1996, P NATL ACAD SCI USA, V93, P9850, DOI 10.1073/pnas.93.18.9850
   Sobhani N, 2020, INT J MOL SCI, V21, DOI 10.3390/ijms21062011
   Sobhani N, 2019, CELLS-BASEL, V8, DOI 10.3390/cells8040321
   Sobhani N, 2018, CELLS-BASEL, V7, DOI 10.3390/cells7070076
   Stacey SN, 2008, NAT GENET, V40, P703, DOI 10.1038/ng.131
   Stransky N, 2014, NAT COMMUN, V5, DOI 10.1038/ncomms5846
   Taylor JG, 2009, J CLIN INVEST, V119, P3395, DOI 10.1172/JCI39703
   Topacio BR, 2019, MOL CELL, V74, P758, DOI 10.1016/j.molcel.2019.03.020
   Turner N, 2010, CANCER RES, V70, P2085, DOI 10.1158/0008-5472.CAN-09-3746
   Turner N, 2010, NAT REV CANCER, V10, P116, DOI 10.1038/nrc2780
   Turner NC, 2019, J CLIN ONCOL, V37, P1169, DOI 10.1200/JCO.18.00925
   Ulaganathan VK, 2015, NATURE, V528, P570, DOI 10.1038/nature16449
   Wander SA, 2020, CANCER DISCOV, V10, P1174, DOI 10.1158/2159-8290.CD-19-1390
   Wong A, 2002, P NATL ACAD SCI USA, V99, P6684, DOI 10.1073/pnas.052138899
   Wright TJ, 2004, DEV BIOL, V269, P264, DOI 10.1016/j.ydbio.2004.02.003
   Wu YM, 2013, CANCER DISCOV, V3, P636, DOI 10.1158/2159-8290.CD-13-0050
   Yang C, 2017, ONCOGENE, V36, P2255, DOI 10.1038/onc.2016.379
NR 98
TC 12
Z9 13
U1 2
U2 5
PU MDPI
PI BASEL
PA ST ALBAN-ANLAGE 66, CH-4052 BASEL, SWITZERLAND
EI 2073-4409
J9 CELLS-BASEL
JI Cells
PD FEB
PY 2021
VL 10
IS 2
AR 293
DI 10.3390/cells10020293
PG 14
WC Cell Biology
WE Science Citation Index Expanded (SCI-EXPANDED)
SC Cell Biology
GA QN3JM
UT WOS:000622360300001
PM 33535617
OA Green Published, gold
DA 2022-07-31
ER

PT J
AU Xu, XQ
   Pan, XH
   Wang, TT
   Wang, J
   Yang, B
   He, QJ
   Ding, L
AF Xu, Xia-qing
   Pan, Xiao-hui
   Wang, Ting-ting
   Wang, Jian
   Yang, Bo
   He, Qiao-jun
   Ding, Ling
TI Intrinsic and acquired resistance to CDK4/6 inhibitors and potential
   overcoming strategies
SO ACTA PHARMACOLOGICA SINICA
LA English
DT Review
DE cancer; cell cycle; Rb; CDK4; 6 inhibitors; intrinsic resistance;
   acquired resistance
ID CELL-CYCLE ARREST; BREAST-CANCER; SUPPRESSION; SENSITIVITY; EXPRESSION;
   KINASE; ABEMACICLIB; PATHWAY; P53; PROLIFERATION
AB Abnormal activation of the cyclin-dependent kinases (CDKs), which result in aberrant cell proliferation, is one of the inherent characteristics of tumor. Thus targeting the activity of CDKs represents a promising tumor therapeutic strategy. Currently, the specific inhibitors that target CDK4 and CDK6 have been approved for the treatment of estrogen receptor positive, human epidermal growth factor receptor 2 negative (ER+ HER2(-)) breast cancer in combination with endocrine therapy; other combination strategies are being tested in a number of clinical trials. However, the acquired resistance to CDK4/6 inhibitors has emerged. As the cell cycle is orchestrated by a series of biological events, the alterations of other molecular events that regulate the cell cycle progression may be involved in intrinsic resistance to CDK4/6 inhibitors. In this review we mainly discuss the mechanisms underlying intrinsic resistance and acquired resistance to CDK4/6 inhibitors as well as combination strategies with other signal pathway inhibitors being tested in clinical and pre-clinical studies, to extend the use of CDK4/6 inhibitors in tumor treatment.
C1 [Xu, Xia-qing; Pan, Xiao-hui; Wang, Ting-ting; Wang, Jian; Yang, Bo; He, Qiao-jun; Ding, Ling] Zhejiang Univ, Inst Pharmacol & Toxicol, Coll Pharmaceut Sci, Zhejiang Prov Key Lab Anticanc Drug Res, Hangzhou 310058, Peoples R China.
RP He, QJ; Ding, L (通讯作者)，Zhejiang Univ, Inst Pharmacol & Toxicol, Coll Pharmaceut Sci, Zhejiang Prov Key Lab Anticanc Drug Res, Hangzhou 310058, Peoples R China.
EM qiaojunhe@zju.edu.cn; ld362@zju.edu.cn
FU National Natural Science Foundation of China [81773754]
FX This work was supported by the National Natural Science Foundation of
   China (No. 81773754 to Ling Ding).
CR AAGAARD L, 1995, INT J CANCER, V61, P115, DOI 10.1002/ijc.2910610120
   Asghar US, 2017, CLIN CANCER RES, V23, P5561, DOI 10.1158/1078-0432.CCR-17-0369
   Beroukhim R, 2010, NATURE, V463, P899, DOI 10.1038/nature08822
   Cen L, 2012, NEURO-ONCOLOGY, V14, P870, DOI 10.1093/neuonc/nos114
   Chan FK, 2015, MOL CELL BIOL, V15, P2682
   Chandarlapaty S, 2019, J CLIN ONCOL, V37, P1148, DOI 10.1200/JCO.19.00090
   Chawla R, 2010, CELL CYCLE, V9, P3305, DOI 10.4161/cc.9.16.12632
   Chen SH, 2018, ONCOGENE, V37, P821, DOI 10.1038/onc.2017.384
   Condorelli R, 2018, ANN ONCOL, V29, P640, DOI 10.1093/annonc/mdx784
   Cornell L, 2019, CELL REP, V26, P2667, DOI 10.1016/j.celrep.2019.02.023
   Cox LS, 1997, J PATHOL, V183, P134, DOI 10.1002/(SICI)1096-9896(199710)183:2<134::AID-PATH960>3.0.CO;2-D
   de Leeuw R, 2018, CLIN CANCER RES, V24, P4201, DOI 10.1158/1078-0432.CCR-18-0410
   Dickson MA, 2013, J CLIN ONCOL, V31, P2024, DOI 10.1200/JCO.2012.46.5476
   Engeland K, 2018, CELL DEATH DIFFER, V25, P114, DOI 10.1038/cdd.2017.172
   Fernandez-Aroca DM, 2019, CANCER LETT, V451, P23, DOI 10.1016/j.canlet.2019.02.049
   Finn RS, 2016, BREAST CANCER RES, V18, DOI 10.1186/s13058-015-0661-5
   Finn RS, 2015, LANCET ONCOL, V16, P25, DOI 10.1016/S1470-2045(14)71159-3
   Finn RS, 2009, BREAST CANCER RES, V11, DOI 10.1186/bcr2419
   Formisano L, 2019, NAT COMMUN, V10, DOI 10.1038/s41467-019-09068-2
   Geoerger B, 2017, CLIN CANCER RES, V23, P2433, DOI 10.1158/1078-0432.CCR-16-2898
   Goel S, 2017, NATURE, V548, P471, DOI 10.1038/nature23465
   Goetz MP, 2017, J CLIN ONCOL, V35, P3638, DOI 10.1200/JCO.2017.75.6155
   Gong XQ, 2017, CANCER CELL, V32, P761, DOI 10.1016/j.ccell.2017.11.006
   Guerrero-Zotano AL, 2018, CLIN CANCER RES, V24, P2517, DOI 10.1158/1078-0432.CCR-17-2904
   Haines Eric, 2018, Oncotarget, V9, P31572, DOI 10.18632/oncotarget.25803
   HANNON GJ, 1994, NATURE, V371, P257, DOI 10.1038/371257a0
   Heilmann AM, 2014, CANCER RES, V74, P3947, DOI 10.1158/0008-5472.CAN-13-2923
   Herrera-Abreu MT, 2016, CANCER RES, V76, P2301, DOI 10.1158/0008-5472.CAN-15-0728
   HIRAI H, 1995, MOL CELL BIOL, V15, P2672
   Hoffmann J, 2004, J NATL CANCER I, V96, P210, DOI 10.1093/jnci/djh022
   Hortobagyi GN, 2016, NEW ENGL J MED, V375, P1738, DOI 10.1056/NEJMoa1609709
   Iorio MV, 2005, CANCER RES, V65, P7065, DOI 10.1158/0008-5472.CAN-05-1783
   Ji WF, 2019, INT J BIOL SCI, V15, P522, DOI 10.7150/ijbs.30572
   Jin X, 2019, MOL CELL, V73, P22, DOI 10.1016/j.molcel.2018.10.034
   Johnson J, 2016, ONCOGENE, V35, P4829, DOI 10.1038/onc.2016.32
   Kastan MB, 2004, NATURE, V432, P316, DOI 10.1038/nature03097
   Kent LN, 2019, NAT REV CANCER, V19, P326, DOI 10.1038/s41568-019-0143-7
   Kettner NM, 2019, CLIN CANCER RES, V25, P3996, DOI 10.1158/1078-0432.CCR-18-3274
   Knudsen ES, 2019, ONCOGENE, V38, P3355, DOI 10.1038/s41388-018-0650-0
   Konecny GE, 2011, CLIN CANCER RES, V17, P1591, DOI 10.1158/1078-0432.CCR-10-2307
   Li F, 2019, CLIN CANCER RES, V25, P2264, DOI 10.1158/1078-0432.CCR-18-1029
   Li ZQ, 2018, CANCER CELL, V34, P893, DOI 10.1016/j.ccell.2018.11.006
   Lin SL, 2010, CANCER RES, V70, P9473, DOI 10.1158/0008-5472.CAN-10-2746
   Liu G, 2014, J PATHOL, V233, P308, DOI 10.1002/path.4348
   Lulla AR, 2017, CANCER RES, V77, P6902, DOI 10.1158/0008-5472.CAN-17-1767
   Malumbres M, 2004, CELL, V118, P493, DOI 10.1016/j.cell.2004.08.002
   Michaloglou C, 2018, MOL CANCER THER, V17, P908, DOI 10.1158/1535-7163.MCT-17-0537
   Min A, 2018, CANCER LETT, V430, P123, DOI 10.1016/j.canlet.2018.04.037
   Olanich ME, 2015, CLIN CANCER RES, V21, P4947, DOI 10.1158/1078-0432.CCR-14-2955
   Olmez I, 2018, CANCER RES, V78, P4360, DOI 10.1158/0008-5472.CAN-17-3124
   Patnaik A, 2016, CANCER DISCOV, V6, P740, DOI 10.1158/2159-8290.CD-16-0095
   Postow MA, 2015, J CLIN ONCOL, V33, P1974, DOI 10.1200/JCO.2014.59.4358
   Qie S, 2019, NAT COMMUN, V10, DOI 10.1038/s41467-019-09179-w
   Qiu SW, 2013, BBA-MOL BASIS DIS, V1832, P1697, DOI 10.1016/j.bbadis.2013.05.015
   Raspe E, 2017, EMBO MOL MED, V9, P1052, DOI 10.15252/emmm.201607084
   Rinnerthaler G, 2018, MEMO-MAG EUR MED ONC, V11, P276, DOI 10.1007/s12254-018-0450-9
   Rocco JW, 2001, EXP CELL RES, V264, P42, DOI 10.1006/excr.2000.5149
   Romano G, 2018, CANCER DISCOV, V8, P556, DOI 10.1158/2159-8290.CD-17-0745
   Rubio C, 2019, CLIN CANCER RES, V25, P390, DOI 10.1158/1078-0432.CCR-18-0685
   Santala S, 2015, ANTICANCER RES, V35, P3393
   SCHMIDT EE, 1994, CANCER RES, V54, P6321
   Spencer SL, 2013, CELL, V155, P369, DOI 10.1016/j.cell.2013.08.062
   Tarrado-Castellarnau M, 2017, MOL SYST BIOL, V13, DOI 10.15252/msb.20167321
   Torii S, 2006, CANCER SCI, V97, P697, DOI 10.1111/j.1349-7006.2006.00244.x
   WEINBERG RA, 1995, CELL, V81, P323, DOI 10.1016/0092-8674(95)90385-2
   Witkiewicz AK, 2011, CELL CYCLE, V10, P2497, DOI 10.4161/cc.10.15.16776
   Xue YB, 2019, NAT COMMUN, V10, DOI 10.1038/s41467-019-08380-1
   Xue YB, 2019, NAT COMMUN, V10, DOI 10.1038/s41467-018-06958-9
   Young RJ, 2014, PIGM CELL MELANOMA R, V27, DOI 10.1111/pcmr.12228
   Zhang JF, 2018, NATURE, V553, P91, DOI 10.1038/nature25015
   Zhang JF, 2016, MOL CELL, V62, P929, DOI 10.1016/j.molcel.2016.04.023
   Zhao ZM, 2019, BMC CANCER, V19, DOI 10.1186/s12885-019-5290-4
NR 72
TC 8
Z9 9
U1 5
U2 10
PU NATURE PUBLISHING GROUP
PI LONDON
PA MACMILLAN BUILDING, 4 CRINAN ST, LONDON N1 9XW, ENGLAND
SN 1671-4083
EI 1745-7254
J9 ACTA PHARMACOL SIN
JI Acta Pharmacol. Sin.
PD FEB
PY 2021
VL 42
IS 2
BP 171
EP 178
DI 10.1038/s41401-020-0416-4
EA JUN 2020
PG 8
WC Chemistry, Multidisciplinary; Pharmacology & Pharmacy
WE Science Citation Index Expanded (SCI-EXPANDED)
SC Chemistry; Pharmacology & Pharmacy
GA QA9NW
UT WOS:000538229400003
PM 32504067
OA Green Published, Bronze
DA 2022-07-31
ER

PT J
AU Li, Z
   Zou, W
   Zhang, J
   Zhang, YJ
   Xu, Q
   Li, SY
   Chen, CS
AF Li, Zhen
   Zou, Wei
   Zhang, Ji
   Zhang, Yunjiao
   Xu, Qi
   Li, Siyuan
   Chen, Ceshi
TI Mechanisms of CDK4/6 Inhibitor Resistance in Luminal Breast Cancer
SO FRONTIERS IN PHARMACOLOGY
LA English
DT Review
DE luminal breast cancer; endocrine resistance; upstream response
   signaling; downstream bypass signaling; CDK4; 6 inhibitor
ID CYCLIN-DEPENDENT KINASES; ENDOCRINE THERAPY RESISTANCE; PHASE-II;
   PREDICTIVE BIOMARKER; CDK6 INHIBITOR; TUMOR-GROWTH; ABEMACICLIB;
   PALBOCICLIB; FULVESTRANT; COMBINATION
AB As a new-generation CDK inhibitor, a CDK4/6 inhibitor combined with endocrine therapy has been successful in the treatment of advanced estrogen receptor-positive (ER+) breast cancer. Although there has been overall progress in the treatment of cancer, drug resistance is an emerging cause for breast cancer-related death. Overcoming CDK4/6 resistance is an urgent problem. Overactivation of the cyclin-CDK-Rb axis related to uncontrolled cell proliferation is the main cause of CDK4/6 inhibitor resistance; however, the underlying mechanisms need to be clarified further. We review various resistance mechanisms of CDK4/6 inhibitors in luminal breast cancer. The cell signaling pathways involved in therapy resistance are divided into two groups: upstream response mechanisms and downstream bypass mechanisms. Finally, we discuss possible strategies to overcome CDK4/6 inhibitor resistance and identify novel resistance targets for future clinical application.
C1 [Li, Zhen; Zhang, Ji] Kunming Med Univ, Affiliated Hosp 3, Dept Breast Surg 3, Kunming, Yunnan, Peoples R China.
   [Zou, Wei] Nanchang Univ, Queen Mary Inst, Nanchang, Jiangxi, Peoples R China.
   [Zhang, Yunjiao] Kunming Med Univ, Haiyuan Coll, Kunming, Yunnan, Peoples R China.
   [Xu, Qi] Univ Texas Austin, Inst Cellular & Mol Biol, Dept Mol Biosci, Austin, TX 78712 USA.
   [Li, Siyuan; Chen, Ceshi] Chinese Acad Sci, Chinese Acad Sci & Yunnan Prov, Kunming Inst Zool, Key Lab Anim Models & Human Dis Mech, Kunming, Yunnan, Peoples R China.
   [Chen, Ceshi] Chinese Acad Sci, Kunming Inst Zool, KIZ CUHK Joint Lab Bioresources & Mol Res Common, Kunming, Yunnan, Peoples R China.
   [Chen, Ceshi] Shenzhen Univ, Shenzhen Peoples Hosp 2, Affiliated Hosp 1, Inst Translat Med, Shenzhen, Peoples R China.
   [Chen, Ceshi] Guangzhou Med Univ, Affiliated Canc Hosp & Inst, Guangzhou, Peoples R China.
RP Chen, CS (通讯作者)，Chinese Acad Sci, Chinese Acad Sci & Yunnan Prov, Kunming Inst Zool, Key Lab Anim Models & Human Dis Mech, Kunming, Yunnan, Peoples R China.; Chen, CS (通讯作者)，Chinese Acad Sci, Kunming Inst Zool, KIZ CUHK Joint Lab Bioresources & Mol Res Common, Kunming, Yunnan, Peoples R China.; Chen, CS (通讯作者)，Shenzhen Univ, Shenzhen Peoples Hosp 2, Affiliated Hosp 1, Inst Translat Med, Shenzhen, Peoples R China.; Chen, CS (通讯作者)，Guangzhou Med Univ, Affiliated Canc Hosp & Inst, Guangzhou, Peoples R China.
EM chenc@mail.kiz.ac.cn
FU National Key R&D Program of China [2018YFC2000400]; National Nature
   Science Foundation of China [81830087, U1602221, 31771516]; Science and
   Technology Innovation Team of Yunnan Province [2018HC002, 2019HC005];
   Basic Research Program of Yunnan Province [2019FE001(-309)]; Research
   Institutions attached to the Health and Family Planning Commission of
   Yunnan Province [2017NS180]
FX This study was supported in part by grants from the National Key R&D
   Program of China [2018YFC2000400], the National Nature Science
   Foundation of China [81830087, U1602221, 31771516], Science and
   Technology Innovation Team of Yunnan Province [2018HC002, 2019HC005],
   Basic Research Program of Yunnan Province [2019FE001(-309)], and
   Research Institutions attached to the Health and Family Planning
   Commission of Yunnan Province [2017NS180].
CR Andre F, 2019, NEW ENGL J MED, V380, P1929, DOI 10.1056/NEJMoa1813904
   Anurag M, 2020, CLIN CANCER RES, V26, P3, DOI 10.1158/1078-0432.CCR-19-3119
   Anurag M, 2018, CLIN CANCER RES, V24, P4887, DOI 10.1158/1078-0432.CCR-17-3702
   Asghar U, 2015, NAT REV DRUG DISCOV, V14, P130, DOI 10.1038/nrd4504
   Bian XH, 2018, BIOCHEM PHARMACOL, V147, P30, DOI 10.1016/j.bcp.2017.11.008
   Bollard J, 2017, GUT, V66, P1286, DOI 10.1136/gutjnl-2016-312268
   Caldon CE, 2012, MOL CANCER THER, V11, P1488, DOI 10.1158/1535-7163.MCT-11-0963
   Caldon CE, 2009, MOL CELL BIOL, V29, P4623, DOI 10.1128/MCB.00269-09
   Chittaranjan S, 2014, CLIN CANCER RES, V20, P3159, DOI 10.1158/1078-0432.CCR-13-2060
   Choi YJ, 2012, CANCER CELL, V22, P438, DOI 10.1016/j.ccr.2012.09.015
   Ciriello G, 2015, CELL, V163, P506, DOI 10.1016/j.cell.2015.09.033
   Cornell L, 2019, CELL REP, V26, P2667, DOI 10.1016/j.celrep.2019.02.023
   Costa C, 2020, CANCER DISCOV, V10, P72, DOI 10.1158/2159-8290.CD-18-0830
   Creighton CJ, 2012, BIOL-TARGETS THER, V6, P289, DOI 10.2147/BTT.S29923
   Cristofanilli M, 2016, LANCET ONCOL, V17, P425, DOI 10.1016/S1470-2045(15)00613-0
   Cui ZF, 2018, NAT COMMUN, V9, DOI 10.1038/s41467-018-06749-2
   Dean JL, 2012, CELL CYCLE, V11, P2756, DOI 10.4161/cc.21195
   DeMichele A, 2015, CLIN CANCER RES, V21, P995, DOI 10.1158/1078-0432.CCR-14-2258
   Deng JH, 2018, CANCER DISCOV, V8, P216, DOI 10.1158/2159-8290.CD-17-0915
   Dey A, 2020, NAT REV DRUG DISCOV, V19, P480, DOI 10.1038/s41573-020-0070-z
   Dickler MN, 2017, CLIN CANCER RES, V23, P5218, DOI 10.1158/1078-0432.CCR-17-0754
   Du CZ, 2014, PLOS ONE, V9, DOI 10.1371/journal.pone.0104261
   Elvin JA, 2017, ONCOLOGIST, V22, P416, DOI 10.1634/theoncologist.2016-0310
   FILMUS J, 1994, ONCOGENE, V9, P3627
   Finn RS, 2016, NEW ENGL J MED, V375, P1925, DOI 10.1056/NEJMoa1607303
   Finn RS, 2015, LANCET ONCOL, V16, P25, DOI 10.1016/S1470-2045(14)71159-3
   Formisano L, 2019, NAT COMMUN, V10, DOI 10.1038/s41467-019-09068-2
   Formisano L, 2017, CLIN CANCER RES, V23, P6138, DOI 10.1158/1078-0432.CCR-17-1232
   Franco J, 2014, ONCOTARGET, V5, P6512, DOI 10.18632/oncotarget.2270
   Fribbens C, 2016, J CLIN ONCOL, V34, P2961, DOI 10.1200/JCO.2016.67.3061
   Fry DW, 2004, MOL CANCER THER, V3, P1427
   Glick D, 2010, J PATHOL, V221, P3, DOI 10.1002/path.2697
   Goel S, 2017, NATURE, V548, P471, DOI 10.1038/nature23465
   Goetz MP, 2017, J CLIN ONCOL, V35, P3638, DOI 10.1200/JCO.2017.75.6155
   Goldhirsch A, 2011, ANN ONCOL, V22, P1736, DOI 10.1093/annonc/mdr304
   Gong C, 2017, J CONTROL RELEASE, V266, P272, DOI 10.1016/j.jconrel.2017.09.042
   Gong XQ, 2017, CANCER CELL, V32, P761, DOI 10.1016/j.ccell.2017.11.006
   Gujral TS, 2017, P NATL ACAD SCI USA, V114, pE3729, DOI 10.1073/pnas.1703096114
   Hanahan D, 2011, CELL, V144, P646, DOI 10.1016/j.cell.2011.02.013
   Haricharan S, 2017, CANCER DISCOV, V7, P1168, DOI 10.1158/2159-8290.CD-16-1179
   Herrera-Abreu MT, 2016, CANCER RES, V76, P2301, DOI 10.1158/0008-5472.CAN-15-0728
   Hortobagyi GN, 2018, ANN ONCOL, V29, P1541, DOI 10.1093/annonc/mdy155
   Hortobagyi GN, 2016, NEW ENGL J MED, V375, P1738, DOI 10.1056/NEJMoa1609709
   Hunt KK, 2017, CLIN CANCER RES, V23, P2991, DOI 10.1158/1078-0432.CCR-16-2217
   Ignatiadis M, 2013, NAT REV CLIN ONCOL, V10, P494, DOI 10.1038/nrclinonc.2013.124
   Ignatiadis M, 2012, J CLIN ONCOL, V30, P1996, DOI 10.1200/JCO.2011.39.5624
   Infante JR, 2016, CLIN CANCER RES, V22, P5696, DOI 10.1158/1078-0432.CCR-16-1248
   Jansen VM, 2017, CANCER RES, V77, P2488, DOI 10.1158/0008-5472.CAN-16-2653
   Jiang Z, 2019, ANN ONCOL, V30, P863
   Jiang ZF, 2019, LANCET ONCOL, V20, P806, DOI 10.1016/S1470-2045(19)30164-0
   Jin X, 2020, MOL CANCER, V19, DOI 10.1186/s12943-020-01210-9
   Kalra S, 2017, EUR J MED CHEM, V142, P424, DOI 10.1016/j.ejmech.2017.08.071
   Karakas C, 2016, AM J PATHOL, V186, P1900, DOI 10.1016/j.ajpath.2016.02.024
   Kok M, 2018, J CLIN ONCOL, V36, DOI 10.1200/JCO.2018.36.15_suppl.1012
   Konecny GE, 2011, CLIN CANCER RES, V17, P1591, DOI 10.1158/1078-0432.CCR-10-2307
   Lang Lei, 2018, Cell Physiol Biochem, V51, P2972, DOI 10.1159/000496048
   Lee J, 2018, CANCER RES, V78, DOI 10.1158/1538-7445.SABCS17-P5-21-15
   Li ZQ, 2018, CANCER CELL, V34, P893, DOI 10.1016/j.ccell.2018.11.006
   Liang DH, 2016, CANCER LETT, V376, P249, DOI 10.1016/j.canlet.2016.04.002
   Liu-Chittenden Y, 2012, GENE DEV, V26, P1300, DOI 10.1101/gad.192856.112
   Malorni L, 2016, ONCOTARGET, V7, P68012, DOI 10.18632/oncotarget.12010
   Malvezzi M, 2013, ANN ONCOL, V24, P792, DOI 10.1093/annonc/mdt010
   Martin LA, 2017, CANCER RES, V77, DOI 10.1158/1538-7445.SABCS16-P3-03-09
   Martinez-Carreres L, 2019, CANCER RES, V79, P5245, DOI 10.1158/0008-5472.CAN-19-0708
   MEDEMA RH, 1995, P NATL ACAD SCI USA, V92, P6289, DOI 10.1073/pnas.92.14.6289
   Michaloglou C, 2018, MOL CANCER THER, V17, P908, DOI 10.1158/1535-7163.MCT-17-0537
   Michaud K, 2010, CANCER RES, V70, P3228, DOI 10.1158/0008-5472.CAN-09-4559
   Miller TW, 2011, BREAST CANCER RES, V13, DOI 10.1186/bcr3039
   Minton K, 2017, NAT REV IMMUNOL, V17, DOI 10.1038/nri.2017.104
   Muranen T, 2016, CANCER RES, V76, P7168, DOI 10.1158/0008-5472.CAN-16-0155
   Musgrove EA, 2011, NAT REV CANCER, V11, P558, DOI 10.1038/nrc3090
   Pandey K, 2019, INT J CANCER, V145, P1179, DOI 10.1002/ijc.32020
   Parry D, 2010, MOL CANCER THER, V9, P2344, DOI 10.1158/1535-7163.MCT-10-0324
   Patnaik A, 2016, CANCER DISCOV, V6, P740, DOI 10.1158/2159-8290.CD-16-0095
   Portman N, 2019, ENDOCR-RELAT CANCER, V26, pR15, DOI 10.1530/ERC-18-0317
   Pronzato P, 2017, FUTURE ONCOL, V13, P1371, DOI 10.2217/fon-2017-0098
   Raspe E, 2017, EMBO MOL MED, V9, P1052, DOI 10.15252/emmm.201607084
   Ribnikar D, 2019, BREAST, V43, P8, DOI 10.1016/j.breast.2018.10.001
   Robertson Fredika M, 2013, J Exp Ther Oncol, V10, P219
   Rouzier R, 2005, CLIN CANCER RES, V11, P5678, DOI 10.1158/1078-0432.CCR-04-2421
   Sahores A, 2018, CURR CANCER DRUG TAR, V18, P979, DOI 10.2174/1568009618666171214114706
   Schaer DA, 2018, CELL REP, V22, P2978, DOI 10.1016/j.celrep.2018.02.053
   Schmid P, 2019, ANN ONCOL, V30, P853
   Schneeweiss A, 2019, J CLIN ONCOL, V37, DOI 10.1200/JCO.2019.37.15_suppl.1068
   SERRANO M, 1993, NATURE, V366, P704, DOI 10.1038/366704a0
   Shapiro GI, 2006, J CLIN ONCOL, V24, P1770, DOI 10.1200/JCO.2005.03.7689
   Shi PG, 2015, ACTA BIOCH BIOPH SIN, V47, P53, DOI 10.1093/abbs/gmu114
   Slamon DJ, 2020, NEW ENGL J MED, V382, P514, DOI 10.1056/NEJMoa1911149
   Slamon DJ, 2018, J CLIN ONCOL, V36, P2465, DOI 10.1200/JCO.2018.78.9909
   Sledge GW, 2017, J CLIN ONCOL, V35, P2875, DOI 10.1200/JCO.2017.73.7585
   Smith SA, 2019, J MED CHEM, V62, P1291, DOI 10.1021/acs.jmedchem.8b01402
   Song SM, 2018, MOL CANCER THER, V17, P443, DOI 10.1158/1535-7163.MCT-17-0560
   Sotiriou C, 2009, NEW ENGL J MED, V360, P790, DOI 10.1056/NEJMra0801289
   Squires MS, 2009, MOL CANCER THER, V8, P324, DOI 10.1158/1535-7163.MCT-08-0890
   Tadesse S, 2018, BRIT J PHARMACOL, V175, P2399, DOI 10.1111/bph.13974
   Takeshita T, 2018, MOL CANCER, V17, DOI 10.1186/s12943-018-0808-y
   Tan AR, 2004, CLIN CANCER RES, V10, P5038, DOI 10.1158/1078-0432.CCR-04-0025
   Taylor-Harding B, 2015, ONCOTARGET, V6, P696, DOI 10.18632/oncotarget.2673
   Teh JLF, 2019, CLIN CANCER RES, V25, P921, DOI 10.1158/1078-0432.CCR-18-1967
   Tolaney SM, 2019, ANN ONCOL, V30, P861
   Tripathy D, 2018, LANCET ONCOL, V19, P904, DOI 10.1016/S1470-2045(18)30292-4
   Turner N, 2010, CANCER RES, V70, P2085, DOI 10.1158/0008-5472.CAN-09-3746
   Turner NC, 2019, J CLIN ONCOL, V37, P1169, DOI 10.1200/JCO.18.00925
   Turner NC, 2017, LANCET, V389, P2403, DOI 10.1016/S0140-6736(16)32419-9
   Vijayaraghavan S, 2017, CANCER RES, V77, DOI 10.1158/1538-7445.AM2017-2060
   Vijayaraghavan S, 2017, NAT COMMUN, V8, DOI 10.1038/ncomms15916
   Vora SR, 2014, CANCER CELL, V26, P136, DOI 10.1016/j.ccr.2014.05.020
   Wein L, 2017, ANN ONCOL, V28, P2025, DOI 10.1093/annonc/mdx194
   Witkiewicz AK, 2011, CELL CYCLE, V10, P2497, DOI 10.4161/cc.10.15.16776
   Wu XY, 2015, ONCOTARGET, V6, P44563, DOI 10.18632/oncotarget.6310
   Xie Q, 2013, CANCER RES, V73, P3615, DOI 10.1158/0008-5472.CAN-12-3793
   Yang C, 2017, ONCOGENE, V36, P2255, DOI 10.1038/onc.2016.379
   Yin L, 2018, EUR J MED CHEM, V144, P1, DOI 10.1016/j.ejmech.2017.12.003
   Yoshida A, 2016, CANCER RES, V76, P2990, DOI 10.1158/0008-5472.CAN-15-2931
   Yu QY, 2006, CANCER CELL, V9, P23, DOI 10.1016/j.ccr.2005.12.012
NR 115
TC 14
Z9 14
U1 6
U2 11
PU FRONTIERS MEDIA SA
PI LAUSANNE
PA AVENUE DU TRIBUNAL FEDERAL 34, LAUSANNE, CH-1015, SWITZERLAND
SN 1663-9812
J9 FRONT PHARMACOL
JI Front. Pharmacol.
PD NOV 16
PY 2020
VL 11
AR 580251
DI 10.3389/fphar.2020.580251
PG 10
WC Pharmacology & Pharmacy
WE Science Citation Index Expanded (SCI-EXPANDED)
SC Pharmacology & Pharmacy
GA OY0ES
UT WOS:000593928100001
PM 33364954
OA Green Published, gold
DA 2022-07-31
ER

PT J
AU Paternot, S
   Colleoni, B
   Bisteau, X
   Roger, PP
AF Paternot, Sabine
   Colleoni, Bianca
   Bisteau, Xavier
   Roger, Pierre P.
TI The CDK4/CDK6 inhibitor PD0332991 paradoxically stabilizes activated
   cyclin D3-CDK4/6 complexes
SO CELL CYCLE
LA English
DT Article
DE CDK4; CDK6; cell cycle-based tumor therapeutics; cyclin D3; p21;
   Palbociclib; PD0332991
ID DEPENDENT KINASE 4; CELL-CYCLE; RETINOBLASTOMA PROTEIN; PHARMACOLOGICAL
   INHIBITION; MAMMALIAN TARGET; CDK4; PHOSPHORYLATION; CANCER; P27(KIP1);
   P21(CIP1)
AB CDK4 and CDK6 bound to D-type cyclins are master integrators of G1 phase cell cycle regulations by initiating the inactivating phosphorylation of the central oncosuppressor pRb. Because of their frequent deregulation in cancer, cyclin D-CDK4/6 complexes are emerging as especially promising therapeutic targets. The specific CDK4/6 inhibitor PD0332991 is currently tested in a growing number of phase II/III clinical trials against a variety of pRb-proficient chemotherapy-resistant cancers. We have previously shown that PD0332991 inhibits not only CDK4/6 activity but also the activation by phosphorylation of the bulk of cyclin D-CDK4 complexes stabilized by p21 binding. Here we show that PD0332991 has either a positive or a negative impact on the activation of cyclin D-CDK4/6 complexes, depending on their binding to p21. Indeed, whereas PD0332991 inhibits the phosphorylation and activity of p21-bound CDK4/6, it specifically stabilized activated cyclin D3-CDK4/6 complexes devoid of p21 and p27. After elimination of PD0332991, these activated cyclin D3-CDK4/6 complexes persisted for at least 24h, resulting in paradoxical cell cycle entry in the absence of a mitogenic stimulation. This unsuspected positive effect of PD0332991 on cyclin D3-CDK4/6 activation should be carefully assessed in the clinical evaluation of PD0332991, which until now only involves discontinuous administration protocols.
C1 [Roger, Pierre P.] Univ Libre Bruxelles, WELBIO, Brussels, Belgium.
   Univ Libre Bruxelles, Inst Interdisciplinary Res IRIBHM, Brussels, Belgium.
RP Roger, PP (通讯作者)，Univ Libre Bruxelles, WELBIO, Campus Erasme, Brussels, Belgium.
EM proger@ulb.ac.be
RI Bisteau, Xavier/Q-7239-2018; Bisteau, Xavier/AAH-6744-2021
OI Bisteau, Xavier/0000-0002-8896-5098; Roger, Pierre/0000-0002-5812-1783
FU WELBIO (Walloon Excellence in Lifesciences and Biotechnology); Belgian
   Foundation against Cancer [2010-172]; Belgian Fund for Scientific
   Medical Research (FRSM); National Fund for Scientific Research
   (FRS-FNRS, Belgium); Televie; Docteur J.P. Naets Fund
FX This study was supported by WELBIO (Walloon Excellence in Lifesciences
   and Biotechnology), the Belgian Foundation against Cancer (2010-172),
   the Belgian Fund for Scientific Medical Research (FRSM), the National
   Fund for Scientific Research (FRS-FNRS, Belgium), Televie and the
   Docteur J.P. Naets Fund (managed by the Roi Baudouin Foundation).
CR Alt JR, 2002, J BIOL CHEM, V277, P8517, DOI 10.1074/jbc.M108867200
   Bagui TK, 2003, MOL CELL BIOL, V23, P7285, DOI 10.1128/MCB.23.20.7285-7290.2003
   Bagui TK, 2000, MOL CELL BIOL, V20, P8748, DOI 10.1128/MCB.20.23.8748-8757.2000
   Bartek J, 1996, CURR OPIN CELL BIOL, V8, P805, DOI 10.1016/S0955-0674(96)80081-0
   Baughn LB, 2006, CANCER RES, V66, P7661, DOI 10.1158/0008-5472.CAN-06-1098
   Berthet C, 2006, DEV CELL, V10, P563, DOI 10.1016/j.devcel.2006.03.004
   Bisteau X, 2013, PLOS GENET, V9, DOI 10.1371/journal.pgen.1003546
   Blain SW, 1997, J BIOL CHEM, V272, P25863, DOI 10.1074/jbc.272.41.25863
   Blancquaert S, 2010, MOL ENDOCRINOL, V24, P1453, DOI 10.1210/me.2010-0087
   Bockstaele L, 2006, CELL DIV, V1, DOI 10.1186/1747-1028-1-25
   Bockstaele L, 2006, MOL CELL BIOL, V26, P5070, DOI 10.1128/MCB.02006-05
   Bockstaele L, 2009, MOL CELL BIOL, V29, P4188, DOI 10.1128/MCB.01823-08
   Bornstein G, 2003, J BIOL CHEM, V278, P25752, DOI 10.1074/jbc.M301774200
   Chen JJ, 1996, MOL CELL BIOL, V16, P4673
   Choi YJ, 2014, ONCOGENE, V33, P1890, DOI 10.1038/onc.2013.137
   Choi YJ, 2012, CANCER CELL, V22, P438, DOI 10.1016/j.ccr.2012.09.015
   COOPMAN PJ, 1991, J CELL SCI, V98, P395
   Dean JL, 2010, ONCOGENE, V29, P4018, DOI 10.1038/onc.2010.154
   Dean JL, 2012, CELL CYCLE, V11, P2756, DOI 10.4161/cc.21195
   Dickson MA, 2014, CLIN CANCER RES, V20, P3379, DOI 10.1158/1078-0432.CCR-13-1551
   Dickson MA, 2013, J CLIN ONCOL, V31, P2024, DOI 10.1200/JCO.2012.46.5476
   Finn RS, 2012, CANCER RES, V72, DOI 10.1158/0008-5472.SABCS12-S1-6
   Fry DW, 2004, MOL CANCER THER, V3, P1427
   Grimmler M, 2007, CELL, V128, P269, DOI 10.1016/j.cell.2006.11.047
   Guha M, 2013, NAT BIOTECHNOL, V31, P187, DOI 10.1038/nbt0313-187a
   Hanahan D, 2011, CELL, V144, P646, DOI 10.1016/j.cell.2011.02.013
   Hatzivassiliou G, 2010, NATURE, V464, P431, DOI 10.1038/nature08833
   Jakel H, 2012, CELL CYCLE, V11, P1910, DOI 10.4161/cc.19957
   KATO JY, 1994, MOL CELL BIOL, V14, P2713, DOI 10.1128/MCB.14.4.2713
   Knudsen ES, 2010, CLIN CANCER RES, V16, P1094, DOI 10.1158/1078-0432.CCR-09-0787
   Kozar K, 2005, CELL CYCLE, V4, P388, DOI 10.4161/cc.4.3.1551
   LaBaer J, 1997, GENE DEV, V11, P847, DOI 10.1101/gad.11.7.847
   Leonard JP, 2012, BLOOD, V119, P4597, DOI 10.1182/blood-2011-10-388298
   Leontieva OV, 2013, CELL DEATH DIFFER, V20, P1241, DOI 10.1038/cdd.2013.86
   Leontieva OV, 2013, CELL CYCLE, V12, P3063, DOI 10.4161/cc.26130
   Lin J, 2001, ONCOGENE, V20, P2000, DOI 10.1038/sj.onc.1204375
   Liu F, 2012, MOL CANCER THER, V11, P2138, DOI 10.1158/1535-7163.MCT-12-0562
   Lundberg AS, 1998, MOL CELL BIOL, V18, P753, DOI 10.1128/MCB.18.2.753
   Malumbres M, 2004, CELL, V118, P493, DOI 10.1016/j.cell.2004.08.002
   Malumbres M, 2009, NAT REV CANCER, V9, P153, DOI 10.1038/nrc2602
   Michaud K, 2010, CANCER RES, V70, P3228, DOI 10.1158/0008-5472.CAN-09-4559
   Ortega S, 2002, BBA-REV CANCER, V1602, P73, DOI 10.1016/S0304-419X(02)00037-9
   Paternot S, 2006, CELL CYCLE, V5, P61, DOI 10.4161/cc.5.1.2265
   Paternot S, 2003, J BIOL CHEM, V278, P26533, DOI 10.1074/jbc.M302492200
   Paternot S, 2010, CELL CYCLE, V9, P689, DOI 10.4161/cc.9.4.10611
   Paternot S, 2009, CANCER RES, V69, P4577, DOI 10.1158/0008-5472.CAN-08-3260
   Pavletich NP, 1999, J MOL BIOL, V287, P821, DOI 10.1006/jmbi.1999.2640
   Poulikakos PI, 2010, NATURE, V464, P427, DOI 10.1038/nature08902
   Puyol M, 2010, CANCER CELL, V18, P63, DOI 10.1016/j.ccr.2010.05.025
   Ray A, 2009, MOL CELL BIOL, V29, P986, DOI 10.1128/MCB.00898-08
   Rocha AS, 2008, MOL BIOL CELL, V19, P4814, DOI 10.1091/mbc.E08-06-0617
   ROGER PP, 1992, J CELL BIOL, V117, P383, DOI 10.1083/jcb.117.2.383
   Sawai CM, 2012, CANCER CELL, V22, P452, DOI 10.1016/j.ccr.2012.09.016
   Schachter MM, 2013, MOL CELL, V50, P250, DOI 10.1016/j.molcel.2013.04.003
   Schwartz GK, 2011, BRIT J CANCER, V104, P1862, DOI 10.1038/bjc.2011.177
   Sheaff RJ, 1997, GENE DEV, V11, P1464, DOI 10.1101/gad.11.11.1464
   SHERR CJ, 1995, TRENDS BIOCHEM SCI, V20, P187, DOI 10.1016/S0968-0004(00)89005-2
   Sherr CJ, 2002, CANCER CELL, V2, P103, DOI 10.1016/S1535-6108(02)00102-2
   Sherr CJ, 1999, GENE DEV, V13, P1501, DOI 10.1101/gad.13.12.1501
   Sugimoto M, 2002, ONCOGENE, V21, P8067, DOI 10.1038/sj.onc.1206019
   Takaki T, 2005, J BIOCHEM, V137, P381, DOI 10.1093/jb/mvi050
   Toogood PL, 2005, J MED CHEM, V48, P2388, DOI 10.1021/jm049354h
   Wang L, 2007, BLOOD, V110, P2075, DOI 10.1182/blood-2007-02-071266
   Wang YF, 2011, NAT CHEM BIOL, V7, P214, DOI 10.1038/NCHEMBIO.536
   Zhu HY, 2005, J BIOL CHEM, V280, P29282, DOI 10.1074/jbc.M407352200
NR 65
TC 30
Z9 31
U1 1
U2 12
PU TAYLOR & FRANCIS INC
PI PHILADELPHIA
PA 530 WALNUT STREET, STE 850, PHILADELPHIA, PA 19106 USA
SN 1538-4101
EI 1551-4005
J9 CELL CYCLE
JI Cell Cycle
PD SEP 15
PY 2014
VL 13
IS 18
BP 2879
EP 2888
DI 10.4161/15384101.2014.946841
PG 10
WC Cell Biology
WE Science Citation Index Expanded (SCI-EXPANDED)
SC Cell Biology
GA AZ6JI
UT WOS:000348325800016
PM 25486476
OA Green Published, Bronze
DA 2022-07-31
ER

PT J
AU Fang, HH
   Huang, DD
   Yang, F
   Guan, XX
AF Fang, Hehui
   Huang, Doudou
   Yang, Fang
   Guan, Xiaoxiang
TI Potential biomarkers of CDK4/6 inhibitors in hormone receptor-positive
   advanced breast cancer
SO BREAST CANCER RESEARCH AND TREATMENT
LA English
DT Review
DE CDK4/6 inhibitors; ER; Rb; CCND1; CDK6; ESR1
ID DEPENDENT KINASE 4/6; CYTOPLASMIC CYCLIN-E; PREDICTIVE BIOMARKER;
   ENDOCRINE THERAPY; DOUBLE-BLIND; PALBOCICLIB; RESISTANCE; AMPLIFICATION;
   ANASTROZOLE; COMBINATION
AB Cyclin D/cyclin-dependent kinase 4/6 (CDK4/6) complex inhibitors have recently been proven effective when combined with endocrine therapy in clinical trials. However, the clinical benefit from CDK4/6 inhibitor varied from different patients. In order to optimize the clinical application of CDK4/6 inhibitors, this review focuses on the potential biomarkers applicable to identify patients who will benefit the most from CDK4/6 inhibition.
   We have summarized the clinical trials about addition of CDK4/6 inhibitors to endocrine therapy and reviewed literature currently available on the potential biomarkers in predicting efficacy of CDK4/6 inhibitors. The primary objective was to determine the predictors. The secondary objective was to optimize the combination therapeutics for patients with estrogen receptor (ER)-positive breast cancer.
   We reviewed clinical trials on antiestrogen agents combined with the CDK4/6 inhibitor (Palbociclib, Ribociclib, or Abemaciclib) in ER-positive breast cancer. It was confirmed that the addition of CDK4/6 inhibitors was associated with an improved efficacy. More importantly, we discussed potential biomarkers for identifying the subpopulations of breast cancer patients who would derive the greatest benefit from CDK4/6 inhibitors.
   We have found that although CDK4/6 inhibitors combined with endocrine therapy were potent, the toxicity and financial burden also increased. To maximize the effect of the combinations and select patients that best response to such combinations, further experiments and trials are expected to confirm these molecules as reliable biomarkers.
C1 [Fang, Hehui; Huang, Doudou; Yang, Fang; Guan, Xiaoxiang] Nanjing Univ, Sch Med, Jinling Hosp, Dept Med Oncol, Nanjing 210002, Jiangsu, Peoples R China.
RP Guan, XX (通讯作者)，Nanjing Univ, Sch Med, Jinling Hosp, Dept Med Oncol, Nanjing 210002, Jiangsu, Peoples R China.
EM medfanghehui@hotmail.com; hddmed93@gmail.com; yangfangnju@hotmail.com;
   xguan@nju.edu.cn
OI Guan, Xiaoxiang/0000-0001-6145-0046
FU National Natural Science Foundation of China [81773102, 81470357];
   Foundation for Clinical Medicine Science and Technology Special Project
   of the Jiangsu Province, China [BL2014071]
FX This work is supported by Grants from the National Natural Science
   Foundation of China (No. 81773102, No. 81470357) and a Foundation for
   Clinical Medicine Science and Technology Special Project of the Jiangsu
   Province, China (No. BL2014071) (to X.G).
CR Ali S, 2002, NAT REV CANCER, V2, P101, DOI 10.1038/nrc721
   Alves CL, 2016, CLIN CANCER RES, V22, P5514, DOI 10.1158/1078-0432.CCR-15-1984
   Alves CL, 2016, CLIN CANC RES
   Arnedos M, 2016, CANCER RES, V76, P615
   Asghar U, 2015, J CLIN ONCOL, V33
   Asghar U, 2015, NAT REV DRUG DISCOV, V14, P130, DOI 10.1038/nrd4504
   Asghar US, 2017, CLIN CANCER RES, V23, P5561, DOI 10.1158/1078-0432.CCR-17-0369
   Austreid E, 2014, EXPERT OPIN PHARMACO, V15, P681, DOI 10.1517/14656566.2014.885952
   Bartsch R, 2016, MEMO-MAG EUR MED ONC, V9, P211, DOI 10.1007/s12254-016-0300-6
   Bashour SI, 2017, J CANCER, V8, P2004, DOI 10.7150/jca.18196
   Beaver JA, 2015, CLIN CANCER RES, V21, P4760, DOI 10.1158/1078-0432.CCR-15-1185
   Cicenas J, 2011, J CANCER RES CLIN, V137, P1409, DOI 10.1007/s00432-011-1039-4
   Cristofanilli M, 2016, LANCET ONCOL, V17, P425, DOI 10.1016/S1470-2045(15)00613-0
   Dean JL, 2010, ONCOGENE, V29, P4018, DOI 10.1038/onc.2010.154
   Dean JL, 2012, CELL CYCLE, V11, P2756, DOI 10.4161/cc.21195
   DeMichele A, 2015, CLIN CANCER RES, V21, P995, DOI 10.1158/1078-0432.CCR-14-2258
   Dickler MN, 2017, CLIN CANC RES
   Dickson MA, 2014, CLIN CANCER RES, V20, P3379, DOI 10.1158/1078-0432.CCR-13-1551
   DULIC V, 1992, SCIENCE, V257, P1958, DOI 10.1126/science.1329201
   Fasching PA, 2016, CANC RES
   Finn R, 2016, ANN ONCOL
   Finn RS, 2016, NEW ENGL J MED, V375, P1925, DOI 10.1056/NEJMoa1607303
   Finn RS, 2015, LANCET ONCOL, V16, P25, DOI 10.1016/S1470-2045(14)71159-3
   Finn RS, 2009, BREAST CANCER RES, V11, DOI 10.1186/bcr2419
   Fribbens C, 2016, J CLIN ONCOL, V34, P2961, DOI 10.1200/JCO.2016.67.3061
   Fry DW, 2004, MOL CANCER THER, V3, P1427
   Gansler T, 2010, CA-CANCER J CLIN, V60, P345, DOI 10.3322/caac.20088
   Gelbert LM, 2014, INVEST NEW DRUG, V32, P825, DOI 10.1007/s10637-014-0120-7
   GILLETT C, 1994, CANCER RES, V54, P1812
   Goel S, 2016, CANCER CELL, V29, P255, DOI 10.1016/j.ccell.2016.02.006
   Herrera-Abreu MT, 2016, CANCER RES, V76, P2301, DOI 10.1158/0008-5472.CAN-15-0728
   Hortobagyi GN, 2016, NEW ENGL J MED, V375, P1738, DOI 10.1056/NEJMoa1609709
   Huang DD, 2017, BBA-REV CANCER, V1868, P148, DOI 10.1016/j.bbcan.2017.03.008
   Hunt KK, 2017, CLIN CANCER RES, V23, P2991, DOI 10.1158/1078-0432.CCR-16-2217
   Jansen VM, 2017, CANCER RES, V77, P2488, DOI 10.1158/0008-5472.CAN-16-2653
   Jiang SH, 2017, NATURE, V544, P460, DOI 10.1038/nature22032
   Kamdje AHN, 2014, CELL SIGNAL, V26, P2843, DOI 10.1016/j.cellsig.2014.07.034
   Karakas C, 2016, AM J PATHOL, V186, P1900, DOI 10.1016/j.ajpath.2016.02.024
   Kwapisz D, 2017, BREAST CANC RES TREA
   Lehmann BD, 2011, J CLIN INVEST, V121, P2750, DOI 10.1172/JCI45014
   Ma CX, 2017, CLIN CANCER RES, V23, P4055, DOI 10.1158/1078-0432.CCR-16-3206
   Malorni L, 2016, ONCOTARGET, V7, P68012, DOI 10.18632/oncotarget.12010
   McClendon AK, 2012, CELL CYCLE, V11, P2747, DOI 10.4161/cc.21127
   Miller TW, 2011, BREAST CANCER RES, V13, DOI 10.1186/bcr3039
   Ozaki A, 2015, NEW ENGL J MED, V373, P1672, DOI 10.1056/NEJMc1510345
   Patnaik A, 2016, CANCER DISCOV, V6, P740, DOI 10.1158/2159-8290.CD-16-0095
   Rader J, 2013, CLIN CANCER RES, V19, P6173, DOI 10.1158/1078-0432.CCR-13-1675
   Raspe E, 2017, EMBO MOL MED
   Robertson JFR, 2016, LANCET, V388, P2997, DOI 10.1016/S0140-6736(16)32389-3
   Schiavon G, 2013, HEMATOL ONCOL CLIN N, V27, P715, DOI 10.1016/j.hoc.2013.05.004
   Sledge GW, 2017, J CLIN ONCOL
   Spencer SL, 2013, CELL, V155, P369, DOI 10.1016/j.cell.2013.08.062
   Spring LM, 2017, ONCOLOGIST, V22, P1039, DOI 10.1634/theoncologist.2017-0142
   Vidula N, 2016, CLIN BREAST CANCER, V16, P8, DOI 10.1016/j.clbc.2015.07.005
   Vijayaraghavan S, 2017, NAT COMMUN, V8, DOI 10.1038/ncomms15916
   Witkiewicz Agnieszka K, 2014, Genes Cancer, V5, P261
   Yang C, 2017, ONCOGENE, V36, P2255, DOI 10.1038/onc.2016.379
   Zafar SY, 2013, ONCOLOGIST, V18, P381, DOI 10.1634/theoncologist.2012-0279
   Zhang WW, 2015, CELL MOL LIFE SCI, V72, P2575, DOI 10.1007/s00018-015-1887-1
NR 59
TC 21
Z9 23
U1 1
U2 26
PU SPRINGER
PI NEW YORK
PA 233 SPRING ST, NEW YORK, NY 10013 USA
SN 0167-6806
EI 1573-7217
J9 BREAST CANCER RES TR
JI Breast Cancer Res. Treat.
PD APR
PY 2018
VL 168
IS 2
BP CP8
EP 297
DI 10.1007/s10549-017-4612-y
PG 11
WC Oncology
WE Science Citation Index Expanded (SCI-EXPANDED)
SC Oncology
GA FY4FR
UT WOS:000426778200001
PM 29236235
DA 2022-07-31
ER

PT J
AU Bortolozzi, R
   Mattiuzzo, E
   Trentin, L
   Accordi, B
   Basso, G
   Viola, G
AF Bortolozzi, Roberta
   Mattiuzzo, Elena
   Trentin, Luca
   Accordi, Benedetta
   Basso, Giuseppe
   Viola, Giampietro
TI Ribociclib, a Cdk4/Cdk6 kinase inhibitor, enhances glucocorticoid
   sensitivity in B-acute lymphoblastic leukemia (B-All)
SO BIOCHEMICAL PHARMACOLOGY
LA English
DT Article
DE Ribociclib; CDK4/CDK6 inhibitors; B-leukemia; Cell cycle; Chemotherapy;
   Glucocorticoid resistance
ID ANTIPROLIFERATIVE FUNCTION; RECEPTOR EXPRESSION; CELL-CYCLE; SENESCENCE;
   CANCER; ARREST; GROWTH; FOXM1; CDK6
AB Dysregulation of the cyclin D1-CDK4/CDK6 complex is frequently observed in almost all human cancer and contributes to aberrant cell proliferation and consequent tumorigenesis. Although many reports described the importance of CDK4/CDK6 in different set of human tumors, only few studies have been performed on leukemia.
   By gene expression analysis performed in a cohort of childhood patients affected by B-acute lymphoblastic leukemia (B-ALL) we found that both CDK4 and CDK6 are highly expressed. Moreover, reverse phase protein array (RPPA) analysis showed that cyclin D1 levels are higher in patients undergoing relapse. Starting from these considerations, we evaluated the effect of dual inhibition of CDK4/CDK6 in B-ALL and if this inhibition could enhance cytotoxic killing of leukemia cells after combination treatment with dexamethasone. We treated B-ALL cell lines with ribociclib, a highly specific CDK4/6 inhibitor. As expected, treatment with ribociclib induced growth inhibition of B-ALL cell lines, accompanied by strong cell cycle arrest in G1 phase, along with a dose dependent decrease in phosphorylated retinoblastoma protein. Ribociclib exposure strongly synergizes with dexamethasone in SEM and RCH-ACV, two dexamethasone-resistant cell lines, along with a strong decrease in proliferation and a significant increase in apoptotic cell death. These results were also confirmed on primary cultures derived from bone marrow of pediatric patients affected by B-ALL. Immunoblot analysis showed a significant increase in glucocorticoid receptor (GR) along with some of its target genes, after combined treatment with ribociclib and dexamethasone. Altogether our findings support the concept that pharmacologic inhibition of CDK4/CDK6 may represent a useful therapeutic strategy to control cell proliferation in B-ALL and provide new insight in understanding potential mechanism of glucocorticoid resistance.
C1 [Bortolozzi, Roberta; Mattiuzzo, Elena; Trentin, Luca; Accordi, Benedetta; Basso, Giuseppe; Viola, Giampietro] Univ Padua, Dept Womans & Childs Heath, Oncohematol Lab, Via Giustiniani 3, I-35128 Padua, Italy.
RP Viola, G (通讯作者)，Univ Padua, Dept Womans & Childs Heath, Oncohematol Lab, Via Giustiniani 3, I-35128 Padua, Italy.
EM Giampietro.viola.1@unipd.it
RI Viola, Giampietro/I-4095-2012; Viola, Giampietro/X-8679-2019;
   Bortolozzi, Roberta/D-4950-2015
OI Viola, Giampietro/0000-0001-9329-165X; Viola,
   Giampietro/0000-0001-9329-165X; Bortolozzi, Roberta/0000-0002-3357-4815;
   MATTIUZZO, ELENA/0000-0002-8205-412X; TRENTIN, LUCA/0000-0002-7447-2946;
   BASSO, GIUSEPPE/0000-0002-2634-9302
CR Accordi B, 2010, PLOS ONE, V5, DOI 10.1371/journal.pone.0013552
   Aleem E., 2015, FRONT CELL DEV BIOL, V3, DOI [10.3389/fce11.2015.00016, DOI 10.3389/FCE11.2015.00016]
   Anders L, 2011, CANCER CELL, V20, P620, DOI 10.1016/j.ccr.2011.10.001
   Baughn LB, 2006, CANCER RES, V66, P7661, DOI 10.1158/0008-5472.CAN-06-1098
   Buchner M, 2015, NAT COMMUN, V6, DOI 10.1038/ncomms7471
   Cen L, 2012, NEURO-ONCOLOGY, V14, P870, DOI 10.1093/neuonc/nos114
   Choi YJ, 2014, ONCOGENE, V33, P1890, DOI 10.1038/onc.2013.137
   Chou TC, 2010, CANCER RES, V70, P440, DOI 10.1158/0008-5472.CAN-09-1947
   Consolaro F, 2015, INT J ONCOL, V47, P1230, DOI 10.3892/ijo.2015.3139
   Debacq-Chainiaux F, 2009, NAT PROTOC, V4, P1798, DOI 10.1038/nprot.2009.191
   Dickson MA, 2014, CLIN CANCER RES, V20, P3379, DOI 10.1158/1078-0432.CCR-13-1551
   Dordelmann M, 1999, BLOOD, V94, P1209, DOI 10.1182/blood.V94.4.1209.416k05_1209_1217
   FANGER BO, 1986, ARCH BIOCHEM BIOPHYS, V249, P116, DOI 10.1016/0003-9861(86)90566-7
   Haferlach T, 2010, J CLIN ONCOL, V28, P2529, DOI 10.1200/JCO.2009.23.4732
   Helsmoortel HH, 2016, BLOOD, V127, P1163, DOI 10.1182/blood-2015-09-667808
   Ho KK, 2008, ONCOGENE, V27, P2300, DOI 10.1038/onc.2008.23
   HOSHI H, 1982, CELL STRUCT FUNCT, V7, P317, DOI 10.1247/csf.7.317
   Irizarry RA, 2003, BIOSTATISTICS, V4, P249, DOI 10.1093/biostatistics/4.2.249
   Leek J.T., 2017, SVA SURROGATE VARIAB
   Liu F, 2005, CELL CYCLE, V4, P63, DOI 10.4161/cc.4.1.1366
   Matsuura I, 2004, NATURE, V430, P226, DOI 10.1038/nature02650
   Matthews L, 2011, PLOS ONE, V6, DOI 10.1371/journal.pone.0022289
   McClendon AK, 2012, CELL CYCLE, V11, P2747, DOI 10.4161/cc.21127
   Mirebeau D, 2006, HAEMATOL-HEMATOL J, V91, P881
   O'Leary B, 2016, NAT REV CLIN ONCOL, V13, P417, DOI 10.1038/nrclinonc.2016.26
   Pikman Y, 2017, CLIN CANCER RES, V23, P1012, DOI 10.1158/1078-0432.CCR-15-2869
   Placke T, 2014, BLOOD, V124, P13, DOI 10.1182/blood-2014-02-558114
   Pui CH, 2012, BLOOD, V120, P1165, DOI 10.1182/blood-2012-05-378943
   Rader J, 2013, CLIN CANCER RES, V19, P6173, DOI 10.1158/1078-0432.CCR-13-1675
   Ramdas J, 1999, CANCER RES, V59, P1378
   Tissing WJE, 2006, BLOOD, V108, P1045, DOI 10.1182/blood-2006-01-0261
   Tripathy D, 2017, CLIN CANCER RES, V23, P3251, DOI 10.1158/1078-0432.CCR-16-3157
   van der Linden MH, 2014, CELL CYCLE, V13, P834, DOI 10.4161/cc.27757
   van Galen JC, 2010, BLOOD, V115, P4810, DOI 10.1182/blood-2009-05-223081
   Yang CY, 2015, CANCER RES, V75, P1838, DOI 10.1158/0008-5472.CAN-14-2486
NR 35
TC 16
Z9 16
U1 0
U2 16
PU PERGAMON-ELSEVIER SCIENCE LTD
PI OXFORD
PA THE BOULEVARD, LANGFORD LANE, KIDLINGTON, OXFORD OX5 1GB, ENGLAND
SN 0006-2952
EI 1873-2968
J9 BIOCHEM PHARMACOL
JI Biochem. Pharmacol.
PD JUL
PY 2018
VL 153
SI SI
BP 230
EP 241
DI 10.1016/j.bcp.2018.01.050
PG 12
WC Pharmacology & Pharmacy
WE Science Citation Index Expanded (SCI-EXPANDED)
SC Pharmacology & Pharmacy
GA GI1AW
UT WOS:000434102600021
PM 29408328
DA 2022-07-31
ER

PT J
AU Garutti, M
   Targato, G
   Buriolla, S
   Palmero, L
   Minisini, AM
   Puglisi, F
AF Garutti, Mattia
   Targato, Giada
   Buriolla, Silvia
   Palmero, Lorenza
   Minisini, Alessandro Marco
   Puglisi, Fabio
TI CDK4/6 Inhibitors in Melanoma: A Comprehensive Review
SO CELLS
LA English
DT Review
DE CDK4; 6; CDK4; CDK6; melanoma; Palbociclib; Ribociclib; Abemaciclib
ID DEPENDENT KINASE INHIBITOR; CELL-CYCLE; PHASE-I; BREAST-CANCER;
   ULTRAVIOLET-LIGHT; ACRAL MELANOMA; PD 0332991; BRAF; RESISTANCE; PATHWAY
AB Historically, metastatic melanoma was considered a highly lethal disease. However, recent advances in drug development have allowed a significative improvement in prognosis. In particular, BRAF/MEK inhibitors and anti-PD1 antibodies have completely revolutionized the management of this disease. Nonetheless, not all patients derive a benefit or a durable benefit from these therapies. To overtake this challenges, new clinically active compounds are being tested in the context of clinical trials. CDK4/6 inhibitors are drugs already available in clinical practice and preliminary evidence showed a promising activity also in melanoma. Herein we review the available literature to depict a comprehensive landscape about CDK4/6 inhibitors in melanoma. We present the molecular and genetic background that might justify the usage of these drugs, the preclinical evidence, the clinical available data, and the most promising ongoing clinical trials.
C1 [Garutti, Mattia; Palmero, Lorenza; Puglisi, Fabio] CRO Aviano Natl Canc Inst IRCCS, I-33081 Aviano, Italy.
   [Targato, Giada; Buriolla, Silvia; Palmero, Lorenza; Minisini, Alessandro Marco; Puglisi, Fabio] Univ Udine, Dept Med DAME, I-33100 Udine, Italy.
RP Garutti, M (通讯作者)，CRO Aviano Natl Canc Inst IRCCS, I-33081 Aviano, Italy.
EM mattia.garutti@cro.it; giadatargato@gmail.com;
   silviaburiolla@outlook.it; lorenza.palmero@cro.it;
   alessandro.minisini@asufc.sanita.fvg.it; fabio.puglisi@cro.it
RI Puglisi, Fabio/N-3863-2017
OI Puglisi, Fabio/0000-0003-0573-4938; Targato, Giada/0000-0002-2079-1829;
   Buriolla, Silvia/0000-0001-8076-856X; Palmero,
   lorenza/0000-0003-4829-6966
FU Italian Ministry of Health
FX This work was supported by the Italian Ministry of Health (Ricerca
   Corrente) ad by contribution "5 x 1000 per la ricerca sanitaria".
CR AbuHammad S, 2019, P NATL ACAD SCI USA, V116, P17990, DOI 10.1073/pnas.1901323116
   Al-Khalaf HH, 2013, J BIOL CHEM, V288, P35511, DOI 10.1074/jbc.M113.512640
   Al-Mohanna MA, 2004, ONCOGENE, V23, P201, DOI 10.1038/sj.onc.1206927
   Appenzeller S, 2019, CANCER-AM CANCER SOC, V125, P586, DOI 10.1002/cncr.31843
   Ascierto PA, 2017, J CLIN ONCOL, V35, DOI 10.1200/JCO.2017.35.15_suppl.9518
   Asghar U, 2015, NAT REV DRUG DISCOV, V14, P130, DOI 10.1038/nrd4504
   Bhatt KV, 2005, ONCOGENE, V24, P3459, DOI 10.1038/sj.onc.1208544
   Braal CL, 2021, DRUGS, V81, P317, DOI 10.1007/s40265-020-01461-2
   Broit N, 2021, MOL CANCER RES, V19, P991, DOI 10.1158/1541-7786.MCR-20-0839
   Caldon CE, 2009, MOL CELL BIOL, V29, P4623, DOI 10.1128/MCB.00269-09
   Chan SH, 2021, HERED CANCER CLIN PR, V19, DOI 10.1186/s13053-021-00178-x
   Chapman PB, 2011, NEW ENGL J MED, V364, P2507, DOI 10.1056/NEJMoa1103782
   Cheng L, 2018, MODERN PATHOL, V31, P24, DOI 10.1038/modpathol.2017.104
   Cornell L, 2019, CELL REP, V26, P2667, DOI 10.1016/j.celrep.2019.02.023
   Coudreuse D, 2010, NATURE, V468, P1074, DOI 10.1038/nature09543
   Curtin JA, 2005, NEW ENGL J MED, V353, P2135, DOI 10.1056/NEJMoa050092
   DeMichele A, 2015, CLIN CANCER RES, V21, P995, DOI 10.1158/1078-0432.CCR-14-2258
   Deng JH, 2018, CANCER DISCOV, V8, P216, DOI 10.1158/2159-8290.CD-17-0915
   Dummer R, 2020, NEW ENGL J MED, V383, P1139, DOI 10.1056/NEJMoa2005493
   Dummer R, 2018, LANCET ONCOL, V19, P603, DOI 10.1016/S1470-2045(18)30142-6
   Elefanti L, 2021, INT J MOL SCI, V22, DOI 10.3390/ijms22083826
   Elmageed ZYA, 2009, J INVEST DERMATOL, V129, P175, DOI 10.1038/jid.2008.208
   FDA, SUMMARY PRODUCT CHAR
   Flaherty KT, 2012, CLIN CANCER RES, V18, P568, DOI 10.1158/1078-0432.CCR-11-0509
   Formisano L, 2019, NAT COMMUN, V10, DOI 10.1038/s41467-019-09068-2
   Formisano L, 2017, CLIN CANCER RES, V23, P6138, DOI 10.1158/1078-0432.CCR-17-1232
   Foster David A, 2010, Genes Cancer, V1, P1124, DOI 10.1177/1947601910392989
   Gao XL, 2020, ADV CANCER RES, V148, P147, DOI 10.1016/bs.acr.2020.02.002
   Gelbert LM, 2014, INVEST NEW DRUG, V32, P825, DOI 10.1007/s10637-014-0120-7
   Giacinti C, 2006, ONCOGENE, V25, P5220, DOI 10.1038/sj.onc.1209615
   Goel S, 2017, NATURE, V548, P471, DOI 10.1038/nature23465
   Goldstein AM, 2004, J MED GENET, V41, P421, DOI 10.1136/jmg.2004.019349
   Gonzalez-Ruiz L, 2020, PIGM CELL MELANOMA R, V33, P788, DOI 10.1111/pcmr.12874
   Guo LH, 2020, EUR J MED CHEM, V204, DOI 10.1016/j.ejmech.2020.112531
   Hamilton E, 2016, CANCER TREAT REV, V45, P129, DOI 10.1016/j.ctrv.2016.03.002
   Hayes TK, 2019, CANCER RES, V79, P2352, DOI 10.1158/0008-5472.CAN-18-2711
   Hayward NK, 2017, NATURE, V545, P175, DOI 10.1038/nature22071
   Infante JR, 2016, CLIN CANCER RES, V22, P5696, DOI 10.1158/1078-0432.CCR-16-1248
   Janku F, 2018, J CLIN ONCOL, V36, DOI 10.1200/JCO.2018.36.15_suppl.2586
   Jerby-Arnon L, 2018, CELL, V175, P984, DOI 10.1016/j.cell.2018.09.006
   Kakadia S, 2018, ONCOTARGETS THER, V11, P7095, DOI 10.2147/OTT.S182721
   Kale A, 2020, IMMUN AGEING, V17, DOI 10.1186/s12979-020-00187-9
   Kannan K, 2003, P NATL ACAD SCI USA, V100, P1221, DOI 10.1073/pnas.0336397100
   Kim HS, 2017, ONCOGENE, V36, P3334, DOI 10.1038/onc.2016.486
   Klein ME, 2018, ONCOGENE, V37, P5066, DOI 10.1038/s41388-018-0332-y
   Kong Y, 2017, CLIN CANCER RES, V23, P6946, DOI 10.1158/1078-0432.CCR-17-0070
   Kovacs LAS, 2012, MOL CELL, V45, P669, DOI 10.1016/j.molcel.2011.12.033
   Kwong LN, 2012, NAT MED, V18, P1503, DOI 10.1038/nm.2941
   Lai L, 2020, INT J MOL SCI, V21, DOI 10.3390/ijms21228504
   Larkin J, 2019, NEW ENGL J MED, V381, P1535, DOI 10.1056/NEJMoa1910836
   Lee J, 2018, CANCER RES, V78, DOI 10.1158/1538-7445.SABCS17-P5-21-15
   Li Z, 2020, FRONT PHARMACOL, V11, DOI 10.3389/fphar.2020.580251
   Li ZQ, 2018, CANCER CELL, V34, P893, DOI 10.1016/j.ccell.2018.11.006
   Louveau B, 2019, J CLIN ONCOL, V37, DOI 10.1200/JCO.2019.37.15_suppl.9545
   Mao LL, 2019, J CLIN ONCOL, V37, DOI 10.1200/JCO.2019.37.15_suppl.9528
   Martin CA, 2018, INT J CANCER, V142, P2139, DOI 10.1002/ijc.31220
   Montalto FI, 2020, CELLS-BASEL, V9, DOI 10.3390/cells9122648
   MORGAN DO, 1995, NATURE, V374, P131, DOI 10.1038/374131a0
   Ortega S, 2002, BBA-REV CANCER, V1602, P73, DOI 10.1016/S0304-419X(02)00037-9
   Pant S, 2019, J CLIN ONCOL, V37, DOI 10.1200/JCO.2019.37.15_suppl.3001
   Patnaik A, 2016, CANCER DISCOV, V6, P740, DOI 10.1158/2159-8290.CD-16-0095
   Pollack LA, 2011, J AM ACAD DERMATOL, V65, pS78, DOI 10.1016/j.jaad.2011.05.030
   Poon RYC, 2016, METHODS MOL BIOL, V1342, P3, DOI 10.1007/978-1-4939-2957-3_1
   Poratti M, 2019, EUR J MED CHEM, V172, P143, DOI 10.1016/j.ejmech.2019.03.064
   Rane SG, 2002, MOL CELL BIOL, V22, P644, DOI 10.1128/MCB.22.2.644-656.2002
   Robert C, 2019, LANCET ONCOL, V20, P1239, DOI 10.1016/S1470-2045(19)30388-2
   Roncato R, 2020, INT J MOL SCI, V21, DOI 10.3390/ijms21176350
   Sahebjam S, 2019, ANN ONCOL, V30
   Sammons SL, 2017, CURR CANCER DRUG TAR, V17, P637, DOI 10.2174/1568009617666170330120452
   Sanki A, 2007, PATHOLOGY, V39, P551, DOI 10.1080/00313020701684409
   Schwartz GK, 2011, BRIT J CANCER, V104, P1862, DOI 10.1038/bjc.2011.177
   Sheppard KE, 2013, CLIN CANCER RES, V19, P5320, DOI 10.1158/1078-0432.CCR-13-0259
   Sosman JA, 2014, J CLIN ONCOL, V32, DOI 10.1200/jco.2014.32.15_suppl.9009
   Sotillo R, 2001, P NATL ACAD SCI USA, V98, P13312, DOI 10.1073/pnas.241338598
   Spring LM, 2020, LANCET, V395, P817, DOI 10.1016/S0140-6736(20)30165-3
   Stopfer LE, 2020, NAT COMMUN, V11, DOI 10.1038/s41467-020-16588-9
   Tang BX, 2018, CHIN CLIN ONCOL, V7, DOI 10.21037/cco.2018.06.08
   Tate SC, 2018, CLIN PHARMACOKINET, V57, P335, DOI 10.1007/s40262-017-0559-8
   Taylor M, 2014, ANN ONCOL, V25, DOI 10.1093/annonc/mdu344.2
   Tchakarska G, 2020, CELL CYCLE, V19, P163, DOI 10.1080/15384101.2019.1706903
   Teh JLF, 2020, CANCER IMMUNOL RES, V8, P1114, DOI 10.1158/2326-6066.CIR-19-0743
   Teh JLF, 2018, CANCER DISCOV, V8, P568, DOI 10.1158/2159-8290.CD-17-0699
   Thein KZ, 2020, BREAST CANCER RES TR, V183, P479, DOI 10.1007/s10549-020-05783-3
   Tripathy D, 2019, ANN ONCOL, V30, P49
   Tsao H, 2012, GENE DEV, V26, P1131, DOI 10.1101/gad.191999.112
   Turner NC, 2019, J CLIN ONCOL, V37, P1169, DOI 10.1200/JCO.18.00925
   VanArsdale T, 2015, CLIN CANCER RES, V21, P2905, DOI 10.1158/1078-0432.CCR-14-0816
   Vijayaraghavan S, 2017, NAT COMMUN, V8, DOI 10.1038/ncomms15916
   Vilgelm AE, 2019, SCI TRANSL MED, V11, DOI 10.1126/scitranslmed.aav7171
   Vizkeleti L, 2012, TUMOR BIOL, V33, P2189, DOI 10.1007/s13277-012-0480-6
   Wan LX, 2017, CANCER DISCOV, V7, P424, DOI 10.1158/2159-8290.CD-16-0647
   Witkiewicz AK, 2011, CELL CYCLE, V10, P2497, DOI 10.4161/cc.10.15.16776
   Yang C, 2017, ONCOGENE, V36, P2255, DOI 10.1038/onc.2016.379
   Yoshida A, 2019, SCI ADV, V5, DOI 10.1126/sciadv.aax6352
   Yoshida A, 2016, CANCER RES, V76, P2990, DOI 10.1158/0008-5472.CAN-15-2931
   Young RJ, 2014, PIGM CELL MELANOMA R, V27, DOI 10.1111/pcmr.12228
   Yu JY, 2019, CLIN CANCER RES, V25, P6511, DOI 10.1158/1078-0432.CCR-19-0475
   Zhang JF, 2018, NATURE, V553, P91, DOI 10.1038/nature25015
NR 98
TC 7
Z9 7
U1 3
U2 6
PU MDPI
PI BASEL
PA ST ALBAN-ANLAGE 66, CH-4052 BASEL, SWITZERLAND
EI 2073-4409
J9 CELLS-BASEL
JI Cells
PD JUN
PY 2021
VL 10
IS 6
AR 1334
DI 10.3390/cells10061334
PG 16
WC Cell Biology
WE Science Citation Index Expanded (SCI-EXPANDED)
SC Cell Biology
GA TB3OJ
UT WOS:000667856400001
PM 34071228
OA Green Published, gold
DA 2022-07-31
ER

PT J
AU Iida, M
   Toyosawa, D
   Nakamura, M
   Tsuboi, K
   Tokuda, E
   Niwa, T
   Ishida, T
   Hayashi, S
AF Iida, Masafumi
   Toyosawa, Daichi
   Nakamura, Misato
   Tsuboi, Kouki
   Tokuda, Emi
   Niwa, Toshifumi
   Ishida, Takanori
   Hayashi, Shin-ichi
TI Decreased ER dependency after acquired resistance to CDK4/6 inhibitors
SO BREAST CANCER
LA English
DT Article
DE Breast cancer; CDK4; 6 inhibitor; Abemaciclib; Estrogen receptor;
   Resistance
ID BREAST-CANCER; GENE-EXPRESSION; FULVESTRANT; SENSITIVITY; MECHANISMS;
   THERAPY; CELLS
AB Background Cyclin-dependent kinase (CDK) 4/6 inhibitors represent a significant advancement in the treatment of estrogen receptor (ER)-positive human epidermal growth factor receptor 2-negative advanced breast cancer. However, mechanisms of alterations after acquired resistance to CDK4/6 inhibitors and the optimal treatment options are still not established. Methods Abemaciclib-resistant cell lines were established from the models of estrogen deprivation-resistant cell lines which retained ER expression and activated ER function derived from MCF-7 breast cancer cell lines. Ribocilib-resistant cell lines were established in the same method as previously reported. Results Both abemaciclib- and ribociclib-resistant cell lines showed decreased ER expression. ER transcriptional activity was maintained in these cell lines; however, the sensitivity to 4-hydroxytamoxifen and fulvestrant was almost completely lost. These cell lines did not exhibit any ER alpha gene mutation. Abemaciclib-resistant cell lines demonstrated low sensitivity to other CDK4/6 inhibitors; sensitivities to PI3K inhibitor, mTOR inhibitor, and chemotherapeutic drugs were maintained. Conclusions Dependence on ER signaling appears to decrease after the development of acquired resistance to CDK4/6 inhibitors. Further, CDK4/6 inhibitor-resistant cells acquired cross-resistance to other CDK4/6 inhibitors, PI3K/Akt/mTOR inhibitor therapy and chemotherapeutic drugs might serve as optimal treatment options for such breast cancers.
C1 [Iida, Masafumi; Toyosawa, Daichi; Nakamura, Misato; Tsuboi, Kouki; Tokuda, Emi; Niwa, Toshifumi; Hayashi, Shin-ichi] Tohoku Univ, Grad Sch Med, Dept Mol & Funct Dynam, Aoba Ku, 2-1 Seiryoumachi, Sendai, Miyagi 9808575, Japan.
   [Iida, Masafumi; Ishida, Takanori] Tohoku Univ, Grad Sch Med, Dept Breast & Endocrine Surg Oncol, Sendai, Miyagi, Japan.
RP Iida, M (通讯作者)，Tohoku Univ, Grad Sch Med, Dept Mol & Funct Dynam, Aoba Ku, 2-1 Seiryoumachi, Sendai, Miyagi 9808575, Japan.; Iida, M (通讯作者)，Tohoku Univ, Grad Sch Med, Dept Breast & Endocrine Surg Oncol, Sendai, Miyagi, Japan.
EM m.iida@med.tohoku.ac.jp
FU Ministry of Education, Science, Sports, Science and Technology of Japan;
   Ministry of Health, Labor and Welfare of Japan; Program for Promotion of
   Fundamental Studies in Health Science of the National Institute of
   Biomedical Innovation (NIBIO); Smoking Research Foundation
FX This study was funded in part by a Grant-in-Aid for Scientific Research
   from the Ministry of Education, Science, Sports, Science and Technology
   of Japan, a Grant-in-Aid for Cancer Research from the Ministry of
   Health, Labor and Welfare of Japan, the Program for Promotion of
   Fundamental Studies in Health Science of the National Institute of
   Biomedical Innovation (NIBIO), and a grant from the Smoking Research
   Foundation.
CR Abubakar M, 2018, BREAST CANCER RES, V20, DOI 10.1186/s13058-018-1033-8
   Asghar US, 2017, CLIN CANCER RES, V23, P5561, DOI 10.1158/1078-0432.CCR-17-0369
   Bertucci F, 2019, NATURE, V569, P560, DOI 10.1038/s41586-019-1056-z
   Condorelli R, 2018, ANN ONCOL, V29, P640, DOI 10.1093/annonc/mdx784
   Cristofanilli M, 2016, LANCET ONCOL, V17, P425, DOI 10.1016/S1470-2045(15)00613-0
   de Leeuw R, 2018, CLIN CANCER RES, V24, P4201, DOI 10.1158/1078-0432.CCR-18-0410
   Dean JL, 2010, ONCOGENE, V29, P4018, DOI 10.1038/onc.2010.154
   Finn RS, 2016, BREAST CANCER RES, V18, DOI 10.1186/s13058-015-0661-5
   Finn RS, 2009, BREAST CANCER RES, V11, DOI 10.1186/bcr2419
   Fujii R, 2014, J STEROID BIOCHEM, V144, P513, DOI 10.1016/j.jsbmb.2014.08.019
   Fujiki N, 2014, J STEROID BIOCHEM, V139, P61, DOI 10.1016/j.jsbmb.2013.08.012
   Garcia-Murillas I, 2015, SCI TRANSL MED, V7, DOI [10.1126/scitranslmed.aab0021, 10.1126/scitranslmed.aac7551]
   Hanamura T, 2013, BREAST CANCER RES TR, V139, P731, DOI 10.1007/s10549-013-2595-x
   Herrera-Abreu MT, 2016, CANCER RES, V76, P2301, DOI 10.1158/0008-5472.CAN-15-0728
   Higuchi T, 2016, PLOS ONE, V11, DOI 10.1371/journal.pone.0155844
   Hole S, 2015, INT J ONCOL, V46, P1481, DOI 10.3892/ijo.2015.2850
   Hortobagyi GN, 2016, NEW ENGL J MED, V375, P1738, DOI 10.1056/NEJMoa1609709
   Iida Masafumi, 2019, Oncotarget, V10, P4907, DOI 10.18632/oncotarget.27127
   Im SA, 2019, NEW ENGL J MED, V381, P307, DOI 10.1056/NEJMoa1903765
   Jeselsohn R, 2014, CLIN CANCER RES, V20, P1757, DOI 10.1158/1078-0432.CCR-13-2332
   Jeselsohn R, 2010, CANCER CELL, V17, P65, DOI 10.1016/j.ccr.2009.11.024
   O'Leary B, 2018, CANCER DISCOV, V8, P1390, DOI 10.1158/2159-8290.CD-18-0264
   O'Leary B, 2016, NAT REV CLIN ONCOL, V13, P417, DOI 10.1038/nrclinonc.2016.26
   Perou CM, 2000, NATURE, V406, P747, DOI 10.1038/35021093
   Pivot X, 2019, JAMA ONCOL, V94305, P1
   Raspe E, 2017, EMBO MOL MED, V9, P1052, DOI 10.15252/emmm.201607084
   Sledge GW, 2017, J CLIN ONCOL, V35, P2875, DOI 10.1200/JCO.2017.73.7585
   Tsuboi K, 2017, J STEROID BIOCHEM, V167, P115, DOI 10.1016/j.jsbmb.2016.11.017
   Turner NC, 2018, NEW ENGL J MED, V379, P1926, DOI 10.1056/NEJMoa1810527
   WATTS CKW, 1994, BREAST CANCER RES TR, V31, P95, DOI 10.1007/BF00689680
   Witkiewicz AK, 2014, BREAST CANCER RES, V16, DOI 10.1186/bcr3652
   Yang C, 2017, ONCOGENE, V36, P2255, DOI 10.1038/onc.2016.379
NR 32
TC 8
Z9 9
U1 1
U2 6
PU SPRINGER JAPAN KK
PI TOKYO
PA SHIROYAMA TRUST TOWER 5F, 4-3-1 TORANOMON, MINATO-KU, TOKYO, 105-6005,
   JAPAN
SN 1340-6868
EI 1880-4233
J9 BREAST CANCER-TOKYO
JI Breast Cancer
PD SEP
PY 2020
VL 27
IS 5
BP 963
EP 972
DI 10.1007/s12282-020-01090-3
EA APR 2020
PG 10
WC Oncology; Obstetrics & Gynecology
WE Science Citation Index Expanded (SCI-EXPANDED)
SC Oncology; Obstetrics & Gynecology
GA ND8CE
UT WOS:000526626700001
PM 32297248
DA 2022-07-31
ER

PT J
AU Du, Q
   Guo, X
   Wang, M
   Li, YF
   Sun, XY
   Li, Q
AF Du, Qi
   Guo, Xiang
   Wang, Miao
   Li, Yongfu
   Sun, Xiaoyi
   Li, Qin
TI The application and prospect of CDK4/6 inhibitors in malignant solid
   tumors
SO JOURNAL OF HEMATOLOGY & ONCOLOGY
LA English
DT Review
DE CDK4; 6 inhibitors; Cell cycle; Tumor signaling pathway; Malignancy;
   TCGA database
ID DEPENDENT KINASE 4/6; ADVANCED BREAST-CANCER; CELL-CYCLE; PALBOCICLIB
   PD-0332991; 1ST-LINE TREATMENT; CDK6 INHIBITOR; SINGLE-AGENT;
   ABEMACICLIB; COMBINATION; RESISTANCE
AB Cyclin-dependent kinase 4/6 (CDK4/6) inhibitors, which block the transition from the G1 to S phase of the cell cycle by interfering with Rb phosphorylation and E2F release, have shown potent antitumor activity and manageable toxicity in HR+/HER2- breast cancer patients. Some clinical trials involving CDK4/6 inhibitors in other tumors have achieved preliminary impressive efficacy. Whether CDK4/6 inhibitors possess great potential as broad-spectrum antitumor drugs and how to maximize their clinical benefits remain uncertain. TCGA database analysis showed that CDK4/6 genes and related genes are widely expressed among various tumors, and high or moderate expression of CDK4/6 genes commonly indicates poor survival. CDK4/6 gene expression is significantly higher in COAD, ESCA, STAD, LIHC, and HNSC, suggesting that CDK4/6 inhibitors could be more efficacious in those tumors. Moreover, network analysis with the STRING database demonstrated that CDK4/6-related proteins were co-expressed or co-occurred with the classical tumor signaling pathways, such as the cell cycle pathway, RAS pathway, PI3K pathway, Myc pathway, and p53 pathway. The extensive antitumor effects of CDK4/6 inhibitors may be achieved by synergizing or antagonizing with other signaling molecule inhibitors, and combination therapy might be the most effective treatment strategy. This article analyzed the feasibility of expanding the application of CDK4/6 inhibitors at the genetic level and further summarized the associated clinical/preclinical studies to collect supportive evidence. This is the first study that presents a theoretical foundation for CDK4/6 inhibitor precision therapy via combined analysis of comprehensive gene information and clinical research results.
C1 [Du, Qi; Wang, Miao; Li, Yongfu; Li, Qin] Capital Med Univ, Beijing Friendship Hosp, Dept Oncol, 95 Yongan Rd, Beijing 100050, Peoples R China.
   [Guo, Xiang] Pfizer Oncol, Med Affairs Dept, Shanghai 200041, Peoples R China.
   [Sun, Xiaoyi] Capital Med Univ, Beijing Friendship Hosp, Liver Res Ctr, Beijing 100050, Peoples R China.
RP Li, Q (通讯作者)，Capital Med Univ, Beijing Friendship Hosp, Dept Oncol, 95 Yongan Rd, Beijing 100050, Peoples R China.
EM oncologistinbj@163.com
FU National Natural Science Foundation of China [81301912]; Beijing
   Municipal Health System High-level Health Person Foundation Project
   [2014-3-005]; Beijing Municipal Science and Technology Commission
   (Capital Features) [Z161100000516083]
FX This work was supported by the National Natural Science Foundation of
   China (Grant NO. 81301912), Beijing Municipal Health System High-level
   Health Person Foundation Project (Grant NO. 2014-3-005), and Beijing
   Municipal Science and Technology Commission (Capital Features,
   Z161100000516083, to Qin Li).
CR Adkins D, 2019, LANCET ONCOL
   Asghar U, 2015, NAT REV DRUG DISCOV, V14, P130, DOI 10.1038/nrd4504
   Beaver JA, 2015, CLIN CANCER RES, V21, P4760, DOI 10.1158/1078-0432.CCR-15-1185
   Bollard J, 2017, GUT, V66, P1286, DOI 10.1136/gutjnl-2016-312268
   Brufsky AM, 2017, CANCER TREAT REV, V59, P22, DOI 10.1016/j.ctrv.2017.06.004
   Chaikovsky AC, 2018, MOL CANCER RES, V16, P1454, DOI 10.1158/1541-7786.MCR-18-0201
   Chen SH, 2018, ONCOGENE, V37, P821, DOI 10.1038/onc.2017.384
   Cingoz O, 2018, P NATL ACAD SCI USA, V115, pE2950, DOI 10.1073/pnas.1720431115
   Clark AS, 2016, JAMA ONCOL, V2, P253, DOI 10.1001/jamaoncol.2015.4701
   Corona SP, 2017, CRIT REV ONCOL HEMAT, V112, P208, DOI 10.1016/j.critrevonc.2017.02.022
   Cortes J, 2017, CANCER TREAT REV, V61, P53, DOI 10.1016/j.ctrv.2017.09.011
   Cretella D, 2018, J EXP CLIN CANC RES, V37, DOI 10.1186/s13046-018-0741-3
   Dalton S, 2015, TRENDS CELL BIOL, V25, P592, DOI 10.1016/j.tcb.2015.07.007
   De Simone M, 2016, IMMUNITY, V45, P1135, DOI 10.1016/j.immuni.2016.10.021
   Deng JH, 2018, CANCER DISCOV, V8, P216, DOI 10.1158/2159-8290.CD-17-0915
   Dickler MN, 2017, CLIN CANCER RES, V23, P5218, DOI 10.1158/1078-0432.CCR-17-0754
   Dickson MA, 2016, JAMA ONCOL, V2, P937, DOI 10.1001/jamaoncol.2016.0264
   Eggersmann TK, 2019, BIODRUGS, V33, P125, DOI 10.1007/s40259-019-00337-6
   Finn RS, 2016, NEW ENGL J MED, V375, P1925, DOI 10.1056/NEJMoa1607303
   Finn RS, 2016, BREAST CANCER RES, V18, DOI 10.1186/s13058-015-0661-5
   Finn RS, 2015, LANCET ONCOL, V16, P25, DOI 10.1016/S1470-2045(14)71159-3
   Finn RS, 2009, BREAST CANCER RES, V11, DOI 10.1186/bcr2419
   Formisano L, 2019, NAT COMMUN, V10, DOI 10.1038/s41467-019-09068-2
   Francis AM, 2017, MOL CANCER THER, V16, P1751, DOI 10.1158/1535-7163.MCT-17-0040
   Franco J, 2016, CELL REP, V14, P979, DOI 10.1016/j.celrep.2015.12.094
   Fujiwara Y, 2016, CANCER CHEMOTH PHARM, V78, P281, DOI 10.1007/s00280-016-3085-8
   Goel S, 2017, NATURE, V548, P471, DOI 10.1038/nature23465
   Goel S, 2016, CANCER CELL, V29, P255, DOI 10.1016/j.ccell.2016.02.006
   Goetz MP, 2017, J CLIN ONCOL, V35, P3638, DOI 10.1200/JCO.2017.75.6155
   Gong XQ, 2017, CANCER CELL, V32, P761, DOI 10.1016/j.ccell.2017.11.006
   Hamilton E, 2016, CANCER TREAT REV, V45, P129, DOI 10.1016/j.ctrv.2016.03.002
   Helsten T, 2016, MOL CANCER THER, V15, P1682, DOI 10.1158/1535-7163.MCT-16-0071
   Herrera-Abreu MT, 2016, CANCER RES, V76, P2301, DOI 10.1158/0008-5472.CAN-15-0728
   Hortobagyi GN, 2016, NEW ENGL J MED, V375, P1738, DOI 10.1056/NEJMoa1609709
   Ingham M, 2017, J CLIN ONCOL, V35, P2949, DOI 10.1200/JCO.2016.69.0032
   Janku F, 2018, NAT REV CLIN ONCOL, V15, P273, DOI 10.1038/nrclinonc.2018.28
   Jiang SH, 2017, NATURE, V544, P460, DOI 10.1038/nature22032
   Kim ES, 2017, DRUGS, V77, P2063, DOI 10.1007/s40265-017-0840-z
   Kim ES, 2017, TARGET ONCOL, V12, P373, DOI 10.1007/s11523-017-0492-7
   Koboldt DC, 2012, NATURE, V490, P61, DOI 10.1038/nature11412
   Leonard JP, 2012, BLOOD, V119, P4597, DOI 10.1182/blood-2011-10-388298
   Li ZQ, 2018, CANCER CELL, V34, P893, DOI 10.1016/j.ccell.2018.11.006
   Liu MH, 2016, ONCOTARGET, V7, P84951, DOI 10.18632/oncotarget.13069
   Logan JE, 2013, ANTICANCER RES, V33, P2997
   Malumbres M, 2014, GENOME BIOL, V15, DOI 10.1186/gb4184
   Maroun J A, 2007, Curr Oncol, V14, P13, DOI 10.3747/co.2007.96
   Masuda N, 2018, CANCER SCI, V109, P803, DOI 10.1111/cas.13507
   Minton K, 2017, NAT REV DRUG DISCOV, V16, P680, DOI 10.1038/nrd.2017.199
   Nemoto A, 2016, MOL CANCER THER, V15, P94, DOI 10.1158/1535-7163.MCT-14-1065
   Niesvizky R, 2015, LEUKEMIA LYMPHOMA, V56, P3320, DOI 10.3109/10428194.2015.1030641
   O'Leary B, 2018, NAT COMMUN, V9, DOI 10.1038/s41467-018-03215-x
   O'Leary B, 2016, NAT REV CLIN ONCOL, V13, P417, DOI 10.1038/nrclinonc.2016.26
   Otto T, 2017, NAT REV CANCER, V17, P93, DOI 10.1038/nrc.2016.138
   Patnaik A, 2016, CANCER DISCOV, V6, P740, DOI 10.1158/2159-8290.CD-16-0095
   Pek M, 2017, ONCOGENE, V36, P4975, DOI 10.1038/onc.2017.120
   Raspe E, 2017, EMBO MOL MED, V9, P1052, DOI 10.15252/emmm.201607084
   Roberts PJ, 2012, JNCI-J NATL CANCER I, V104, P476, DOI 10.1093/jnci/djs002
   Saab R, 2006, MOL CANCER THER, V5, P1299, DOI 10.1158/1535-7163.MCT-05-0383
   Sammons SL, 2017, CURR CANCER DRUG TAR, V17, P637, DOI 10.2174/1568009617666170330120452
   Sanchez-Vega F, 2018, CELL, V173, P321, DOI 10.1016/j.cell.2018.03.035
   Schaer DA, 2018, CELL REP, V22, P2978, DOI 10.1016/j.celrep.2018.02.053
   Shah A, 2018, CLIN CANCER RES, V24, P2999, DOI 10.1158/1078-0432.CCR-17-2369
   Sherr CJ, 1999, GENE DEV, V13, P1501, DOI 10.1101/gad.13.12.1501
   Skaug B, 2009, ANNU REV BIOCHEM, V78, P769, DOI 10.1146/annurev.biochem.78.070907.102750
   Slamon DJ, 2018, J CLIN ONCOL, V36, P2465, DOI 10.1200/JCO.2018.78.9909
   Sledge GW, 2017, J CLIN ONCOL, V35, P2875, DOI 10.1200/JCO.2017.73.7585
   Small J, 2017, ONCOTARGET, V8, P95116, DOI 10.18632/oncotarget.19618
   Sosman J, 2014, PHASE 1B 2 STUDY LEE
   Taylor M, 2014, PHASE IB 2 STUDY LEE
   Teh JLF, 2018, CANCER DISCOV, V8, P568, DOI 10.1158/2159-8290.CD-17-0699
   Teo ZL, 2017, CANCER RES, V77, P6340, DOI 10.1158/0008-5472.CAN-17-2210
   Tripathy D, 2018, LANCET ONCOL, V19, P904, DOI 10.1016/S1470-2045(18)30292-4
   Turner NC, 2018, NEW ENGL J MED, V379, P1926, DOI 10.1056/NEJMoa1810527
   Vijayaraghavan S, 2017, NAT COMMUN, V8, DOI 10.1038/ncomms15916
   Wander SA, 2017, J CLIN ONCOL, V35, P2866, DOI 10.1200/JCO.2017.73.9482
   Wolff AC, 2016, NEW ENGL J MED, V375, P1993, DOI 10.1056/NEJMe1611926
   Wood AC, 2017, CLIN CANCER RES, V23, P2856, DOI 10.1158/1078-0432.CCR-16-1114
   Wood DJ, 2018, OPEN BIOL, V8, DOI 10.1098/rsob.180112
   Yang C, 2017, ONCOGENE, V36, P2255, DOI 10.1038/onc.2016.379
   Yang CY, 2015, CANCER RES, V75, P1838, DOI 10.1158/0008-5472.CAN-14-2486
   Zhang JF, 2018, NATURE, V553, P91, DOI 10.1038/nature25015
   Zhou J, 2017, NAT COMMUN, V8, DOI 10.1038/ncomms13897
NR 82
TC 41
Z9 42
U1 1
U2 15
PU BMC
PI LONDON
PA CAMPUS, 4 CRINAN ST, LONDON N1 9XW, ENGLAND
EI 1756-8722
J9 J HEMATOL ONCOL
JI J. Hematol. Oncol.
PD MAY 1
PY 2020
VL 13
IS 1
AR 41
DI 10.1186/s13045-020-00880-8
PG 12
WC Oncology; Hematology
WE Science Citation Index Expanded (SCI-EXPANDED)
SC Oncology; Hematology
GA LL1DQ
UT WOS:000531296100002
PM 32357912
OA gold, Green Published
DA 2022-07-31
ER

PT J
AU Chong, QY
   Kok, ZH
   Bui, NLC
   Xiang, XQ
   Wong, ALA
   Yong, WP
   Sethi, G
   Lobie, PE
   Wang, LZ
   Goh, BC
AF Chong, Qing-Yun
   Kok, Ze-Hui
   Bui, Ngoc-Linh-Chi
   Xiang, Xiaoqiang
   Wong, Andrea Li-Ann
   Yong, Wei-Peng
   Sethi, Gautam
   Lobie, Peter E.
   Wang, Lingzhi
   Goh, Boon-Cher
TI A unique CDK4/6 inhibitor: Current and future therapeutic strategies of
   abemaciclib
SO PHARMACOLOGICAL RESEARCH
LA English
DT Review
DE Abemaciclib; CDK4/6 inhibitor; Cancer; Clinical trial; Combination
   treatment; Biomarkers
ID CYCLIN-DEPENDENT KINASES; BREAST-CANCER; CDK6 INHIBITOR; NONSMALL CELL;
   RB-PATHWAY; PHASE-II; COMBINATION; TEMOZOLOMIDE; RESISTANCE; REQUIREMENT
AB Cell cycle dysregulation, characterised by aberrant activation of cyclin dependent kinases (CDKs), is a hallmark of cancer. After years of research on the first and second generations of less selective CDK inhibitors with unfavourable clinical activity and toxicity profiles, CDK4/6 inhibitors become the first and only class of highly specific CDK inhibitors being approved for cancer treatment to date. CDK4/6 inhibitors have transformed the treatment paradigm of estrogen receptor-positive (ER +) breast cancer, dramatically improving the survival outcomes of these patients when incorporated with conventional endocrine therapies in both the first and later-line settings. Currently, the efficacies of CDK4/6 inhibitors in other breast cancer subtypes and cancers are being actively explored. All three CDK4/6 inhibitors have demonstrated very similar clinical efficacies. However, being the least similar structurally, abemaciclib is the only CDK4/6 inhibitor with single agent activity in refractory metastatic ER + breast cancer, the ability to cross the blood brain barrier efficiently, and a distinct toxicity profile of lower myelosuppression such that it can be dosed continuously. Here, we further discuss the distinguishing features of abemaciclib as compared to the other two CDK4/6 inhibitors, palbociclib and ribociclib. Besides being the most potent inhibitor of CDK4/6, abemaciclib exhibits a wider selectivity towards other CDKs and kinases, and functions through additional mechanisms of action besides inducing G1 cell cycle arrest, in a dose dependent manner. Hence, abemaciclib has the potential to act independently of the CDK4/6-cyclin D-RB pathway, resulting in crucial implications on the possibly expanded clinical indications and predictive biomarkers of abemaciclib, in contrast to the other CDK4/6 inhibitors. The current status of preclinical evidence and clinical studies of abemaciclib as a single agent and in combination treatment in breast and other cancers, together with its potential predictive biomarkers, is also summarised in this review.
C1 [Chong, Qing-Yun; Kok, Ze-Hui; Bui, Ngoc-Linh-Chi; Wong, Andrea Li-Ann; Yong, Wei-Peng; Lobie, Peter E.; Wang, Lingzhi; Goh, Boon-Cher] Natl Univ Singapore, Canc Sci Inst Singapore, Singapore, Singapore.
   [Xiang, Xiaoqiang] Fudan Univ, Sch Pharm, Dept Clin Pharm, Shanghai, Peoples R China.
   [Wong, Andrea Li-Ann; Yong, Wei-Peng; Wang, Lingzhi; Goh, Boon-Cher] Natl Univ Hlth Syst, Dept Haematol Oncol, Natl Univ Canc Inst Singapore, Singapore, Singapore.
   [Sethi, Gautam; Goh, Boon-Cher] Natl Univ Singapore, Dept Pharmacol, Singapore, Singapore.
   [Lobie, Peter E.] Tsinghua Univ, Tsinghua Berkeley Shenzhen Inst TBSI, Shenzhen, Peoples R China.
   [Goh, Boon-Cher] Natl Univ Hlth Syst, Dept Med, Natl Univ Canc Inst Singapore, Singapore, Singapore.
RP Goh, BC (通讯作者)，Natl Univ Canc Inst, Dept Hematol Oncol, 7th Floor,NUHS Tower Block,1E Lower Kent Rd, Singapore 119228, Singapore.; Wang, LZ (通讯作者)，Natl Univ Singapore, Canc Sci Inst Singapore, Ctr Translat Med, 14 Med Dr,12-01, Singapore 117599, Singapore.
EM csiwl@nus.edu.sg; phcgbc@nus.edu.sg
RI Sethi, Gautam/F-2372-2011
OI Sethi, Gautam/0000-0002-8677-8475
FU National Research Foundation of Singapore (Experimental Therapeutics
   Program); National Medical Research Council of Singapore
   [NMRC-CSA/SI/0006/2016]
FX The study was sponsored by the National Research Foundation of Singapore
   (Experimental Therapeutics Program) and the National Medical Research
   Council of Singapore (NMRC-CSA/SI/0006/2016).
CR Adhikari S, 2019, CANCER RES, V79, DOI 10.1158/1538-7445.AM2019-3884
   Adkins D, 2019, LANCET ONCOL, V20, P1295, DOI 10.1016/S1470-2045(19)30405-X
   Alexander B, 2017, J CLIN ONCOL, V35, P2079, DOI DOI 10.1200/JC0.2017.35.15_SUPPL.TPS2079
   ALLISON SJ, 2020, NAT REV NEPHROL, V16, P2
   Asghar U, 2015, NAT REV DRUG DISCOV, V14, P130, DOI 10.1038/nrd4504
   Barnholtz-Sloan JS, 2004, J CLIN ONCOL, V22, P2865, DOI 10.1200/JCO.2004.12.149
   Baughn LB, 2006, CANCER RES, V66, P7661, DOI 10.1158/0008-5472.CAN-06-1098
   Bhagwat SV, 2020, MOL CANCER THER, V19, P325, DOI 10.1158/1535-7163.MCT-19-0183
   Burkhart DL, 2008, NAT REV CANCER, V8, P671, DOI 10.1038/nrc2399
   Chen P, 2016, MOL CANCER THER, V15, P2273, DOI 10.1158/1535-7163.MCT-16-0300
   Chen SJ, 2017, PHOTON-WORKING SWITCHES, P37, DOI 10.1007/978-4-431-56544-4_2
   Chen X, 2019, J CANCER, V10, P6608, DOI 10.7150/jca.33079
   Chin L, 2008, NATURE, V455, P1061, DOI 10.1038/nature07385
   Cohen MH, 2005, CLIN CANCER RES, V11, P6767, DOI 10.1158/1078-0432.CCR-05-0722
   de Groot AF, 2017, CANCER TREAT REV, V60, P130, DOI 10.1016/j.ctrv.2017.09.003
   DeMichele A, 2015, CLIN CANCER RES, V21, P995, DOI 10.1158/1078-0432.CCR-14-2258
   Dempsey J., 2017, CDK4 6 INHIBITOR ABE
   Dempsey J.A., 2013, ABSTRACT LB 122 LY28
   Deng JH, 2018, CANCER DISCOV, V8, P216, DOI 10.1158/2159-8290.CD-17-0915
   Dickler MN, 2017, CLIN CANCER RES, V23, P5218, DOI 10.1158/1078-0432.CCR-17-0754
   Dickler MN, 2016, J CLIN ONCOL, V34, DOI 10.1200/JCO.2016.34.15_suppl.510
   Du W, 2009, CURR DRUG TARGETS, V10, P581, DOI 10.2174/138945009788680392
   Duso BA, 2019, EXPERT REV PRECIS ME, V4, P129, DOI 10.1080/23808993.2019.1604136
   Figura NB, 2019, J NEURO-ONCOL, V144, P583, DOI 10.1007/s11060-019-03260-6
   Finn RS, 2016, BREAST CANCER RES, V18, DOI 10.1186/s13058-015-0661-5
   Gelbert LM, 2014, INVEST NEW DRUG, V32, P825, DOI 10.1007/s10637-014-0120-7
   Goel S, 2017, NATURE, V548, P471, DOI 10.1038/nature23465
   Goel S, 2016, CANCER CELL, V29, P255, DOI 10.1016/j.ccell.2016.02.006
   Goetz MP, 2017, J CLIN ONCOL, V35, P3638, DOI 10.1200/JCO.2017.75.6155
   Goldman JW, 2016, CLIN LUNG CANCER, V17, P80, DOI 10.1016/j.cllc.2015.08.003
   Goldman JW, 2017, J CLIN ONCOL, V35, DOI 10.1200/JCO.2017.35.15_suppl.e20525
   Gong XQ, 2017, CANCER CELL, V32, P761, DOI 10.1016/j.ccell.2017.11.006
   Gopalan Priya K, 2018, Oncotarget, V9, P37352, DOI 10.18632/oncotarget.26424
   Hafner M, 2019, CELL CHEM BIOL, V26, P1067, DOI 10.1016/j.chembiol.2019.05.005
   Hamilton E, 2016, CANCER TREAT REV, V45, P129, DOI 10.1016/j.ctrv.2016.03.002
   Hanahan D, 2011, CELL, V144, P646, DOI 10.1016/j.cell.2011.02.013
   Hu MG, 2011, BLOOD, V117, P6120, DOI 10.1182/blood-2010-08-300517
   Hu MG, 2009, CANCER RES, V69, P810, DOI 10.1158/0008-5472.CAN-08-2473
   Ingham M, 2017, J CLIN ONCOL, V35, P2949, DOI 10.1200/JCO.2016.69.0032
   Iriyama N, 2018, LEUKEMIA LYMPHOMA, V59, P1439, DOI 10.1080/10428194.2017.1376741
   Johnston S, 2019, NPJ BREAST CANCER, V5, DOI 10.1038/s41523-018-0097-z
   Joshi I, 2009, BLOOD, V113, P1689, DOI 10.1182/blood-2008-03-147967
   Karamboulas C, 2018, CELL REP, V25, P1318, DOI 10.1016/j.celrep.2018.10.004
   KIM ES, 2015, J CLIN ONCOL S, V33
   Kim Sunkyu, 2018, Oncotarget, V9, P35226, DOI 10.18632/oncotarget.26215
   Klein ME, 2018, CANCER CELL, V34, P9, DOI 10.1016/j.ccell.2018.03.023
   Knudsen ES, 2017, ONCOTARGET, V8, P43678, DOI 10.18632/oncotarget.18435
   Knudsen ES, 2017, TRENDS CANCER, V3, P39, DOI 10.1016/j.trecan.2016.11.006
   Knudsen ES, 2010, CLIN CANCER RES, V16, P1094, DOI 10.1158/1078-0432.CCR-09-0787
   Kosovec JE, 2017, ONCOTARGET, V8, P100421, DOI 10.18632/oncotarget.22244
   Ku BM, 2016, ONCOTARGET, V7, P14803, DOI 10.18632/oncotarget.7543
   Lee KA, 2019, FUTURE ONCOL, V15, P3309, DOI 10.2217/fon-2019-0169
   Li ZQ, 2018, CANCER CELL, V34, P893, DOI 10.1016/j.ccell.2018.11.006
   Logan JE, 2013, ANTICANCER RES, V33, P2997
   Mahalingam D, 2011, BRIT J CANCER, V105, P1563, DOI 10.1038/bjc.2011.426
   Malumbres M, 2016, CANCER CELL, V29, P243, DOI 10.1016/j.ccell.2016.02.016
   Malumbres M, 2014, GENOME BIOL, V15, DOI 10.1186/gb4184
   Marra A, 2019, NPJ BREAST CANCER, V5, DOI 10.1038/s41523-019-0121-y
   Martin M., 2018, ABSTRACT PD5 01 FINA
   Mazieres J, 2017, J THORAC ONCOL, V12, pS1076, DOI 10.1016/j.jtho.2016.11.1505
   Menu E, 2008, CANCER RES, V68, P5519, DOI 10.1158/0008-5472.CAN-07-6404
   Mullins J.N., 2018, SABCS, DOI [10.1158/1538-7445.SABCS18-P5-11-10, DOI 10.1158/1538-7445]
   Naz Sarwat, 2019, Oncotarget, V10, P1230, DOI 10.18632/oncotarget.26652
   Naz S, 2018, CLIN CANCER RES, V24, P3994, DOI 10.1158/1078-0432.CCR-17-3575
   Newlands ES, 1997, CANCER TREAT REV, V23, P35, DOI 10.1016/S0305-7372(97)90019-0
   Nicholson HE, 2019, FASEB J, V33
   O'Brien N, 2018, MOL CANCER THER, V17, P897, DOI 10.1158/1535-7163.MCT-17-0290
   O'Leary B, 2016, NAT REV CLIN ONCOL, V13, P417, DOI 10.1038/nrclinonc.2016.26
   O'Shaughnessy J, 2018, CANCER TREAT REV, V69, P204, DOI 10.1016/j.ctrv.2018.07.013
   Otto T, 2017, NAT REV CANCER, V17, P93, DOI 10.1038/nrc.2016.138
   Patel M, 2003, J NEURO-ONCOL, V61, P203, DOI 10.1023/A:1022592913323
   Patnaik A, 2016, CANCER DISCOV, V6, P740, DOI 10.1158/2159-8290.CD-16-0095
   Pernas S, 2018, THER ADV MED ONCOL, V10, DOI 10.1177/1758835918786451
   Petrelli F, 2019, BREAST CANCER RES TR, V174, P597, DOI 10.1007/s10549-019-05133-y
   Poratti M, 2019, EUR J MED CHEM, V172, P143, DOI 10.1016/j.ejmech.2019.03.064
   Preusser M, 2018, ESMO OPEN, V3, DOI 10.1136/esmoopen-2018-000368
   Puyol M, 2010, CANCER CELL, V18, P63, DOI 10.1016/j.ccr.2010.05.025
   Rao SS, 2009, CANCER RES, V69, P3060, DOI 10.1158/0008-5472.CAN-08-4295
   Raub TJ, 2015, DRUG METAB DISPOS, V43, P1360, DOI 10.1124/dmd.114.062745
   Robertson JFR, 2016, LANCET, V388, P2997, DOI 10.1016/S0140-6736(16)32389-3
   Roman M, 2018, MOL CANCER, V17, DOI 10.1186/s12943-018-0789-x
   Roskoski R, 2019, PHARMACOL RES, V139, P471, DOI 10.1016/j.phrs.2018.11.035
   Rossi V, 2019, CANCERS, V11, DOI 10.3390/cancers11111661
   Sanz-Garcia E, 2017, ANN ONCOL, V28, P2648, DOI 10.1093/annonc/mdx401
   Scagliotti G.V., 2018, ASCO
   Schaer DA, 2018, CELL REP, V22, P2978, DOI 10.1016/j.celrep.2018.02.053
   Schettini F, 2018, FRONT ONCOL, V8, DOI 10.3389/fonc.2018.00608
   Schoninger SF, 2020, MOL CANCER THER, V19, P3, DOI 10.1158/1535-7163.MCT-19-0253
   Shapiro GI, 2017, CANCER CELL, V32, P721, DOI 10.1016/j.ccell.2017.11.013
   Sherr CJ, 2016, CANCER DISCOV, V6, P353, DOI 10.1158/2159-8290.CD-15-0894
   Sherr CJ, 1999, GENE DEV, V13, P1501, DOI 10.1101/gad.13.12.1501
   Sledge GW, 2017, J CLIN ONCOL, V35, P2875, DOI 10.1200/JCO.2017.73.7585
   Small JS, 2015, CANCER RES, V75, DOI 10.1158/1538-7445.AM2015-5323
   Small J, 2017, ONCOTARGET, V8, P95116, DOI 10.18632/oncotarget.19618
   Sobhani N, 2019, CELLS-BASEL, V8, DOI 10.3390/cells8040321
   Spring L., 2017, ASCO
   Teh JLF, 2019, CLIN CANCER RES, V25, P921, DOI 10.1158/1078-0432.CCR-18-1967
   Tolaney SM, 2016, ANN ONCOL, V27, P1
   Tolaney SMBM, 2015, ASCO MEETING ABSTRAC, V33, P522, DOI DOI 10.1200/JC0.2015.33.15_SUPPL.522
   Torres-Guzman R, 2017, ONCOTARGET, V8, P69493, DOI 10.18632/oncotarget.17778
   van Ommen-Nijhof A, 2018, BMC CANCER, V18, DOI 10.1186/s12885-018-4978-1
   VanArsdale T, 2015, CLIN CANCER RES, V21, P2905, DOI 10.1158/1078-0432.CCR-14-0816
   Vidula N, 2016, CLIN BREAST CANCER, V16, P8, DOI 10.1016/j.clbc.2015.07.005
   Wu W., 2017, COMBINATION NOVEL ER
   Yadav V, 2015, PHARMACOL THERAPEUT, V149, P139, DOI 10.1016/j.pharmthera.2014.12.003
   Yang C, 2017, ONCOGENE, V36, P2255, DOI 10.1038/onc.2016.379
   Yu QY, 2006, CANCER CELL, V9, P23, DOI 10.1016/j.ccr.2005.12.012
   Zatyka M, 2002, CANCER RES, V62, P3803
   Zhang JF, 2018, NATURE, V553, P91, DOI 10.1038/nature25015
   Zwijsen RML, 1997, CELL, V88, P405, DOI 10.1016/S0092-8674(00)81879-6
NR 110
TC 25
Z9 26
U1 7
U2 34
PU ACADEMIC PRESS LTD- ELSEVIER SCIENCE LTD
PI LONDON
PA 24-28 OVAL RD, LONDON NW1 7DX, ENGLAND
SN 1043-6618
J9 PHARMACOL RES
JI Pharmacol. Res.
PD JUN
PY 2020
VL 156
AR 104686
DI 10.1016/j.phrs.2020.104686
PG 17
WC Pharmacology & Pharmacy
WE Science Citation Index Expanded (SCI-EXPANDED)
SC Pharmacology & Pharmacy
GA LP3UP
UT WOS:000534244400005
PM 32068118
DA 2022-07-31
ER

PT J
AU Choo, JRE
   Lee, SC
AF Choo, Joan Rou-En
   Lee, Soo-Chin
TI CDK4-6 inhibitors in breast cancer: current status and future
   development
SO EXPERT OPINION ON DRUG METABOLISM & TOXICOLOGY
LA English
DT Review
DE Abemaciclib; breast cancer; CDK4/6 inhibitors; cell cycle inhibitors;
   hormone receptor positive; palbociclib; ribociclib
ID DEPENDENT KINASE 4/6; RIBOCICLIB PLUS LETROZOLE; PHASE-I TRIAL;
   ACQUIRED-RESISTANCE; ANTITUMOR-ACTIVITY; CDK6 INHIBITOR; DOUBLE-BLIND;
   PALBOCICLIB; COMBINATION; FULVESTRANT
AB Introduction: Aberrant cellular proliferation due to dysregulation of the cyclin-dependent kinase (CDK) retinoblastoma (Rb)-pathway occurs in several cancers. Selective inhibition of CDK4/6 is an attractive target particularly in hormone-receptor positive (HR+) metastatic breast cancer (MBC), where it has transformed the treatment of these cancers in recent years. Three CDK4/6 inhibitors, palbociclib, ribociclib, and abemaciclib, have been approved for the treatment of HR+, HER2 negative (HER2-) MBC.
   Areas covered: We reviewed and compared the pharmacology, clinical efficacy, and toxicity profiles of the three CDK4/6 inhibitors and discussed several challenges in the use of these drugs, particularly in identifying biomarkers, optimizing dosing strategies, and finding best combinations with other therapies.
   Expert opinion: All three CDK4/6 inhibitors have shown remarkable efficacy when added to endocrine therapy in the treatment of HR+/HER2- MBC with consistent improvements in progression-free survival across all phase III trials. As efficacy appears similar between the drugs, differences in toxicities, dosing schedule, and monitoring requirements may influence the choice of CDK4/6 inhibitor. There is a paucity of predictive biomarkers that have been identified thus far, but a few promising biomarkers have been studied in the preclinical setting and results of ongoing clinical studies are awaited to validate their utility.
C1 [Choo, Joan Rou-En; Lee, Soo-Chin] Natl Univ Hlth Syst, Natl Univ Canc Inst, Dept Haematol Oncol, Level 7,Tower Blockm,1E Kent Ridge Rd, Singapore 119228, Singapore.
   [Lee, Soo-Chin] Canc Sci Inst, Singapore, Singapore.
RP Lee, SC (通讯作者)，Natl Univ Hlth Syst, Natl Univ Canc Inst, Dept Haematol Oncol, Level 7,Tower Blockm,1E Kent Ridge Rd, Singapore 119228, Singapore.
EM csilsc@nus.edu.sg
RI Lee, Soo Chin/S-9111-2016
OI Lee, Soo Chin/0000-0002-5835-6419
CR Abdelhady AM, 2018, CANC RES S, V78
   [Anonymous], 2018, PFIZER ANN OV SURV R
   Baughn LB, 2006, CANCER RES, V66, P7661, DOI 10.1158/0008-5472.CAN-06-1098
   Bekaii-Saab TS, 2018, J CLIN ONCOL, V36, DOI 10.1200/JCO.2018.36.15_suppl.4110
   Bose P, 2013, EXPERT OPIN INV DRUG, V22, P723, DOI 10.1517/13543784.2013.789859
   Chen P, 2016, MOL CANCER THER, V15, P2273, DOI 10.1158/1535-7163.MCT-16-0300
   Clifton K, 2018, CANC RES S, V78
   Conte P, 2017, BREAST, V32, pS70, DOI 10.1016/S0960-9776(17)30236-9
   Cristofanilli M, 2016, LANCET ONCOL, V17, P425, DOI 10.1016/S1470-2045(15)00613-0
   de Leeuw R, 2018, CLIN CANCER RES, V24, P4201, DOI 10.1158/1078-0432.CCR-18-0410
   Dean JL, 2012, CELL CYCLE, V11, P2756, DOI 10.4161/cc.21195
   DeMichele A, 2015, CLIN CANCER RES, V21, P995, DOI 10.1158/1078-0432.CCR-14-2258
   Dhuria SV, 2015, J CLIN ONCOL, V33, DOI 10.1200/jco.2015.33.15_suppl.e13577
   Dickler MN, 2017, CLIN CANCER RES, V23, P5218, DOI 10.1158/1078-0432.CCR-17-0754
   FDA, FULL PRESCR INF AB 2
   FDA, FULL PRESCR INF RIB
   FDA, FULL PRESCR INF PALB
   Finn R, 2016, ANN ONCOL, V27, DOI 10.1093/annonc/mdw435.5
   Finn RS, 2017, J CLIN ONCOL, V35, DOI 10.1200/JCO.2017.35.15_suppl.1001
   Finn RS, 2016, NEW ENGL J MED, V375, P1925, DOI 10.1056/NEJMoa1607303
   Finn RS, 2015, LANCET ONCOL, V16, P25, DOI 10.1016/S1470-2045(14)71159-3
   Finn RS, 2009, BREAST CANCER RES, V11, DOI 10.1186/bcr2419
   Flaherty KT, 2012, CLIN CANCER RES, V18, P568, DOI 10.1158/1078-0432.CCR-11-0509
   Fornier MN, 2007, CLIN CANCER RES, V13, P5841, DOI 10.1158/1078-0432.CCR-07-1218
   Fry DW, 2004, MOL CANCER THER, V3, P1427
   GAO J, 2018, J CLIN ONCOL S, V36
   Gelbert LM, 2014, INVEST NEW DRUG, V32, P825, DOI 10.1007/s10637-014-0120-7
   Goel S, 2017, NATURE, V548, P471, DOI 10.1038/nature23465
   Goetz MP, 2017, J CLIN ONCOL, V35, P3638, DOI 10.1200/JCO.2017.75.6155
   Gong XQ, 2017, CANCER CELL, V32, P761, DOI 10.1016/j.ccell.2017.11.006
   Hall M, 1996, ADV CANCER RES, V68, P67, DOI 10.1016/S0065-230X(08)60352-8
   Harbeck N, 2016, ANN ONCOL, V27, P1047, DOI 10.1093/annonc/mdw139
   Herrera-Abreu MT, 2016, CANCER RES, V76, P2301, DOI 10.1158/0008-5472.CAN-15-0728
   Hoffman JT, 2016, CANC RES S, V76, pLB
   Hoffman JT, 2015, CANCER RES, V75, DOI 10.1158/1538-7445.AM2015-4515
   Hortobagyi GN, 2018, ANN ONCOL, V29, P1541, DOI 10.1093/annonc/mdy155
   Hortobagyi GN, 2016, NEW ENGL J MED, V375, P1738, DOI 10.1056/NEJMoa1609709
   Hu WY, 2016, CLIN CANCER RES, V22, P2000, DOI 10.1158/1078-0432.CCR-15-1421
   Infante JR, 2016, CLIN CANCER RES, V22, P5696, DOI 10.1158/1078-0432.CCR-16-1248
   Iwata H, 2017, J GLOB ONCOL, V3, P289, DOI 10.1200/JGO.2016.008318
   Kalra S, 2017, EUR J MED CHEM, V142, P424, DOI 10.1016/j.ejmech.2017.08.071
   KAUFMAN PA, 2018, J CLIN ONCOL S, V36
   Kim S, 2013, MOL CANCER THER, V12, DOI [10.1158/1535-7163.TARG-13- PR02, DOI 10.1158/1535-7163.TARG-13-PR02]
   Kulanthaivel P, 2016, CANCER RES, V76, DOI 10.1158/1538-7445.AM2016-CT153
   Li NX, 2017, EXPERT OPIN PHARMACO, V18, P1167, DOI 10.1080/14656566.2017.1351947
   Malorni L, 2018, ANN ONCOL, V29, P1748, DOI 10.1093/annonc/mdy214
   Marzec M, 2006, BLOOD, V108, P1744, DOI 10.1182/blood-2006-04-016634
   Neven P, 2018, J CLIN ONCOL, V36, DOI 10.1200/JCO.2018.36.15_suppl.1002
   O'Brien NA, 2014, CANCER RES, V74, DOI 10.1158/1538-7445.AM2014-4756
   O'Shaughnessy J, 2018, BREAST CANCER RES TR, V168, P127, DOI 10.1007/s10549-017-4518-8
   Patnaik A, 2016, CANCER DISCOV, V6, P740, DOI 10.1158/2159-8290.CD-16-0095
   Rader J, 2013, CLIN CANCER RES, V19, P6173, DOI 10.1158/1078-0432.CCR-13-1675
   Robertson JFR, 2016, LANCET, V388, P2997, DOI 10.1016/S0140-6736(16)32389-3
   Ruiz-Garcia A, 2017, CANCER CHEMOTH PHARM, V79, P527, DOI 10.1007/s00280-017-3246-4
   Sausville EA, 2001, J CLIN ONCOL, V19, P2319, DOI 10.1200/JCO.2001.19.8.2319
   Sedlacek HH, 1996, INT J ONCOL, V9, P1143, DOI 10.3892/ijo.9.6.1143
   Slamon DJ, 2018, J CLIN ONCOL, V36, P2465, DOI 10.1200/JCO.2018.78.9909
   Sledge GW, 2017, J CLIN ONCOL, V35, P2875, DOI 10.1200/JCO.2017.73.7585
   Sonke GS, 2018, BREAST CANCER RES TR, V167, P659, DOI 10.1007/s10549-017-4523-y
   Sullivan RJ, 2015, MOL CANCER THER, V14
   Sun W, 2017, CLIN PHARM DRUG DEV, V6, P614, DOI 10.1002/cpdd.356
   Tan AR, 2004, CLIN CANCER RES, V10, P5038, DOI 10.1158/1078-0432.CCR-04-0025
   Tate SC, 2014, CLIN CANCER RES, V20, P3763, DOI 10.1158/1078-0432.CCR-13-2846
   TOLANEY S, 2017, CANC RES S, V77, DOI DOI 10.1158/1538-7445.SABCS16-P6-15-01
   TOLANEY SM, 2018, J CLIN ONCOL S, V36
   Toogood PL, 2005, J MED CHEM, V48, P2388, DOI 10.1021/jm049354h
   Tripathy D, 2018, LANCET ONCOL, V19, P904, DOI 10.1016/S1470-2045(18)30292-4
   Turner K, 2016, CANCER RES, V76, DOI 10.1158/1538-7445.AM2016-CT152
   Turner NC, 2018, J CLIN ONCOL, V36, DOI 10.1200/JCO.2018.36.15_suppl.1001
   Turner NC, 2015, NEW ENGL J MED, V373, P209, DOI 10.1056/NEJMoa1505270
   VanderWel SN, 2005, J MED CHEM, V48, P2371, DOI 10.1021/jm049355+
   Verma S, 2017, P AM SOC CLIN ON S15, V35, P1020, DOI DOI 10.1200/JC0.2017.35.15_
   Verma S, 2016, ONCOLOGIST, V21, P1165, DOI 10.1634/theoncologist.2016-0097
   Vijayaraghavan S, 2017, NAT COMMUN, V8, DOI 10.1038/ncomms15916
   Vora SR, 2014, CANCER CELL, V26, P136, DOI 10.1016/j.ccr.2014.05.020
   Wang L, 2007, BLOOD, V110, P2075, DOI 10.1182/blood-2007-02-071266
   Xu HX, 2017, J HEMATOL ONCOL, V10, DOI 10.1186/s13045-017-0467-2
   Yap YS, 2018, CANCER RES, V78, DOI 10.1158/1538-7445.SABCS17-P5-21-28
   Yap YS, 2016, ANN ONCOL S9, V27
   Zhang YX, 2014, MOL CANCER THER, V13, P2184, DOI 10.1158/1535-7163.MCT-14-0387
NR 80
TC 17
Z9 19
U1 0
U2 12
PU TAYLOR & FRANCIS LTD
PI ABINGDON
PA 2-4 PARK SQUARE, MILTON PARK, ABINGDON OR14 4RN, OXON, ENGLAND
SN 1742-5255
EI 1744-7607
J9 EXPERT OPIN DRUG MET
JI Expert Opin. Drug Metab. Toxicol.
PY 2018
VL 14
IS 11
BP 1123
EP 1138
DI 10.1080/17425255.2018.1541347
PG 16
WC Biochemistry & Molecular Biology; Pharmacology & Pharmacy; Toxicology
WE Science Citation Index Expanded (SCI-EXPANDED)
SC Biochemistry & Molecular Biology; Pharmacology & Pharmacy; Toxicology
GA HE5EY
UT WOS:000453397600002
PM 30360668
DA 2022-07-31
ER

PT J
AU Scheidemann, ER
   Shajahan-Haq, AN
AF Scheidemann, Erin R.
   Shajahan-Haq, Ayesha N.
TI Resistance to CDK4/6 Inhibitors in Estrogen Receptor-Positive Breast
   Cancer
SO INTERNATIONAL JOURNAL OF MOLECULAR SCIENCES
LA English
DT Review
DE ER plus breast cancer; antiestrogens; CDK4; CDK4/6 inhibitor;
   palbociclib; ribociclib; abemaciclib
ID KINASE 4/6 INHIBITOR; CELL-CYCLE CONTROL; ENDOCRINE THERAPY; PHASE-I;
   PLUS FULVESTRANT; OPEN-LABEL; PD 0332991; PALBOCICLIB; ABEMACICLIB;
   COMBINATION
AB Estrogen receptor-positive (ER+) breast cancer is the most common form of breast cancer. Antiestrogens were the first therapy aimed at treating this subtype, but resistance to these warranted the development of a new treatment option. CDK4/6 inhibitors address this problem by halting cell cycle progression in ER+ cells, and have proven to be successful in the clinic. Unfortunately, both intrinsic and acquired resistance to CDK4/6 inhibitors are common. Numerous mechanisms of how resistance occurs have been identified to date, including the activation of prominent growth signaling pathways, the loss of tumor-suppressive genes, and noncanonical cell cycle function. Many of these have been successfully targeted and demonstrate the ability to overcome resistance to CDK4/6 inhibitors in preclinical and clinical trials. Future studies should focus on the development of biomarkers so that patients likely to be resistant to CDK4/6 inhibition can initially be given alternative methods of treatment.
C1 [Scheidemann, Erin R.; Shajahan-Haq, Ayesha N.] Georgetown Univ, Med Ctr, Lombardi Comprehens Canc Ctr, Dept Oncol, Washington, DC 20057 USA.
RP Shajahan-Haq, AN (通讯作者)，Georgetown Univ, Med Ctr, Lombardi Comprehens Canc Ctr, Dept Oncol, Washington, DC 20057 USA.
EM ers112@georgetown.edu; ans33@georgetown.edu
OI Shajahan-Haq, Ayesha/0000-0001-7616-320X
FU Public Health Service [R01-CA201092 t]
FX This research was supported by Public Health Service grant R01-CA201092
   to ASH.
CR Abramson Cancer Center of the University of Pennsylvania, PHAS 2 TRIAL AV HYDR
   Acquaviva C, 2004, NAT CELL BIOL, V6, P892, DOI 10.1038/ncb1167
   Alsaab HO, 2017, FRONT PHARMACOL, V8, DOI 10.3389/fphar.2017.00561
   Bardia A, 2021, CLIN CANCER RES, V27, P4177, DOI 10.1158/1078-0432.CCR-20-2114
   Barnum KJ, 2014, METHODS MOL BIOL, V1170, P29, DOI 10.1007/978-1-4939-0888-2_2
   Beaver JA, 2015, CLIN CANCER RES, V21, P4760, DOI 10.1158/1078-0432.CCR-15-1185
   Braal CL, 2021, DRUGS, V81, P317, DOI 10.1007/s40265-020-01461-2
   Cheer SM, 2005, DRUGS, V65, P2639, DOI 10.2165/00003495-200565180-00011
   Chittaranjan S, 2014, CLIN CANCER RES, V20, P3159, DOI 10.1158/1078-0432.CCR-13-2060
   Ciriello G, 2015, CELL, V163, P506, DOI 10.1016/j.cell.2015.09.033
   Clark AS, 2019, CLIN CANCER RES, V25, P2072, DOI 10.1158/1078-0432.CCR-18-0790
   Cook MM, 2021, ONCOLOGIST, V26, P101, DOI 10.1002/onco.13609
   Corona SP, 2018, DRUG DES DEV THER, V12, P321, DOI 10.2147/DDDT.S137783
   Cristofanilli M, 2016, LANCET ONCOL, V17, P425, DOI 10.1016/S1470-2045(15)00613-0
   Dai SY, 2019, CELLS-BASEL, V8, DOI 10.3390/cells8060614
   Dean JL, 2012, CELL CYCLE, V11, P2756, DOI 10.4161/cc.21195
   Deng JH, 2018, CANCER DISCOV, V8, P216, DOI 10.1158/2159-8290.CD-17-0915
   Dhakal A, 2020, BREAST CANCER-BASIC, V14, DOI 10.1177/1178223420944864
   Dickler MN, 2017, CLIN CANCER RES, V23, P5218, DOI 10.1158/1078-0432.CCR-17-0754
   Fallah Y, 2021, FRONT ONCOL, V11, DOI 10.3389/fonc.2021.681530
   Fassl A, 2020, SCI ADV, V6, DOI 10.1126/sciadv.abb2210
   Finn RS, 2016, NEW ENGL J MED, V375, P1925, DOI 10.1056/NEJMoa1607303
   Finn RS, 2015, LANCET ONCOL, V16, P25, DOI 10.1016/S1470-2045(14)71159-3
   Flaherty KT, 2012, CLIN CANCER RES, V18, P568, DOI 10.1158/1078-0432.CCR-11-0509
   Formisano L, 2019, NAT COMMUN, V10, DOI 10.1038/s41467-019-09068-2
   Gao A, 2018, NAT COMMUN, V9, DOI 10.1038/s41467-018-06309-8
   Giridhar KV, 2019, CANCER RES, V79, DOI 10.1158/1538-7445.SABCS18-P6-18-09
   Goel S, 2017, NATURE, V548, P471, DOI 10.1038/nature23465
   Goetz MP, 2017, J CLIN ONCOL, V35, P3638, DOI 10.1200/JCO.2017.75.6155
   Green JL, 2019, MOL CANCER THER, V18, P771, DOI 10.1158/1535-7163.MCT-18-0755
   Guarducci C, 2019, CANCER RES, V79, DOI 10.1158/1538-7445.SABCS18-PD7-12
   Guarducci C, 2018, NPJ BREAST CANCER, V4, DOI 10.1038/s41523-018-0092-4
   Gul A, 2018, AM J CANCER RES, V8, P2359
   Hall CR, 2019, CANCER RES, V79, DOI 10.1158/1538-7445.AM2019-4414
   Hamilton E, 2021, CLIN BREAST CANCER, V21, P181, DOI 10.1016/j.clbc.2020.09.011
   Hansen S., 2015, MOL CANCER THER, V14, pC198, DOI DOI 10.1158/1535-7163.TARG-15-C198
   Haricharan S, 2017, CANCER DISCOV, V7, P1168, DOI 10.1158/2159-8290.CD-16-1179
   Haupt Y, 1997, NATURE, V387, P296, DOI 10.1038/387296a0
   Herrera-Abreu MT, 2016, CANCER RES, V76, P2301, DOI 10.1158/0008-5472.CAN-15-0728
   Hortobagyi GN, 2016, NEW ENGL J MED, V375, P1738, DOI 10.1056/NEJMoa1609709
   Huang W., 2021, TRANSL BREAST CANC R, V2, P12, DOI [10.21037/tbcr-20-52, DOI 10.21037/TBCR-20-52]
   Infante JR, 2016, CLIN CANCER RES, V22, P5696, DOI 10.1158/1078-0432.CCR-16-1248
   Iolascon A, 1998, PEDIATR RES, V43, P139, DOI 10.1203/00006450-199801000-00021
   Jansen VM, 2017, CANCER RES, V77, P2488, DOI 10.1158/0008-5472.CAN-16-2653
   Klein ME, 2018, ONCOGENE, V37, P5066, DOI 10.1038/s41388-018-0332-y
   Klein ME, 2018, CANCER CELL, V34, P9, DOI 10.1016/j.ccell.2018.03.023
   Knudsen ES, 2017, TRENDS CANCER, V3, P39, DOI 10.1016/j.trecan.2016.11.006
   Kong T, 2019, MOL CANCER THER, V18, P2158, DOI 10.1158/1535-7163.MCT-19-0162
   Lanceta L, 2020, GENES-BASEL, V11, DOI 10.3390/genes11040467
   Langerak P, 2011, PHILOS T R SOC B, V366, P3562, DOI 10.1098/rstb.2011.0070
   Laroche-Clary A, 2017, J HEMATOL ONCOL, V10, DOI 10.1186/s13045-017-0482-3
   Lenihan C., 2016, CANCER RES, V76
   Li ZQ, 2018, CANCER CELL, V34, P893, DOI 10.1016/j.ccell.2018.11.006
   Lim E, 2012, ONCOLOGY-NY, V26, P688
   Liu PY, 2019, ACTA PHARM SIN B, V9, P871, DOI 10.1016/j.apsb.2019.03.002
   Luangdilok S, 2019, TRANSL LUNG CANCER R, V8, P959, DOI 10.21037/tlcr.2019.12.01
   Lynce F, 2021, CANCER-AM CANCER SOC, V127, P3622, DOI 10.1002/cncr.33620
   Ma CX, 2017, CLIN CANCER RES, V23, P4055, DOI 10.1158/1078-0432.CCR-16-3206
   Malorni L, 2018, ANN ONCOL, V29, P1748, DOI 10.1093/annonc/mdy214
   Malorni L, 2016, ONCOTARGET, V7, P68012, DOI 10.18632/oncotarget.12010
   Martin LA, 2017, CANCER RES, V77, DOI 10.1158/1538-7445.SABCS16-P3-03-09
   Mayer E., PALBOCICLIB CDK ENDO
   Mayer I.A, 2021, CANCER RES
   Mayer I.A., BRE 17107 PHASE IB 2
   Michaloglou C, 2018, MOL CANCER THER, V17, P908, DOI 10.1158/1535-7163.MCT-17-0537
   Momenimovahed Z, 2019, BREAST CANCER-TARGET, V11, P151, DOI 10.2147/BCTT.S176070
   O'Brien NA, 2020, BREAST CANCER RES, V22, DOI 10.1186/s13058-020-01320-8
   O'Leary B, 2018, CANCER DISCOV, V8, P1390, DOI 10.1158/2159-8290.CD-18-0264
   Oshi M, 2020, INT J MOL SCI, V21, DOI 10.3390/ijms21082921
   Pancholi S, 2020, ONCOGENE, V39, P4781, DOI 10.1038/s41388-020-1284-6
   Pandey K, 2020, CANCERS, V12, DOI 10.3390/cancers12123566
   Pandey K, 2019, INT J CANCER, V145, P1179, DOI 10.1002/ijc.32020
   Patnaik A, 2016, CANCER DISCOV, V6, P740, DOI 10.1158/2159-8290.CD-16-0095
   Peng ZZ, 2021, ONCOL LETT, V21, DOI 10.3892/ol.2021.12659
   Petrossian Karineh, 2018, Oncotarget, V9, P27736, DOI 10.18632/oncotarget.25552
   Portman N, 2020, BREAST CANCER RES, V22, DOI 10.1186/s13058-020-01318-2
   Portman N, 2019, ENDOCR-RELAT CANCER, V26, pR15, DOI 10.1530/ERC-18-0317
   Raimondi L, 2021, CANCERS, V13, DOI 10.3390/cancers13081928
   Raspe E, 2017, EMBO MOL MED, V9, P1052, DOI 10.15252/emmm.201607084
   Rossi L, 2019, BREAST CANCER RES, V21, DOI 10.1186/s13058-019-1149-5
   Rugo H.S., 2021, CANCER RES, V81, pD2
   Rugo HS, 2021, LANCET ONCOL, V22, P489, DOI 10.1016/S1470-2045(21)00034-6
   Sava GP, 2020, CANCER METAST REV, V39, P805, DOI 10.1007/s10555-020-09885-8
   Schwartz GK, 2011, BRIT J CANCER, V104, P1862, DOI 10.1038/bjc.2011.177
   Shah M, 2018, ONCOLOGY-NY, V32, P216
   Silvestri M, 2021, DRUG SAFETY, V44, P725, DOI 10.1007/s40264-021-01071-1
   Slamon DJ, 2021, ANN ONCOL, V32, P1015, DOI 10.1016/j.annonc.2021.05.353
   Sledge GW, 2017, J CLIN ONCOL, V35, P2875, DOI 10.1200/JCO.2017.73.7585
   Song G, 2005, J CELL MOL MED, V9, P59, DOI 10.1111/j.1582-4934.2005.tb00337.x
   Tan EP, 2017, BIOCHEM SOC T, V45, P313, DOI 10.1042/BST20160145
   Tolaney SM, 2020, LANCET ONCOL, V21, P763, DOI 10.1016/S1470-2045(20)30112-1
   Tripathy D, 2018, LANCET ONCOL, V19, P904, DOI 10.1016/S1470-2045(18)30292-4
   Turner NC, 2019, J CLIN ONCOL, V37, P1169, DOI 10.1200/JCO.18.00925
   Turner NC, 2015, NEW ENGL J MED, V373, P209, DOI 10.1056/NEJMoa1505270
   van Ommen-Nijhof A, 2018, BMC CANCER, V18, DOI 10.1186/s12885-018-4978-1
   Vijayaraghavan S, 2017, NAT COMMUN, V8, DOI 10.1038/ncomms15916
   Vilgelm AE, 2019, SCI TRANSL MED, V11, DOI 10.1126/scitranslmed.aav7171
   Vora SR, 2014, CANCER CELL, V26, P136, DOI 10.1016/j.ccr.2014.05.020
   Witkiewicz AK, 2012, CLIN CANCER RES, V18, P5110, DOI 10.1158/1078-0432.CCR-12-0903
   Xu XQ, 2021, ACTA PHARMACOL SIN, V42, P171, DOI 10.1038/s41401-020-0416-4
   Yang C, 2017, ONCOGENE, V36, P2255, DOI 10.1038/onc.2016.379
   Zhong SS, 2019, ONCOTARGETS THER, V12, P2137, DOI 10.2147/OTT.S195655
NR 102
TC 1
Z9 1
U1 3
U2 6
PU MDPI
PI BASEL
PA ST ALBAN-ANLAGE 66, CH-4052 BASEL, SWITZERLAND
EI 1422-0067
J9 INT J MOL SCI
JI Int. J. Mol. Sci.
PD NOV
PY 2021
VL 22
IS 22
AR 12292
DI 10.3390/ijms222212292
PG 28
WC Biochemistry & Molecular Biology; Chemistry, Multidisciplinary
WE Science Citation Index Expanded (SCI-EXPANDED)
SC Biochemistry & Molecular Biology; Chemistry
GA XJ9EC
UT WOS:000727080700001
PM 34830174
OA Green Published, gold
DA 2022-07-31
ER

PT J
AU Portman, N
   Alexandrou, S
   Carson, E
   Wang, SD
   Lim, E
   Caldon, CE
AF Portman, Neil
   Alexandrou, Sarah
   Carson, Emma
   Wang, Shudong
   Lim, Elgene
   Caldon, C. Elizabeth
TI Overcoming CDK4/6 inhibitor resistance in ER-positive breast cancer
SO ENDOCRINE-RELATED CANCER
LA English
DT Review
DE CDK4/6 inhibitors; estrogen receptor; breast cancer; endocrine therapy
ID CYCLIN-DEPENDENT KINASES; RB-PATHWAY DISRUPTION; HIGHLY POTENT;
   PHARMACOLOGICAL INHIBITION; PREDICTIVE BIOMARKER; ENDOCRINE RESISTANCE;
   AROMATASE INHIBITORS; ACQUIRED-RESISTANCE; THERAPEUTIC TARGET;
   ANTITUMOR-ACTIVITY
AB Three inhibitors of CDK4/6 kinases were recently FDA approved for use in combination with endocrine therapy, and they significantly increase the progression-free survival of patients with advanced estrogen receptor-positive (ER+) breast cancer in the first-line treatment setting. As the new standard of care in some countries, there is the clinical emergence of patients with breast cancer that is both CDK4/6 inhibitor and endocrine therapy resistant. The strategies to combat these cancers with resistance to multiple treatments are not yet defined and represent the next major clinical challenge in ER+ breast cancer. In this review, we discuss how the molecular landscape of endocrine therapy resistance may affect the response to CDK4/6 inhibitors, and how this intersects with biomarkers of intrinsic insensitivity. We identify the handful of pre-clinical models of acquired resistance to CDK4/6 inhibitors and discuss whether the molecular changes in these models are likely to be relevant or modified in the con text of endocrine therapy resistance. Finally, we consider the crucial question of how some of these changes are potentially amenable to therapy.
C1 [Portman, Neil; Alexandrou, Sarah; Carson, Emma; Lim, Elgene; Caldon, C. Elizabeth] Kinghorn Canc Ctr, Garvan Inst Med Res, Sydney, NSW, Australia.
   [Portman, Neil; Alexandrou, Sarah; Carson, Emma; Lim, Elgene; Caldon, C. Elizabeth] UNSW Sydney, St Vincents Clin Sch, Fac Med, Kensington, NSW, Australia.
   [Wang, Shudong] Univ South Australia, Canc Res Inst, Ctr Drug Discovery & Dev, Adelaide, SA, Australia.
RP Caldon, CE (通讯作者)，Kinghorn Canc Ctr, Garvan Inst Med Res, Sydney, NSW, Australia.; Caldon, CE (通讯作者)，UNSW Sydney, St Vincents Clin Sch, Fac Med, Kensington, NSW, Australia.
EM l.caldon@garvan.org.au
RI Lim, Elgene/AAS-7280-2020
OI Lim, Elgene/0000-0001-8065-8838; Portman, Neil/0000-0003-0248-0258;
   Wang, Shudong/0000-0001-6225-5525; Alexandrou,
   Sarah/0000-0003-1186-6507; Carson, Emma-Kate/0000-0001-9684-0247
FU Novartis Oncology; Bayer; National Breast Cancer Foundation; Love Your
   Sister
FX E L and N P receive research funding from Novartis Oncology and Bayer. E
   L and C E C are supported by the National Breast Cancer Foundation. E L
   is supported by the Love Your Sister.
CR Anders L, 2011, CANCER CELL, V20, P620, DOI 10.1016/j.ccr.2011.10.001
   Asghar U, 2015, NAT REV DRUG DISCOV, V14, P130, DOI 10.1038/nrd4504
   Bagegni N, 2017, BREAST CANCER RES, V19, DOI 10.1186/s13058-017-0913-7
   Baselga J, 2017, LANCET ONCOL, V18, P904, DOI 10.1016/S1470-2045(17)30376-5
   Baselga J, 2012, NEW ENGL J MED, V366, P520, DOI 10.1056/NEJMoa1109653
   Bollard J, 2017, GUT, V66, P1286, DOI 10.1136/gutjnl-2016-312268
   Burkhart DL, 2008, NAT REV CANCER, V8, P671, DOI 10.1038/nrc2399
   Caldon CE, 2012, MOL CANCER THER, V11, P1488, DOI 10.1158/1535-7163.MCT-11-0963
   Caldon CE, 2009, MOL CELL BIOL, V29, P4623, DOI 10.1128/MCB.00269-09
   Castellano D, 2016, ANN ONCOL, V27, pix1, DOI DOI 10.1093/ANNONC/MDW573.007
   Chen P, 2016, MOL CANCER THER, V15, P2273, DOI 10.1158/1535-7163.MCT-16-0300
   Chou A, 2018, GUT, V67, P2142, DOI 10.1136/gutjnl-2017-315144
   Ciriello G, 2015, CELL, V163, P506, DOI 10.1016/j.cell.2015.09.033
   Condorelli R, 2018, ANN ONCOL, V29, P640, DOI 10.1093/annonc/mdx784
   Cousins EM, 2018, MOL CANCER RES, V16, P333, DOI 10.1158/1541-7786.MCR-17-0468
   Cristofanilli M, 2016, LANCET ONCOL, V17, P425, DOI 10.1016/S1470-2045(15)00613-0
   Cruz MR, 2018, CANCER RES, V78, DOI [10.1158/1538-7445.SABCS17-PD4-05, DOI 10.1158/1538-7445.SABCS17-PD4-05]
   Dean JL, 2012, CELL CYCLE, V11, P2756, DOI 10.4161/cc.21195
   DeMichele A, 2015, CLIN CANCER RES, V21, P995, DOI 10.1158/1078-0432.CCR-14-2258
   Deng JH, 2018, CANCER DISCOV, V8, P216, DOI 10.1158/2159-8290.CD-17-0915
   Dhakal A, 2018, CLIN BREAST CANCER, V18, pE1401, DOI 10.1016/j.clbc.2018.04.015
   Dickler MN, 2017, CLIN CANCER RES, V23, P5218, DOI 10.1158/1078-0432.CCR-17-0754
   Doostan I, 2017, CLIN CANCER RES, V23, P7288, DOI 10.1158/1078-0432.CCR-17-1544
   Dowsett M, 2015, LANCET, V386, P1341, DOI 10.1016/S0140-6736(15)61074-1
   du Rusquec P, 2018, BREAST CANCER RES TR, V168, P559, DOI 10.1007/s10549-017-4623-8
   Elvin JA, 2017, ONCOLOGIST, V22, P416, DOI 10.1634/theoncologist.2016-0310
   Ertel A, 2010, CELL CYCLE, V9, P4153, DOI 10.4161/cc.9.20.13454
   FILMUS J, 1994, ONCOGENE, V9, P3627
   Finn RS, 2016, NEW ENGL J MED, V375, P1925, DOI 10.1056/NEJMoa1607303
   Finn RS, 2015, LANCET ONCOL, V16, P25, DOI 10.1016/S1470-2045(14)71159-3
   Finn RS, 2009, BREAST CANCER RES, V11, DOI 10.1186/bcr2419
   Formisano L, 2018, CANCER RES, V78, DOI 10.1158/1538-7445.SABCS17-GS6-05
   Francis AM, 2017, MOL CANCER THER, V16, P1751, DOI 10.1158/1535-7163.MCT-17-0040
   Franco J, 2014, ONCOTARGET, V5, P6512, DOI 10.18632/oncotarget.2270
   Fribbens C, 2016, J CLIN ONCOL, V34, P2961, DOI 10.1200/JCO.2016.67.3061
   Fry DW, 2004, MOL CANCER THER, V3, P1427
   Gelbert LM, 2014, INVEST NEW DRUG, V32, P825, DOI 10.1007/s10637-014-0120-7
   Goel S, 2017, NATURE, V548, P471, DOI 10.1038/nature23465
   Goetz MP, 2017, J CLIN ONCOL, V35, P3638, DOI 10.1200/JCO.2017.75.6155
   Gong XQ, 2017, CANCER CELL, V32, P761, DOI 10.1016/j.ccell.2017.11.006
   Guan XN, 2017, MOL CANCER RES, V15, P237, DOI 10.1158/1541-7786.MCR-16-0319
   Guerrero-Zotano AL, 2018, CLIN CANCER RES, V24, P2517, DOI 10.1158/1078-0432.CCR-17-2904
   Hanahan D, 2011, CELL, V144, P646, DOI 10.1016/j.cell.2011.02.013
   Haricharan S, 2017, CANCER DISCOV, V7, P1168, DOI 10.1158/2159-8290.CD-16-1179
   Herrera-Abreu MT, 2016, CANCER RES, V76, P2301, DOI 10.1158/0008-5472.CAN-15-0728
   Hortobagyi GN, 2018, ANN ONCOL, V29, P1541, DOI 10.1093/annonc/mdy155
   Hortobagyi GN, 2016, NEW ENGL J MED, V375, P1738, DOI 10.1056/NEJMoa1609709
   Hunt KK, 2017, CLIN CANCER RES, V23, P2991, DOI 10.1158/1078-0432.CCR-16-2217
   Infante JR, 2014, J CLIN ONCOL, V32, DOI 10.1200/jco.2014.32.15_suppl.2528
   Jansen VM, 2017, CANCER RES, V77, P2488, DOI 10.1158/0008-5472.CAN-16-2653
   Jeselsohn R, 2014, CLIN CANCER RES, V20, P1757, DOI 10.1158/1078-0432.CCR-13-2332
   Johnson SF, 2016, CELL REP, V17, P2367, DOI 10.1016/j.celrep.2016.10.077
   Kalra S, 2017, EUR J MED CHEM, V142, P424, DOI 10.1016/j.ejmech.2017.08.071
   Karakas C, 2016, AM J PATHOL, V186, P1900, DOI 10.1016/j.ajpath.2016.02.024
   Karasic TB, 2018, J CLIN ONCOL, V36, DOI 10.1200/JCO.2018.36.4_suppl.68
   Kassem L, 2018, BREAST CANCER-TOKYO, V25, P17, DOI 10.1007/s12282-017-0818-4
   KATO J, 1993, GENE DEV, V7, P331
   Kim WY, 2006, CELL, V127, P265, DOI 10.1016/j.cell.2006.10.003
   Knudsen ES, 2016, ONCOTARGET, V7, P69111, DOI 10.18632/oncotarget.11588
   Konecny GE, 2011, CLIN CANCER RES, V17, P1591, DOI 10.1158/1078-0432.CCR-10-2307
   Lapenna S, 2009, NAT REV DRUG DISCOV, V8, P547, DOI 10.1038/nrd2907
   Lenjisa JL, 2017, FUTURE MED CHEM, V9, P1939, DOI 10.4155/fmc-2017-0097
   Li YT, 2017, BIOORG MED CHEM LETT, V27, P3231, DOI 10.1016/j.bmcl.2017.06.041
   Malorni L, 2018, ANN ONCOL, V29, P1748, DOI 10.1093/annonc/mdy214
   Malorni L, 2016, ONCOTARGET, V7, P68012, DOI 10.18632/oncotarget.12010
   Malumbres M, 2014, GENOME BIOL, V15, DOI 10.1186/gb4184
   Mamiya H, 2017, ANN ONCOL, V28, P1825, DOI 10.1093/annonc/mdx201
   Mao P, 2018, CANCER RES, V78, DOI [10.1158/1538-7445.SABCS17-PD4-01, DOI 10.1158/1538-7445.SABCS17-PD4-01]
   Martin LA, 2017, CANCER RES, V77, DOI 10.1158/1538-7445.SABCS16-P3-03-09
   Michaloglou C, 2018, MOL CANCER THER, V17, P908, DOI 10.1158/1535-7163.MCT-17-0537
   Michaud K, 2010, CANCER RES, V70, P3228, DOI 10.1158/0008-5472.CAN-09-4559
   Miettinen TP, 2018, EMBO J, V37, DOI 10.15252/embj.201798359
   Musgrove EA, 2011, NAT REV CANCER, V11, P558, DOI 10.1038/nrc3090
   Musgrove EA, 2009, NAT REV CANCER, V9, P631, DOI 10.1038/nrc2713
   O'Brien NA, 2014, CANCER RES, V74, DOI 10.1158/1538-7445.AM2014-4756
   Olanich ME, 2015, CLIN CANCER RES, V21, P4947, DOI 10.1158/1078-0432.CCR-14-2955
   Pal Sumanta K, 2017, JCO Precis Oncol, V1, P1, DOI 10.1200/PO.17.00017
   Paternot S, 2014, CELL CYCLE, V13, P2879, DOI 10.4161/15384101.2014.946841
   Patnaik A, 2016, CANCER DISCOV, V6, P740, DOI 10.1158/2159-8290.CD-16-0095
   Peyressatre M, 2015, CANCERS, V7, P179, DOI 10.3390/cancers7010179
   Philip S, 2018, J MED CHEM, V61, P5073, DOI 10.1021/acs.jmedchem.7b00901
   Prall OWJ, 1997, J BIOL CHEM, V272, P10882
   Raspe E, 2017, EMBO MOL MED, V9, P1052, DOI 10.15252/emmm.201607084
   Raub TJ, 2015, DRUG METAB DISPOS, V43, P1360, DOI 10.1124/dmd.114.062745
   Romano G, 2018, CANCER DISCOV, V8, P556, DOI 10.1158/2159-8290.CD-17-0745
   Scheicher R, 2015, BLOOD, V125, P90, DOI 10.1182/blood-2014-06-584417
   Schiavon G, 2015, SCI TRANSL MED, V7, DOI 10.1126/scitranslmed.aac7551
   Shah M, 2018, ONCOLOGY-NY, V32, P216
   Shapiro GI, 2006, J CLIN ONCOL, V24, P1770, DOI 10.1200/JCO.2005.03.7689
   Sharpless NE, 2015, NAT REV CANCER, V15, P397, DOI 10.1038/nrc3960
   Shee K, 2018, CANCER RES, V78, DOI [10.1158/1538-7445.SABCS17-PD4-08, DOI 10.1158/1538-7445.SABCS17-PD4-08]
   Sheppard KE, 2013, CLIN CANCER RES, V19, P5320, DOI 10.1158/1078-0432.CCR-13-0259
   Sherr CJ, 1996, SCIENCE, V274, P1672, DOI 10.1126/science.274.5293.1672
   Sherr CJ, 1999, GENE DEV, V13, P1501, DOI 10.1101/gad.13.12.1501
   Shohdy KS, 2017, THER ADV DRUG SAF, V8, P337, DOI 10.1177/2042098617722516
   Slamon DJ, 2018, J CLIN ONCOL, V36, P2465, DOI 10.1200/JCO.2018.78.9909
   Sledge GW, 2017, J CLIN ONCOL, V35, P2875, DOI 10.1200/JCO.2017.73.7585
   Spring LM, 2017, ONCOLOGIST, V22, P1039, DOI 10.1634/theoncologist.2017-0142
   Stone A, 2015, NAT COMMUN, V6, DOI 10.1038/ncomms8758
   Sumi NJ, 2015, ACS CHEM BIOL, V10, P2680, DOI 10.1021/acschembio.5b00368
   Tadesse S, 2018, BRIT J PHARMACOL, V175, P2399, DOI 10.1111/bph.13974
   Tadesse S, 2017, J MED CHEM, V60, P1892, DOI 10.1021/acs.jmedchem.6b01670
   Takahashi-Yanaga F, 2008, CELL SIGNAL, V20, P581, DOI 10.1016/j.cellsig.2007.10.018
   Taylor-Harding B, 2015, ONCOTARGET, V6, P696, DOI 10.18632/oncotarget.2673
   Teh JLF, 2018, CANCER DISCOV, V8, P568, DOI 10.1158/2159-8290.CD-17-0699
   Thangavel C, 2011, ENDOCR-RELAT CANCER, V18, P333, DOI 10.1530/ERC-10-0262
   Tripathy D, 2018, LANCET ONCOL, V19, P904, DOI 10.1016/S1470-2045(18)30292-4
   Tripathy D, 2017, CLIN CANCER RES, V23, P3251, DOI 10.1158/1078-0432.CCR-16-3157
   Valenzuela CA, 2017, EXP CELL RES, V360, P390, DOI 10.1016/j.yexcr.2017.09.031
   Vijayaraghavan S, 2017, NAT COMMUN, V8, DOI 10.1038/ncomms15916
   Vora SR, 2014, CANCER CELL, V26, P136, DOI 10.1016/j.ccr.2014.05.020
   Wang L, 2007, BLOOD, V110, P2075, DOI 10.1182/blood-2007-02-071266
   Witkiewicz AK, 2012, CLIN CANCER RES, V18, P5110, DOI 10.1158/1078-0432.CCR-12-0903
   Witkiewicz AK, 2011, CELL CYCLE, V10, P2497, DOI 10.4161/cc.10.15.16776
   Xu B, 2017, CUREUS, V9, DOI 10.7759/cureus.1408
   Yang C, 2017, ONCOGENE, V36, P2255, DOI 10.1038/onc.2016.379
   Yin L, 2018, EUR J MED CHEM, V144, P1, DOI 10.1016/j.ejmech.2017.12.003
   Yoshida A, 2016, CANCER RES, V76, P2990, DOI 10.1158/0008-5472.CAN-15-2931
   Zagorski WA, 2007, CANCER RES, V67, P8264, DOI 10.1158/0008-5472.CAN-06-4753
NR 119
TC 62
Z9 64
U1 0
U2 7
PU BIOSCIENTIFICA LTD
PI BRISTOL
PA EURO HOUSE, 22 APEX COURT WOODLANDS, BRADLEY STOKE, BRISTOL BS32 4JT,
   ENGLAND
SN 1351-0088
EI 1479-6821
J9 ENDOCR-RELAT CANCER
JI Endocr.-Relat. Cancer
PD JAN
PY 2019
VL 26
IS 1
BP R15
EP R30
DI 10.1530/ERC-18-0317
PG 16
WC Oncology; Endocrinology & Metabolism
WE Science Citation Index Expanded (SCI-EXPANDED)
SC Oncology; Endocrinology & Metabolism
GA HI8WQ
UT WOS:000456737000002
PM 30389903
OA Bronze
DA 2022-07-31
ER

PT J
AU Echavarria, I
   Jerez, Y
   Martin, M
   Lopez-Tarruella, S
AF Echavarria, Isabel
   Jerez, Yolanda
   Martin, Miguel
   Lopez-Tarruella, Sara
TI Incorporating CDK4/6 Inhibitors in the Treatment of Advanced Luminal
   Breast Cancer
SO BREAST CARE
LA English
DT Review
DE CDK4/6 inhibitor; Luminal; Advanced breast cancer; Abemaciclib;
   Palbociclib; Ribociclib
ID DEPENDENT KINASE 4/6; CELL-CYCLE; ANTITUMOR-ACTIVITY; PHASE-I;
   ESTROGEN-RECEPTOR; ENDOCRINE THERAPY; DOUBLE-BLIND; PD 0332991;
   PALBOCICLIB; FULVESTRANT
AB After optimizing endocrine monotherapy modalities in the setting of advanced luminal breast cancer (BC), dual endocrine/targeted therapy combinations have been tested with positive results, and are transforming this BC subtype treatment landscape. Cell cycle deregulation is a hallmark of cancer that has become a key druggable target in hormone receptor (HR)-positive BC due to its role in endocrine resistance mechanisms. Cyclin dependent kinase (CDK) 4/6 inhibitors have experienced a fast development in combination with endocrine therapy and have already been commercialized in some countries. In this review, we will summarize the development of these CDK4/6 inhibitors in luminal BC, from the preclinical data to the pivotal phase III trials that led to their approval, focusing on the efficacy and safety data for each of the treatment settings. Moreover, we will consider the challenges CDK4/6 inhibitors face in their positioning in the algorithm of treatment for advanced luminal BC and the considerations physicians should take into account when selecting these therapies for their patients. However, we are still in need of reliable predictive biomarkers in order to identify patients who will derive the greatest benefit from these drug combinations that are not exempt from toxicity. (C) 2017 S. Karger GmbH, Freiburg
C1 [Echavarria, Isabel; Jerez, Yolanda; Martin, Miguel; Lopez-Tarruella, Sara] Univ Complutense Madrid, Inst Invest Sanitaria Gregorio Maranon, Dept Med Oncol, CiberOnc, Madrid, Spain.
RP Echavarria, I (通讯作者)，Inst Invest Sanitaria Gregorio Maranon, Dept Med Oncol, Dr Esquerdo 46, Madrid 28006, Spain.
EM iechavarriadg@gmail.com
RI Martin, Miguel/AAJ-9242-2020; Martin, Miguel/V-6589-2019
OI Martin, Miguel/0000-0001-9237-3231; Lopez-Tarruella,
   Sara/0000-0002-2606-9538
FU Pfizer; Novartis
FX SLC: Advisory role - Novartis, Pfizer, Astra Zeneca; travel grant -
   Pfizer, Novartis. MM: speaker's honoraria - Pfizer, Lilly, Novartis;
   research funding Novartis. IE and YJ have nothing to disclose.
CR Asghar U, 2015, NAT REV DRUG DISCOV, V14, P130, DOI 10.1038/nrd4504
   Barnes DM, 1998, BREAST CANCER RES TR, V52, P1, DOI 10.1023/A:1006103831990
   Baselga J, 2012, NEW ENGL J MED, V366, P520, DOI 10.1056/NEJMoa1109653
   Booth CM, 2008, J CLIN ONCOL, V26, P6, DOI 10.1200/JCO.2007.13.8156
   Campone M, 2017, ANN ONCOL, V28
   Cardoso F, 2017, ANN ONCOL, V28, P16, DOI 10.1093/annonc/mdw544
   Cristofanilli M, 2016, LANCET ONCOL, V17, P425, DOI 10.1016/S1470-2045(15)00613-0
   Del Paggio JC, 2017, LANCET ONCOL, V18, P887, DOI 10.1016/S1470-2045(17)30415-1
   Dickler MN, 2017, CLIN CANCER RES, V23, P5218, DOI 10.1158/1078-0432.CCR-17-0754
   FINN R, 2016, ANN ONCOL S, V27
   Finn RS, 2018, J CLIN ONCOL, V36, DOI 10.1200/JCO.2018.36.15_suppl.1023
   Finn RS, 2016, NEW ENGL J MED, V375, P1925, DOI 10.1056/NEJMoa1607303
   Finn RS, 2015, LANCET ONCOL, V16, P25, DOI 10.1016/S1470-2045(14)71159-3
   Finn RS, 2009, BREAST CANCER RES, V11, DOI 10.1186/bcr2419
   Finn RS, 2009, CANCER RES, V69, P5069
   Flaherty KT, 2012, CLIN CANCER RES, V18, P568, DOI 10.1158/1078-0432.CCR-11-0509
   Fry DW, 2004, MOL CANCER THER, V3, P1427
   Gelbert LM, 2014, INVEST NEW DRUG, V32, P825, DOI 10.1007/s10637-014-0120-7
   Harbeck N, 2016, ANN ONCOL, V27, P1047, DOI 10.1093/annonc/mdw139
   Hart CD, 2015, NAT REV CLIN ONCOL, V12, P541, DOI 10.1038/nrclinonc.2015.99
   Hortobagyi GN, 2016, NEW ENGL J MED, V375, P1738, DOI 10.1056/NEJMoa1609709
   Hortobagyi GN, 2018, J CLIN ONCOL, V36, DOI 10.1200/JCO.2018.36.15_suppl.1022
   Hu WY, 2016, CLIN CANCER RES, V22, P2000, DOI 10.1158/1078-0432.CCR-15-1421
   Infante JR, 2016, CLIN CANCER RES, V22, P5696, DOI 10.1158/1078-0432.CCR-16-1248
   Ingham M, 2017, J CLIN ONCOL, V35, P2949, DOI 10.1200/JCO.2016.69.0032
   Juric D, 2016, J CLIN ONCOL S, V34
   Kim S, 2013, MOL CANCER THER, V12, DOI [10.1158/1535-7163.TARG-13- PR02, DOI 10.1158/1535-7163.TARG-13-PR02]
   Koboldt DC, 2012, NATURE, V490, P61, DOI 10.1038/nature11412
   KORNBLUM NS, 2017, CANCER RES S4, V77
   LALLENA MJ, 2015, CANC RES, V75
   Loibl S, 2016, J CLIN ONCOL S, V34
   Malorni L, 2017, J CLIN ONCOL, V35, DOI 10.1200/JCO.2017.35.15_suppl.1002
   Malumbres M, 2009, NAT REV CANCER, V9, P153, DOI 10.1038/nrc2602
   O'Brien NA, 2014, CANCER RES, V74, DOI 10.1158/1538-7445.AM2014-4756
   O'Leary B, 2016, NAT REV CLIN ONCOL, V13, P417, DOI 10.1038/nrclinonc.2016.26
   Patnaik A, 2016, CANCER DISCOV, V6, P740, DOI 10.1158/2159-8290.CD-16-0095
   Rader J, 2013, CLIN CANCER RES, V19, P6173, DOI 10.1158/1078-0432.CCR-13-1675
   Raub TJ, 2015, DRUG METAB DISPOS, V43, P1360, DOI 10.1124/dmd.114.062745
   Robertson JFR, 2016, LANCET, V388, P2997, DOI 10.1016/S0140-6736(16)32389-3
   Rugo HS, 2016, J CLIN ONCOL, V34, P3069, DOI 10.1200/JCO.2016.67.1487
   Schwartz GK, 2011, BRIT J CANCER, V104, P1862, DOI 10.1038/bjc.2011.177
   Sledge GW, 2017, J CLIN ONCOL, V35, P2875, DOI 10.1200/JCO.2017.73.7585
   Smith I, 2006, SEMIN ONCOL, V33, pS2, DOI 10.1053/j.seminoncol.2005.07.030
   Tate SC, 2014, CLIN CANCER RES, V20, P3763, DOI 10.1158/1078-0432.CCR-13-2846
   Tolaney SM, 2017, CANCER RES, V77, DOI 10.1158/1538-7445.SABCS16-P4-22-12
   TOLANEY SM, 2017, J CLIN ONCOL S15, V35
   Turner NC, 2018, J CLIN ONCOL, V36, DOI 10.1200/JCO.2018.36.15_suppl.1001
   Turner NC, 2015, NEW ENGL J MED, V373, P209, DOI 10.1056/NEJMoa1505270
   Verma S, 2016, ONCOLOGIST, V21, P1165, DOI 10.1634/theoncologist.2016-0097
   Whittaker SR, 2017, PHARMACOL THERAPEUT, V173, P83, DOI 10.1016/j.pharmthera.2017.02.008
   Wilcken N, 2003, COCHRANE DB SYST REV, DOI DOI 10.1002/14651858.CD002747
   Zwijsen RML, 1997, CELL, V88, P405, DOI 10.1016/S0092-8674(00)81879-6
NR 52
TC 6
Z9 7
U1 2
U2 3
PU KARGER
PI BASEL
PA ALLSCHWILERSTRASSE 10, CH-4009 BASEL, SWITZERLAND
SN 1661-3791
EI 1661-3805
J9 BREAST CARE
JI Breast Care
PY 2017
VL 12
IS 5
BP 296
EP 302
DI 10.1159/000481656
PG 7
WC Oncology; Obstetrics & Gynecology
WE Science Citation Index Expanded (SCI-EXPANDED)
SC Oncology; Obstetrics & Gynecology
GA FL7IB
UT WOS:000414420000003
PM 29234248
OA Green Published, Bronze
DA 2022-07-31
ER

PT J
AU Gagliato, DD
   Buzaid, AC
   Perez-Garcia, JM
   Llombart, A
   Cortes, J
AF de Melo Gagliato, Debora
   Buzaid, Antonio C.
   Manuel Perez-Garcia, Jose
   Llombart, Antonio
   Cortes, Javier
TI CDK4/6 Inhibitors in Hormone Receptor-Positive Metastatic Breast Cancer:
   Current Practice and Knowledge
SO CANCERS
LA English
DT Review
DE metastatic breast cancer; CDK4; 6 inhibitors; hormone receptor-positive
   breast cancer
ID CIRCULATING TUMOR DNA; CDK6 INHIBITOR; DEPENDENT KINASES; ESR1
   MUTATIONS; CELL-CYCLE; ABEMACICLIB; COMBINATION; PALBOCICLIB;
   FULVESTRANT; THERAPY
AB Treatment paradigms in advanced hormone receptor (HR)-positive breast cancer were substantially transformed with cyclin-dependent kinase 4 and 6 inhibitors (CDK4/6i) approval. The addition of these drugs to endocrine treatment profoundly improved progression-free and overall survival. Additionally, other important endpoints, such as the response rate, time to chemotherapy, and a delay in quality of life deterioration, were positively impacted by CDK4/6 inhibitors' addition to the treatment of advanced HR-positive breast cancer. This review article will summarize current knowledge on CDK4/6 inhibitors in clinical practice for advanced HR-positive metastatic breast cancer, as well as describe recent efforts to more precisely characterize mechanisms of sensitivity and resistance to these drugs, both on the molecular and clinical characterization level.
C1 [de Melo Gagliato, Debora; Buzaid, Antonio C.] Beneficencia Portuguesa Sao Paulo, Ctr Oncol Antonio Ermirio de Moraes, BR-01323001 Sao Paulo, Brazil.
   [Buzaid, Antonio C.] Ctr Oncol Hosp Israelita Albert Eisntein, BR-05652900 Sao Paulo, Brazil.
   [Manuel Perez-Garcia, Jose; Llombart, Antonio] Quiron Univ Hosp Barcelona, Baselga Inst Oncol, Barcelona 08023, Spain.
   [Cortes, Javier] Ramon y Cajal Univ Hosp, Madrid 28034, Spain.
   [Cortes, Javier] Vall dHebron Inst Oncol, Barcelona 08035, Spain.
RP Cortes, J (通讯作者)，Ramon y Cajal Univ Hosp, Madrid 28034, Spain.; Cortes, J (通讯作者)，Vall dHebron Inst Oncol, Barcelona 08035, Spain.
EM dgagliato@gmail.com; buzaidac@yahoo.com.br; jose.perez@medsir.org;
   antonio.11ombart@medsir.org; jacortes@vhio.net
OI Llombart Cussac, Antonio/0000-0003-4515-8293; Gagliato,
   Debora/0000-0001-7480-0674
CR ANDRE F, 2020, J CLIN ONCOL S, V38
   Asghar U, 2015, NAT REV DRUG DISCOV, V14, P130, DOI 10.1038/nrd4504
   Bachelot T., 2017, P AM ASS CANC RES AA, V78, P1
   Bidard FC, 2020, J CLIN ONCOL, V38
   Caldon CE, 2006, J CELL BIOCHEM, V97, P261, DOI 10.1002/jcb.20690
   CHAN FKM, 1995, MOL CELL BIOL, V15, P2682
   Chia S., 2019, P POST SPOTL SESS AM, V80, pPD2
   Ciruelos E., 2018, P SAN ANT BREAST CAN
   Coudreuse D, 2010, NATURE, V468, P1074, DOI 10.1038/nature09543
   Cristofanilli M, 2016, LANCET ONCOL, V17, P425, DOI 10.1016/S1470-2045(15)00613-0
   Crucitta S., 2018, P 2018 ESMO ANN M MU
   Dawson SJ, 2013, NEW ENGL J MED, V368, P1199, DOI 10.1056/NEJMoa1213261
   Dean JL, 2012, CELL CYCLE, V11, P2756, DOI 10.4161/cc.21195
   Dennis J., 2018, P 2018 ASCO ANN M CH
   Di Leo A., 2017, P AM ASS CANC RES AA, V78, P5
   Dickler MN, 2017, CLIN CANCER RES, V23, P5218, DOI 10.1158/1078-0432.CCR-17-0754
   Fasching PA., 2018, ANN ONCOL, V29, pVIII90, DOI DOI 10.1093/ANNONC/MDY272.282
   Finn RS, 2019, CANCER RES, V79, DOI 10.1158/1538-7445.SABCS18-P6-18-03
   Finn RS, 2017, J CLIN ONCOL, V35, DOI 10.1200/JCO.2017.35.15_suppl.1001
   Finn RS, 2016, NEW ENGL J MED, V375, P1925, DOI 10.1056/NEJMoa1607303
   Finn RS, 2015, LANCET ONCOL, V16, P25, DOI 10.1016/S1470-2045(14)71159-3
   Finn RS, 2009, BREAST CANCER RES, V11, DOI 10.1186/bcr2419
   Food and Drug Administration, 2017, R WOLF GERM GMBH VIP
   Formisano L, 2019, NAT COMMUN, V10, DOI 10.1038/s41467-019-09068-2
   Fribbens C, 2016, J CLIN ONCOL, V34, P2961, DOI 10.1200/JCO.2016.67.3061
   Gagliato DD, 2018, ANN TRANSL MED, V6, DOI 10.21037/atm.2018.05.22
   GAO J, 2018, J CLIN ONCOL S, V36
   Garcia-Murillas I, 2015, SCI TRANSL MED, V7, DOI [10.1126/scitranslmed.aab0021, 10.1126/scitranslmed.aac7551]
   Goetz M., 2017, P GEN SESS ABSTR AM, V78
   Goetz M.P., 2019, P POST SPOTL SESS AM, V80, pPD2
   Goetz MP, 2017, J CLIN ONCOL, V35, P3638, DOI 10.1200/JCO.2017.75.6155
   Gong XQ, 2017, CANCER CELL, V32, P761, DOI 10.1016/j.ccell.2017.11.006
   Gyanchandani R, 2017, ONCOTARGET, V8, P66901, DOI 10.18632/oncotarget.11383
   Hamilton E, 2019, CANCER RES, V79, DOI 10.1158/1538-7445.SABCS18-PD1-11
   Harbeck N., 2018, P 2018 ESMO ANN M MU
   Harbour JW, 1999, CELL, V98, P859, DOI 10.1016/S0092-8674(00)81519-6
   HIRAI H, 1995, MOL CELL BIOL, V15, P2672
   Hortobagyi GN, 2016, NEW ENGL J MED, V375, P1738, DOI 10.1056/NEJMoa1609709
   Hortobagyi G.N., 2018, P 2018 ASCO ANN M CH
   Im SA, 2019, NEW ENGL J MED, V381, P307, DOI 10.1056/NEJMoa1903765
   Jahr S, 2001, CANCER RES, V61, P1659
   Knudsen ES, 2017, TRENDS CANCER, V3, P39, DOI 10.1016/j.trecan.2016.11.006
   Lasheen S, 2017, EXPERT REV ANTICANC, V17, P851, DOI 10.1080/14737140.2017.1355242
   Li ZQ, 2018, CANCER CELL, V34, P893, DOI 10.1016/j.ccell.2018.11.006
   LLOMBARTCUSSAC A, 2020, J CLIN ONCOL S, V38
   Merker JD, 2018, J CLIN ONCOL, V36, P1631, DOI 10.1200/JCO.2017.76.8671
   Musgrove EA, 2011, NAT REV CANCER, V11, P558, DOI 10.1038/nrc3090
   Nam BH, 2008, BREAST CANCER RES, V10, DOI 10.1186/bcr1870
   Navarro-Yepes J., 2019, P 2018 SAN ANT BREAS
   Neven P, 2019, CANCER RES, V79, DOI 10.1158/1538-7445.SABCS18-PD2-05
   Neven P., 2018, P EUR SOC MED ONC C
   O'Leary B, 2018, NAT COMMUN, V9, DOI 10.1038/s41467-018-03215-x
   O'Leary B, 2016, NAT REV CLIN ONCOL, V13, P417, DOI 10.1038/nrclinonc.2016.26
   Olanich ME, 2015, CLIN CANCER RES, V21, P4947, DOI 10.1158/1078-0432.CCR-14-2955
   Pestalozzi BC, 2009, ANN ONCOL, V20, P803, DOI 10.1093/annonc/mdp246
   Raub TJ, 2015, DRUG METAB DISPOS, V43, P1360, DOI 10.1124/dmd.114.062745
   Razavi P., 2019, P ASCO ANN M CHIC IL
   Robinson DR, 2013, NAT GENET, V45, P1446, DOI 10.1038/ng.2823
   Rugo HS, 2019, BREAST CANCER RES TR, V174, P719, DOI 10.1007/s10549-018-05125-4
   Rugo H.S., 2017, P SAN ANT BREAST CAN
   Shapiro G.I., 2018, P AACR ANN M 2018 CH
   Slamon DJ, 2018, J CLIN ONCOL, V36, P2465, DOI 10.1200/JCO.2018.78.9909
   Sledge GW, 2020, JAMA ONCOL, V6, P116, DOI 10.1001/jamaoncol.2019.4782
   Sledge GW, 2017, J CLIN ONCOL, V35, P2875, DOI 10.1200/JCO.2017.73.7585
   Tolaney SM, 2019, CANCER RES, V79, DOI 10.1158/1538-7445.SABCS18-P1-19-01
   Tolaney SM, 2020, LANCET ONCOL, V21, P763, DOI 10.1016/S1470-2045(20)30112-1
   Tripathy D, 2018, LANCET ONCOL, V19, P904, DOI 10.1016/S1470-2045(18)30292-4
   Turner NC, 2018, NEW ENGL J MED, V379, P1926, DOI 10.1056/NEJMoa1810527
   Turner NC, 2018, ANN ONCOL, V29, P669, DOI 10.1093/annonc/mdx797
   Turner N.C., 2018, P 2018 ASCO ANN M CH
   Turner NC, 2018, CANCER RES, V78, DOI 10.1158/1538-7445.AM2018-CT039
   Vignot S, 2012, CRIT REV ONCOL HEMAT, V84, P301, DOI 10.1016/j.critrevonc.2012.05.002
   Yang C, 2017, ONCOGENE, V36, P2255, DOI 10.1038/onc.2016.379
   Zheng JN, 2020, PLOS ONE, V15, DOI 10.1371/journal.pone.0233571
NR 74
TC 5
Z9 5
U1 3
U2 5
PU MDPI
PI BASEL
PA ST ALBAN-ANLAGE 66, CH-4052 BASEL, SWITZERLAND
EI 2072-6694
J9 CANCERS
JI Cancers
PD SEP
PY 2020
VL 12
IS 9
AR 2480
DI 10.3390/cancers12092480
PG 19
WC Oncology
WE Science Citation Index Expanded (SCI-EXPANDED)
SC Oncology
GA OF8JN
UT WOS:000581446700001
PM 32882980
OA Green Published, gold
DA 2022-07-31
ER

PT J
AU Kase, AM
   Copland, JA
   Tan, W
AF Kase, Adam M.
   Copland, John A., III
   Tan, Winston
TI Novel Therapeutic Strategies for CDK4/6 Inhibitors in Metastatic
   Castrate-Resistant Prostate Cancer
SO ONCOTARGETS AND THERAPY
LA English
DT Review
DE metastatic castrate-resistant prostate cancer; CDK4/6 inhibitors;
   genomics; combination therapy
ID FORKHEAD BOX M1; ANDROGEN RECEPTOR; CELL-CYCLE; SIGNALING PATHWAYS;
   FOXM1 EXPRESSION; DNA-DAMAGE; KINASE; PROGRESSION; ACTIVATION;
   MECHANISMS
AB The majority of patients with castrate-resistant prostate cancer will have metastatic disease at the time of diagnosis. Investigative efforts on new therapeutics for this patient population have improved with the development of androgen signaling inhibitors, such as abiraterone and enzalutamide, and PARP inhibitors, such as rucaparib and olaparib, to accompany the previously FDA-approved docetaxel, cabazitaxel, sipuleucel-T, and Radium 223. However, new therapeutic strategies are necessary to prolong survival as progression after these agents is inevitable. CDK4/6 inhibitors have advanced the field of estrogen receptor positive breast cancer treatment and are being investigated in prostate cancer given the role of androgen receptor signaling effects on the cell cycle. Response to CDK4/6 inhibitors may be predicted by the tumors' genomic profile and may provide insight into combinatory therapy with CDK4/6 inhibitors in order to delay resistance or provide synergistic effects. Here, we review the use of CDK4/6 inhibitors in prostate cancer and potential combinations based on known resistance mechanisms to CDK4/6 inhibitors, prostate cancer regulatory pathways, and prostate-cancer-specific genomic alterations.
C1 [Kase, Adam M.; Tan, Winston] Mayo Clin Florida, Div Hematol Oncol, Jacksonville, FL 32224 USA.
   [Copland, John A., III] Mayo Clin Florida, Dept Canc Biol, Jacksonville, FL 32224 USA.
RP Kase, AM (通讯作者)，Mayo Clin Florida, Div Hematol Oncol, Jacksonville, FL 32224 USA.
EM kase.adam@mayo.edu
CR Abbas T, 2009, NAT REV CANCER, V9, P400, DOI 10.1038/nrc2657
   Abeshouse A, 2015, CELL, V163, P1011, DOI 10.1016/j.cell.2015.10.025
   Anders L, 2011, CANCER CELL, V20, P620, DOI 10.1016/j.ccr.2011.10.001
   [Anonymous], 2015, CANCER DISCOV, V5, P339, DOI 10.1158/2159-8290.CD-NB2015-028
   [Anonymous], 2020, FDA GRANTS ACCELERAT
   Asim M, 2008, ONCOGENE, V27, P3596, DOI 10.1038/sj.onc.1211016
   Balk S. P., 2008, NUCL RECEPT SIGNAL, V6, pe001, DOI DOI 10.1621/NRS.06001
   BOETTCHER AN, 2019, FRONT ONCOL, V9, DOI DOI 10.3389/F0NC.2019.00009
   Carver BS, 2011, CANCER CELL, V19, P575, DOI 10.1016/j.ccr.2011.04.008
   Castoria G, 2014, CELL DEATH DIS, V5, DOI 10.1038/cddis.2014.497
   Choi YJ, 2018, CANCER RES TREAT, V50, P1252, DOI 10.4143/crt.2017.438
   Clark AS, 2019, CLIN CANCER RES, V25, P2072, DOI 10.1158/1078-0432.CCR-18-0790
   Comstock CES, 2013, ONCOGENE, V32, P5481, DOI 10.1038/onc.2013.83
   Corn PG, 2013, CLIN CANCER RES, V19, P5856, DOI 10.1158/1078-0432.CCR-13-1550
   Costa C, 2020, CANCER DISCOV, V10, P72, DOI 10.1158/2159-8290.CD-18-0830
   Crumbaker M, 2017, CANCERS, V9, DOI 10.3390/cancers9040034
   de Bono J, 2020, NEW ENGL J MED, V382, P2091, DOI 10.1056/NEJMoa1911440
   de Bono JS, 2019, CLIN CANCER RES, V25, P928, DOI 10.1158/1078-0432.CCR-18-0981
   De Laere B, 2019, CLIN CANCER RES, V25, P1766, DOI 10.1158/1078-0432.CCR-18-1943
   de Leeuw R, 2018, CLIN CANCER RES, V24, P4201, DOI 10.1158/1078-0432.CCR-18-0410
   Dean JL, 2012, J BIOL CHEM, V287, P29075, DOI 10.1074/jbc.M112.365494
   Deng JH, 2018, CANCER DISCOV, V8, P216, DOI 10.1158/2159-8290.CD-17-0915
   Di Donato M, 2015, FRONT ENDOCRINOL, V5, DOI 10.3389/fendo.2014.00225
   Drosten M, 2014, P NATL ACAD SCI USA, V111, P15155, DOI 10.1073/pnas.1417549111
   Dziadkowiec KN, 2016, MENOPAUSE REV, V15, P215, DOI 10.5114/pm.2016.65667
   Ecke TH, 2010, ANTICANCER RES, V30, P1579
   Fang PP, 2018, MOL CANCER RES, V16, P961, DOI 10.1158/1541-7786.MCR-17-0607
   Fang Z, 2012, J BIOL CHEM, V287, P2090, DOI 10.1074/jbc.M111.323303
   de Mattos SF, 2008, MOL CANCER THER, V7, P3237, DOI 10.1158/1535-7163.MCT-08-0398
   Finn RS, 2016, NEW ENGL J MED, V375, P1925, DOI 10.1056/NEJMoa1607303
   Finn RS, 2016, BREAST CANCER RES, V18, DOI 10.1186/s13058-016-0721-5
   Fong PC, 2009, NEW ENGL J MED, V361, P123, DOI 10.1056/NEJMoa0900212
   Formisano L, 2019, NAT COMMUN, V10, DOI 10.1038/s41467-019-09068-2
   Frank S, 2018, F1000 RES, V7
   Halasi M, 2018, CELL DEATH DIS, V9, DOI 10.1038/s41419-017-0156-7
   Herrera-Abreu MT, 2016, CANCER RES, V76, P2301, DOI 10.1158/0008-5472.CAN-15-0728
   Ho KK, 2012, J BIOL CHEM, V287, P1545, DOI 10.1074/jbc.M111.284224
   Hortobagyi GN, 2016, NEW ENGL J MED, V375, P1738, DOI 10.1056/NEJMoa1609709
   Huang Haojie, 2006, Future Oncol, V2, P83, DOI 10.2217/14796694.2.1.83
   Huang Z, 2018, THERANOSTICS, V8, P4995, DOI 10.7150/thno.26627
   Huynh H, 2003, BMC GASTROENTEROL, V3, DOI 10.1186/1471-230X-3-19
   Juric D, 2015, NATURE, V518, P240, DOI 10.1038/nature13948
   Karp G., 2010, CELL MOL BIOL CONCEP, V6th ed.
   Khongkow P, 2016, ONCOGENE, V35, P990, DOI 10.1038/onc.2015.152
   Klein EA, 2008, J CELL SCI, V121, P3853, DOI 10.1242/jcs.039131
   Klein ME, 2018, CANCER CELL, V34, P9, DOI 10.1016/j.ccell.2018.03.023
   Knudsen ES, 2017, TRENDS CANCER, V3, P39, DOI 10.1016/j.trecan.2016.11.006
   Kwok JMM, 2008, MOL CANCER THER, V7, P2022, DOI 10.1158/1535-7163.MCT-08-0188
   Laroche-Clary A, 2017, J HEMATOL ONCOL, V10, DOI 10.1186/s13045-017-0482-3
   Lee MS, 2016, ONCOTARGET, V7, P39595, DOI 10.18632/oncotarget.9153
   Lehmann S, 2012, J CLIN ONCOL, V30, P3633, DOI 10.1200/JCO.2011.40.7783
   Leung JK, 2017, FRONT ENDOCRINOL, V8, DOI 10.3389/fendo.2017.00002
   Lewis C, 2018, J CLIN ONCOL, V36, DOI 10.1200/JCO.2018.36.15_suppl.e17028
   Liao GB, 2018, CELL COMMUN SIGNAL, V16, DOI 10.1186/s12964-018-0266-6
   Liao RS, 2013, TRANSL ANDROL UROL, V2, P187, DOI 10.3978/j.issn.2223-4683.2013.09.07
   Liu X, 2013, ACTA BIOCH BIOPH SIN, V45, P586, DOI 10.1093/abbs/gmt042
   Liu Y, 2018, MOL CANCER, V17, DOI 10.1186/s12943-018-0856-3
   Mahajan NP, 2007, P NATL ACAD SCI USA, V104, P8438, DOI 10.1073/pnas.0700420104
   Mateo J, 2020, LANCET ONCOL, V21, P162, DOI 10.1016/S1470-2045(19)30684-9
   Maust JD, 2018, MOL CANCER THER, V17, P2495, DOI 10.1158/1535-7163.MCT-18-0082
   MCCARTNEY A, 2019, FRONT ONCOL, V9, DOI DOI 10.3389/F0NC.2019.00666
   McGovern UB, 2009, MOL CANCER THER, V8, P582, DOI 10.1158/1535-7163.MCT-08-0805
   Michael Lieberman ADM, 2013, MARKS BASIC MED BIOC, P8
   Migliaccio A, 2000, EMBO J, V19, P5406, DOI 10.1093/emboj/19.20.5406
   Migliaccio A, 2011, METHODS MOL BIOL, V776, P361, DOI 10.1007/978-1-61779-243-4_21
   Millour J, 2010, ONCOGENE, V29, P2983, DOI 10.1038/onc.2010.47
   Millour J, 2011, MOL CANCER THER, V10, P1046, DOI 10.1158/1535-7163.MCT-11-0024
   Mittnacht S, 1997, CURR BIOL, V7, P219, DOI 10.1016/S0960-9822(97)70094-0
   Mukherjee R, 2011, BRIT J CANCER, V104, P1920, DOI 10.1038/bjc.2011.163
   Nickols NG, 2019, PROSTATE CANCER P D, V22, P531, DOI 10.1038/s41391-019-0134-5
   Pacheco Jose, 2019, Oncotarget, V10, P618, DOI 10.18632/oncotarget.26545
   Paller CJ, 2011, DRUG DES DEV THER, V5, P117, DOI 10.2147/DDDT.S13029
   Palmbos PL, 2018, J CLIN ONCOL, V36, DOI 10.1200/JCO.2018.36.6_suppl.251
   Pandit B, 2010, PROSTATE, V70, P825, DOI 10.1002/pros.21116
   Peterziel H, 1999, ONCOGENE, V18, P6322, DOI 10.1038/sj.onc.1203032
   Pienta KJ, 2001, SEMIN ONCOL, V28, P3, DOI 10.1053/sonc.2001.26892
   Pitolli C, 2019, CANCERS, V11, DOI 10.3390/cancers11121983
   Plummer R, 2010, CLIN CANCER RES, V16, P4527, DOI 10.1158/1078-0432.CCR-10-0984
   Qie S, 2016, J MOL MED, V94, P1313, DOI 10.1007/s00109-016-1475-3
   Rader J, 2013, CLIN CANCER RES, V19, P6173, DOI 10.1158/1078-0432.CCR-13-1675
   Robinson D, 2015, CELL, V161, P1215, DOI 10.1016/j.cell.2015.05.001
   Romano G, 2018, CANCER DISCOV, V8, P556, DOI 10.1158/2159-8290.CD-17-0745
   Schiewer MJ, 2012, CANCER DISCOV, V2, P1134, DOI 10.1158/2159-8290.CD-12-0120
   Shapiro GI, 2006, J CLIN ONCOL, V24, P1770, DOI 10.1200/JCO.2005.03.7689
   Shi Q, 2019, MOL CANCER, V18, DOI 10.1186/s12943-019-1096-x
   Shukla S, 2013, PROSTATE, V73, P1507, DOI 10.1002/pros.22698
   Slovin SF, 2017, ONCOLOGY-NY, V31, P900
   Sonpavde G, 2019, CANCER-AM CANCER SOC, V125, P1459, DOI 10.1002/cncr.31959
   Sriraman A, 2018, CELL DEATH DIS, V9, DOI 10.1038/s41419-018-0968-0
   Sun M, 2003, J BIOL CHEM, V278, P42992, DOI 10.1074/jbc.M306295200
   Tan MHE, 2015, ACTA PHARMACOL SIN, V36, P3, DOI 10.1038/aps.2014.18
   Tanaka Toshimichi, 2018, Oncotarget, V9, P16234, DOI 10.18632/oncotarget.24611
   Tannock IF, 2004, NEW ENGL J MED, V351, P1502, DOI 10.1056/NEJMoa040720
   Teo ZL, 2017, CANCER RES, V77, P6340, DOI 10.1158/0008-5472.CAN-17-2210
   The Cell-Cycle CJ, 2016, COLD SPRING HARB PER, V6, DOI [10.1101/cshperspect.a026104108, DOI 10.1101/CSHPERSPECT.A0261041]
   Tilki D, 2016, EUR UROL FOCUS, V2, P499, DOI 10.1016/j.euf.2016.11.013
   TOLANEY SM, 2018, J CLIN ONCOL, V36, DOI DOI 10.1200/JC0.2018.36.15_SUPPL.1059
   Topacio BR, 2019, MOL CELL, V74, P758, DOI 10.1016/j.molcel.2019.03.020
   Varkaris A, 2014, CANCER METAST REV, V33, P595, DOI 10.1007/s10555-013-9481-1
   Wang XH, 2002, P NATL ACAD SCI USA, V99, P16881, DOI 10.1073/pnas.252570299
   Wesche J, 2011, BIOCHEM J, V437, P199, DOI 10.1042/BJ20101603
   Wierstra I, 2013, ADV CANCER RES, V119, P191, DOI 10.1016/B978-0-12-407190-2.00016-2
   Xu YY, 2006, CANCER RES, V66, P7783, DOI 10.1158/0008-5472.CAN-05-4472
   Yamaguchi H, 2012, FRONT ONCOL, V2, DOI 10.3389/fonc.2012.00015
   Yan YQ, 2018, EMBO MOL MED, V10, DOI 10.15252/emmm.201708478
   Yang N, 2017, ONCOGENE, V36, P3428, DOI 10.1038/onc.2016.490
   Yao S, 2018, SEMIN CANCER BIOL, V50, P77, DOI 10.1016/j.semcancer.2017.11.018
   Yi JY, 2019, EBIOMEDICINE, V43, P225, DOI 10.1016/j.ebiom.2019.03.027
   Yuan CF, 2014, CELL CYCLE, V13, P807, DOI 10.4161/cc.27727
   Zhang JF, 2018, NATURE, V553, P91, DOI 10.1038/nature25015
   Zhou X, 2019, J MOL CELL BIOL, V11, P293, DOI 10.1093/jmcb/mjy072
   Zoubeidi A, 2018, EMBO MOL MED, V10, DOI 10.15252/emmm.201808928
NR 112
TC 6
Z9 6
U1 3
U2 7
PU DOVE MEDICAL PRESS LTD
PI ALBANY
PA PO BOX 300-008, ALBANY, AUCKLAND 0752, NEW ZEALAND
SN 1178-6930
J9 ONCOTARGETS THER
JI OncoTargets Ther.
PY 2020
VL 13
BP 10499
EP 10513
DI 10.2147/OTT.S266085
PG 15
WC Biotechnology & Applied Microbiology; Oncology
WE Science Citation Index Expanded (SCI-EXPANDED)
SC Biotechnology & Applied Microbiology; Oncology
GA OD2DH
UT WOS:000579663400011
PM 33116629
OA Green Published, gold
DA 2022-07-31
ER

PT J
AU Nebenfuehr, S
   Kollmann, K
   Sexl, V
AF Nebenfuehr, Sofie
   Kollmann, Karoline
   Sexl, Veronika
TI The role of CDK6 in cancer
SO INTERNATIONAL JOURNAL OF CANCER
LA English
DT Review
DE cancer; CDK4; CDK4; 6 inhibitors; CDK6
ID DEPENDENT KINASE CDK6; BREAST-CANCER; CELL-CYCLE; CDK4/6 INHIBITORS;
   TUMOR-SUPPRESSOR; STRUCTURAL BASIS; PALBOCICLIB; PHOSPHORYLATION;
   REQUIREMENT; RESISTANCE
AB The regulation and function of cyclin-dependent kinase 6 (CDK6)- and cyclin-dependent kinase 4 (CDK4)-cyclin complexes are commonly altered with enhanced kinase activity found in hematopoietic malignancies, breast cancer and melanoma making CDK4 and CDK6 attractive targets for therapeutic interference. Although dual CDK4/6 inhibitors have revolutionized treatment of breast cancer patients and reveal promising results in several solid tumors and hematological malignancies, there is a need for novel compounds targeting the versatile kinase-independent functions of CDK6 to improve cancer treatment. The following review summarizes the latest findings on CDK6 in cancer development and discusses novel therapeutic approaches to selectively inhibit CDK6s function as a transcriptional regulator.
C1 [Nebenfuehr, Sofie; Kollmann, Karoline; Sexl, Veronika] Univ Vet Med Vienna, Inst Pharmacol & Toxicol, Vienna, Austria.
RP Sexl, V (通讯作者)，Univ Vet Med Vienna, Inst Pharmacol & Toxicol, Vienna, Austria.
EM veronika.sexl@vetmeduni.ac.at
FU European Research Council (ERC) under the European Union [694354]
FX This work was supported by the European Research Council (ERC) under the
   European Union's Horizon 2020 research and innovation program grant
   agreement No 694354.
CR Anders L, 2011, CANCER CELL, V20, P620, DOI 10.1016/j.ccr.2011.10.001
   [Anonymous], STUD AB LU832519 PAR
   Bartkova J, 1996, CANCER RES, V56, P5475
   Bellutti F, 2018, CANCER DISCOV, V8, P884, DOI 10.1158/2159-8290.CD-17-0912
   Blain SW, 1997, J BIOL CHEM, V272, P25863, DOI 10.1074/jbc.272.41.25863
   Brand M, 2019, CELL CHEM BIOL, V26, P300, DOI 10.1016/j.chembiol.2018.11.006
   Brito-Babapulle V, 2002, HAEMATOLOGICA, V87, P357
   Brotherton DH, 1998, NATURE, V395, P244, DOI 10.1038/26164
   Chen D, 2009, AM J SURG PATHOL, V33, P720, DOI 10.1097/PAS.0b013e3181934244
   Chen P, 2016, MOL CANCER THER, V15, P2273, DOI 10.1158/1535-7163.MCT-16-0300
   Cheng MG, 1999, EMBO J, V18, P1571, DOI 10.1093/emboj/18.6.1571
   Chilosi M, 1998, AM J PATHOL, V152, P209
   Choi YJ, 2014, ONCOGENE, V33, P1890, DOI 10.1038/onc.2013.137
   Classon M, 2002, NAT REV CANCER, V2, P910, DOI 10.1038/nrc950
   Cristofanilli M, 2016, LANCET ONCOL, V17, P425, DOI 10.1016/S1470-2045(15)00613-0
   De Dominici M, 2020, BLOOD, V135, P1560, DOI 10.1182/blood.2019003604
   Deng JH, 2018, CANCER DISCOV, V8, P216, DOI 10.1158/2159-8290.CD-17-0915
   Dickler MN, 2017, CLIN CANCER RES, V23, P5218, DOI 10.1158/1078-0432.CCR-17-0754
   Diehl JA, 1998, GENE DEV, V12, P3499, DOI 10.1101/gad.12.22.3499
   Finn RS, 2016, NEW ENGL J MED, V375, P1925, DOI 10.1056/NEJMoa1607303
   Finn RS, 2015, LANCET ONCOL, V16, P25, DOI 10.1016/S1470-2045(14)71159-3
   Finn RS, 2009, BREAST CANCER RES, V11, DOI 10.1186/bcr2419
   Foster JS, 1996, MOL ENDOCRINOL, V10, P488, DOI 10.1210/me.10.5.488
   Frohling S, 2016, BLOOD, V128, DOI 10.1182/blood.V128.22.1608.1608
   Goel S, 2017, NATURE, V548, P471, DOI 10.1038/nature23465
   Goel S, 2016, CANCER CELL, V29, P255, DOI 10.1016/j.ccell.2016.02.006
   Guiley KZ, 2019, SCIENCE, V366, P1330, DOI 10.1126/science.aaw2106
   Guzman ML, 2015, BLOOD, V125, P7, DOI 10.1182/blood-2014-11-609230
   Hallett ST, 2017, CELL REP, V21, P1386, DOI 10.1016/j.celrep.2017.10.042
   Hayette S, 2003, BLOOD, V102, P1549, DOI 10.1182/blood-2003-04-1220
   Herbst RS, 2014, NATURE, V515, P563, DOI 10.1038/nature14011
   Hu MG, 2011, BLOOD, V117, P6120, DOI 10.1182/blood-2010-08-300517
   Hu MG, 2009, CANCER RES, V69, P810, DOI 10.1158/0008-5472.CAN-08-2473
   HUSSUSSIAN CJ, 1994, NAT GENET, V8, P15, DOI 10.1038/ng0994-15
   Hydbring P, 2016, NAT REV MOL CELL BIO, V17, P280, DOI 10.1038/nrm.2016.27
   James MK, 2008, MOL CELL BIOL, V28, P498, DOI 10.1128/MCB.02171-06
   Jeffrey PD, 2000, GENE DEV, V14, P3115, DOI 10.1101/gad.851100
   Jena N, 2016, LEUKEMIA, V30, P1033, DOI 10.1038/leu.2015.353
   Jerby-Arnon L, 2018, CELL, V175, P984, DOI 10.1016/j.cell.2018.09.006
   Jiang BS, 2019, ANGEW CHEM INT EDIT, V58, P6321, DOI 10.1002/anie.201901336
   Jiang SH, 2017, NATURE, V544, P460, DOI 10.1038/nature22032
   KAMB A, 1994, NAT GENET, V8, P22, DOI 10.1038/ng0994-22
   Kollmann Karoline, 2019, Oncotarget, V10, P1346, DOI 10.18632/oncotarget.26515
   Kollmann K, 2013, ONCOTARGET, V4, P1858, DOI 10.18632/oncotarget.1541
   Kollmann K, 2013, CANCER CELL, V24, P167, DOI 10.1016/j.ccr.2013.07.012
   Kwong LN, 2012, NAT MED, V18, P1503, DOI 10.1038/nm.2941
   LaBaer J, 1997, GENE DEV, V11, P847, DOI 10.1101/gad.11.7.847
   Laurenti E, 2015, CELL STEM CELL, V16, P302, DOI 10.1016/j.stem.2015.01.017
   Li T, 2018, J HEMATOL ONCOL, V11, DOI 10.1186/s13045-018-0602-8
   Lu CH, 2010, CANCER CELL, V18, P185, DOI 10.1016/j.ccr.2010.06.016
   Maelandsmo GM, 1996, BRIT J CANCER, V73, P909, DOI 10.1038/bjc.1996.181
   Malumbres M, 2004, CELL, V118, P493, DOI 10.1016/j.cell.2004.08.002
   Malumbres M, 2009, NAT REV CANCER, V9, P153, DOI 10.1038/nrc2602
   MATSUSHIME H, 1994, MOL CELL BIOL, V14, P2066, DOI 10.1128/MCB.14.3.2066
   Meyle KD, 2009, HUM GENET, V126, P499, DOI 10.1007/s00439-009-0715-9
   Moons DS, 2002, ENDOCRINOLOGY, V143, P3001, DOI 10.1210/en.143.8.3001
   Nebenfuehr S, 2018, MOL CELL ONCOL, V5, DOI 10.1080/23723556.2018.1511206
   Oberoi J, 2016, P NATL ACAD SCI USA, V113, P9009, DOI 10.1073/pnas.1603059113
   Otto T, 2013, CANCER CELL, V24, P141, DOI 10.1016/j.ccr.2013.07.019
   Pernas S, 2018, THER ADV MED ONCOL, V10, DOI 10.1177/1758835918786451
   Placke T, 2014, BLOOD, V124, P13, DOI 10.1182/blood-2014-02-558114
   Rana S, 2019, BIOORG MED CHEM LETT, V29, P1375, DOI 10.1016/j.bmcl.2019.03.035
   Rane SG, 1999, NAT GENET, V22, P44, DOI 10.1038/8751
   Read J, 2016, J MED GENET, V53, P1, DOI 10.1136/jmedgenet-2015-103150
   Romano G, 2018, CANCER DISCOV, V8, P556, DOI 10.1158/2159-8290.CD-17-0745
   Russo AA, 1998, NATURE, V395, P237, DOI 10.1038/26155
   Salvador-Barbero B, 2020, CANCER CELL, V37, P340, DOI 10.1016/j.ccell.2020.01.007
   Scheicher R, 2015, BLOOD, V125, P90, DOI 10.1182/blood-2014-06-584417
   Shao JY, 2003, J BIOL CHEM, V278, P38117, DOI 10.1074/jbc.C300330200
   Sharpless NE, 2003, ONCOGENE, V22, P3092, DOI 10.1038/sj.onc.1206461
   Sherr CJ, 2016, CANCER DISCOV, V6, P353, DOI 10.1158/2159-8290.CD-15-0894
   Sherr CJ, 1999, GENE DEV, V13, P1501, DOI 10.1101/gad.13.12.1501
   Smalley KSM, 2008, CANCER RES, V68, P5743, DOI 10.1158/0008-5472.CAN-08-0235
   Sosman JA, 2014, J CLIN ONCOL, V32, DOI 10.1200/jco.2014.32.15_suppl.9009
   Su S, 2019, J MED CHEM, V62, P7575, DOI 10.1021/acs.jmedchem.9b00871
   Taipale M, 2012, CELL, V150, P987, DOI 10.1016/j.cell.2012.06.047
   Tigan AS, 2016, ONCOGENE, V35, P3083, DOI 10.1038/onc.2015.407
   Uras IZ, 2018, INT J MOL SCI, V19, DOI 10.3390/ijms19123987
   Uras IZ, 2016, BLOOD, V127, P2890, DOI 10.1182/blood-2015-11-683581
   van der Linden MH, 2014, CELL CYCLE, V13, P834, DOI 10.4161/cc.27757
   Verba KA, 2016, SCIENCE, V352, P1542, DOI 10.1126/science.aaf5023
   Vora SR, 2014, CANCER CELL, V26, P136, DOI 10.1016/j.ccr.2014.05.020
   Yang C, 2017, ONCOGENE, V36, P2255, DOI 10.1038/onc.2016.379
   Young RJ, 2014, PIGM CELL MELANOMA R, V27, DOI 10.1111/pcmr.12228
   Yu QY, 2006, CANCER CELL, V9, P23, DOI 10.1016/j.ccr.2005.12.012
   Zhang JF, 2018, NATURE, V553, P91, DOI 10.1038/nature25015
   Zhao BS, 2019, CHEM COMMUN, V55, P2704, DOI 10.1039/c9cc00163h
NR 87
TC 29
Z9 30
U1 4
U2 10
PU WILEY
PI HOBOKEN
PA 111 RIVER ST, HOBOKEN 07030-5774, NJ USA
SN 0020-7136
EI 1097-0215
J9 INT J CANCER
JI Int. J. Cancer
PD DEC 1
PY 2020
VL 147
IS 11
BP 2988
EP 2995
DI 10.1002/ijc.33054
EA MAY 2020
PG 8
WC Oncology
WE Science Citation Index Expanded (SCI-EXPANDED)
SC Oncology
GA NY2JJ
UT WOS:000536150600001
PM 32406095
OA hybrid, Green Published
DA 2022-07-31
ER

PT J
AU Maurer, B
   Brandstoetter, T
   Kollmann, S
   Sexl, V
   Prchal-Murphy, M
AF Maurer, Barbara
   Brandstoetter, Tania
   Kollmann, Sebastian
   Sexl, Veronika
   Prchal-Murphy, Michaela
TI Inducible deletion of CDK4 and CDK6-deciphering CDK4/6 inhibitor effects
   in the hematopoietic system
SO HAEMATOLOGICA
LA English
DT Article
ID BREAST-CANCER; SELF-RENEWAL; CELL-CYCLE; PALBOCICLIB; DIFFERENTIATION;
   CONTRIBUTES; RESISTANCE; DISCOVERY
AB Cyclin-dependent kinases 4 and 6 (CDK4/6) inhibitors are considered a breakthrough in cancer therapy. Currently approved for breast cancer treatment, CDK4/6 inhibitors are extensively tested in other cancer subtypes. Frequently observed side effects include hematological abnormalities such as reduced numbers of neutrophils, erythroid cells and platelets that are associated with anemia, bleeding and a higher risk of infections. In order to understand whether the adverse effects within the hematopoietic system are related to CDK4 or CDK6 we generated transgenic mice that lack either CDK4 or CDK6 in adult hematopoiesis. Anemia and perturbed erythroid differentiation are associated with the absence of CDK6 but did not manifest in CDK4-deficient mice. Total CDK6 knockout mice accumulate the most dormant fraction of hematopoietic stem cells due to an impaired exit of the quiescent state. We recapitulated this finding by deleting CDK6 in adult hematopoiesis. In addition, unlike total CDK6 knockout, all stem cell fractions were affected and increased in numbers. The deletion of CDK6 was also accompanied by neutropenia which is frequently seen in patients receiving CDK4/6 inhibitors. This was not the case in the absence of CDK4; CDK4 deficiency resulted in elevated numbers of myeloid progenitors without translating into numeric changes of differentiated myeloid cells. By using Cdk4(fl/fl) and Cdk6(fl/fl) mice we assign side effects of CDK4/6 inhibitors predominantly to the absence of CDK6. These mice represent a novel and powerful tool that will enable to study the distinct functions of CDK4 and CDK6 in a tissue-dependent manner.
C1 [Maurer, Barbara; Brandstoetter, Tania; Kollmann, Sebastian; Sexl, Veronika; Prchal-Murphy, Michaela] Univ Vet Med, Inst Pharmacol & Toxicol, Vienna, Austria.
RP Sexl, V (通讯作者)，Univ Vet Med, Inst Pharmacol & Toxicol, Vienna, Austria.
EM veronika.sexl@vetmeduni.ac.at
OI Maurer, Barbara/0000-0003-1343-8194; Kollmann,
   Sebastian/0000-0001-7911-9896
FU European Research Council under the European Union's Horizon 2020
   research and innovation program [694354]; Austrian Science Fund
   [SFB-F6107, F6101]
FX This work has received funding from the European Research Council under
   the European Union's Horizon 2020 research and innovation program grant
   agreement 694354 (VS) and was also supported by the Austrian Science
   Fund grant SFB-F6107 and F6101 .
CR Anampa J, 2018, HAEMATOLOGICA, V103, pE98, DOI 10.3324/haematol.2017.181941
   Barriere C, 2007, MOL ONCOL, V1, P72, DOI 10.1016/j.molonc.2007.03.001
   Bellutti F, 2018, CANCER DISCOV, V8, P884, DOI 10.1158/2159-8290.CD-17-0912
   Bonelli M, 2019, BIOCHEM PHARMACOL, V170, DOI 10.1016/j.bcp.2019.113676
   Bradley A, 2012, MAMM GENOME, V23, P580, DOI 10.1007/s00335-012-9422-2
   Brand M, 2019, CELL CHEM BIOL, V26, P300, DOI 10.1016/j.chembiol.2018.11.006
   Buechler MB, 2013, J IMMUNOL, V190, P886, DOI 10.4049/jimmunol.1202739
   Buss H, 2012, PLOS ONE, V7, DOI 10.1371/journal.pone.0051847
   Chen X, 2019, J CANCER, V10, P6608, DOI 10.7150/jca.33079
   De Dominici M, 2020, BLOOD, V135, P1560, DOI 10.1182/blood.2019003604
   Deng JH, 2018, CANCER DISCOV, V8, P216, DOI 10.1158/2159-8290.CD-17-0915
   Dickinson ME, 2016, NATURE, V537, P508, DOI 10.1038/nature19356
   Essers MAG, 2009, NATURE, V458, P904, DOI 10.1038/nature07815
   European Medicines Agency E, 2018, IBR EPAR PROD INF
   Frelin C, 2013, NAT IMMUNOL, V14, P1037, DOI 10.1038/ni.2692
   Fujimoto T, 2007, EMBO J, V26, P2361, DOI 10.1038/sj.emboj.7601675
   Goel S, 2018, TRENDS CELL BIOL, V28, P911, DOI 10.1016/j.tcb.2018.07.002
   Goel S, 2017, NATURE, V548, P471, DOI 10.1038/nature23465
   Handschick K, 2014, MOL CELL, V53, P193, DOI 10.1016/j.molcel.2013.12.002
   Hester A, 2019, ANN ONCOL, V30
   Hu MG, 2011, BLOOD, V117, P6120, DOI 10.1182/blood-2010-08-300517
   Hu WY, 2016, CLIN CANCER RES, V22, P2000, DOI 10.1158/1078-0432.CCR-15-1421
   International Mouse Phenotyping Consortium I, 2020, CDK4
   Jayapal SR, 2015, HAEMATOLOGICA, V100, P434, DOI 10.3324/haematol.2014.106468
   Kollmann Karoline, 2019, Oncotarget, V10, P1346, DOI 10.18632/oncotarget.26515
   Kollmann K, 2013, CANCER CELL, V24, P167, DOI 10.1016/j.ccr.2013.07.012
   Kortylewski M, 2005, NAT MED, V11, P1314, DOI 10.1038/nm1325
   KUHN R, 1995, SCIENCE, V269, P1427, DOI 10.1126/science.7660125
   Lagarrigue S, 2016, J CLIN INVEST, V126, P335, DOI 10.1172/JCI81480
   Laurenti E, 2015, CELL STEM CELL, V16, P302, DOI 10.1016/j.stem.2015.01.017
   Li ZQ, 2018, CANCER CELL, V34, P893, DOI 10.1016/j.ccell.2018.11.006
   Malumbres M, 2004, CELL, V118, P493, DOI 10.1016/j.cell.2004.08.002
   MEYERSON M, 1992, EMBO J, V11, P2909, DOI 10.1002/j.1460-2075.1992.tb05360.x
   Meyle KD, 2009, HUM GENET, V126, P499, DOI 10.1007/s00439-009-0715-9
   Placke T, 2014, BLOOD, V124, P13, DOI 10.1182/blood-2014-02-558114
   Rana S, 2019, BIOORG MED CHEM LETT, V29, P1375, DOI 10.1016/j.bmcl.2019.03.035
   Rane SG, 1999, NAT GENET, V22, P44, DOI 10.1038/8751
   Reynaud D, 2011, CANCER CELL, V20, P661, DOI 10.1016/j.ccr.2011.10.012
   Schaer DA, 2018, CELL REP, V22, P2978, DOI 10.1016/j.celrep.2018.02.053
   Scheicher R, 2015, BLOOD, V125, P90, DOI 10.1182/blood-2014-06-584417
   Schmoellerl J, 2020, BLOOD, V136, P387, DOI 10.1182/blood.2019003267
   Schurch CM, 2014, CELL STEM CELL, V14, P460, DOI 10.1016/j.stem.2014.01.002
   Sherr CJ, 2016, CANCER DISCOV, V6, P353, DOI 10.1158/2159-8290.CD-15-0894
   Sobhani N, 2019, CELLS-BASEL, V8, DOI 10.3390/cells8040321
   Soura E, 2016, J AM ACAD DERMATOL, V74, P395, DOI 10.1016/j.jaad.2015.08.038
   Tadesse S, 2015, CELL CYCLE, V14, P3220, DOI 10.1080/15384101.2015.1084445
   Tsutsui T, 1999, MOL CELL BIOL, V19, P7011
   Uras IZ, 2020, INT J MOL SCI, V21, DOI 10.3390/ijms21072528
   Uras IZ, 2019, BLOOD, V133, P1677, DOI 10.1182/blood-2018-08-872648
   Uras IZ, 2017, HAEMATOLOGICA, V102, P995, DOI 10.3324/haematol.2016.159947
   Uras IZ, 2016, BLOOD, V127, P2890, DOI 10.1182/blood-2015-11-683581
   Velasco-Hernandez T, 2016, STEM CELL REP, V7, P21, DOI 10.1016/j.stemcr.2016.06.002
   Wilson A, 2008, CELL, V135, P1118, DOI 10.1016/j.cell.2008.10.048
   Yang C, 2017, ONCOGENE, V36, P2255, DOI 10.1038/onc.2016.379
NR 54
TC 2
Z9 2
U1 0
U2 3
PU FERRATA STORTI FOUNDATION
PI PAVIA
PA VIA GIUSEPPE BELLI 4, 27100 PAVIA, ITALY
SN 0390-6078
J9 HAEMATOLOGICA
JI Haematologica
PD OCT
PY 2021
VL 106
IS 10
BP 2624
EP 2632
DI 10.3324/haematol.2020.256313
PG 9
WC Hematology
WE Science Citation Index Expanded (SCI-EXPANDED)
SC Hematology
GA WK4IX
UT WOS:000709691900012
PM 32855282
OA Green Published, gold
DA 2022-07-31
ER

PT J
AU Wu, XW
   Yang, XB
   Xiong, Y
   Li, RT
   Ito, T
   Ahmed, TA
   Karoulia, Z
   Adamopoulos, C
   Wang, H
   Wang, L
   Xie, L
   Liu, J
   Ueberheide, B
   Aaronson, SA
   Chen, X
   Buchanan, SG
   Sellers, WR
   Jin, J
   Poulikakos, PI
AF Wu, Xuewei
   Yang, Xiaobao
   Xiong, Yan
   Li, Ruitong
   Ito, Takahiro
   Ahmed, Tamer A.
   Karoulia, Zoi
   Adamopoulos, Christos
   Wang, Hong
   Wang, Li
   Xie, Ling
   Liu, Jing
   Ueberheide, Beatrix
   Aaronson, Stuart A.
   Chen, Xian
   Buchanan, Sean G.
   Sellers, William R.
   Jin, Jian
   Poulikakos, Poulikos I.
TI Distinct CDK6 complexes determine tumor cell response to CDK4/6
   inhibitors and degraders
SO NATURE CANCER
LA English
DT Article
ID DRUG-TARGET INTERACTIONS; DEPENDENT KINASE 4; DIFFERENTIAL REGULATION;
   PROTEIN-DEGRADATION; CANCER; REVEALS; HSP90; RESISTANCE; PALBOCICLIB;
   STABILIZES
AB Cyclin-dependent kinases (CDKs) 4 and 6 inhibitors (CDK4/6is) are effective in metastatic breast cancer, but they have been only modestly effective in most other tumor types. Here we show that tumors expressing low CDK6 rely on CDK4 function and are exquisitely sensitive to CDK4/6is. In contrast, tumor cells expressing both CDK4 and CDK6 have increased reliance on CDK6 to ensure cell cycle progression. We discovered that CDK4/6is and CDK4/6 degraders potently bind and inhibit CDK6 selectively in tumors in which CDK6 is highly thermo-unstable and strongly associated with the HSP90-CDC37 complex. In contrast, CDK4/6is and CDK4/6 degraders are ineffective in antagonizing tumor cells expressing thermostable CDK6, due to their weaker binding to CDK6 in these cells. Thus, we uncover a general mechanism of intrinsic resistance to CDK4/6is and CDK4/6i-derived degraders and the need for new inhibitors targeting the CDK4/6i-resistant, thermostable form of CDK6 for application as cancer therapeutics.
   Poulikakos and colleagues demonstrate that thermostable CDK6 complexes promote resistance to therapeutic targeting of CDK4/6 in cancer.
C1 [Wu, Xuewei; Ahmed, Tamer A.; Karoulia, Zoi; Adamopoulos, Christos; Aaronson, Stuart A.; Poulikakos, Poulikos I.] Icahn Sch Med Mt Sinai, Dept Oncol Sci, Tisch Canc Inst, New York, NY 10029 USA.
   [Yang, Xiaobao; Xiong, Yan; Liu, Jing; Jin, Jian] Icahn Sch Med Mt Sinai, Dept Pharmacol Sci, Tisch Canc Inst, New York, NY 10029 USA.
   [Li, Ruitong; Ito, Takahiro; Sellers, William R.] Dana Farber Canc Inst, Broad Inst Harvard & MIT, Boston, MA 02115 USA.
   [Li, Ruitong; Ito, Takahiro; Sellers, William R.] Harvard Med Sch, Boston, MA 02115 USA.
   [Wang, Hong; Buchanan, Sean G.] Eli Lilly & Co, Indianapolis, IN 46285 USA.
   [Wang, Li; Xie, Ling; Chen, Xian] Univ N Carolina, Dept Biochem & Biophys, Chapel Hill, NC 27515 USA.
   [Ueberheide, Beatrix] NYU, Dept Biochem & Mol Pharmacol, New York, NY USA.
RP Poulikakos, PI (通讯作者)，Icahn Sch Med Mt Sinai, Dept Oncol Sci, Tisch Canc Inst, New York, NY 10029 USA.
EM Poulikos.poulikakos@mssm.edu
OI Li, Ruitong/0000-0002-9227-7191; yang, xiaobao/0000-0001-5266-7673; Ito,
   Takahiro/0000-0002-7933-5393
FU US National Institutes of Health (NIH)/NCI [R01CA204314, R01 CA240362,
   R01CA238229]; Irma T. Hirschl Trust; Manhasset Women's Coalition against
   Breast Cancer; Breast Cancer Alliance; Melanoma Research Foundation;
   Melanoma Research Alliance; Tisch Cancer Institute developmental awards;
   2017 Robin Chemers Neustein Postdoctoral Fellowship; NIH [1R01CA233626,
   P30CA196521, R01-GM133107]; Ludwig Center at Harvard; Department of
   Defense Peer Reviewed Cancer Research Program Horizon Award
   [W81XWH-19-1-0271]; Breast Cancer Research Foundation; Icahn School of
   Medicine at Mount Sinai; NIH SIG grant [1S10OD025132-01A1]; 
   [T32CA078207]
FX We thank A. Lujambio, S. Parekh, R. Parsons, E.P. Reddy, R.
   Sachidanandam, (Icahn School of Medicine at Mount Sinai), I. Aifantis
   (New York University), S.M. Buckley (University of Nebraska), C.A.
   Pratilas (Johns Hopkins University) and W.G. Kaelin Jr. (Harvard Medical
   School) for sharing cell lines and reagents. P.I.P. is supported by the
   US National Institutes of Health (NIH)/NCI (R01CA204314, R01 CA240362
   and R01CA238229), the Irma T. Hirschl Trust, the Manhasset Women's
   Coalition against Breast Cancer, the Breast Cancer Alliance, the
   Melanoma Research Foundation, the Melanoma Research Alliance and Tisch
   Cancer Institute developmental awards. T.A.A. has been supported by
   grant T32CA078207 and Z.K. would like to acknowledge the 2017 Robin
   Chemers Neustein Postdoctoral Fellowship. W.R.S. acknowledges support
   from the NIH (1R01CA233626) and the Ludwig Center at Harvard, T.I. is
   supported by the Department of Defense Peer Reviewed Cancer Research
   Program Horizon Award (W81XWH-19-1-0271). X.C. is supported by the NIH
   (R01-GM133107). S.A.A. acknowledges support from a grant from the Breast
   Cancer Research Foundation. This work was supported in part by the
   P30CA196521 grant (to J.J.) from the NIH and an endowed professorship
   from the Icahn School of Medicine at Mount Sinai (to J.J.). This work
   utilized the AVANCE NEO 600 MHz NMR Spectrometer System that was
   upgraded with funding from an NIH SIG grant 1S10OD025132-01A1.
CR Bisi JE, 2017, ONCOTARGET, V8, P42343, DOI 10.18632/oncotarget.16216
   Bockstaele L, 2009, MOL CELL BIOL, V29, P4188, DOI 10.1128/MCB.01823-08
   Boczek EE, 2015, P NATL ACAD SCI USA, V112, pE3189, DOI 10.1073/pnas.1424342112
   Bondeson DP, 2015, NAT CHEM BIOL, V11, P611, DOI [10.1038/NCHEMBIO.1858, 10.1038/nchembio.1858]
   Brand M, 2019, CELL CHEM BIOL, V26, P300, DOI 10.1016/j.chembiol.2018.11.006
   Chamberlain PP, 2014, NAT STRUCT MOL BIOL, V21, P803, DOI 10.1038/nsmb.2874
   Chen P, 2016, MOL CANCER THER, V15, P2273, DOI 10.1158/1535-7163.MCT-16-0300
   Costa C, 2020, CANCER DISCOV, V10, P72, DOI 10.1158/2159-8290.CD-18-0830
   de Leeuw R, 2018, CLIN CANCER RES, V24, P4201, DOI 10.1158/1078-0432.CCR-18-0410
   Finn RS, 2016, NEW ENGL J MED, V375, P1925, DOI 10.1056/NEJMoa1607303
   Finn RS, 2009, BREAST CANCER RES, V11, DOI 10.1186/bcr2419
   Fischer ES, 2014, NATURE, V512, P49, DOI 10.1038/nature13527
   Gadd MS, 2017, NAT CHEM BIOL, V13, P514, DOI [10.1038/NCHEMBIO.2329, 10.1038/nchembio.2329]
   Ghandi M, 2019, NATURE, V569, P503, DOI 10.1038/s41586-019-1186-3
   Goetz MP, 2017, J CLIN ONCOL, V35, P3638, DOI 10.1200/JCO.2017.75.6155
   Goldman JW, 2018, J CLIN ONCOL, V36, DOI 10.1200/JCO.2018.36.15_suppl.9025
   Gong XQ, 2017, CANCER CELL, V32, P761, DOI 10.1016/j.ccell.2017.11.006
   Grbovic OM, 2006, P NATL ACAD SCI USA, V103, P57, DOI 10.1073/pnas.0609973103
   Green JL, 2019, MOL CANCER THER, V18, P771, DOI 10.1158/1535-7163.MCT-18-0755
   Guiley KZ, 2019, SCIENCE, V366, P1330, DOI 10.1126/science.aaw2106
   Hallett ST, 2017, CELL REP, V21, P1386, DOI 10.1016/j.celrep.2017.10.042
   Hamilton E, 2016, CANCER TREAT REV, V45, P129, DOI 10.1016/j.ctrv.2016.03.002
   Herrera-Abreu MT, 2016, CANCER RES, V76, P2301, DOI 10.1158/0008-5472.CAN-15-0728
   Hortobagyi GN, 2016, NEW ENGL J MED, V375, P1738, DOI 10.1056/NEJMoa1609709
   Im SA, 2019, NEW ENGL J MED, V381, P307, DOI 10.1056/NEJMoa1903765
   Ingham M, 2017, J CLIN ONCOL, V35, P2949, DOI 10.1200/JCO.2016.69.0032
   Jafari R, 2014, NAT PROTOC, V9, P2100, DOI 10.1038/nprot.2014.138
   Jiang BS, 2019, ANGEW CHEM INT EDIT, V58, P6321, DOI 10.1002/anie.201901336
   KATO JY, 1994, MOL CELL BIOL, V14, P2713, DOI 10.1128/MCB.14.4.2713
   Kim Sunkyu, 2018, Oncotarget, V9, P35226, DOI 10.18632/oncotarget.26215
   Knudsen ES, 2017, TRENDS CANCER, V3, P39, DOI 10.1016/j.trecan.2016.11.006
   Lai AC, 2017, NAT REV DRUG DISCOV, V16, P101, DOI 10.1038/nrd.2016.211
   Lebraud H, 2016, ACS CENTRAL SCI, V2, P927, DOI 10.1021/acscentsci.6b00280
   Li ZQ, 2018, CANCER CELL, V34, P893, DOI 10.1016/j.ccell.2018.11.006
   Marcotte R, 2016, CELL, V164, P293, DOI 10.1016/j.cell.2015.11.062
   McDonald ER, 2017, CELL, V170, P577, DOI 10.1016/j.cell.2017.07.005
   McFarland JM, 2018, NAT COMMUN, V9, DOI 10.1038/s41467-018-06916-5
   Meyers RM, 2017, NAT GENET, V49, P1779, DOI 10.1038/ng.3984
   Molina DM, 2013, SCIENCE, V341, P84, DOI 10.1126/science.1233606
   Nomanbhoy TK, 2016, BIOCHEMISTRY-US, V55, P5434, DOI 10.1021/acs.biochem.6b00629
   Nusinow D.P., 2020, GUIDE QUANTITATIVE P, DOI [10.1101/2020.02.03.932384, DOI 10.1101/2020.02.03.932384]
   Nusinow DP, 2020, CELL, V180, P387, DOI 10.1016/j.cell.2019.12.023
   O'Leary B, 2016, NAT REV CLIN ONCOL, V13, P417, DOI 10.1038/nrclinonc.2016.26
   Otto T, 2017, NAT REV CANCER, V17, P93, DOI 10.1038/nrc.2016.138
   Pacheco Jose, 2019, Oncotarget, V10, P618, DOI 10.18632/oncotarget.26545
   Patricelli MP, 2011, CHEM BIOL, V18, P699, DOI 10.1016/j.chembiol.2011.04.011
   Placke T, 2014, BLOOD, V124, P13, DOI 10.1182/blood-2014-02-558114
   Romano G, 2018, CANCER DISCOV, V8, P556, DOI 10.1158/2159-8290.CD-17-0745
   Ruscetti M, 2018, SCIENCE, V362, P1416, DOI 10.1126/science.aas9090
   Sawai A, 2008, CANCER RES, V68, P589, DOI 10.1158/0008-5472.CAN-07-1570
   Sherr CJ, 2016, CANCER DISCOV, V6, P353, DOI 10.1158/2159-8290.CD-15-0894
   Stepanova L, 1996, GENE DEV, V10, P1491, DOI 10.1101/gad.10.12.1491
   Sumi NJ, 2015, ACS CHEM BIOL, V10, P2680, DOI 10.1021/acschembio.5b00368
   Taipale M, 2013, NAT BIOTECHNOL, V31, P630, DOI 10.1038/nbt.2620
   Taipale M, 2012, CELL, V150, P987, DOI 10.1016/j.cell.2012.06.047
   Tsherniak A, 2017, CELL, V170, P564, DOI 10.1016/j.cell.2017.06.010
   Vaughan CK, 2006, MOL CELL, V23, P697, DOI 10.1016/j.molcel.2006.07.016
   Verba KA, 2016, SCIENCE, V352, P1542, DOI 10.1126/science.aaf5023
   Winter GE, 2015, SCIENCE, V348, P1376, DOI 10.1126/science.aab1433
   Yang C, 2017, ONCOGENE, V36, P2255, DOI 10.1038/onc.2016.379
   Zhang CW, 2018, EUR J MED CHEM, V151, P304, DOI 10.1016/j.ejmech.2018.03.071
   Zhang JM, 2009, NAT REV CANCER, V9, P28, DOI 10.1038/nrc2559
NR 62
TC 7
Z9 7
U1 6
U2 18
PU NATURE PORTFOLIO
PI BERLIN
PA HEIDELBERGER PLATZ 3, BERLIN, 14197, GERMANY
EI 2662-1347
J9 NAT CANCER
JI Nat. Cancer
PD APR
PY 2021
VL 2
IS 4
BP 429
EP +
DI 10.1038/s43018-021-00174-z
EA MAR 2021
PG 22
WC Oncology
WE Science Citation Index Expanded (SCI-EXPANDED)
SC Oncology
GA RU1YE
UT WOS:000624752100001
PM 34568836
OA Green Accepted
DA 2022-07-31
ER

PT J
AU Mohammed, AA
   Rashied, H
   Elsayed, FM
AF Mohammed, Amrallah A.
   Rashied, Hanaa
   Elsayed, Fifi Mostafa
TI CDK4/6 inhibitors in advanced breast cancer, what is beyond?
SO ONCOLOGY REVIEWS
LA English
DT Review
DE Breast cancer; CDK4/6 inhibitors; predictors of response and resistance
ID RIBOCICLIB PLUS LETROZOLE; KINASE 4/6 INHIBITOR; 1ST-LINE TREATMENT;
   ENDOCRINE THERAPY; PALBOCICLIB; ABEMACICLIB; COMBINATION; RESISTANCE;
   FULVESTRANT; SUPPRESSION
AB Resistant to hormonal treatment considered the main clinical challenge in the management of advanced breast cancer (ABC). The use of CDK4/6 inhibitors (CDK4/61) may change the treatment landscape. In this mandated review, we will focus on the applicable role of CDK4/6I in the management of HR+/HER2-ABC, mechanisms of resistance, and promising future implementation.
C1 [Mohammed, Amrallah A.] Zagazig Univ, Fac Med, Med Oncol Dept, 29 Saad Zaghloul, Zagazig 44519, Egypt.
   [Mohammed, Amrallah A.] King Salman Armed Forces Hosp, Tabuk City, Saudi Arabia.
   [Rashied, Hanaa] El Mabra Hosp, Zagazig, Egypt.
   [Elsayed, Fifi Mostafa] Suez Canal Univ, Dept Fac Med, Clin Oncol & Nucl Med, Ismailia, Egypt.
RP Mohammed, AA (通讯作者)，Zagazig Univ, Fac Med, Med Oncol Dept, 29 Saad Zaghloul, Zagazig 44519, Egypt.
EM amrallaabdelmoneem@yahoo.com
CR Andre F, 2019, NEW ENGL J MED, V380, P1929, DOI 10.1056/NEJMoa1813904
   Barroso-Sousa R, 2016, BREAST CARE, V11, P167, DOI 10.1159/000447284
   Brufsky AM, 2017, CANCER TREAT REV, V59, P22, DOI 10.1016/j.ctrv.2017.06.004
   Burkhart DL, 2008, NAT REV CANCER, V8, P671, DOI 10.1038/nrc2399
   Cerami E, 2012, CANCER DISCOV, V2, P401, DOI 10.1158/2159-8290.CD-12-0095
   Ciriello G, 2015, CELL
   Condorelli R, 2018, ANN ONCOL, V29, P640, DOI 10.1093/annonc/mdx784
   Costa RLB, 2017, J GLOB ONCOL, V3, P281, DOI 10.1200/JGO.2017.009936
   Cristofanilli M, 2016, LANCET ONCOL, V17, P425, DOI 10.1016/S1470-2045(15)00613-0
   Curigliano G, 2016, BREAST, V28, P191, DOI 10.1016/j.breast.2016.06.008
   Dhakal A, 2018, CLIN BREAST CANCER, V18, pE1401, DOI 10.1016/j.clbc.2018.04.015
   Di Leo A, 2017, ANN ONCOL, V28, P678, DOI 10.1093/annonc/mdx065
   Di Leo A, 2018, NPJ BREAST CANCER, V4, DOI 10.1038/s41523-018-0094-2
   Dickler MN, 2017, CLIN CANCER RES, V23, P5218, DOI 10.1158/1078-0432.CCR-17-0754
   Finn RS, 2017, J CLIN ONCOL, V35, DOI 10.1200/JCO.2017.35.15_suppl.1001
   Finn RS, 2016, NEW ENGL J MED, V375, P1925, DOI 10.1056/NEJMoa1607303
   Finn RS, 2015, LANCET ONCOL, V16, P25, DOI 10.1016/S1470-2045(14)71159-3
   Formisano L, 2017, CLIN CANCER RES, V23, P6138, DOI 10.1158/1078-0432.CCR-17-1232
   Goel S, 2016, CANCER CELL, V29, P255, DOI 10.1016/j.ccell.2016.02.006
   Goetz MP, 2017, J CLIN ONCOL, V35, P3638, DOI 10.1200/JCO.2017.75.6155
   Hortobagyi GN, 2018, ANN ONCOL, V29, P1541, DOI 10.1093/annonc/mdy155
   Hortobagyi GN, 2016, NEW ENGL J MED, V375, P1738, DOI 10.1056/NEJMoa1609709
   Hortobagyi Gabriel N, 2018, Am Soc Clin Oncol Educ Book, V38, P457, DOI 10.1200/EDBK_201313
   Howlader N, 2014, JNCI-J NATL CANCER I, V106, DOI 10.1093/jnci/dju055
   Hu WY, 2016, CLIN CANCER RES, V22, P2000, DOI 10.1158/1078-0432.CCR-15-1421
   Huang HW, 2019, MEDICINE, V98, DOI 10.1097/MD.0000000000013909
   Knudsen ES, 2017, TRENDS CANCER, V3, P39, DOI 10.1016/j.trecan.2016.11.006
   Konecny GE, 2011, CLIN CANCER RES, V17, P1591, DOI 10.1158/1078-0432.CCR-10-2307
   Lu, 2018, CANCER RES, DOI DOI 10.1158/1538-7445.SABCS17-P1-09-01
   Ma CX, 2017, CLIN CANCER RES, V23, P4055, DOI 10.1158/1078-0432.CCR-16-3206
   Mistry R, 2018, J MANAG CARE SPEC PH, V24, P514, DOI 10.18553/jmcp.2018.24.6.514
   Narasimha AM, 2014, ELIFE, V3, DOI 10.7554/eLife.02872
   O'Leary B, 2018, CANCER DISCOV, V8, P1390, DOI 10.1158/2159-8290.CD-18-0264
   O'Shaughnessy J, 2018, CANC RES, V78
   Otto T, 2017, NAT REV CANCER, V17, P93, DOI 10.1038/nrc.2016.138
   Pan HC, 2017, NEW ENGL J MED, V377, P1836, DOI 10.1056/NEJMoa1701830
   Pernas S, 2018, THER ADV MED ONCOL, V10, DOI 10.1177/1758835918786451
   Preusser M, 2018, ESMO OPEN, V3, DOI 10.1136/esmoopen-2018-000368
   Shah M, 2018, ONCOLOGY-NY, V32, P216
   Siegel RL, 2016, CA-CANCER J CLIN, V66, P7, DOI 10.3322/caac.21332
   Slamon DJ, 2018, J CLIN ONCOL, V36, P2465, DOI 10.1200/JCO.2018.78.9909
   Sledge GW, 2017, J CLIN ONCOL, V35, P2875, DOI 10.1200/JCO.2017.73.7585
   Stone Andrew, 2012, Critical Reviews in Oncogenesis, V17, P175
   Turner NC, 2018, NEW ENGL J MED, V379, P1926, DOI 10.1056/NEJMoa1810527
   Turner NC, 2018, CANC RES, V78
   Turner NC, 2015, NEW ENGL J MED, V373, P209, DOI 10.1056/NEJMoa1505270
   Vijayaraghavan S, 2017, NAT COMMUN, V8, DOI 10.1038/ncomms15916
   Vora SR, 2014, CANCER CELL, V26, P136, DOI 10.1016/j.ccr.2014.05.020
   Wilcken N, 2003, COCHRANE DB SYST REV, DOI DOI 10.1002/14651858.CD002747
   Zhang BN, 2019, BREAST CANCER RES TR, V175, P775, DOI 10.1007/s10549-019-05190-3
NR 50
TC 3
Z9 3
U1 3
U2 6
PU PAGEPRESS PUBL
PI PAVIA
PA MEDITGROUP, VIA G BELLI, 4, PAVIA, 27100, ITALY
SN 1970-5557
EI 1970-5565
J9 ONCOL REV
JI Oncol. Rev.
PY 2019
VL 13
IS 2
BP 125
EP 133
DI 10.4081/oncol.2019.416
PG 9
WC Oncology
WE Emerging Sources Citation Index (ESCI)
SC Oncology
GA KG8EF
UT WOS:000510180200006
PM 31452841
OA Green Submitted, Green Published, gold
DA 2022-07-31
ER

PT J
AU Guarducci, C
   Bonechi, M
   Boccalini, G
   Benelli, M
   Risi, E
   Di Leo, A
   Malorni, L
   Migliaccio, I
AF Guarducci, Cristina
   Bonechi, Martina
   Boccalini, Giulia
   Benelli, Matteo
   Risi, Emanuela
   Di Leo, Angelo
   Malorni, Luca
   Migliaccio, Ilenia
TI Mechanisms of Resistance to CDK4/6 Inhibitors in Breast Cancer and
   Potential Biomarkers of Response
SO BREAST CARE
LA English
DT Review
DE CDK4/6 inhibitors; Drug resistance; Breast cancer
ID DEPENDENT KINASE 4/6; PREDICTIVE BIOMARKER; ENDOCRINE RESISTANCE;
   1ST-LINE TREATMENT; ESR1 MUTATIONS; FDA APPROVAL; CYCLIN D; PALBOCICLIB;
   COMBINATION; LETROZOLE
AB Randomized clinical trials demonstrated that CDK4/6 inhibitors are highly effective in patients with hormone receptor-positive (HR+), HER2-negative (HER2-) metastatic breast cancer in combination with endocrine therapy. The use of CDK4/6 inhibitors in clinics is becoming common for patients with HR+/HER2- metastatic breast cancer and will certainly increase in the near future. However, patients might show de novo or acquired resistance to these drugs. Molecular alterations have been suggested as determinants for de novo resistance to CDK4/6 inhibitors, but have never been validated in a clinical setting. In addition, molecular mechanisms of acquired resistance to palbociclib have been analyzed only in preclinical studies. Here we review the current knowledge on the available preclinical data about the mechanisms of de novo and acquired resistance to CDK4/6 inhibitors in breast cancer, and clinical data about potential biomarkers of response. (C) 2017 The Author(s). Published by S. Karger GmbH, Freiburg
C1 [Guarducci, Cristina; Bonechi, Martina; Boccalini, Giulia; Malorni, Luca; Migliaccio, Ilenia] Hosp Prato, Ist Toscano Tumori, Sandro Pitigliani Med Oncol Dept, Via Suor Niccolina 22, I-59100 Prato, Italy.
   [Benelli, Matteo; Risi, Emanuela; Di Leo, Angelo; Malorni, Luca] Hosp Prato, Ist Toscano Tumori, Sandro Pitigliani Med Oncol Dept, Prato, Italy.
RP Malorni, L; Migliaccio, I (通讯作者)，Hosp Prato, Ist Toscano Tumori, Sandro Pitigliani Med Oncol Dept, Via Suor Niccolina 22, I-59100 Prato, Italy.; Malorni, L; Migliaccio, I (通讯作者)，Hosp Prato, Ist Toscano Tumori, Med Oncol Dept, Via Suor Niccolina 22, I-59100 Prato, Italy.
EM luca.malorni@uslcentro.toscana.it;
   ilenia.migliaccio@uslcentro.toscana.it
RI Benelli, Matteo/I-2497-2018; Guarducci, Cristina/AAA-3253-2022; Risi,
   Emanuela/AAB-6102-2022; Di Leo, Angelo/AAM-1267-2020; Malorni,
   Luca/J-1973-2019
OI Benelli, Matteo/0000-0003-1227-356X; Guarducci,
   Cristina/0000-0002-3234-564X; Risi, Emanuela/0000-0002-9307-9760; Di
   Leo, Angelo/0000-0002-3665-9056; Malorni, Luca/0000-0002-4297-2997;
   Bonechi, Martina/0000-0002-2050-2548
FU AIRC (Associazione Italiana per la Ricerca sul Cancro); Fondazione
   'Sandro Pitigliani' per la lotta contro i tumori ONLUS
FX The authors would like to thank AIRC (Associazione Italiana per la
   Ricerca sul Cancro) and Fondazione 'Sandro Pitigliani' per la lotta
   contro i tumori ONLUS for their generous support.
CR [Anonymous], 2017, Cancer Discov, V7, pOF3, DOI [10.1158/2159-8290.CD-NB2016-159, 10.1158/2159-8290.CD-NB2017-043]
   Asghar U, 2015, NAT REV DRUG DISCOV, V14, P130, DOI 10.1038/nrd4504
   Beaver JA, 2015, CLIN CANCER RES, V21, P4760, DOI 10.1158/1078-0432.CCR-15-1185
   Bisi JE, 2017, ONCOTARGET, V8, P42343, DOI 10.18632/oncotarget.16216
   Bisi JE, 2016, MOL CANCER THER, V15, P783, DOI 10.1158/1535-7163.MCT-15-0775
   Blain SW, 2008, CELL CYCLE, V7, P892, DOI 10.4161/cc.7.7.5637
   Caldon CE, 2012, MOL CANCER THER, V11, P1488, DOI 10.1158/1535-7163.MCT-11-0963
   Cristofanilli M, 2016, LANCET ONCOL, V17, P425, DOI 10.1016/S1470-2045(15)00613-0
   Dean JL, 2010, ONCOGENE, V29, P4018, DOI 10.1038/onc.2010.154
   Dean JL, 2012, CELL CYCLE, V11, P2756, DOI 10.4161/cc.21195
   DeMichele A, 2015, CLIN CANCER RES, V21, P995, DOI 10.1158/1078-0432.CCR-14-2258
   Finn RS, 2016, NEW ENGL J MED, V375, P1925, DOI 10.1056/NEJMoa1607303
   Finn RS, 2016, BREAST CANCER RES, V18, DOI 10.1186/s13058-016-0721-5
   Finn RS, 2015, LANCET ONCOL, V16, P25, DOI 10.1016/S1470-2045(14)71159-3
   Finn RS, 2009, BREAST CANCER RES, V11, DOI 10.1186/bcr2419
   Fribbens C, 2016, J CLIN ONCOL, V34, P2961, DOI 10.1200/JCO.2016.67.3061
   Fry DW, 2004, MOL CANCER THER, V3, P1427
   Gelbert LM, 2014, INVEST NEW DRUG, V32, P825, DOI 10.1007/s10637-014-0120-7
   Giacinti C, 2006, ONCOGENE, V25, P5220, DOI 10.1038/sj.onc.1209615
   Goel RK, 2015, BBA-REV CANCER, V1856, P39, DOI 10.1016/j.bbcan.2015.05.001
   Gyanchandani R, 2017, ONCOTARGET, V8, P66901, DOI 10.18632/oncotarget.11383
   Henley SA, 2012, CELL DIV, V7, DOI 10.1186/1747-1028-7-10
   Herrera-Abreu MT, 2016, CANCER RES, V76, P2301, DOI 10.1158/0008-5472.CAN-15-0728
   Herschkowitz JI, 2008, BREAST CANCER RES, V10, DOI 10.1186/bcr2142
   Hortobagyi GN, 2016, NEW ENGL J MED, V375, P1738, DOI 10.1056/NEJMoa1609709
   Jansen VM, 2017, CANCER RES, V77, P2488, DOI 10.1158/0008-5472.CAN-16-2653
   Jeselsohn R, 2015, NAT REV CLIN ONCOL, V12, P573, DOI 10.1038/nrclinonc.2015.117
   Ladd B, 2016, ONCOTARGET, V7, P54120, DOI 10.18632/oncotarget.10852
   Ma CX, 2017, CLIN CANCER RES, V23, P4055, DOI 10.1158/1078-0432.CCR-16-3206
   Malorni L, 2016, ONCOTARGET, V7, P68012, DOI 10.18632/oncotarget.12010
   Musgrove EA, 2011, NAT REV CANCER, V11, P558, DOI 10.1038/nrc3090
   Patel P, 2015, MOL CELL BIOL, V35, P1506, DOI 10.1128/MCB.01206-14
   Patnaik A, 2016, CANCER DISCOV, V6, P740, DOI 10.1158/2159-8290.CD-16-0095
   Ramanujan A, 2016, BIOSCIENCE REP, V36, DOI 10.1042/BSR20160152
   SHERR CJ, 1995, GENE DEV, V9, P1149, DOI 10.1101/gad.9.10.1149
   The I, 2015, NAT COMMUN, V6, DOI 10.1038/ncomms6906
   Toogood PL, 2001, MED RES REV, V21, P487, DOI 10.1002/med.1021
   Turner NC, 2015, NEW ENGL J MED, V373, P209, DOI 10.1056/NEJMoa1505270
   Vora SR, 2014, CANCER CELL, V26, P136, DOI 10.1016/j.ccr.2014.05.020
   Walker AJ, 2016, CLIN CANCER RES, V22, P4968, DOI 10.1158/1078-0432.CCR-16-0493
   Wardell SE, 2015, CLIN CANCER RES, V21, P5121, DOI 10.1158/1078-0432.CCR-15-0360
   Yang C, 2017, ONCOGENE, V36, P2255, DOI 10.1038/onc.2016.379
   Young RJ, 2014, PIGM CELL MELANOMA R, V27, DOI 10.1111/pcmr.12228
   Zhang YX, 2014, MOL CANCER THER, V13, P2184, DOI 10.1158/1535-7163.MCT-14-0387
NR 44
TC 36
Z9 38
U1 3
U2 12
PU KARGER
PI BASEL
PA ALLSCHWILERSTRASSE 10, CH-4009 BASEL, SWITZERLAND
SN 1661-3791
EI 1661-3805
J9 BREAST CARE
JI Breast Care
PY 2017
VL 12
IS 5
BP 304
EP 308
DI 10.1159/000484167
PG 5
WC Oncology; Obstetrics & Gynecology
WE Science Citation Index Expanded (SCI-EXPANDED)
SC Oncology; Obstetrics & Gynecology
GA FL7IB
UT WOS:000414420000004
PM 29234249
OA Green Published, Bronze
DA 2022-07-31
ER

PT J
AU Sorf, A
   Sucha, S
   Morell, A
   Novotna, E
   Staud, F
   Zavrelova, A
   Visek, B
   Wsol, V
   Ceckova, M
AF Sorf, Ales
   Sucha, Simona
   Morell, Anselm
   Novotna, Eva
   Staud, Frantisek
   Zavrelova, Alzbeta
   Visek, Benjamin
   Wsol, Vladimir
   Ceckova, Martina
TI Targeting Pharmacokinetic Drug Resistance in Acute Myeloid Leukemia
   Cells with CDK4/6 Inhibitors
SO CANCERS
LA English
DT Article
DE acute myeloid leukemia; CDK4; 6 inhibitors; ABC transporters; drug
   resistance
ID KINASE 4/6 INHIBITOR; ABC-TRANSPORTERS; BREAST-CANCER; PHASE-I; CARBONYL
   REDUCTION; PROGNOSTIC IMPACT; REDUCING ENZYMES; DAUNORUBICIN; APOPTOSIS;
   METABOLISM
AB Pharmacotherapy of acute myeloid leukemia (AML) remains challenging, and the disease has one of the lowest curability rates among hematological malignancies. The therapy outcomes are often compromised by the existence of a resistant AML phenotype associated with overexpression of ABCB1 and ABCG2 transporters. Because AML induction therapy frequently consists of anthracycline-like drugs, their efficiency may also be diminished by drug biotransformation via carbonyl reducing enzymes (CRE). In this study, we investigated the modulatory potential of the CDK4/6 inhibitors abemaciclib, palbociclib, and ribociclib on AML resistance using peripheral blood mononuclear cells (PBMC) isolated from patients withde novodiagnosed AML. We first confirmed inhibitory effect of the tested drugs on ABCB1 and ABCG2 in ABC transporter-expressing resistant HL-60 cells while also showing the ability to sensitize the cells to cytotoxic drugs even as no effect on AML-relevant CRE isoforms was observed. All tested CDK4/6 inhibitors elevated mitoxantrone accumulations in CD34(+)PBMC and enhanced accumulation of mitoxantrone was found with abemaciclib and ribociclib in PBMC of FLT3-ITD(-)patients. Importantly, the accumulation rate in the presence of CDK4/6 inhibitors positively correlated withABCB1 expression in CD34(+)patients and led to enhanced apoptosis of PBMC in contrast to CD34(-)samples. In summary, combination therapy involving CDK4/6 inhibitors could favorably target multidrug resistance, especially when personalized based on CD34(-)and ABCB1-related markers.
C1 [Sorf, Ales; Sucha, Simona; Staud, Frantisek; Ceckova, Martina] Charles Univ Prague, Fac Pharm, Dept Pharmacol & Toxicol, Akad Heyrovskeho 1203, Hradec Kralove 50005, Czech Republic.
   [Morell, Anselm; Novotna, Eva; Wsol, Vladimir] Charles Univ Prague, Fac Pharm, Dept Biochem Sci, Akad Heyrovskeho 1203, Hradec Kralove 50005, Czech Republic.
   [Zavrelova, Alzbeta; Visek, Benjamin] Charles Univ Prague, Univ Hosp Hradec Kralove, Dept Internal Med Hematol 4, Sokolska 581, Hradec Kralove 50005, Czech Republic.
RP Ceckova, M (通讯作者)，Charles Univ Prague, Fac Pharm, Dept Pharmacol & Toxicol, Akad Heyrovskeho 1203, Hradec Kralove 50005, Czech Republic.
EM sorfal@faf.cuni.cz; suchas@faf.cuni.cz; morellga@faf.cuni.cz;
   novotne7@faf.cuni.cz; staud@faf.cuni.cz; alzbeta.zavrelova@fnhk.cz;
   benjamin.visek@fnhk.cz; wsol@faf.cuni.cz; martina.ceckova@faf.cuni.cz
RI ; Wsol, Vladimir/K-3476-2016
OI Sorf, Ales/0000-0001-7829-3980; Sucha, Simona/0000-0001-9190-458X; Wsol,
   Vladimir/0000-0003-3745-7648; Morell, Anselm/0000-0001-7002-7792
FU Charles University [PRIMUS/20/MED/010, SVV/260-549]; Czech Science
   Foundation [20-20414Y, CZ.02.1.01/0.0/0.0/16_019/0000841]
FX This project has been supported by Charles University (PRIMUS/20/MED/010
   and SVV/260-549), the Czech Science Foundation (grant No. 20-20414Y),
   and by EFSA-CDN (grant No. CZ.02.1.01/0.0/0.0/16_019/0000841).
CR Arber DA, 2016, BLOOD, V127, P2391, DOI 10.1182/blood-2016-03-643544
   Bains OS, 2010, J PHARMACOL EXP THER, V335, P533, DOI 10.1124/jpet.110.173179
   Bartholomae S, 2016, PEDIATR BLOOD CANCER, V63, P242, DOI 10.1002/pbc.25785
   Belhoussine R, 1999, ADV EXP MED BIOL, V457, P365
   BENNETT JM, 1976, BRIT J HAEMATOL, V33, P451, DOI 10.1111/j.1365-2141.1976.tb03563.x
   Bogason Alex, 2010, Drug Metab Lett, V4, P228
   Boyer T, 2019, CANCERS, V11, DOI 10.3390/cancers11091323
   Daver N, 2019, LEUKEMIA, V33, P299, DOI 10.1038/s41375-018-0357-9
   de Groot AF, 2017, CANCER TREAT REV, V60, P130, DOI 10.1016/j.ctrv.2017.09.003
   Dohner H, 2017, BLOOD, V129, P424, DOI 10.1182/blood-2016-08-733196
   Efferth T, 1997, LEUKEMIA, V11, P1180, DOI 10.1038/sj.leu.2400669
   FDA, IN VITR MET TRANSP M
   Fletcher JI, 2010, NAT REV CANCER, V10, P147, DOI 10.1038/nrc2789
   Fukuda Y, 2015, ADV CANCER RES, V125, P171, DOI 10.1016/bs.acr.2014.10.006
   Giacomini KM, 2010, NAT REV DRUG DISCOV, V9, P215, DOI 10.1038/nrd3028
   Gottesman MM, 2002, ANNU REV MED, V53, P615, DOI 10.1146/annurev.med.53.082901.103929
   Hirsch P, 2012, HAEMATOL-HEMATOL J, V97, P241, DOI 10.3324/haematol.2010.034447
   Ho MM, 2008, EXP HEMATOL, V36, P433, DOI 10.1016/j.exphem.2007.11.014
   Hofman J, 2014, TOXICOL APPL PHARM, V278, P238, DOI 10.1016/j.taap.2014.04.027
   Hollo Z, 1996, FEBS LETT, V383, P99, DOI 10.1016/0014-5793(96)00237-2
   Infante JR, 2016, CLIN CANCER RES, V22, P5696, DOI 10.1158/1078-0432.CCR-16-1248
   Kassner N, 2008, DRUG METAB DISPOS, V36, P2113, DOI 10.1124/dmd.108.022251
   Laffin B, 2012, FRONT PHARMACOL, V3, DOI 10.3389/fphar.2012.00104
   Liu B, 2018, ONCOL LETT, V15, P6671, DOI 10.3892/ol.2018.8095
   Malatkova P, 2014, DRUG METAB REV, V46, P96, DOI 10.3109/03602532.2013.853078
   Marzac C, 2006, CLIN CANCER RES, V12, P7018, DOI 10.1158/1078-0432.CCR-06-0641
   Marzac C, 2011, HAEMATOL-HEMATOL J, V96, P1293, DOI 10.3324/haematol.2010.031823
   Masquelier M, 2004, BIOCHEM PHARMACOL, V67, P1047, DOI 10.1016/j.bcp.2003.10.025
   Montalban-Bravo G, 2015, LEUKEMIA, V29, P760, DOI 10.1038/leu.2014.244
   Mordente A, 2009, CURR MED CHEM, V16, P1656, DOI 10.2174/092986709788186228
   NCI 2021. National Cancer Institute., CANC STAT FACTS LEUK
   Novotna E, 2018, BIOCHEM PHARMACOL, V156, P22, DOI 10.1016/j.bcp.2018.08.001
   Novotna E, 2018, ARCH TOXICOL, V92, P2845, DOI 10.1007/s00204-018-2258-0
   Ozvegy-Laczka C, 2004, MOL PHARMACOL, V65, P1485, DOI 10.1124/mol.65.6.1485
   Patnaik A, 2016, CANCER DISCOV, V6, P740, DOI 10.1158/2159-8290.CD-16-0095
   Penning TM, 2019, MOL CELL ENDOCRINOL, V489, P82, DOI 10.1016/j.mce.2018.07.002
   Piska K, 2017, INVEST NEW DRUG, V35, P375, DOI 10.1007/s10637-017-0443-2
   Pollyea DA, 2017, BLOOD, V129, P1627, DOI 10.1182/blood-2016-10-696039
   Raaijmakers MHGP, 2005, CLIN CANCER RES, V11, P2436, DOI 10.1158/1078-0432.CCR-04-0212
   Robey RW, 2018, NAT REV CANCER, V18, P452, DOI 10.1038/s41568-018-0005-8
   Shman TV, 2008, ANN HEMATOL, V87, P353, DOI 10.1007/s00277-008-0439-2
   Skarka A, 2011, CHEM-BIOL INTERACT, V191, P66, DOI 10.1016/j.cbi.2010.12.016
   Skarydova L, 2013, XENOBIOTICA, V43, P346, DOI 10.3109/00498254.2012.720048
   Slupe A, 2005, CARDIOVASC TOXICOL, V5, P365, DOI 10.1385/CT:5:4:365
   Sorf A, 2019, BIOCHEM PHARMACOL, V163, P290, DOI 10.1016/j.bcp.2019.02.035
   Sorf A, 2018, BIOCHEM PHARMACOL, V154, P10, DOI 10.1016/j.bcp.2018.04.013
   Szakacs G, 2008, DRUG DISCOV TODAY, V13, P379, DOI 10.1016/j.drudis.2007.12.010
   Tamura K, 2016, CANCER SCI, V107, P755, DOI 10.1111/cas.12932
   Ujhelly O, 2003, HUM GENE THER, V14, P403, DOI 10.1089/104303403321209005
   van den Heuvel-Eibrink MM, 2007, ANN HEMATOL, V86, P329, DOI 10.1007/s00277-007-0269-7
   Vandesompele J, 2002, GENOME BIOL, V3, DOI 10.1186/gb-2002-3-7-research0034
   Varatharajan S, 2016, CANCER CHEMOTH PHARM, V78, P1051, DOI 10.1007/s00280-016-3166-8
   Verma K, 2019, J MED CHEM, V62, P3590, DOI 10.1021/acs.jmedchem.9b00090
   Verma K, 2016, ACS MED CHEM LETT, V7, P774, DOI 10.1021/acsmedchemlett.6b00163
   Wu T, 2017, BIOCHEM PHARMACOL, V124, P29, DOI 10.1016/j.bcp.2016.10.015
   Yuan XY, 2015, LEUKEMIA RES, V39, P689, DOI 10.1016/j.leukres.2015.04.018
NR 56
TC 7
Z9 7
U1 4
U2 10
PU MDPI
PI BASEL
PA ST ALBAN-ANLAGE 66, CH-4052 BASEL, SWITZERLAND
EI 2072-6694
J9 CANCERS
JI Cancers
PD JUN
PY 2020
VL 12
IS 6
AR 1596
DI 10.3390/cancers12061596
PG 17
WC Oncology
WE Science Citation Index Expanded (SCI-EXPANDED)
SC Oncology
GA ML1DZ
UT WOS:000549216900001
PM 32560251
OA Green Published, gold
DA 2022-07-31
ER

PT J
AU Dukelow, T
   Kishan, D
   Khasraw, M
   Murphy, CG
AF Dukelow, Tim
   Kishan, Divya
   Khasraw, Mustafa
   Murphy, Conleth G.
TI CDK4/6 inhibitors in breast cancer
SO ANTI-CANCER DRUGS
LA English
DT Review
DE breast cancer; clinical trials; CDK4; 6 inhibitors
ID DEPENDENT KINASE 4/6; CYCLIN D1 EXPRESSION; CELL-CYCLE;
   ESTROGEN-RECEPTOR; PD 0332991; PHASE-I; ENDOCRINE RESISTANCE;
   FLAVOPIRIDOL; ACTIVATION; MECHANISMS
AB Deregulation of the cyclin-dependent kinase (CDK) 4/6-retinoblastoma (RB) axis can occur through a number of mechanisms and contributes towards the unrestrained growth witnessed in a variety of cancers including breast cancers. Recent years have seen the development of selective CDK4/6 inhibitors, which have delivered promising preclinical and clinical results in breast cancer and other tumours. A number of trials assessing antitumour efficacy in various disease settings and combinations are ongoing. The cyclin D1-CDK-Rb axis and its role in the cell cycle of normal and cancer cells are delineated. The early pan-CDK inhibitor flavopiridol and subsequent preclinical and clinical development of selective CDK4/6 inhibitors are described. Ongoing studies in breast cancer with novel CDK4/6 inhibitors (palbociclib, abemaciclib and ribociclib) are explored. A literature search of these topics was performed through PubMed. Abstracts from major oncology meetings were also reviewed. Selective CDK4/6 inhibitors, as represented by the competing compounds currently in clinical development, comprise a novel, safe and, thus far, promisingly efficacious group of drugs. Considerable resources are being devoted towards exploring the efficacy of these drugs in combination with endocrine therapies, an approach that has yielded encouraging results and accelerated approval by the US Food and Drugs Administration for one of these agents (palbociclib). The results of confirmatory phase 3 trials are, however, awaited. We discuss further therapy combinations in development and highlight potential areas for caution including the potential for antagonistic interactions with cytotoxic chemotherapies. Copyright (C) 2015 Wolters Kluwer Health, Inc. All rights reserved.
C1 [Dukelow, Tim; Murphy, Conleth G.] Bon Secours Hosp, Dept Med Oncol, Cork, Ireland.
   [Murphy, Conleth G.] Natl Univ Ireland Univ Coll Cork, Sch Med, Cork, Ireland.
   [Kishan, Divya; Khasraw, Mustafa] Deakin Univ, Sch Med, Geelong, Vic 3217, Australia.
   [Khasraw, Mustafa] Univ Sydney, NHMRC CTC, Sydney, NSW 2006, Australia.
RP Murphy, CG (通讯作者)，Bon Secours Hosp, Dept Med Oncol, Coll Rd, Cork, Ireland.
EM cgmurphy@bonsecours.ie
RI Khasraw, Mustafa/ABH-5962-2020
OI Khasraw, Mustafa/0000-0003-3249-9849
CR Altucci L, 1996, ONCOGENE, V12, P2315
   An HX, 1999, AM J PATHOL, V154, P113, DOI 10.1016/S0002-9440(10)65257-1
   Anderson WF, 2011, J NATL CANCER I, V103, P1397, DOI 10.1093/jnci/djr257
   Bader AG, 2005, NAT REV CANCER, V5, P921, DOI 10.1038/nrc1753
   Baek HJ, 2010, CANCER RES, V70, DOI 10.1158/1538-7445.AM10-LB-110
   Baker Stacey J, 2012, Genes Cancer, V3, P658, DOI 10.1177/1947601913478972
   BARTKOVA J, 1994, INT J CANCER, V57, P353, DOI 10.1002/ijc.2910570311
   Bendell JC, 2013, MOL CANCER THER, V12, DOI 10.1158/1535-7163.TARG-13-A17
   Bianco S, 2012, TRANSCR-AUSTIN, V3, P165, DOI 10.4161/trns.20496
   Blain SW, 2008, CELL CYCLE, V7, P892, DOI 10.4161/cc.7.7.5637
   Bosco EE, 2007, CELL CYCLE, V6, P667, DOI 10.4161/cc.6.6.3988
   Burdette-Radoux S, 2004, INVEST NEW DRUG, V22, P315, DOI 10.1023/B:DRUG.0000026258.02846.1c
   Byrd JC, 2007, BLOOD, V109, P399, DOI 10.1182/blood-2006-05-020735
   Casimiro MC, 2014, EXPERT OPIN INV DRUG, V23, P295, DOI 10.1517/13543784.2014.867017
   Casimiro MC, 2013, MOL ENDOCRINOL, V27, P1415, DOI 10.1210/me.2013-1065
   Coudreuse D, 2010, NATURE, V468, P1074, DOI 10.1038/nature09543
   Dean JL, 2010, ONCOGENE, V29, P4018, DOI 10.1038/onc.2010.154
   DeMichele A, 2013, J CLIN ONCOL, V31
   Dempsey JA, 2013, CANC RES S, V73
   Diehl JA, 1998, GENE DEV, V12, P3499, DOI 10.1101/gad.12.22.3499
   Ekholm SV, 2000, CURR OPIN CELL BIOL, V12, P676, DOI 10.1016/S0955-0674(00)00151-4
   Finn R, 2014, ANN ONCOL         S4, V25, piv116
   Finn RS, 2012, CANCER RES, V72, DOI 10.1158/0008-5472.SABCS12-S1-6
   Finn RS, 2015, LANCET ONCOL, V16, P25, DOI 10.1016/S1470-2045(14)71159-3
   Finn RS, 2009, BREAST CANCER RES, V11, DOI 10.1186/bcr2419
   Flaherty KT, 2012, CLIN CANCER RES, V18, P568, DOI 10.1158/1078-0432.CCR-11-0509
   Fornier MN, 2007, CLIN CANCER RES, V13, P5841, DOI 10.1158/1078-0432.CCR-07-1218
   Fry DW, 2004, MOL CANCER THER, V3, P1427
   Gelbert LM, 2014, INVEST NEW DRUG, V32, P825, DOI 10.1007/s10637-014-0120-7
   Gil J, 2006, NAT REV MOL CELL BIO, V7, P667, DOI 10.1038/nrm1987
   GLOBOCAN, 2012, EST CANC INC MORT PR
   Grendys EC, 2005, GYNECOL ONCOL, V98, P249, DOI 10.1016/j.ygyno.2005.05.017
   Hanahan D, 2000, CELL, V100, P57, DOI 10.1016/S0092-8674(00)81683-9
   Harper JW, 2001, CHEM REV, V101, P2511, DOI 10.1021/cr0001030
   Hunt T, 2011, PHILOS T R SOC B, V366, P3494, DOI 10.1098/rstb.2011.0274
   Infante J. R., 2014, J CLIN ONCOL S, V32, p5s
   Jain SK, 2012, MINI-REV MED CHEM, V12, P632
   Johnson SM, 2010, J CLIN INVEST, V120, P2528, DOI 10.1172/JCI41402
   KAUR G, 1992, J NATL CANCER I, V84, P1736, DOI 10.1093/jnci/84.22.1736
   Kim S, 2013, MOL CANCER THER, V12, DOI [10.1158/1535-7163.TARG-13- PR02, DOI 10.1158/1535-7163.TARG-13-PR02]
   Li JN, 2011, BIOCHEMISTRY-US, V50, P5566, DOI 10.1021/bi200642e
   Malumbres M, 2004, CELL, V118, P493, DOI 10.1016/j.cell.2004.08.002
   Malumbres M, 2006, CANCER CELL, V9, P2, DOI 10.1016/j.ccr.2005.12.026
   Matranga CB, 2002, CANCER RES, V62, P1707
   McClendon AK, 2012, CELL CYCLE, V11, P2747, DOI 10.4161/cc.21127
   McMahon C, 1999, P NATL ACAD SCI USA, V96, P5382, DOI 10.1073/pnas.96.10.5382
   MUSGROVE EA, 1995, INT J CANCER, V63, P584, DOI 10.1002/ijc.2910630420
   Neuman E, 1997, MOL CELL BIOL, V17, P5338, DOI 10.1128/MCB.17.9.5338
   Nurse P, 1998, NAT MED, V4, P1103, DOI 10.1038/2594
   O'Brien N, 2014, CANC RES S, V74
   Ortega S, 2003, NAT GENET, V35, P25, DOI 10.1038/ng1232
   Osborne CK, 2011, ANNU REV MED, V62, P233, DOI 10.1146/annurev-med-070909-182917
   Patnaik A, 2014, CANC RES S, V74
   Prall OWJ, 1997, J BIOL CHEM, V272, P10882
   Rane SG, 1999, NAT GENET, V22, P44, DOI 10.1038/8751
   Rivadeneira DB, 2010, GASTROENTEROLOGY, V138, P1920, DOI 10.1053/j.gastro.2010.01.007
   Roberts PJ, 2012, JNCI-J NATL CANCER I, V104, P476, DOI 10.1093/jnci/djs002
   Rocca A, 2014, EXPERT OPIN PHARMACO, V15, P407, DOI 10.1517/14656566.2014.870555
   Roy SS, 2012, INT J BREAST CANCER, V2012, DOI 10.1155/2012/654698
   Russo AA, 1998, NATURE, V395, P237, DOI 10.1038/26155
   Sanchez-Martinez C, 2011, MOL CANC THER S, V10
   Saridaki Z, 2010, BRIT J CANCER, V102, P1762, DOI 10.1038/sj.bjc.6605694
   Schwartz GK, 2011, BRIT J CANCER, V104, P1862, DOI 10.1038/bjc.2011.177
   Shackelford RE, 1999, ENVIRON HEALTH PERSP, V107, P5, DOI 10.2307/3434468
   Shapiro G, 2013, J CLIN ONCOL S, V31
   Sherr CJ, 2004, GENE DEV, V18, P2699, DOI 10.1101/gad.1256504
   Sherr CJ, 1999, GENE DEV, V13, P1501, DOI 10.1101/gad.13.12.1501
   Slamon DJ, 2010, ASCO M, V28, P3060, DOI DOI 10.1200/JCO.2010.28.15_SUPPL.3060
   Udvardy A, 1996, EUR J BIOCHEM, V240, P307, DOI 10.1111/j.1432-1033.1996.0307h.x
   WEINBERG RA, 1995, CELL, V81, P323, DOI 10.1016/0092-8674(95)90385-2
   Witkiewicz Agnieszka K, 2014, Genes Cancer, V5, P261
   Yu QY, 2001, NATURE, V411, P1017, DOI 10.1038/35082500
   Yu QY, 2006, CANCER CELL, V9, P23, DOI 10.1016/j.ccr.2005.12.012
   Zhang L, 2014, J CARCINOG MUTAGEN, V5, P191
   Zwijsen RML, 1997, CELL, V88, P405, DOI 10.1016/S0092-8674(00)81879-6
NR 75
TC 29
Z9 32
U1 2
U2 51
PU LIPPINCOTT WILLIAMS & WILKINS
PI PHILADELPHIA
PA TWO COMMERCE SQ, 2001 MARKET ST, PHILADELPHIA, PA 19103 USA
SN 0959-4973
EI 1473-5741
J9 ANTI-CANCER DRUG
JI Anti-Cancer Drugs
PD SEP
PY 2015
VL 26
IS 8
BP 797
EP 806
DI 10.1097/CAD.0000000000000249
PG 10
WC Oncology; Pharmacology & Pharmacy
WE Science Citation Index Expanded (SCI-EXPANDED)
SC Oncology; Pharmacology & Pharmacy
GA CP4LQ
UT WOS:000359853700001
PM 26053278
DA 2022-07-31
ER

PT J
AU Andrikopoulou, A
   Shalit, A
   Zografos, E
   Koutsoukos, K
   Korakiti, AM
   Liontos, M
   Dimopoulos, MA
   Zagouri, F
AF Andrikopoulou, Angeliki
   Shalit, Almog
   Zografos, Eleni
   Koutsoukos, Konstantinos
   Korakiti, Anna-Maria
   Liontos, Michalis
   Dimopoulos, Meletios-Athanasios
   Zagouri, Flora
TI MicroRNAs as Potential Predictors of Response to CDK4/6 Inhibitor
   Treatment
SO CANCERS
LA English
DT Review
DE microRNAs; biomarker; CDK4; 6 inhibitors; resistance; breast cancer
ID TUMOR-SUPPRESSOR; DOWN-REGULATION; BREAST-CANCER;
   HEPATOCELLULAR-CARCINOMA; TAMOXIFEN RESISTANCE; CONFERS RESISTANCE;
   TAXOL RESISTANCE; EXPRESSION; P27(KIP1); MIR-221
AB Simple Summary MicroRNAs are endogenous non-coding 20-22 nucleotide long RNAs that play a fundamental role in the post-transcriptional control of gene expression. Consequently, microRNAs are involved in multiple biological processes of cancer and could be used as biomarkers with prognostic and predictive significance. Cyclin-dependent kinase 4/6 (CDK4/6) inhibitors have become a mainstay of treatment for patients with advanced hormone receptor-positive (HR) breast cancer. Despite the initial high response rates, approximately 10% of patients demonstrate primary resistance to CDK4/6 inhibitors while acquired resistance is almost inevitable. Considering the fundamental role of miRNAs in tumorigenesis, we aimed to explore the potential involvement of microRNAs in response to CDK4/6 inhibition in solid tumors. A number of microRNAs were shown to confer resistance or sensitivity to CDK4/6 inhibitors in preclinical studies, although this remains to be proved in human studies. Cyclin-dependent kinase 4/6 (CDK4/6) inhibitors have emerged as novel treatment options in the management of advanced or metastatic breast cancer. MicroRNAs are endogenous non-coding 19-22-nucleotide-long RNAs that regulate gene expression in development and tumorigenesis. Herein, we systematically review all microRNAs associated with response to CDK4/6 inhibitors in solid tumors and hematological malignancies. Eligible articles were identified by a search of the MEDLINE and ClinicalTrials.gov databases for the period up to1 January 2021; the algorithm consisted of a predefined combination of the words "microRNAs", "cancer" and "CDK 4/6 inhibitors". Overall, 15 studies were retrieved. Six microRNAs (miR-126, miR-326, miR3613-3p, miR-29b-3p, miR-497 and miR-17-92) were associated with sensitivity to CDK4/6 inhibitors. Conversely, six microRNAs (miR-193b, miR-432-5p, miR-200a, miR-223, Let-7a and miR-21) conferred resistance to treatment with CDK4/6 inhibitors. An additional number of microRNAs (miR-124a, miR9, miR200b and miR-106b) were shown to mediate cellular response to CDK4/6 inhibitors without affecting sensitivity to treatment. Collectively, our review provides evidence that microRNAs could serve as predictive biomarkers for treatment with CDK4/6 inhibitors. Moreover, microRNA-targeted therapy could potentially maximize sensitivity to CDK4/6 inhibition.
C1 [Andrikopoulou, Angeliki; Zografos, Eleni; Koutsoukos, Konstantinos; Korakiti, Anna-Maria; Liontos, Michalis; Dimopoulos, Meletios-Athanasios; Zagouri, Flora] Alexandra Hosp, Med Sch, Dept Clin Therapeut, Athens 11528, Greece.
   [Shalit, Almog] Natl & Kapodistrian Univ Athens, Med Sch, 80 Vasilissis Sofias Ave, Athens 11528, Greece.
RP Zagouri, F (通讯作者)，Alexandra Hosp, Med Sch, Dept Clin Therapeut, Athens 11528, Greece.
EM aggandrikop@med.uoa.gr; almog_98@hotmail.com; elzogra@med.uoa.gr;
   koutsoukos.k@gmail.com; anmakor@med.uoa.gr; mlionto@med.uoa.gr;
   mdimop@med.uoa.gr; fzagouri@med.uoa.gr
RI Korakiti, Anna-Maria/AAE-6591-2021
OI Korakiti, Anna-Maria/0000-0002-8607-4558; Zografos,
   Eleni/0000-0002-9540-7553; Dimopoulos, Meletios/0000-0001-8990-3254;
   Liontos, Michalis/0000-0001-7192-4575
CR Agirre X, 2009, CANCER RES, V69, P4443, DOI 10.1158/0008-5472.CAN-08-4025
   Amorim M, 2019, FRONT GENET, V10, DOI 10.3389/fgene.2019.00815
   Armenia J, 2014, ONCOTARGET, V5, P1185, DOI 10.18632/oncotarget.1803
   Azam SH, 2019, ONCOGENE, V38, P5191, DOI 10.1038/s41388-019-0786-6
   Bader Andreas G., 2012, Frontiers in Genetics, V3, P120, DOI 10.3389/fgene.2012.00120
   Baldassari F, 2018, FRONT GENET, V9, DOI 10.3389/fgene.2018.00174
   Bar J, 2015, CLIN LUNG CANCER, V16, pE121, DOI 10.1016/j.cllc.2015.01.008
   Bartel DP, 2004, CELL, V116, P281, DOI 10.1016/S0092-8674(04)00045-5
   Bian HB, 2011, J EXP CLIN CANC RES, V30, DOI 10.1186/1756-9966-30-20
   Bustos MA, 2017, J INVEST DERMATOL, V137, P1955, DOI 10.1016/j.jid.2017.03.039
   Chen S, 2014, J OVARIAN RES, V7, DOI 10.1186/s13048-014-0084-4
   Citron F, 2020, CANCER RES, V80, P1064, DOI 10.1158/0008-5472.CAN-19-1793
   Cornell L, 2019, CELL REP, V26, P2667, DOI 10.1016/j.celrep.2019.02.023
   Cuesta R, 2009, MOL CELL BIOL, V29, P2841, DOI 10.1128/MCB.01971-08
   Di Leva G, 2014, ANNU REV PATHOL-MECH, V9, P287, DOI 10.1146/annurev-pathol-012513-104715
   Ding L, 2020, INT J MOL SCI, V21, DOI 10.3390/ijms21061960
   Du Q, 2020, J HEMATOL ONCOL, V13, DOI 10.1186/s13045-020-00880-8
   Esquela-Kerscher A, 2006, NAT REV CANCER, V6, P259, DOI 10.1038/nrc1840
   Finn RS, 2016, NEW ENGL J MED, V375, P1925, DOI 10.1056/NEJMoa1607303
   Fornari F, 2008, ONCOGENE, V27, P5651, DOI 10.1038/onc.2008.178
   Galardi S, 2007, J BIOL CHEM, V282, P23716, DOI 10.1074/jbc.M701805200
   Garofalo M, 2012, CURR MOL MED, V12, P27, DOI 10.2174/156652412798376170
   Gary JM, 2020, MOL CANCER THER, V19, P2221, DOI 10.1158/1535-7163.MCT-19-0671
   Gillies JK, 2007, CELL CYCLE, V6, P2005, DOI 10.4161/cc.6.16.4526
   Goetz MP, 2017, J CLIN ONCOL, V35, P3638, DOI 10.1200/JCO.2017.75.6155
   Guo LL, 2010, EUR J CANCER, V46, P1692, DOI 10.1016/j.ejca.2010.02.043
   Hamano R, 2011, CLIN CANCER RES, V17, P3029, DOI 10.1158/1078-0432.CCR-10-2532
   Hoareau-Aveilla C, 2019, HAEMATOLOGICA, V104, P347, DOI 10.3324/haematol.2018.195131
   Hong DVS, 2020, BRIT J CANCER, V122, P1630, DOI 10.1038/s41416-020-0802-1
   Hortobagyi GN, 2018, ANN ONCOL, V29, P1541, DOI 10.1093/annonc/mdy155
   Imanaka Y, 2011, J HUM GENET, V56, P270, DOI 10.1038/jhg.2011.1
   Inomata M, 2009, BLOOD, V113, P396, DOI 10.1182/blood-2008-07-163907
   Ivanovska I, 2008, MOL CELL BIOL, V28, P2167, DOI 10.1128/MCB.01977-07
   Ji WF, 2020, CELL DEATH DIS, V11, DOI 10.1038/s41419-020-02980-2
   Johnson CD, 2007, CANCER RES, V67, P7713, DOI 10.1158/0008-5472.CAN-07-1083
   Kan T, 2009, GASTROENTEROLOGY, V136, P1689, DOI 10.1053/j.gastro.2009.02.002
   Kaukoniemi KM, 2015, CANCER MED-US, V4, P1417, DOI 10.1002/cam4.486
   Kim YW, 2014, DRUG DES DEV THER, V8, P293, DOI 10.2147/DDDT.S51969
   Koo KH, 2018, CELL DEATH DIS, V9, DOI 10.1038/s41419-017-0100-x
   Kota J, 2009, CELL, V137, P1005, DOI 10.1016/j.cell.2009.04.021
   Krutzfeldt J, 2005, NATURE, V438, P685, DOI 10.1038/nature04303
   Lages E, 2012, FRONT BIOSCI-LANDMRK, V17, P2508, DOI 10.2741/4068
   Lal A, 2008, PLOS ONE, V3, DOI 10.1371/journal.pone.0001864
   Lambeth LS, 2009, J GEN VIROL, V90, P1164, DOI 10.1099/vir.0.007831-0
   le Sage C, 2007, CELL CYCLE, V6, P2742, DOI 10.4161/cc.6.22.4900
   le Sage C, 2007, EMBO J, V26, P3699, DOI 10.1038/sj.emboj.7601790
   Li M, 2017, ONCOTARGET, V8, P55319, DOI 10.18632/oncotarget.19429
   Li ZZ, 2019, J EXP CLIN CANC RES, V38, DOI 10.1186/s13046-019-1371-0
   Liberati A, 2009, ANN INTERN MED, V151, pW65, DOI [10.1371/journal.pmed.1000100, 10.7326/0003-4819-151-4-200908180-00136, 10.1136/bmj.b2700]
   Liu JW, 2016, INT J NANOMED, V11, P6713, DOI 10.2147/IJN.S111647
   Liu MX, 2014, ONCOTARGET, V5, P944, DOI 10.18632/oncotarget.1458
   McCartney A, 2019, FRONT ONCOL, V9, DOI 10.3389/fonc.2019.00666
   Meng FY, 2006, GASTROENTEROLOGY, V130, P2113, DOI 10.1053/j.gastro.2006.02.057
   Miller TE, 2008, J BIOL CHEM, V283, P29897, DOI 10.1074/jbc.M804612200
   Muluhngwi P, 2015, ENDOCR-RELAT CANCER, V22, pR279, DOI 10.1530/ERC-15-0355
   Murakami Y, 2006, ONCOGENE, V25, P2537, DOI 10.1038/sj.onc.1209283
   Murphy CG, 2015, ONCOLOGIST, V20, P483, DOI 10.1634/theoncologist.2014-0443
   Pandey K, 2019, INT J CANCER, V145, P1179, DOI 10.1002/ijc.32020
   Petrocca F, 2008, CANCER CELL, V13, P272, DOI 10.1016/j.ccr.2008.02.013
   Raab JR, 2015, PLOS GENET, V11, DOI 10.1371/journal.pgen.1005748
   Rao X, 2011, ONCOGENE, V30, P1082, DOI 10.1038/onc.2010.487
   Rodriguez-Otero P, 2011, BRIT J HAEMATOL, V155, P73, DOI 10.1111/j.1365-2141.2011.08812.x
   Romero-Cordoba SL, 2014, CANCER BIOL THER, V15, P1444, DOI 10.4161/15384047.2014.955442
   Rui MJ, 2017, INT J NANOMED, V12, P217, DOI 10.2147/IJN.S122171
   Shuang T, 2015, FEBS LETT, V589, P3154, DOI 10.1016/j.febslet.2015.08.047
   Sledge GW, 2017, J CLIN ONCOL, V35, P2875, DOI 10.1200/JCO.2017.73.7585
   Sorrentino A, 2008, GYNECOL ONCOL, V111, P478, DOI 10.1016/j.ygyno.2008.08.017
   Thangavel C, 2013, CELL CYCLE, V12, P98, DOI 10.4161/cc.23029
   Trompeter HI, 2011, PLOS ONE, V6, DOI 10.1371/journal.pone.0016138
   Visone R, 2007, ENDOCR-RELAT CANCER, V14, P791, DOI 10.1677/ERC-07-0129
   Voorhoeve PM, 2006, CELL, V124, P1169, DOI 10.1016/j.cell.2006.02.037
   Wang XH, 2011, INT J CANCER, V129, P1362, DOI 10.1002/ijc.25800
   Xu LB, 2014, J HEPATOL, V60, P590, DOI 10.1016/j.jhep.2013.10.028
   Xue YB, 2020, J PATHOL, V252, P77, DOI 10.1002/path.5493
   You JS, 2013, PLOS GENET, V9, DOI 10.1371/journal.pgen.1003459
   Yu SN, 2010, CANCER RES, V70, P6015, DOI 10.1158/0008-5472.CAN-09-4531
   Yu YH, 2020, FRONT ONCOL, V10, DOI 10.3389/fonc.2020.590813
   Zhang BH, 2007, DEV BIOL, V302, P1, DOI 10.1016/j.ydbio.2006.08.028
   Zhang WW, 2015, CELL MOL LIFE SCI, V72, P2575, DOI 10.1007/s00018-015-1887-1
   Zhu H, 2008, BIOCHEM PHARMACOL, V76, P582, DOI 10.1016/j.bcp.2008.06.007
   Zou DL, 2015, TUMOR BIOL, V36, P6725, DOI 10.1007/s13277-015-3365-7
NR 81
TC 2
Z9 2
U1 0
U2 2
PU MDPI
PI BASEL
PA ST ALBAN-ANLAGE 66, CH-4052 BASEL, SWITZERLAND
EI 2072-6694
J9 CANCERS
JI Cancers
PD AUG
PY 2021
VL 13
IS 16
AR 4114
DI 10.3390/cancers13164114
PG 14
WC Oncology
WE Science Citation Index Expanded (SCI-EXPANDED)
SC Oncology
GA UG0VY
UT WOS:000688982400001
PM 34439268
OA gold, Green Published
DA 2022-07-31
ER

PT J
AU Servetto, A
   Napolitano, F
   De Angelis, C
   De Placido, P
   Giuliano, M
   Arpino, G
   De Placido, S
   Bianco, R
   Formisano, L
AF Servetto, Alberto
   Napolitano, Fabiana
   Angelis, Carmine De
   Placido, Pietro De
   Giuliano, Mario
   Arpino, Grazia
   Placido, Sabino De
   Bianco, Roberto
   Formisano, Luigi
TI A review of the use of next generation sequencing methodologies to
   identify biomarkers of resistance to CDK4/6 inhibitors in
   ER+/HER2-breast cancer
SO CRITICAL REVIEWS IN ONCOLOGY HEMATOLOGY
LA English
DT Review
DE CDK4/6 inhibitors; Next generation sequencing; Breast cancer; Precision
   medicine
ID CELL-CYCLE PROGRESSION; BREAST-CANCER; ACQUIRED-RESISTANCE;
   TUMOR-SUPPRESSOR; CDK6 INHIBITOR; FREE DNA; THERAPY; PALBOCICLIB;
   HETEROGENEITY; ABEMACICLIB
AB The development of cyclin-dependent kinases (CDK) 4 and 6 inhibitors represented a substantial breakthrough in the treatment of estrogen receptor positive (ER+), human epidermal growth factor receptor 2 (HER2) negative metastatic breast cancer. These drugs showed a significant clinical benefit in pivotal clinical trials. However, resistance eventually occurs, leading to disease progression. Next Generation Sequencing methodologies have been employed to investigate predictive biomarkers of response or resistance to CDK4/6 inhibitors. Whole exome and targeted sequencing of solid and liquid biopsies have revealed several possible genomic alterations associated with resistance. Notably, genomic alterations identified by DNA-sequencing did not fully recapitulate the entire landscape of resistance to CDK4/6 inhibitors. Gene expression analysis, such as RNA-Seq methodologies, have provided insights into transcriptional profiles and may need further application. Herein, we report the main findings derived from the use of NGS analysis in the context of resistance to CDK4/6 inhibitors in ER + breast cancer.
C1 [Servetto, Alberto; Napolitano, Fabiana; Angelis, Carmine De; Placido, Pietro De; Giuliano, Mario; Arpino, Grazia; Placido, Sabino De; Bianco, Roberto; Formisano, Luigi] Univ Naples Federico II, Dept Clin Med & Surg, Naples, Italy.
   [Servetto, Alberto] Univ Texas Southwestern Med Ctr Dallas, Simmons Comprehens Canc Ctr, Dallas, TX 75390 USA.
   [Angelis, Carmine De] Baylor Coll Med, Lester & Sue Smith Breast Ctr, Houston, TX 77030 USA.
RP Bianco, R; Formisano, L (通讯作者)，Univ Naples Federico II, Dept Clin Med & Surg, Naples, Italy.
EM robianco@unina.it; luigi.formisano1@unina.it
OI DE PLACIDO, Sabino/0000-0001-5077-6286; Formisano,
   Luigi/0000-0001-7205-5105; DE ANGELIS, CARMINE/0000-0003-1158-4630
FU Associazione Italiana per la Ricerca sul Cancro (AIRC) [IG2018-21339,
   MFGA2018 21505]
FX This work was supported by Associazione Italiana per la Ricerca sul
   Cancro (AIRC) (Investigator Grant IG2018-21339 to R.B.; My First Grant
   MFGA2018 21505 to L.F.).
CR Achinger-Kawecka J, 2020, NAT COMMUN, V11, DOI 10.1038/s41467-019-14098-x
   Adalsteinsson VA, 2017, NAT COMMUN, V8, DOI 10.1038/s41467-017-00965-y
   Alessi DR, 1997, CURR BIOL, V7, P776, DOI 10.1016/S0960-9822(06)00336-8
   Anders L, 2011, CANCER CELL, V20, P620, DOI 10.1016/j.ccr.2011.10.001
   Andre F, 2019, NEW ENGL J MED, V380, P1929, DOI 10.1056/NEJMoa1813904
   Arnedos M, 2018, ANN ONCOL, V29, P1755, DOI 10.1093/annonc/mdy202
   Baselga J, 2012, NEW ENGL J MED, V366, P520, DOI 10.1056/NEJMoa1109653
   Bertucci F, 2019, NATURE, V569, P560, DOI 10.1038/s41586-019-1056-z
   Bi MJ, 2020, NAT CELL BIOL, V22, P701, DOI 10.1038/s41556-020-0514-z
   Bidard FC, 2020, J CLIN ONCOL, V38
   Boeva V, 2014, BIOINFORMATICS, V30, P3443, DOI 10.1093/bioinformatics/btu436
   Bos MK, 2020, CANCER TREAT REV, V83, DOI 10.1016/j.ctrv.2019.101951
   Brooks JD, 2012, GENOME RES, V22, P183, DOI 10.1101/gr.124347.111
   Burkhart DL, 2008, NAT REV CANCER, V8, P671, DOI 10.1038/nrc2399
   Carcagno AL, 2011, PLOS ONE, V6, DOI 10.1371/journal.pone.0021938
   Cardoso F, 2016, NEW ENGL J MED, V375, P717, DOI 10.1056/NEJMoa1602253
   Cheng DT, 2015, J MOL DIAGN, V17, P251, DOI 10.1016/j.jmoldx.2014.12.006
   Chicard M, 2018, CLIN CANCER RES, V24, P939, DOI 10.1158/1078-0432.CCR-17-1586
   Chung W, 2017, NAT COMMUN, V8, DOI 10.1038/ncomms15081
   Cohen JD, 2017, P NATL ACAD SCI USA, V114, P10202, DOI 10.1073/pnas.1704961114
   Condorelli R, 2018, ANN ONCOL, V29, P640, DOI 10.1093/annonc/mdx784
   Costa C, 2020, CANCER DISCOV, V10, P72, DOI 10.1158/2159-8290.CD-18-0830
   Cristofanilli M, 2016, LANCET ONCOL, V17, P425, DOI 10.1016/S1470-2045(15)00613-0
   Curtis C, 2012, NATURE, V486, P346, DOI 10.1038/nature10983
   Dancey JE, 2010, CLIN CANCER RES, V16, P1745, DOI 10.1158/1078-0432.CCR-09-2167
   De Mattos-Arruda L, 2013, NAT REV CLIN ONCOL, V10, P377, DOI 10.1038/nrclinonc.2013.80
   Dickler MN, 2017, CLIN CANCER RES, V23, P5218, DOI 10.1158/1078-0432.CCR-17-0754
   Drago JZ, 2019, CLIN CANCER RES, V25, P6443, DOI 10.1158/1078-0432.CCR-19-0138
   Dyson NJ, 2016, GENE DEV, V30, P1492, DOI 10.1101/gad.282145.116
   Eeckhoute J, 2006, GENE DEV, V20, P2513, DOI 10.1101/gad.1446006
   Finn RS, 2020, CLIN CANCER RES, V26, P110, DOI 10.1158/1078-0432.CCR-19-0751
   Finn RS, 2016, NEW ENGL J MED, V375, P1925, DOI 10.1056/NEJMoa1607303
   Finn RS, 2009, BREAST CANCER RES, V11, DOI 10.1186/bcr2419
   Formisano L, 2019, NAT COMMUN, V10, DOI 10.1038/s41467-019-09068-2
   Formisano L, 2017, CLIN CANCER RES, V23, P6138, DOI 10.1158/1078-0432.CCR-17-1232
   Geng Y, 1996, ONCOGENE, V12, P1173
   Gerlinger M, 2012, NEW ENGL J MED, V366, P883, DOI 10.1056/NEJMoa1113205
   Gerratana L, 2020, CRIT REV ONCOL HEMAT, V145, DOI 10.1016/j.critrevonc.2019.102856
   Goetz MP, 2017, J CLIN ONCOL, V35, P3638, DOI 10.1200/JCO.2017.75.6155
   Gong XQ, 2019, CANCER DISCOV, V9, P248, DOI 10.1158/2159-8290.CD-18-0469
   Gong XQ, 2017, CANCER CELL, V32, P761, DOI 10.1016/j.ccell.2017.11.006
   Grasso C, 2015, J MOL DIAGN, V17, P53, DOI 10.1016/j.jmoldx.2014.09.008
   Graw S, 2015, SCI REP-UK, V5, DOI 10.1038/srep12335
   Guerrero-Zotano AL, 2018, CLIN CANCER RES, V24, P2517, DOI 10.1158/1078-0432.CCR-17-2904
   Herrera-Abreu MT, 2016, CANCER RES, V76, P2301, DOI 10.1158/0008-5472.CAN-15-0728
   Hortobagyi GN, 2016, NEW ENGL J MED, V375, P1738, DOI 10.1056/NEJMoa1609709
   Hortobagyi GN, 2018, J CLIN ONCOL, V36, DOI 10.1200/JCO.2018.36.15_suppl.1022
   Hurvitz SA, 2020, CLIN CANCER RES, V26, P566, DOI 10.1158/1078-0432.CCR-19-1425
   Im SA, 2019, NEW ENGL J MED, V381, P307, DOI 10.1056/NEJMoa1903765
   Jansen VM, 2017, CANCER RES, V77, P2488, DOI 10.1158/0008-5472.CAN-16-2653
   Jeannot E, 2020, ONCOGENE, V39, P2987, DOI 10.1038/s41388-020-1174-y
   Jolly C, 2018, GENOME BIOL, V19, DOI 10.1186/s13059-018-1476-3
   Juric D, 2015, NATURE, V518, P240, DOI 10.1038/nature13948
   Knudsen ES, 2019, TRENDS CANCER, V5, P308, DOI 10.1016/j.trecan.2019.03.005
   Koboldt DC, 2012, NATURE, V490, P61, DOI 10.1038/nature11412
   Koch C, 2020, EMBO MOL MED, V12, DOI 10.15252/emmm.201911908
   Latha NR, 2020, CRIT REV ONCOL HEMAT, V151, DOI 10.1016/j.critrevonc.2020.102964
   Li JM, 2020, JAMA NETW OPEN, V3, DOI 10.1001/jamanetworkopen.2020.20312
   Li ZQ, 2018, CANCER CELL, V34, P893, DOI 10.1016/j.ccell.2018.11.006
   Ma CX, 2017, CLIN CANCER RES, V23, P4055, DOI 10.1158/1078-0432.CCR-16-3206
   Ma YH, 2003, J BIOL CHEM, V278, P16770, DOI 10.1074/jbc.M212702200
   Malumbres M, 2001, NAT REV CANCER, V1, P222, DOI 10.1038/35106065
   Mao P., 2020, CLIN CANC RES
   Mayer IA, 2017, CLIN CANCER RES, V23, P26, DOI 10.1158/1078-0432.CCR-16-0134
   Mazzara S, 2017, SCI REP-UK, V7, DOI 10.1038/srep45477
   McDonald ER, 2017, CELL, V170, P577, DOI 10.1016/j.cell.2017.07.005
   McGranahan N, 2017, CELL, V168, P613, DOI 10.1016/j.cell.2017.01.018
   McGranahan N, 2015, SCI TRANSL MED, V7, DOI 10.1126/scitranslmed.aaa1408
   McShane LM, 2005, J CLIN ONCOL, V23, P9067, DOI 10.1200/JCO.2004.01.0454
   Morton ML, 2014, LUNG CANCER, V85, P31, DOI 10.1016/j.lungcan.2014.03.020
   Muller H, 2001, GENE DEV, V15, P267, DOI 10.1101/gad.864201
   Murtaza M, 2013, NATURE, V497, P108, DOI 10.1038/nature12065
   Nevins JR, 2001, HUM MOL GENET, V10, P699, DOI 10.1093/hmg/10.7.699
   O'Leary B, 2018, CANCER DISCOV, V8, P1390, DOI 10.1158/2159-8290.CD-18-0264
   O'Leary B, 2018, NAT COMMUN, V9, DOI 10.1038/s41467-018-03215-x
   Odegaard JI, 2018, CLIN CANCER RES, V24, P3539, DOI 10.1158/1078-0432.CCR-17-3831
   Opasic L, 2019, BMC CANCER, V19, DOI 10.1186/s12885-019-5597-1
   Oser MG, 2019, CANCER DISCOV, V9, P230, DOI 10.1158/2159-8290.CD-18-0389
   Pancholi S, 2020, ONCOGENE, V39, P4781, DOI 10.1038/s41388-020-1284-6
   Perera TPS, 2017, MOL CANCER THER, V16, P1010, DOI 10.1158/1535-7163.MCT-16-0589
   Perkins N.J., 2006, AM J
   Razavi P, 2018, CANCER CELL, V34, P427, DOI 10.1016/j.ccell.2018.08.008
   Ren B, 2002, GENE DEV, V16, P245, DOI 10.1101/gad.949802
   Ross-Innes CS, 2012, NATURE, V481, P389, DOI 10.1038/nature10730
   Sachs N, 2018, CELL, V172, P373, DOI 10.1016/j.cell.2017.11.010
   Sestak I, 2015, J CLIN ONCOL, V33, P916, DOI 10.1200/JCO.2014.55.6894
   Sikkema-Raddatz B, 2013, HUM MUTAT, V34, P1035, DOI 10.1002/humu.22332
   Slamon DJ, 2020, NEW ENGL J MED, V382, P514, DOI 10.1056/NEJMoa1911149
   Slamon DJ, 2018, J CLIN ONCOL, V36, P2465, DOI 10.1200/JCO.2018.78.9909
   Sledge GW, 2017, J CLIN ONCOL, V35, P2875, DOI 10.1200/JCO.2017.73.7585
   Sledge Jr G.W., 2019, JAMA ONCOL
   Sparano JA, 2019, NEW ENGL J MED, V380, P2395, DOI 10.1056/NEJMoa1904819
   Spring LM, 2020, LANCET, V395, P817, DOI 10.1016/S0140-6736(20)30165-3
   Suva ML, 2019, MOL CELL, V75, P7, DOI 10.1016/j.molcel.2019.05.003
   Tripathy D, 2018, LANCET ONCOL, V19, P904, DOI 10.1016/S1470-2045(18)30292-4
   Turner NC, 2018, NEW ENGL J MED, V379, P1926, DOI 10.1056/NEJMoa1810527
   Turner N, 2010, CANCER RES, V70, P2085, DOI 10.1158/0008-5472.CAN-09-3746
   Turner NC, 2019, J CLIN ONCOL, V37, P1169, DOI 10.1200/JCO.18.00925
   Turner NC, 2015, NEW ENGL J MED, V373, P209, DOI 10.1056/NEJMoa1505270
   Vogelstein B, 2013, SCIENCE, V339, P1546, DOI 10.1126/science.1235122
   Wan JCM, 2017, NAT REV CANCER, V17, P223, DOI 10.1038/nrc.2017.7
   Wander S.A., 2020, CANC DISCOV
   Watt A.C., 2020, NATURE CANC
   Yang C, 2017, ONCOGENE, V36, P2255, DOI 10.1038/onc.2016.379
   Yin S., 2020, BIOINFORMATICS
NR 105
TC 7
Z9 7
U1 1
U2 8
PU ELSEVIER SCIENCE INC
PI NEW YORK
PA STE 800, 230 PARK AVE, NEW YORK, NY 10169 USA
SN 1040-8428
EI 1879-0461
J9 CRIT REV ONCOL HEMAT
JI Crit. Rev. Oncol./Hematol.
PD JAN
PY 2021
VL 157
AR 103191
DI 10.1016/j.critrevonc.2020.103191
PG 10
WC Oncology; Hematology
WE Science Citation Index Expanded (SCI-EXPANDED)
SC Oncology; Hematology
GA PZ3VW
UT WOS:000612668200001
PM 33309572
DA 2022-07-31
ER

PT J
AU Xi, J
   Ma, CX
AF Xi, Jing
   Ma, Cynthia X.
TI Sequencing Endocrine Therapy for Metastatic Breast Cancer: What Do We Do
   After Disease Progression on a CDK4/6 Inhibitor?
SO CURRENT ONCOLOGY REPORTS
LA English
DT Review
DE Metastatic breast cancer (MBC); Hormone receptor-positive (HR+) and
   HER2-negative (HER2-) breast cancer; Estrogen receptor-positive (ER plus
   ) breast cancer; CDK4; 6 inhibitor; Endocrine therapy; Biomarkers;
   Sequencing of therapy; Resistance mechanisms; Clinical trials; PI3K
   inhibitor; mTOR inhibitor; FGFR inhibitor; CDK inhibitor; Aurora kinase
   inhibitor; RB1; PIK3CA; ESR1; Palbociclib; Abemaciclib; Ribociclib;
   Alpelisib; Everolimus; Selective estrogen receptor downregulator (SERD);
   Fulvestrant; Aromatase inhibitor; Targeted therapy
ID KINASE 4/6 INHIBITOR; AROMATASE INHIBITOR; PHASE-II; TREATMENT PATTERNS;
   ANTITUMOR-ACTIVITY; INITIAL THERAPY; ESR1 MUTATIONS; PALBOCICLIB;
   COMBINATION; RESISTANCE
AB Purpose of Review Cyclin-dependent kinases 4 and 6 (CDK4/6) inhibitors have revolutionized the treatment landscape for patients with hormone receptor-positive (HR+) and HER2-negative (HER2-) metastatic breast cancer (MBC). However, optimal therapy after CDK4/6 inhibitors is unknown. This review provides an update on recent understanding of potential resistance mechanisms to CDK4/6 inhibitors and therapeutic strategies. Recent Findings CDK4/6 inhibitors are broadly effective for HR+/HER2- MBC. However, intrinsic and acquired resistance is inevitable. Although there are no established clinical predictors of response aside from ER positivity, several cell cycle-specific and non-specific mechanisms have emerged as potential resistance biomarkers and therapeutic targets in recent studies. Examples include loss of function mutations in RB1 or FAT1, overexpression or amplification of CDK6 and CCNE1, alterations of FGFR, and PI3K/mTOR-mediated CDK2 activation. Biomarker studies and clinical trials targeting CDK4/6 inhibitor resistance are critical to improve treatments for HR+/HER2- MBC.
C1 [Xi, Jing; Ma, Cynthia X.] Washington Univ, Sch Med, Dept Internal Med, Sect Med Oncol,Div Oncol, 660 South Euclid Ave,Campus Box 8076, St Louis, MO 63110 USA.
   [Xi, Jing; Ma, Cynthia X.] Washington Univ, Sch Med, Siteman Canc Ctr, 660 South Euclid Ave,Campus Box 8076, St Louis, MO 63110 USA.
RP Ma, CX (通讯作者)，Washington Univ, Sch Med, Dept Internal Med, Sect Med Oncol,Div Oncol, 660 South Euclid Ave,Campus Box 8076, St Louis, MO 63110 USA.; Ma, CX (通讯作者)，Washington Univ, Sch Med, Siteman Canc Ctr, 660 South Euclid Ave,Campus Box 8076, St Louis, MO 63110 USA.
EM xij@wustl.edu; cynthiaxma@wustl.edu
CR Alves CL, 2016, CLIN CANCER RES, V22, P5514, DOI 10.1158/1078-0432.CCR-15-1984
   Andre F, 2019, NEW ENGL J MED, V380, P1929, DOI 10.1056/NEJMoa1813904
   Anjos C, 2019, J CLIN ONCOL, V37, P1053
   Asghar U, 2015, NAT REV DRUG DISCOV, V14, P130, DOI 10.1038/nrd4504
   Asghar US, 2017, CLIN CANCER RES, V23, P5561, DOI 10.1158/1078-0432.CCR-17-0369
   Bachelot T, 2012, J CLIN ONCOL, V30, P2718, DOI 10.1200/JCO.2011.39.0708
   BARDIA A, 2019, J CLIN ONCOL S, V37
   Baselga J, 2012, NEW ENGL J MED, V366, P520, DOI 10.1056/NEJMoa1109653
   Bihani T, 2017, CLIN CANCER RES, V23, P4793, DOI 10.1158/1078-0432.CCR-16-2561
   Bui TBV, 2019, BREAST CANCER-BASIC, V13, DOI 10.1177/1178223418823238
   Condorelli R, 2018, ANN ONCOL, V29, P640, DOI 10.1093/annonc/mdx784
   Cornell L, 2019, CELL REP, V26, P2667, DOI 10.1016/j.celrep.2019.02.023
   Cristofanilli M, 2016, LANCET ONCOL, V17, P425, DOI 10.1016/S1470-2045(15)00613-0
   Dawson SJ, 2010, BRIT J CANCER, V103, P668, DOI 10.1038/sj.bjc.6605736
   de Leeuw R, 2018, CLIN CANCER RES, V24, P4201, DOI 10.1158/1078-0432.CCR-18-0410
   Dean JL, 2010, ONCOGENE, V29, P4018, DOI 10.1038/onc.2010.154
   DeMichele A, 2015, CLIN CANCER RES, V21, P995, DOI 10.1158/1078-0432.CCR-14-2258
   Deng JH, 2018, CANCER DISCOV, V8, P216, DOI 10.1158/2159-8290.CD-17-0915
   Dickler MN, 2017, CLIN CANCER RES, V23, P5218, DOI 10.1158/1078-0432.CCR-17-0754
   Du YF, 2018, ONCOTARGETS THER, V11, P6023, DOI 10.2147/OTT.S171465
   Dustin D, 2019, CANCER-AM CANCER SOC, V125, P3714, DOI 10.1002/cncr.32345
   Finn RS, 2017, J CLIN ONCOL, V35, DOI 10.1200/JCO.2017.35.15_suppl.1001
   Finn RS, 2016, NEW ENGL J MED, V375, P1925, DOI 10.1056/NEJMoa1607303
   Finn RS, 2015, LANCET ONCOL, V16, P25, DOI 10.1016/S1470-2045(14)71159-3
   Finn RS, 2009, BREAST CANCER RES, V11, DOI 10.1186/bcr2419
   Formisano L, 2019, NAT COMMUN, V10, DOI 10.1038/s41467-019-09068-2
   Fribbens C, 2018, ANN ONCOL, V29, P145, DOI 10.1093/annonc/mdx483
   Fribbens C, 2016, J CLIN ONCOL, V34, P2961, DOI 10.1200/JCO.2016.67.3061
   Garcia-Murillas I, 2015, SCI TRANSL MED, V7, DOI [10.1126/scitranslmed.aab0021, 10.1126/scitranslmed.aac7551]
   Gelbert LM, 2014, INVEST NEW DRUG, V32, P825, DOI 10.1007/s10637-014-0120-7
   Giridhar KV, 2019, CANC RES S, V79, P6
   Goel S, 2017, NATURE, V548, P471, DOI 10.1038/nature23465
   Goetz MP, 2017, J CLIN ONCOL, V35, P3638, DOI 10.1200/JCO.2017.75.6155
   Gong XQ, 2019, CANCER DISCOV, V9, P248, DOI 10.1158/2159-8290.CD-18-0469
   Guarducci C, 2019, CANC RES S, V79, pPD7
   Guarducci C, 2018, NPJ BREAST CANCER, V4, DOI 10.1038/s41523-018-0092-4
   Gyanchandani R, 2017, ONCOTARGET, V8, P66901, DOI 10.18632/oncotarget.11383
   Hafner M, 2019, CELL CHEM BIOL, V26, P1067, DOI 10.1016/j.chembiol.2019.05.005
   Hernandez-Aya LF, 2011, ONCOLOGIST, V16, P404, DOI 10.1634/theoncologist.2010-0402
   Herrera-Abreu MT, 2016, CANCER RES, V76, P2301, DOI 10.1158/0008-5472.CAN-15-0728
   Hortobagyi GN, 2018, ANN ONCOL, V29, P1541, DOI 10.1093/annonc/mdy155
   Hortobagyi GN, 2016, NEW ENGL J MED, V375, P1738, DOI 10.1056/NEJMoa1609709
   Im SA, 2019, NEW ENGL J MED, V381, P307, DOI 10.1056/NEJMoa1903765
   Jansen VM, 2017, CANCER RES, V77, P2488, DOI 10.1158/0008-5472.CAN-16-2653
   Jeselsohn R, 2018, CANCER CELL, V33, P173, DOI 10.1016/j.ccell.2018.01.004
   Johnston S, 2019, NPJ BREAST CANCER, V5, DOI 10.1038/s41523-018-0097-z
   Koboldt DC, 2012, NATURE, V490, P61, DOI 10.1038/nature11412
   Kornblum N, 2018, J CLIN ONCOL, V36, P1556, DOI 10.1200/JCO.2017.76.9331
   Lefebvre C, 2016, PLOS MED, V13, DOI 10.1371/journal.pmed.1002201
   Li ZQ, 2018, CANCER CELL, V34, P893, DOI 10.1016/j.ccell.2018.11.006
   Lok SW, 2019, CANCER DISCOV, V9, P354, DOI 10.1158/2159-8290.CD-18-1151
   LU YS, 2019, J CLIN ONCOL S, V37
   Ma CX, 2017, CLIN CANCER RES, V23, P4055, DOI 10.1158/1078-0432.CCR-16-3206
   Ma CX, 2015, NAT REV CANCER, V15, P261, DOI 10.1038/nrc3920
   Manning AL, 2012, NAT REV CANCER, V12, P220, DOI 10.1038/nrc3216
   Mariotto AB, 2017, CANCER EPIDEM BIOMAR, V26, P809, DOI [10.1158/1055-9965.EPI-16-0889, 10.1158/1055-9965.epi-16-0889]
   Martin M, 2017, NAT COMMUN, V8, DOI [10.1038/s41467-017-01864-y, 10.1038/ncomms15127]
   Michaloglou C, 2018, MOL CANCER THER, V17, P908, DOI 10.1158/1535-7163.MCT-17-0537
   O'Leary B, 2018, CANCER DISCOV, V8, P1390, DOI 10.1158/2159-8290.CD-18-0264
   Osborne CK, 2011, ANNU REV MED, V62, P233, DOI 10.1146/annurev-med-070909-182917
   Oser MG, 2019, CANCER DISCOV, V9, P230, DOI 10.1158/2159-8290.CD-18-0389
   Oza A, 2017, CURR BREAST CANCER R, V9, P13, DOI 10.1007/s12609-017-0231-1
   Petrelli F, 2019, BREAST CANCER RES TR, V174, P597, DOI 10.1007/s10549-019-05133-y
   Princic N, 2019, CURR MED RES OPIN, V35, P73, DOI 10.1080/03007995.2018.1519500
   Raub TJ, 2015, DRUG METAB DISPOS, V43, P1360, DOI 10.1124/dmd.114.062745
   Robinson DR, 2013, NAT GENET, V45, P1446, DOI 10.1038/ng.2823
   Rugo HS, 2019, BREAST CANCER RES TR, V174, P719, DOI 10.1007/s10549-018-05125-4
   Sanchez- Martinez C, 2011, MOL CANCER THER, V10, pB234, DOI DOI 10.1158/1535-7163.TARG-11-B234
   Siegel RL, 2019, CA-CANCER J CLIN, V69, P7, DOI 10.3322/caac.21551
   Slamon DJ, 2019, ANN ONCOL, V30
   Slamon DJ, 2018, J CLIN ONCOL, V36, P2465, DOI 10.1200/JCO.2018.78.9909
   Sledge GW, 2020, JAMA ONCOL, V6, P116, DOI 10.1001/jamaoncol.2019.4782
   Sledge GW, 2017, J CLIN ONCOL, V35, P2875, DOI 10.1200/JCO.2017.73.7585
   Taylor-Stokes G, 2019, BREAST, V43, P22, DOI 10.1016/j.breast.2018.10.009
   Tolaney SM, 2019, CANC RES S, V79, P1
   Toy W, 2013, NAT GENET, V45, P1439, DOI 10.1038/ng.2822
   Tripathy D, 2018, LANCET ONCOL, V19, P904, DOI 10.1016/S1470-2045(18)30292-4
   Turner NC, 2018, NEW ENGL J MED, V379, P1926, DOI 10.1056/NEJMoa1810527
   Turner N, 2010, CANCER RES, V70, P2085, DOI 10.1158/0008-5472.CAN-09-3746
   Turner NC, 2019, J CLIN ONCOL, V37, P1169, DOI 10.1200/JCO.18.00925
   Turner NC, 2015, NEW ENGL J MED, V373, P209, DOI 10.1056/NEJMoa1505270
   Vora SR, 2014, CANCER CELL, V26, P136, DOI 10.1016/j.ccr.2014.05.020
   Wander SA, 2019, J CLIN ONCOL, V37, DOI 10.1200/JCO.2019.37.15_suppl.1057
   Witkiewicz AK, 2018, CELL REP, V22, P1185, DOI 10.1016/j.celrep.2018.01.022
   Xi J, 2019, J NATL COMPR CANC NE, V17, P141, DOI 10.6004/jnccn.2018.7094
   Yang C, 2017, ONCOGENE, V36, P2255, DOI 10.1038/onc.2016.379
   Zhang JF, 2016, MOL CELL, V62, P929, DOI 10.1016/j.molcel.2016.04.023
   Zhu D, 2018, MOL CANCER THER, V17, P1727, DOI 10.1158/1535-7163.MCT-17-1084
NR 88
TC 10
Z9 10
U1 3
U2 11
PU SPRINGER
PI NEW YORK
PA ONE NEW YORK PLAZA, SUITE 4600, NEW YORK, NY, UNITED STATES
SN 1523-3790
EI 1534-6269
J9 CURR ONCOL REP
JI Curr. Oncol. Rep.
PD MAY 16
PY 2020
VL 22
IS 6
AR 57
DI 10.1007/s11912-020-00917-8
PG 12
WC Oncology
WE Science Citation Index Expanded (SCI-EXPANDED)
SC Oncology
GA LS0EV
UT WOS:000536068100004
PM 32415339
DA 2022-07-31
ER

PT J
AU Wu, YM
   Zhang, Y
   Pi, H
   Sheng, Y
AF Wu, Yanmei
   Zhang, Yu
   Pi, Hao
   Sheng, Yuan
TI Current Therapeutic Progress of CDK4/6 Inhibitors in Breast Cancer
SO CANCER MANAGEMENT AND RESEARCH
LA English
DT Review
DE CDK4/6 inhibitor; breast cancer; mechanism; clinical efficacy;
   resistance
ID KINASE 4/6 INHIBITOR; CELL-CYCLE; 1ST-LINE TREATMENT; THYMIDINE KINASE;
   PLUS PALBOCICLIB; COMBINATION; FULVESTRANT; LETROZOLE; D1; ABEMACICLIB
AB The clinical use of selective cyclin-dependent kinase (CDK) 4/6 inhibitors has significantly improved the prognosis of patients with hormone receptor (HR)-positive human epidermal growth factor receptor 2 (HER2)-negative advanced or metastatic breast cancer (ABC/mBC), which almost achieved the double progression-free survival (PFS) in combination with endocrine therapy (ET) compared with ET alone. To date, there are 3 CDK4/6 inhibitors (palbociclib, ribocilcib and abemaciclib) approved by the US Food and Drug Administration (FDA) and European Medicines Agency (EMA) to treat patients with HR +/HER2-ABC/mBC in the first and later lines. The aim of this review is to summarize the current clinical use and ongoing clinical trials of CDK4/6 inhibitors, the published overall survival data, and the potential biomarkers and resistance to CDK4/6 inhibitors.
C1 [Wu, Yanmei; Pi, Hao; Sheng, Yuan] Navy Med Univ, Changhai Hosp, Dept Breast & Thyroid Surg, Shanghai 200433, Peoples R China.
   [Zhang, Yu] Pfizer Biopharmaceut Grp, Med Affairs, Shanghai 200041, Peoples R China.
RP Sheng, Y (通讯作者)，Navy Med Univ, Changhai Hosp, Dept Breast & Thyroid Surg, Shanghai 200433, Peoples R China.
EM sheng528yuan@126.com
CR An HX, 1999, AM J PATHOL, V154, P113, DOI 10.1016/S0002-9440(10)65257-1
   Andre F, 2019, NEW ENGL J MED, V380, P1929, DOI 10.1056/NEJMoa1813904
   [Anonymous], 2018, N Engl J Med, V379, P2582, DOI 10.1056/NEJMx180043
   Baselga J, 2012, NEW ENGL J MED, V366, P520, DOI 10.1056/NEJMoa1109653
   Blain SW, 1997, J BIOL CHEM, V272, P25863, DOI 10.1074/jbc.272.41.25863
   Bonechi Martina, 2018, Oncotarget, V9, P16389, DOI 10.18632/oncotarget.24700
   Broet P, 2001, J CLIN ONCOL, V19, P2778, DOI 10.1200/JCO.2001.19.11.2778
   Condorelli R, 2018, ANN ONCOL, V29, P640, DOI 10.1093/annonc/mdx784
   Corona SP, 2017, CRIT REV ONCOL HEMAT, V112, P208, DOI 10.1016/j.critrevonc.2017.02.022
   Cottu P, 2018, ANN ONCOL, V29, P2334, DOI 10.1093/annonc/mdy448
   Cristofanilli M, 2016, LANCET ONCOL, V17, P425, DOI 10.1016/S1470-2045(15)00613-0
   Dean JL, 2012, CELL CYCLE, V11, P2756, DOI 10.4161/cc.21195
   Del Re M, 2019, BREAST CANCER RES TR, V178, P57, DOI 10.1007/s10549-019-05365-y
   Diaz-Moralli S, 2013, PHARMACOL THERAPEUT, V138, P255, DOI 10.1016/j.pharmthera.2013.01.011
   EMA, 2019, IBR AUTH DET
   EMA, 2019, VERZ AUTH DET
   English DP, 2013, MOL DIAGN THER, V17, P85, DOI 10.1007/s40291-013-0024-9
   Eschbach RS, 2018, CANCER IMAGING, V18, DOI 10.1186/s40644-018-0135-y
   FDA, 2017, VERZ PRESCR INF
   FDA, 2019, IBR PRESCR INF
   FDA, 2017, KISQ PRESCR INF
   Finn RS, 2020, CLIN CANCER RES, V26, P110, DOI 10.1158/1078-0432.CCR-19-0751
   Finn RS, 2017, J CLIN ONCOL, V35, DOI 10.1200/JCO.2017.35.15_suppl.1001
   Finn RS, 2016, NEW ENGL J MED, V375, P1925, DOI 10.1056/NEJMoa1607303
   Finn RS, 2016, BREAST CANCER RES, V18, DOI 10.1186/s13058-016-0721-5
   Finn RS, 2015, LANCET ONCOL, V16, P25, DOI 10.1016/S1470-2045(14)71159-3
   Finn RS, 2009, BREAST CANCER RES, V11, DOI 10.1186/bcr2419
   Garber K, 2014, SCIENCE, V345, P865, DOI 10.1126/science.345.6199.865
   Gianni L, 2018, LANCET ONCOL, V19, P249, DOI 10.1016/S1470-2045(18)30001-9
   Globocan, 2018, BREAST CANC FACT SHE
   Goetz MP, 2017, J CLIN ONCOL, V35, P3638, DOI 10.1200/JCO.2017.75.6155
   Harbour JW, 1999, CELL, V98, P859, DOI 10.1016/S0092-8674(00)81519-6
   HARPER JW, 1993, CELL, V75, P805
   HIEBERT SW, 1992, GENE DEV, V6, P177, DOI 10.1101/gad.6.2.177
   Hortobagyi GN, 2018, ANN ONCOL, V29, P1541, DOI 10.1093/annonc/mdy155
   Hortobagyi GN, 2018, BREAST CANCER RES, V20, DOI 10.1186/s13058-018-1050-7
   Hurvitz SA, 2019, CLIN CANCER RES, DOI [10.1158/1078-0432.CCR-1119-1425, DOI 10.1158/1078-0432.CCR-1119-1425]
   Im SA, 2019, NEW ENGL J MED, V381, P307, DOI 10.1056/NEJMoa1903765
   Jagarlamudi KK, 2018, BIOMARK MED, V12, P1035, DOI 10.2217/bmm-2018-0157
   Jares P, 2007, NAT REV CANCER, V7, P750, DOI 10.1038/nrc2230
   Jiang SH, 2017, NATURE, V544, P460, DOI 10.1038/nature22032
   Jiang Z, 2019, ANN ONCOL, V30, P863
   Johnston S, 2019, NPJ BREAST CANCER, V5, DOI 10.1038/s41523-018-0097-z
   Johnston S, 2019, J CLIN ONCOL, V37, P178, DOI 10.1200/JCO.18.01624
   Koboldt DC, 2012, NATURE, V490, P61, DOI 10.1038/nature11412
   LaBaer J, 1997, GENE DEV, V11, P847, DOI 10.1101/gad.11.7.847
   Landis MW, 2006, CANCER CELL, V9, P13, DOI 10.1016/j.ccr.2005.12.019
   Lee MS, 2016, ONCOTARGET, V7, P39595, DOI 10.18632/oncotarget.9153
   Leonard JP, 2012, BLOOD, V119, P4597, DOI 10.1182/blood-2011-10-388298
   Li ZQ, 2018, CANCER CELL, V34, P893, DOI 10.1016/j.ccell.2018.11.006
   Liu Y, 2014, DIAGN PATHOL, V9, DOI 10.1186/s13000-014-0180-1
   Ma CX, 2017, CLIN CANCER RES, V23, P4055, DOI 10.1158/1078-0432.CCR-16-3206
   Malorni L, 2016, ONCOTARGET, V7, P68012, DOI 10.18632/oncotarget.12010
   Malumbres M, 2009, NAT REV CANCER, V9, P153, DOI 10.1038/nrc2602
   Martin M, 2019, RESULTS PEARL STUDY
   Mayer EL, 2015, CURR ONCOL REP, V17, DOI 10.1007/s11912-015-0443-3
   Messina C, 2017, ANN ONCOL, V28, P3099, DOI 10.1093/annonc/mdx530
   Messina C, 2018, BREAST CANCER RES TR, V172, P9, DOI 10.1007/s10549-018-4901-0
   Morris LGT, 2013, NAT GENET, V45, P253, DOI 10.1038/ng.2538
   MUSGROVE EA, 1994, P NATL ACAD SCI USA, V91, P8022, DOI 10.1073/pnas.91.17.8022
   Musgrove EA, 2011, NAT REV CANCER, V11, P558, DOI 10.1038/nrc3090
   Narasimha AM, 2014, ELIFE, V3, DOI 10.7554/eLife.02872
   O'Leary B, 2016, NAT REV CLIN ONCOL, V13, P417, DOI 10.1038/nrclinonc.2016.26
   OBEYESEKERE MN, 1995, ONCOGENE, V11, P1199
   Olmez I, 2017, CLIN CANCER RES, V23, P6958, DOI 10.1158/1078-0432.CCR-17-0803
   Ozaki A, 2015, NEW ENGL J MED, V373, P1672, DOI 10.1056/NEJMc1510345
   Pandey K, 2019, INT J CANCER, V145, P1179, DOI 10.1002/ijc.32020
   Park YH, 2019, LANCET ONCOL, V20, P1750, DOI 10.1016/S1470-2045(19)30565-0
   Prat A, 2019, LANCET ONCOL
   Romain S, 2000, INT J CANCER, V87, P860, DOI 10.1002/1097-0215(20000915)87:6<860::AID-IJC16>3.0.CO;2-Y
   Roy PG, 2006, BREAST, V15, P718, DOI 10.1016/j.breast.2006.02.005
   Rugo HS, 2019, BREAST CANCER RES TR, V174, P719, DOI 10.1007/s10549-018-05125-4
   Russo AA, 1998, NATURE, V395, P237, DOI 10.1038/26155
   Schoninger SF, 2020, MOL CANCER THER, V19, P3, DOI 10.1158/1535-7163.MCT-19-0253
   Serra Francesco, 2019, Drugs Context, V8, P212579, DOI 10.7573/dic.212579
   SERRANO M, 1993, NATURE, V366, P704, DOI 10.1038/366704a0
   Siebert R, 1996, LEUKEMIA LYMPHOMA, V23, P505, DOI 10.3109/10428199609054859
   Slamon DJ, 2020, NEW ENGL J MED, V382, P514, DOI 10.1056/NEJMoa1911149
   Slamon DJ, 2018, J CLIN ONCOL, V36, P2465, DOI 10.1200/JCO.2018.78.9909
   Sledge GW, 2017, J CLIN ONCOL, V35, P2875, DOI 10.1200/JCO.2017.73.7585
   Sledge GW, 2019, JAMA ONCOL
   Sun W, 2017, CLIN PHARM DRUG DEV, V6, P614, DOI 10.1002/cpdd.356
   Swiecicki PL, 2020, INVEST NEW DRUG, V38, P1550, DOI 10.1007/s10637-020-00898-2
   Taneja P, 2010, CLIN MED INSIGHTS-ON, V4, P15
   Taylor JW, 2018, J NEURO-ONCOL, V140, P477, DOI 10.1007/s11060-018-2977-3
   Taylor-Harding B, 2015, ONCOTARGET, V6, P696, DOI 10.18632/oncotarget.2673
   Timmermann S, 1997, CELL GROWTH DIFFER, V8, P361
   Topolcan Ondrej, 2008, Expert Opin Med Diagn, V2, P129, DOI 10.1517/17530059.2.2.129
   Tripathy D, 2018, LANCET ONCOL, V19, P904, DOI 10.1016/S1470-2045(18)30292-4
   Turner NC, 2018, NEW ENGL J MED, V379, P1926, DOI 10.1056/NEJMoa1810527
   Turner NC, 2019, J CLIN ONCOL, V37, P1169, DOI 10.1200/JCO.18.00925
   Vaughn DJ, 2015, CANCER-AM CANCER SOC, V121, P1463, DOI 10.1002/cncr.29213
   WANG TC, 1994, NATURE, V369, P669, DOI 10.1038/369669a0
   Wedam S, 2019, CLIN CANCER RES, DOI [10.1158/1078-0432.CCR-1119-2580, DOI 10.1158/1078-0432.CCR-1119-2580, 10.1158/1078-0432]
   WEINTRAUB SJ, 1995, NATURE, V375, P812, DOI 10.1038/375812a0
   Wiedemeyer WR, 2010, P NATL ACAD SCI USA, V107, P11501, DOI 10.1073/pnas.1001613107
   Yu QY, 2001, NATURE, V411, P1017, DOI 10.1038/35082500
NR 97
TC 20
Z9 20
U1 1
U2 3
PU DOVE MEDICAL PRESS LTD
PI ALBANY
PA PO BOX 300-008, ALBANY, AUCKLAND 0752, NEW ZEALAND
SN 1179-1322
J9 CANCER MANAG RES
JI Cancer Manag. Res.
PY 2020
VL 12
BP 3477
EP 3487
DI 10.2147/CMAR.S250632
PG 11
WC Oncology
WE Science Citation Index Expanded (SCI-EXPANDED)
SC Oncology
GA LN0ZF
UT WOS:000532673800001
PM 32523378
DA 2022-07-31
ER

PT J
AU Ogata, R
   Kishino, E
   Saitoh, W
   Koike, Y
   Kurebayashi, J
AF Ogata, Ryohei
   Kishino, Emi
   Saitoh, Wataru
   Koike, Yoshikazu
   Kurebayashi, Junichi
TI Resistance to cyclin-dependent kinase (CDK) 4/6 inhibitors confers
   cross-resistance to other CDK inhibitors but not to chemotherapeutic
   agents in breast cancer cells
SO BREAST CANCER
LA English
DT Article
DE Breast cancer; CDK4/6 inhibitor; Resistance; Chemotherapeutic agents; RB
AB Background Combined endocrine therapy with a cyclin-dependent kinase (CDK) 4/6 inhibitor has been indicated to improve not only progression-free survival, but also overall survival in patients with hormone receptor (HR)-positive, HER2-negative advanced breast cancer. However, resistance to this combination therapy inevitably develops. How to manage this resistant breast cancer is one of the most important clinical issues. To investigate the mechanisms of action responsible for resistance, we developed breast cancer cells resistant to CDK4/6 inhibitors, and analyzed their biological characteristics and sensitivity to different anticancer agents.
   Methods HR-positive, HER2-negative MCF-7 and KPL-1 breast cancer cells were cultivated in palbociclib (PAL) or abemaciclib (ABE)-added culture medium for over 5 months, and we successfully developed PAL- or ABE-resistant cells. The effects of PAL or ABE on the cell growth, basal RB expression, RB phosphorylation, cell cycle and cell senescence were compared between resistant and parental cells. Effects of the other CDK4/6 inhibitor, different chemotherapeutic agents and estrogen on the cell growth were also examined. The expression levels of cyclin D1, CDK2, CDK4, CDK6, cyclin E1 and estrogen receptor (ER)-alpha were measured using RT-PCR.
   Results Long-term exposure to up to 200 nM PAL or ABE resulted in the development of PAL- or ABE-resistant MCF-7 or KPL-1 breast cancer cells. Basal expression levels of RB in both resistant cells were down-regulated. Inhibitory effects of either PAL or ABE on RB phosphorylation were reduced in both resistant cells. Accordingly, G1-S cell cycle retardation and cell senescence induced by either inhibitor were also attenuated in both resistant cells. Both resistant cells were cross-resistant to the other CDK4/6 inhibitor but almost as equally sensitive to different chemotherapeutic agents (5-fluorouracil, gemcitabine, paclitaxel, docetaxel, doxorubicin and eribulin) as the parental cells. The mRNA expression level of CDK6 significantly increased in the resistant MCF-7 cells and that of Rb1 significantly decreased in the resistant KPL-1 cells. Although both resistant cells were less sensitive to estrogen than the parental cells, the expression levels of ER-alpha did not significantly change in either.
   Conclusions Our study suggests that acquired resistance to PAL or ABE confers cross-resistance to the other CDK4/6 inhibitor but not to chemotherapeutic agents in HR-positive, HER2-negative breast cancer cells. Down-regulation of basal RB expression and normalized RB phosphorylation reduced by CDK4/6 inhibitors may be responsible for the attenuated anti-cell growth effects of the inhibitors.
C1 [Ogata, Ryohei; Kishino, Emi; Saitoh, Wataru; Koike, Yoshikazu; Kurebayashi, Junichi] Kawasaki Med Sch, Dept Breast & Thyroid Surg, 577 Matsushima, Kurashiki, Okayama 7010192, Japan.
RP Kurebayashi, J (通讯作者)，Kawasaki Med Sch, Dept Breast & Thyroid Surg, 577 Matsushima, Kurashiki, Okayama 7010192, Japan.
EM kure@med.kawasaki-m.ac.jp
FU Kawasaki Medical School; MEXT/JSPS KAKENHI [JP17K10566]
FX This study was partially supported by Research Project Grants from
   Kawasaki Medical School and MEXT/JSPS KAKENHI Grant Number JP17K10566.
CR Andre F, 2019, NEW ENGL J MED, V380, P1929, DOI 10.1056/NEJMoa1813904
   de Leeuw R, 2018, CLIN CANCER RES, V24, P4201, DOI 10.1158/1078-0432.CCR-18-0410
   Formisano L, 2019, NAT COMMUN, V10, DOI 10.1038/s41467-019-09068-2
   Hui RN, 2020, CLIN CANCER RES, V26, P354, DOI 10.1158/1078-0432.CCR-19-1164
   Iida M, 2020, BREAST CANCER-TOKYO, V27, P963, DOI 10.1007/s12282-020-01090-3
   Iida Masafumi, 2019, Oncotarget, V10, P4907, DOI 10.18632/oncotarget.27127
   Kishino E, 2020, BREAST CANCER-TOKYO, V27, P415, DOI 10.1007/s12282-019-01035-5
   Klein ME, 2018, CANCER CELL, V34, P9, DOI 10.1016/j.ccell.2018.03.023
   KUREBAYASHI J, 1995, BRIT J CANCER, V71, P845, DOI 10.1038/bjc.1995.163
   O'Leary B, 2018, CANCER DISCOV, V8, P1390, DOI 10.1158/2159-8290.CD-18-0264
   Pandey K, 2019, INT J CANCER, V145, P1179, DOI 10.1002/ijc.32020
   Spring LM, 2020, LANCET, V395, P817, DOI 10.1016/S0140-6736(20)30165-3
   Turner NC, 2019, J CLIN ONCOL, V37, P1169, DOI 10.1200/JCO.18.00925
   Vijayaraghavan S, 2017, NAT COMMUN, V8, DOI 10.1038/ncomms15916
   Yang C, 2017, ONCOGENE, V36, P2255, DOI 10.1038/onc.2016.379
NR 15
TC 11
Z9 11
U1 0
U2 4
PU SPRINGER JAPAN KK
PI TOKYO
PA SHIROYAMA TRUST TOWER 5F, 4-3-1 TORANOMON, MINATO-KU, TOKYO, 105-6005,
   JAPAN
SN 1340-6868
EI 1880-4233
J9 BREAST CANCER-TOKYO
JI Breast Cancer
PD JAN
PY 2021
VL 28
IS 1
BP 206
EP 215
DI 10.1007/s12282-020-01150-8
EA AUG 2020
PG 10
WC Oncology; Obstetrics & Gynecology
WE Science Citation Index Expanded (SCI-EXPANDED)
SC Oncology; Obstetrics & Gynecology
GA 2Q0SR
UT WOS:000563632500001
PM 32860163
OA Green Published, hybrid
DA 2022-07-31
ER

PT J
AU Yang, C
   Li, Z
   Bhatt, T
   Dickler, M
   Giri, D
   Scaltriti, M
   Baselga, J
   Rosen, N
   Chandarlapaty, S
AF Yang, C.
   Li, Z.
   Bhatt, T.
   Dickler, M.
   Giri, D.
   Scaltriti, M.
   Baselga, J.
   Rosen, N.
   Chandarlapaty, S.
TI Acquired CDK6 amplification promotes breast cancer resistance to CDK4/6
   inhibitors and loss of ER signaling and dependence
SO ONCOGENE
LA English
DT Article
ID KINASE 4/6 INHIBITOR; ESTROGEN-RECEPTOR; CELL-CYCLE; ENDOCRINE THERAPY;
   PD 0332991; OVEREXPRESSION; D1; DIFFERENTIATION; TRANSCRIPTION;
   PALBOCICLIB
AB Dysregulated activation of the CDK4/6 kinases is a hallmark of most mammary-derived carcinomas. ATP-competitive inhibitors against this complex have been recently advanced in the clinic and have shown significant activity, particularly against tumors driven by the estrogen receptor (ER). However, resistance to these compounds has begun to emerge often months to years after their initiation. We investigated potential mechanisms of resistance using cell line models that are highly sensitive to this class of drugs. After prolonged exposure to the selective and potent CDK4/6 inhibitor LY2835219, clones emerged and several were found to harbor amplification of the CDK6 kinase. Amplification of CDK6 resulted in a marked increase in CDK6 expression and reduced response of the CDK4/6 target, phospho-Rb (pRb), to CDK4/6 inhibitors. Knockdown of CDK6 restored drug sensitivity, while enforced overexpression of CDK6 was sufficient to mediate drug resistance. Not only did CDK6 overexpression mediate resistance to CDK4/6 inhibitors but it also led to reduced expression of the ER and progesterone receptor (PR), and diminished responsiveness to ER antagonism. The reduced ER/PR expression after CDK4/6 inhibitor resistance was additionally observed in tumor biopsy specimens from patients treated with these drugs. Alternative mechanisms of resistance to CDK4/6 inhibitors such as loss of pRb and cyclin E1 overexpression also exhibited decreased hormone responsiveness, suggesting that the clinical paradigm of sequential endocrine-based therapy may be ineffective in some settings of acquired CDK4/6 resistance.
C1 [Yang, C.; Li, Z.] Xi An Jiao Tong Univ, Affiliated Hosp 1, Dept Oncol, Xian, Peoples R China.
   [Yang, C.; Li, Z.; Bhatt, T.; Baselga, J.; Chandarlapaty, S.] MSKCC, Human Oncol & Pathogenesis Program, 1275 York Ave, New York, NY 10065 USA.
   [Dickler, M.; Baselga, J.; Chandarlapaty, S.] MSKCC, Dept Med, Breast Med Serv, New York, NY 10065 USA.
   [Dickler, M.; Giri, D.; Scaltriti, M.; Baselga, J.; Rosen, N.; Chandarlapaty, S.] Weill Cornell Med Coll, New York, NY USA.
   [Giri, D.; Scaltriti, M.] MSKCC, Dept Pathol, New York, NY 10065 USA.
   [Rosen, N.] MSKCC, Mol Pharmacol Program, New York, NY 10065 USA.
RP Chandarlapaty, S (通讯作者)，MSKCC, Human Oncol & Pathogenesis Program, 1275 York Ave, New York, NY 10065 USA.
EM chandars@mskcc.org
RI Yang, Chengcheng/AAU-1342-2021; Rosen, Neal/ABF-2677-2020
FU Shen Family Foundation; Susan G Komen; Breast Cancer Research
   Foundation; NCI Cancer Center Support Grant (CCSG) [P30 CA08748];
   NATIONAL CANCER INSTITUTE [P01CA094060, P30CA008748] Funding Source: NIH
   RePORTER
FX This work was generously supported by funds from the Shen Family
   Foundation, Susan G Komen and the Breast Cancer Research Foundation. The
   Marie-Jose and Henry R Kravis Center for Molecular Oncology as well as
   NCI Cancer Center Support Grant (CCSG, P30 CA08748) additionally
   supported this work. We thank Weiyi Toy for her critical feedback.
CR Alves CL, 2016, CLIN CANC RES
   Bosch A, 2015, SCI TRANSL MED, V7, DOI 10.1126/scitranslmed.aaa4442
   Cariou S, 2000, P NATL ACAD SCI USA, V97, P9042, DOI 10.1073/pnas.160016897
   CC O'Sullivan, 2015, INT J CANC CLIN RES, V2, pii
   Cheng DT, 2015, J MOL DIAGN, V17, P251, DOI 10.1016/j.jmoldx.2014.12.006
   Cristofanilli M, 2016, LANCET ONCOL, V17, P425, DOI 10.1016/S1470-2045(15)00613-0
   Dean JL, 2010, ONCOGENE, V29, P4018, DOI 10.1038/onc.2010.154
   Dean JL, 2012, CELL CYCLE, V11, P2756, DOI 10.4161/cc.21195
   Finn RS, 2015, LANCET ONCOL, V16, P25, DOI 10.1016/S1470-2045(14)71159-3
   Finn RS, 2009, BREAST CANCER RES, V11, DOI 10.1186/bcr2419
   Gelbert LM, 2014, INVEST NEW DRUG, V32, P825, DOI 10.1007/s10637-014-0120-7
   Grossel MJ, 2006, J CELL BIOCHEM, V97, P485, DOI 10.1002/jcb.20712
   Herrera-Abreu MT, 2016, CANCER RES, V76, P2301, DOI 10.1158/0008-5472.CAN-15-0728
   Houston SJ, 1999, BRIT J CANCER, V79, P1220, DOI 10.1038/sj.bjc.6690196
   Infante JR, 2014, ASCO ANN M P
   Jansen MPHM, 2005, J CLIN ONCOL, V23, P732, DOI 10.1200/JCO.2005.05.145
   Johannessen CM, 2010, NATURE, V468, P968, DOI 10.1038/nature09627
   KARNIK PS, 1994, CANCER RES, V54, P349
   Konecny GE, 2011, CLIN CANCER RES, V17, P1591, DOI 10.1158/1078-0432.CCR-10-2307
   Liang JY, 2003, CELL CYCLE, V2, P339, DOI 10.4161/cc.2.4.433
   Macaluso M, 2003, ONCOGENE, V22, P3511, DOI 10.1038/sj.onc.1206578
   McDermott M, 2014, FRONT ONCOL, V4, DOI 10.3389/fonc.2014.00040
   Miller TW, 2011, CANCER DISCOV, V1, P338, DOI 10.1158/2159-8290.CD-11-0101
   Navarro F, 2009, BLOOD, V114, P2181, DOI 10.1182/blood-2009-02-205062
   Patnaik A, 2014, ASCO ANN M P
   Patnaik A, 2016, CANCER DISCOV, V6, P740, DOI 10.1158/2159-8290.CD-16-0095
   Schwartz GK, 2011, BRIT J CANCER, V104, P1862, DOI 10.1038/bjc.2011.177
   She QB, 2008, PLOS ONE, V3, DOI 10.1371/journal.pone.0003065
   Sherr CJ, 2016, CANCER DISCOV, V6, P353, DOI 10.1158/2159-8290.CD-15-0894
   SICINSKI P, 1995, CELL, V82, P621, DOI 10.1016/0092-8674(95)90034-9
   Tigan AS, 2016, ONCOGENE, V35, P3083, DOI 10.1038/onc.2015.407
   Toy W, 2013, NAT GENET, V45, P1439, DOI 10.1038/ng.2822
   Umemura S, 2009, BRIT J CANCER, V100, P764, DOI 10.1038/sj.bjc.6604900
   VanArsdale T, 2015, CLIN CANCER RES, V21, P2905, DOI 10.1158/1078-0432.CCR-14-0816
   WATTS CKW, 1995, MOL ENDOCRINOL, V9, P1804, DOI 10.1210/me.9.12.1804
   Wilcken NRC, 1997, CLIN CANCER RES, V3, P849
   Yu QY, 2006, CANCER CELL, V9, P23, DOI 10.1016/j.ccr.2005.12.012
   Zwijsen RML, 1997, CELL, V88, P405, DOI 10.1016/S0092-8674(00)81879-6
NR 38
TC 168
Z9 172
U1 1
U2 19
PU NATURE PUBLISHING GROUP
PI LONDON
PA MACMILLAN BUILDING, 4 CRINAN ST, LONDON N1 9XW, ENGLAND
SN 0950-9232
EI 1476-5594
J9 ONCOGENE
JI Oncogene
PD APR 20
PY 2017
VL 36
IS 16
BP 2255
EP 2264
DI 10.1038/onc.2016.379
PG 10
WC Biochemistry & Molecular Biology; Oncology; Cell Biology; Genetics &
   Heredity
WE Science Citation Index Expanded (SCI-EXPANDED)
SC Biochemistry & Molecular Biology; Oncology; Cell Biology; Genetics &
   Heredity
GA ES8DM
UT WOS:000399782700006
PM 27748766
OA Green Published, Green Accepted, hybrid
DA 2022-07-31
ER

PT J
AU Kharenko, OA
   Patel, RG
   Calosing, C
   van der Horst, EH
AF Kharenko, Olesya A.
   Patel, Reena G.
   Calosing, Cyrus
   van der Horst, Edward H.
TI Combination of ZEN-3694 with CDK4/6 inhibitors reverses acquired
   resistance to CDK4/6 inhibitors in ER-positive breast cancer
SO CANCER GENE THERAPY
LA English
DT Article
ID TARGETS; ILK
AB CDK4/6 inhibitors significantly prolong progression-free survival in patients with advanced hormone receptor-positive (HR+) HER2-negative breast cancer. Despite recent successes, patients acquire resistance, necessitating the development of additional novel therapeutic strategies. Bromodomain and extra-terminal domain (BET) proteins are key epigenetic regulators that interact with acetylated lysine (AcLys) residues of histones or transcription factors. BET proteins are directly involved in modulating estrogen receptor (ER) signaling and the cell cycle. Therefore, BET inhibitors can potentially offer new strategies in the treatment of advanced ER+ breast cancer. ZEN-3694 is an orally bioavailable small molecule BET inhibitor currently being evaluated in Phase 1/2 clinical trials (NCT03901469). To assess a potential combination strategy in a CDK4/6i resistant breast cancer population, we investigated the mechanism of action of ZEN-3694 combined with CDK4/6 inhibitors in the ER+ cell lines resistant to palbociclib or abemaciclib. Here, we describe that the combination of ZEN-3694 with CDK4/6i potently inhibits proliferation and induces apoptosis in CDK4/6i resistant cell lines. The resistance to both palbociclib and abemaciclib was associated with the strong upregulation of CDK6 and CCND1 protein levels, which was reversed by the ZEN-3694 treatment. Furthermore, RNAseq data and pathway analysis elucidated the combinatorial effects of ZEN-3694 with CDK4/6 inhibitors through significant downregulation of multiple pathways involved in cell cycle regulation, cellular growth, proliferation, apoptosis, inflammation, and cellular immune response. Our data indicate that ZEN-3694 has therapeutic potential in combination with CDK4/6 inhibitors in patients with advanced ER+ breast resistant to CDK4/6 inhibitors.
C1 [Kharenko, Olesya A.; Patel, Reena G.; Calosing, Cyrus; van der Horst, Edward H.] Zenith Epigenet, Suite 300,4820 Richard Rd SW, Calgary, AB T3E 6L1, Canada.
RP Kharenko, OA (通讯作者)，Zenith Epigenet, Suite 300,4820 Richard Rd SW, Calgary, AB T3E 6L1, Canada.
EM olesya@zenithepigenetics.com
RI Kharenko, Olesya A./AAC-5873-2019
OI Kharenko, Olesya A./0000-0003-4710-3886
FU Zenith Epigenetics
FX We thank Laura Tsujikawa for her help with IPA<SUP>(R)</SUP> data upload
   and analysis. The work has been funded by Zenith Epigenetics.
CR Andre F, 2019, NEW ENGL J MED, V380, P1929, DOI 10.1056/NEJMoa1813904
   Cardama GA, 2017, INT J ONCOL, V51, P1025, DOI 10.3892/ijo.2017.4093
   Du MJ, 2014, PLOS ONE, V9, DOI 10.1371/journal.pone.0099052
   Feng Q, 2014, CELL RES, V24, P809, DOI 10.1038/cr.2014.71
   Finn RS, 2015, LANCET ONCOL, V16, P25, DOI 10.1016/S1470-2045(14)71159-3
   Guarducci C, 2018, NPJ BREAST CANCER, V4, DOI 10.1038/s41523-018-0092-4
   Haga Raquel B, 2016, Small GTPases, V7, P207
   Harrington WR, 2006, ENDOCRINOLOGY, V147, P3843, DOI 10.1210/en.2006-0358
   Herrera-Abreu MT, 2016, CANCER RES, V76, P2301, DOI 10.1158/0008-5472.CAN-15-0728
   Jones RH, 2020, LANCET ONCOL, V21, P345, DOI 10.1016/S1470-2045(19)30817-4
   Kettner NM, 2019, CLIN CANCER RES, V25, P3996, DOI 10.1158/1078-0432.CCR-18-3274
   Kharenko OA, 2018, CANCER RES, V78
   Li ZQ, 2018, CANCER CELL, V34, P893, DOI 10.1016/j.ccell.2018.11.006
   Liang LY, 2019, ONCOGENE, V38, P6567, DOI 10.1038/s41388-019-0931-2
   Niu Y, 2019, J CANCER, V10, P5504, DOI 10.7150/jca.32628
   O'Brien N, 2018, MOL CANCER THER, V17, P897, DOI 10.1158/1535-7163.MCT-17-0290
   Pancholi S, 2020, ONCOGENE, V39, P4781, DOI 10.1038/s41388-020-1284-6
   Portman N, 2019, ENDOCR-RELAT CANCER, V26, pR15, DOI 10.1530/ERC-18-0317
   Qu YK, 2017, MOL MED REP, V16, P5036, DOI 10.3892/mmr.2017.7180
   Rani HS., 2017, NITRIC OXIDE SYNTHAS, P179, DOI DOI 10.5772/67493
   Siegel RL, 2019, CA-CANCER J CLIN, V69, P7, DOI 10.3322/caac.21551
   Yang C, 2017, ONCOGENE, V36, P2255, DOI 10.1038/onc.2016.379
   Zheng CC, 2019, AM J CANCER RES, V9, P186
NR 23
TC 1
Z9 1
U1 1
U2 2
PU SPRINGERNATURE
PI LONDON
PA CAMPUS, 4 CRINAN ST, LONDON, N1 9XW, ENGLAND
SN 0929-1903
EI 1476-5500
J9 CANCER GENE THER
JI Cancer Gene Ther.
PD JUN
PY 2022
VL 29
IS 6
BP 859
EP 869
DI 10.1038/s41417-021-00375-9
EA AUG 2021
PG 11
WC Biotechnology & Applied Microbiology; Oncology; Genetics & Heredity;
   Medicine, Research & Experimental
WE Science Citation Index Expanded (SCI-EXPANDED)
SC Biotechnology & Applied Microbiology; Oncology; Genetics & Heredity;
   Research & Experimental Medicine
GA 2I2GY
UT WOS:000684474700001
PM 34385584
DA 2022-07-31
ER

PT J
AU Lynce, F
   Shajahan-Haq, AN
   Swain, SM
AF Lynce, Filipa
   Shajahan-Haq, Ayesha N.
   Swain, Sandra M.
TI CDK4/6 inhibitors in breast cancer therapy: Current practice and future
   opportunities
SO PHARMACOLOGY & THERAPEUTICS
LA English
DT Review
DE CDK4; CDK6; Breast cancer; Estrogen receptor; Endocrine resistance
ID DEPENDENT KINASE 4/6; ESTROGEN-RECEPTOR; CELL-CYCLE; ENDOCRINE THERAPY;
   PHASE-I; PREDICTIVE BIOMARKER; ANTITUMOR-ACTIVITY; PLUS PALBOCICLIB; PD
   0332991; COMBINATION
AB Dysregulation of the cyclin dependent kinase pathway in luminal breast cancer creates a new therapeutic opportunity for estrogen receptor positive breast cancer. Initial pan-CDK inhibitors were associated with extensive toxicities but in recent years, the development of potent specific CDK inhibitors with favorable tolerability has driven renewed interests in this class of targeted therapies. Palbociclib, ribociclib and abemaciclib are specific CDK4/6 inhibitors that have been approved by the U.S. Food and Drug Administration for use in combination with endocrine therapy for women with advanced hormone receptor positive breast cancer. These three anticancer therapeutics were approved based on progression free survival benefit seen on phase III trials with the most common grade 3 treatment-related side effects being neutropenia, fatigue, nausea and diarrhea. Except for estrogen receptor positivity, no biomarkers predictive of response to CDK4/6 inhibitors have been identified to date. Based on mechanistic insights here described, CDK4/6 inhibitors are currently being explored in combination with other agents, including targeted therapies, immunotherapy and chemotherapy. (C) 2018 Elsevier Inc. All rights reserved.
C1 [Lynce, Filipa; Shajahan-Haq, Ayesha N.; Swain, Sandra M.] Georgetown Univ, Med Ctr, Georgetown Lombardi Comprehens Canc Ctr, Washington, DC 20007 USA.
RP Swain, SM (通讯作者)，Georgetown Univ, Med Ctr, 4000 Reservoir Rd NW,120 Bldg D, Washington, DC 20057 USA.
EM Sandra.Swain@georgetown.edu
OI Lynce, Filipa/0000-0001-6615-7076; Shajahan-Haq,
   Ayesha/0000-0001-7616-320X; Swain, Sandra/0000-0002-1320-3830
FU ASPIRE award for Breast Cancer Research from Pfizer; Public Health
   Service award [R01CA201092]; NATIONAL CANCER INSTITUTE [R01CA201092]
   Funding Source: NIH RePORTER
FX Filipa Lynce is the recipient of an ASPIRE award for Breast Cancer
   Research from Pfizer. Ayesha N. Shajahan-Haq is the recipient of a
   Public Health Service award R01CA201092.
CR Anders L, 2011, CANCER CELL, V20, P620, DOI 10.1016/j.ccr.2011.10.001
   Andre F., 2017, AACR NCI EORTC INT C
   Asghar US, 2017, CLIN CANCER RES, V23, P5561, DOI 10.1158/1078-0432.CCR-17-0369
   Augereau P, 2017, THER ADV MED ONCOL, V9, P335, DOI 10.1177/1758834017693195
   Chen P, 2016, MOL CANCER THER, V15, P2273, DOI 10.1158/1535-7163.MCT-16-0300
   Clahsen PC, 1999, EUR J SURG ONCOL, V25, P356, DOI 10.1053/ejso.1999.0657
   Clark A. S., 2014, J CLIN ONCOLOGY S, V32, DOI [10.1200/jco.2014.32.15_suppl.527527-527, DOI 10.1200/JCO.2014.32.15_SUPPL.527527-527]
   Clarke PR, 2009, TRENDS CELL BIOL, V19, P89, DOI 10.1016/j.tcb.2008.12.003
   Condorelli R, 2018, ANN ONCOL, V29, P640, DOI 10.1093/annonc/mdx784
   Cortes J, 2017, CANCER TREAT REV, V61, P53, DOI 10.1016/j.ctrv.2017.09.011
   Cristofanilli M, 2016, LANCET ONCOL, V17, P425, DOI 10.1016/S1470-2045(15)00613-0
   Dean JL, 2010, ONCOGENE, V29, P4018, DOI 10.1038/onc.2010.154
   DeMichele A, 2015, CLIN CANCER RES, V21, P995, DOI 10.1158/1078-0432.CCR-14-2258
   Deng J., 2017, CANCER DISCOV, V8, P1
   Dickler MN, 2017, CLIN CANCER RES, V23, P5218, DOI 10.1158/1078-0432.CCR-17-0754
   Dukelow T, 2015, ANTI-CANCER DRUG, V26, P797, DOI 10.1097/CAD.0000000000000249
   Finn RS, 2016, NEW ENGL J MED, V375, P1925, DOI 10.1056/NEJMoa1607303
   Finn RS, 2016, BREAST CANCER RES, V18, DOI 10.1186/s13058-015-0661-5
   Finn RS, 2015, LANCET ONCOL, V16, P25, DOI 10.1016/S1470-2045(14)71159-3
   Finn RS, 2009, BREAST CANCER RES, V11, DOI 10.1186/bcr2419
   Finn RS, 2016, ANN ONCOL, V27, P1
   Flaherty KT, 2012, CLIN CANCER RES, V18, P568, DOI 10.1158/1078-0432.CCR-11-0509
   Franco J, 2016, CELL REP, V14, P979, DOI 10.1016/j.celrep.2015.12.094
   Franco J, 2014, ONCOTARGET, V5, P6512, DOI 10.18632/oncotarget.2270
   Fry DW, 2004, MOL CANCER THER, V3, P1427
   Garrido-Castro AC, 2017, CURR BREAST CANCER R, V9, P26, DOI 10.1007/s12609-017-0232-0
   Germa C, 2017, ANN ONCOL, V28, P2021, DOI 10.1093/annonc/mdx226
   Gianni L, 2018, LANCET ONCOL, V19, P249, DOI 10.1016/S1470-2045(18)30001-9
   Goel S, 2017, NATURE, V548, P471, DOI 10.1038/nature23465
   Goel S, 2016, CANCER CELL, V29, P255, DOI 10.1016/j.ccell.2016.02.006
   Goetz MP, 2017, J CLIN ONCOL, V35, P3638, DOI 10.1200/JCO.2017.75.6155
   Guarducci C, 2017, BREAST CARE, V12, P304, DOI 10.1159/000484167
   Hans S, 2018, RADIOTHER ONCOL, V126, P181, DOI 10.1016/j.radonc.2017.09.010
   Herrera-Abreu MT, 2016, CANCER RES, V76, P2301, DOI 10.1158/0008-5472.CAN-15-0728
   Hortobagyi GN, 2016, NEW ENGL J MED, V375, P1738, DOI 10.1056/NEJMoa1609709
   Hortobagyi GN, 2017, J CLIN ONCOL, V35, DOI 10.1200/JCO.2017.35.15_suppl.1038
   Infante JR, 2016, CLIN CANCER RES, V22, P5696, DOI 10.1158/1078-0432.CCR-16-1248
   Ingham M, 2017, J CLIN ONCOL, V35, P2949, DOI 10.1200/JCO.2016.69.0032
   Jessen BA, 2007, J APPL TOXICOL, V27, P133, DOI 10.1002/jat.1177
   Jiang SH, 2017, NATURE, V544, P460, DOI 10.1038/nature22032
   Juric D, 2016, CANC RES S, V76
   KING KL, 1995, J CELL BIOCHEM, V58, P175, DOI 10.1002/jcb.240580206
   Knudsen ES, 2017, TRENDS CANCER, V3, P39, DOI 10.1016/j.trecan.2016.11.006
   Knudsen ES, 2016, ONCOTARGET, V7, P69111, DOI 10.18632/oncotarget.11588
   Koboldt DC, 2012, NATURE, V490, P61, DOI 10.1038/nature11412
   Konecny GE, 2011, CLIN CANCER RES, V17, P1591, DOI 10.1158/1078-0432.CCR-10-2307
   Landis MW, 2006, CANCER CELL, V9, P13, DOI 10.1016/j.ccr.2005.12.019
   Lehmann BD, 2011, J CLIN INVEST, V121, P2750, DOI 10.1172/JCI45014
   Li CI, 2003, J CLIN ONCOL, V21, P28, DOI 10.1200/JCO.2003.03.088
   Ma CX, 2017, CLIN CANCER RES, V23, P4055, DOI 10.1158/1078-0432.CCR-16-3206
   Malorni L, 2016, ONCOTARGET, V7, P68012, DOI 10.18632/oncotarget.12010
   Mayer IA, 2014, J CLIN ONCOL, V32, P2932, DOI 10.1200/JCO.2014.55.9591
   Montero AJ, 2012, BREAST CANCER RES TR, V134, P815, DOI 10.1007/s10549-012-2097-2
   Munster PN, 2014, ASCO M ABSTRACTS S, V32, P533
   O'Brien N, 2018, MOL CANCER THER, V17, P897, DOI 10.1158/1535-7163.MCT-17-0290
   O'Brien NA, 2014, CANCER RES, V74, DOI 10.1158/1538-7445.AM2014-4756
   O'Leary B, 2018, NAT COMMUN, V9, DOI 10.1038/s41467-018-03215-x
   Oliveira M., 2016, COBRCA
   Osborne CK, 2011, ANNU REV MED, V62, P233, DOI 10.1146/annurev-med-070909-182917
   Pan HC, 2017, NEW ENGL J MED, V377, P1836, DOI 10.1056/NEJMoa1701830
   Patnaik A, 2014, J CLIN ONCOL, V32, DOI 10.1200/jco.2014.32.15_suppl.534
   Pishvaian MJ, 2016, J CLIN ONCOL, V34, DOI 10.1200/JCO.2016.34.15_suppl.2589
   Rader J, 2013, CLIN CANCER RES, V19, P6173, DOI 10.1158/1078-0432.CCR-13-1675
   Raub TJ, 2015, DRUG METAB DISPOS, V43, P1360, DOI 10.1124/dmd.114.062745
   Roberts PJ, 2012, JNCI-J NATL CANCER I, V104, P476, DOI 10.1093/jnci/djs002
   Rugo H. S., 2017, CANC RES S, V78
   Rugo HS, 2016, J CLIN ONCOL, V34, P3069, DOI 10.1200/JCO.2016.67.1487
   Schwartz GK, 2011, BRIT J CANCER, V104, P1862, DOI 10.1038/bjc.2011.177
   Shapiro GI, 2006, J CLIN ONCOL, V24, P1770, DOI 10.1200/JCO.2005.03.7689
   Siegel RL, 2018, CA-CANCER J CLIN, V68, P7, DOI 10.3322/caac.21442
   Sledge GW, 2017, J CLIN ONCOL, V35, P2875, DOI 10.1200/JCO.2017.73.7585
   Tarrado-Castellarnau M, 2017, MOL SYST BIOL, V13, DOI 10.15252/msb.20167321
   Teo ZL, 2017, CANCER RES, V77, P6340, DOI 10.1158/0008-5472.CAN-17-2210
   Thangavel C, 2011, ENDOCR-RELAT CANCER, V18, P333, DOI 10.1530/ERC-10-0262
   Tolaney SMBM, 2015, ASCO MEETING ABSTRAC, V33, P522, DOI DOI 10.1200/JC0.2015.33.15_SUPPL.522
   Tripathy D., 2017, CANCER RES, V78
   Turner NC, 2016, J CLIN ONCOL, V34, DOI 10.1200/JCO.2016.34.15_suppl.512
   Turner NC, 2015, NEW ENGL J MED, V373, P209, DOI 10.1056/NEJMoa1505270
   Verma S, 2016, ONCOLOGIST, V21, P1165, DOI 10.1634/theoncologist.2016-0097
   Vora SR, 2014, CANCER CELL, V26, P136, DOI 10.1016/j.ccr.2014.05.020
   Whittaker S, 2017, CELL DEATH DISCOV, V3, DOI 10.1038/cddiscovery.2017.33
   Witkiewicz Agnieszka K, 2014, Genes Cancer, V5, P261
   Wu T, 2017, BIOCHEM PHARMACOL, V124, P29, DOI 10.1016/j.bcp.2016.10.015
   Yang C, 2017, ONCOGENE, V36, P2255, DOI 10.1038/onc.2016.379
NR 84
TC 38
Z9 40
U1 3
U2 40
PU PERGAMON-ELSEVIER SCIENCE LTD
PI OXFORD
PA THE BOULEVARD, LANGFORD LANE, KIDLINGTON, OXFORD OX5 1GB, ENGLAND
SN 0163-7258
J9 PHARMACOL THERAPEUT
JI Pharmacol. Ther.
PD NOV
PY 2018
VL 191
BP 65
EP 73
DI 10.1016/j.pharmthera.2018.06.008
PG 9
WC Pharmacology & Pharmacy
WE Science Citation Index Expanded (SCI-EXPANDED)
SC Pharmacology & Pharmacy
GA GZ2TY
UT WOS:000449242500005
PM 29933034
OA Green Accepted
DA 2022-07-31
ER

PT J
AU Corona, SP
   Generali, D
AF Corona, Silvia Paola
   Generali, Daniele
TI Abemaciclib: a CDK4/6 inhibitor for the treatment of HR+/HER2-advanced
   breast cancer
SO DRUG DESIGN DEVELOPMENT AND THERAPY
LA English
DT Review
DE CDK4/6 inhibitor; abemaciclib; breast cancer; hormone receptor-positive
   BC; metastatic BC; mBC
ID DEPENDENT KINASE 4/6; RETINOBLASTOMA TUMOR-SUPPRESSOR; PHASE-II;
   ANTITUMOR-ACTIVITY; RIBOCICLIB LEE011; PALBOCICLIB; CDK6; COMBINATION;
   RESISTANCE; THERAPY
AB Although early breast cancer ( BC) is highly curable, advanced or metastatic disease poses numerous challenges in terms of medical management and treatment decisions and is associated with significantly worse prognosis. Among the new targeted agents, anticancer drugs exploiting the cell-cycle machinery have shown great potential in preclinical studies. CDK4/6 inhibitors target the cyclin D/CDK/retinoblastoma signaling pathway, inducing cell-cycle arrest, reduced cell viability and tumor shrinking. As the cyclin D/CDK complex is activated downstream of estrogen signaling, the combination of CDK4/6 inhibitors with standard endocrine therapies represents a rational approach to elicit synergic antitumor activity in hormone receptor-positive BC. The results of clinical trials have indeed confirmed the superiority of the combination of CDK4/6 inhibitors plus endocrine therapies over endocrine therapy alone. Currently approved are three compounds that exhibit similar structural characteristics as well as biological and clinical activities. Abemaciclib is the latest CDK4/6 inhibitor approved by the US Food and Drug Administration (FDA) in view of the results of the MONARCH 1 and 2 trials. Further trials are ongoing as other important questions await response. In this review, we focus on abemaciclib to examine preclinical and clinical results, describing current therapeutic indications, open questions and ongoing clinical trials.
C1 [Corona, Silvia Paola] Peter MacCallum Canc Ctr, Radiat Oncol Dept, Moorabbin Campus,825-863 Ctr Rd, Bentleigh East, Vic 3165, Australia.
   [Generali, Daniele] Univ Trieste, Dept Med Surg & Hlth Sci, Trieste, Italy.
RP Corona, SP (通讯作者)，Peter MacCallum Canc Ctr, Radiat Oncol Dept, Moorabbin Campus,825-863 Ctr Rd, Bentleigh East, Vic 3165, Australia.
EM paola.corona@petermac.org
RI Corona, Silvia Paola/ABD-2358-2020
OI Corona, Silvia Paola/0000-0003-4971-1076; GENERALI,
   DANIELE/0000-0003-2480-3855
CR Altenburg JD, 2015, EXPERT OPIN INV DRUG, V24, P261, DOI 10.1517/13543784.2015.993753
   Bosco EE, 2007, J CLIN INVEST, V117, P218, DOI 10.1172/JCI28803
   Bozic I, 2013, ELIFE, V2, DOI 10.7554/eLife.00747
   Carroll JS, 2000, J BIOL CHEM, V275, P38221, DOI 10.1074/jbc.M004424200
   Chen P, 2016, MOL CANCER THER, V15, P2273, DOI 10.1158/1535-7163.MCT-16-0300
   Classon M, 2002, NAT REV CANCER, V2, P910, DOI 10.1038/nrc950
   Cristofanilli M, 2016, LANCET ONCOL, V17, P425, DOI 10.1016/S1470-2045(15)00613-0
   DeMichele A, 2015, CLIN CANCER RES, V21, P995, DOI 10.1158/1078-0432.CCR-14-2258
   Di Leo A, 2017, ANN ONCOL, V28
   Dick FA, 2013, NAT REV MOL CELL BIO, V14, P297, DOI 10.1038/nrm3567
   Dickler MN, 2017, CLIN CANCER RES, V23, P5218, DOI 10.1158/1078-0432.CCR-17-0754
   Dieci MV, 2013, BREAST, V22, pS92, DOI 10.1016/j.breast.2013.07.017
   Dyson N, 1998, GENE DEV, V12, P2245, DOI 10.1101/gad.12.15.2245
   Early Breast Canc Trialists Collab, 2011, LANCET, V378, P1707, DOI 10.1016/S0140-6736(11)61629-2
   Ehab M, 2016, BREAST CANCER-TARGET, V8, P83, DOI 10.2147/BCTT.S83146
   Ferlay J, 2015, INT J CANCER, V136, pE359, DOI 10.1002/ijc.29210
   Finn RS, 2015, LANCET ONCOL, V16, P25, DOI 10.1016/S1470-2045(14)71159-3
   Finn RS, 2009, BREAST CANCER RES, V11, DOI 10.1186/bcr2419
   Fornier MN, 2007, CLIN CANCER RES, V13, P5841, DOI 10.1158/1078-0432.CCR-07-1218
   Foster JS, 2001, TRENDS ENDOCRIN MET, V12, P320, DOI 10.1016/S1043-2760(01)00436-2
   Fry DW, 2004, MOL CANCER THER, V3, P1427
   Gallorini M, 2012, BIODRUGS, V26, P377, DOI 10.2165/11634060-000000000-00000
   Gelbert LM, 2014, INVEST NEW DRUG, V32, P825, DOI 10.1007/s10637-014-0120-7
   Goel S, 2017, NATURE, V548, P471, DOI 10.1038/nature23465
   Goel S, 2016, CANCER CELL, V29, P255, DOI 10.1016/j.ccell.2016.02.006
   Goetz MP, 2017, J CLIN ONCOL, V35, P3638, DOI 10.1200/JCO.2017.75.6155
   Hanahan D, 2000, CELL, V100, P57, DOI 10.1016/S0092-8674(00)81683-9
   Hanahan D, 2011, CELL, V144, P646, DOI 10.1016/j.cell.2011.02.013
   Herrera-Abreu MT, 2015, ANN ONCOL, V26, DOI 10.1093/annonc/mdv120.1
   Hortobagyi GN, 2016, NEW ENGL J MED, V375, P1738, DOI 10.1056/NEJMoa1609709
   Hortobagyi GN, 2017, J CLIN ONCOL, V35, DOI 10.1200/JCO.2017.35.15_suppl.1038
   Hrustanovic G, 2015, NAT MED, V21, P1038, DOI 10.1038/nm.3930
   Infante JR, 2016, CLIN CANCER RES, V22, P5696, DOI 10.1158/1078-0432.CCR-16-1248
   Jessen BA, 2007, J APPL TOXICOL, V27, P133, DOI 10.1002/jat.1177
   Lallena MJ, 2015, CANCER RES, V75, DOI 10.1158/1538-7445.AM2015-3101
   Koboldt DC, 2012, NATURE, V490, P61, DOI 10.1038/nature11412
   Laurenti E, 2015, CELL STEM CELL, V16, P302, DOI 10.1016/j.stem.2015.01.017
   Lehn S, 2011, CELL CYCLE, V10, P956, DOI 10.4161/cc.10.6.15074
   Lundberg AS, 1998, MOL CELL BIOL, V18, P753, DOI 10.1128/MCB.18.2.753
   Matrone G, 2016, CELL CYCLE, V15, P3060, DOI 10.1080/15384101.2016.1231283
   Michaud K, 2010, CANCER RES, V70, P3228, DOI 10.1158/0008-5472.CAN-09-4559
   Misale S, 2015, NAT COMMUN, V6, DOI 10.1038/ncomms9305
   Mita MM, 2014, CLIN BREAST CANCER, V14, P169, DOI 10.1016/j.clbc.2013.10.016
   Nair BC, 2008, GENE THER MOL BIOL, V12B, P395
   Nemunaitis JJ, 2013, J TRANSL MED, V11, DOI 10.1186/1479-5876-11-259
   O'Brien NA, 2016, CANCER RES, V76, DOI 10.1158/1538-7445.AM2016-2828
   PARDEE AB, 1974, P NATL ACAD SCI USA, V71, P1286, DOI 10.1073/pnas.71.4.1286
   Parrish KE, 2015, J PHARMACOL EXP THER, V355, P264, DOI 10.1124/jpet.115.228213
   Patnaik A, 2014, ASCO M ABSTRACTS S, V32, P534
   Patnaik A, 2016, CANCER DISCOV, V6, P740, DOI 10.1158/2159-8290.CD-16-0095
   Patnaik A, 2014, CANCER RES, V74, DOI 10.1158/1538-7445.AM2014-CT232
   Peurala E, 2013, BREAST CANCER RES, V15, DOI 10.1186/bcr3376
   Piotrowska Z, 2015, CANCER DISCOV, V5, P713, DOI 10.1158/2159-8290.CD-15-0399
   Raub TJ, 2015, DRUG METAB DISPOS, V43, P1360, DOI 10.1124/dmd.114.062745
   Rugo H, 2017, AACR ANN M 2017, V77
   Sanchez- Martinez C, 2011, MOL CANCER THER, V10, pB234, DOI DOI 10.1158/1535-7163.TARG-11-B234
   Scheicher R, 2015, BLOOD, V125, P90, DOI 10.1182/blood-2014-06-584417
   Shapiro G, 2013, ASCO M, V31, P2500, DOI DOI 10.1200/JC0.2013.31.15_
   Siegel RL, 2017, CA-CANCER J CLIN, V67, P7, DOI 10.3322/caac.21387
   Sledge GW, 2017, J CLIN ONCOL, V35, P2875, DOI 10.1200/JCO.2017.73.7585
   Thangavel C, 2011, ENDOCR-RELAT CANCER, V18, P333, DOI 10.1530/ERC-10-0262
   Tolaney SM, 2017, J CLIN ONCOL, V35, DOI 10.1200/JCO.2017.35.15_suppl.1019
   TOLANEY SM, 2015, J CLIN ONCOL S, V33
   Tripathy D, 2017, CLIN CANCER RES, V23, P3251, DOI 10.1158/1078-0432.CCR-16-3157
   Turner NC, 2015, NEW ENGL J MED, V373, P209, DOI 10.1056/NEJMoa1505270
   Verma S, 2016, ONCOLOGIST, V21, P1165, DOI 10.1634/theoncologist.2016-0097
   Yamada Y, 2015, MOL CANCER THER, V14, pB31
NR 67
TC 54
Z9 54
U1 3
U2 12
PU DOVE MEDICAL PRESS LTD
PI ALBANY
PA PO BOX 300-008, ALBANY, AUCKLAND 0752, NEW ZEALAND
SN 1177-8881
J9 DRUG DES DEV THER
JI Drug Des. Dev. Ther.
PY 2018
VL 12
BP 321
EP 330
DI 10.2147/DDDT.S137783
PG 10
WC Chemistry, Medicinal; Pharmacology & Pharmacy
WE Science Citation Index Expanded (SCI-EXPANDED)
SC Pharmacology & Pharmacy
GA FW5AQ
UT WOS:000425328800001
PM 29497278
OA Green Published, Green Submitted, gold
DA 2022-07-31
ER

PT J
AU Li, Q
   Jiang, BS
   Guo, JY
   Shao, H
   Del Priore, IS
   Chang, Q
   Kudo, R
   Li, ZQ
   Razavi, P
   Liu, B
   Boghossian, AS
   Rees, MG
   Ronan, MM
   Roth, JA
   Donovan, KA
   Palafox, M
   Reis, JS
   de Stanchina, E
   Fischer, ES
   Rosen, N
   Serra, V
   Koff, A
   Chodera, JD
   Gray, NS
   Chandarlapaty, S
AF Li, Qing
   Jiang, Baishan
   Guo, Jiaye
   Shao, Hong
   Del Priore, Isabella S.
   Chang, Qing
   Kudo, Rei
   Li, Zhiqiang
   Razavi, Pedram
   Liu, Bo
   Boghossian, Andrew S.
   Rees, Matthew G.
   Ronan, Melissa M.
   Roth, Jennifer A.
   Donovan, Katherine A.
   Palafox, Marta
   Reis-Filho, Jorge S.
   de Stanchina, Elisa
   Fischer, Eric S.
   Rosen, Neal
   Serra, Violeta
   Koff, Andrew
   Chodera, John D.
   Gray, Nathanael S.
   Chandarlapaty, Sarat
TI INK4 Tumor Suppressor Proteins Mediate Resistance to CDK4/6 Kinase
   Inhibitors
SO CANCER DISCOVERY
LA English
DT Article
ID STRUCTURAL BASIS; CELL-CYCLE; CANCER; P27(KIP1); MUTATION; CDK6;
   DEGRADATION; GENERATION; LANDSCAPE; PATHWAYS
AB Cyclin-dependent kinases 4 and 6 (CDK4/6) represent a major therapeutic vulner-ability for breast cancer. The kinases are clinically targeted via ATP competitive inhibitors (CDK4/6i); however, drug resistance commonly emerges over time. To understand CDK4/6i resistance, we surveyed over 1,300 breast cancers and identifi ed several genetic alterations (e.g., FAT1, PTEN, or ARID1A loss) converging on upregulation of CDK6. Mechanistically, we demonstrate CDK6 causes resistance by inducing and binding CDK inhibitor INK4 proteins (e.g., p18(INK4C)). In vitro binding and kinase assays together with physical modeling reveal that the p18 (INK4C)-cyclin D-CDK6 complex occludes CDK4/6i binding while only weakly suppressing ATP binding. Suppression of INK4 expres-sion or its binding to CDK6 restores CDK4/6i sensitivity. To overcome this constraint, we developed bifunctional degraders conjugating palbociclib with E3 ligands. Two resulting lead compounds potently degraded CDK4/6, leading to substantial antitumor effects in vivo , demonstrating the promising thera-peutic potential for retargeting CDK4/6 despite CDK4/6i resistance.
   SIGNIFICANCE: CDK4/6 kinase activation represents a common mechanism by which oncogenic sign-aling induces proliferation and is potentially targetable by ATP competitive inhibitors. We identify a CDK6-INK4 complex that is resilient to current-generation inhibitors and develop a new strategy for more effective inhibition of CDK4/6 kinases.
C1 [Li, Qing; Shao, Hong; Del Priore, Isabella S.; Kudo, Rei; Li, Zhiqiang; Liu, Bo; Chandarlapaty, Sarat] Mem Sloan Kettering Canc Ctr, Human Oncol & Pathogenesis Program, New York, NY 10065 USA.
   [Jiang, Baishan; Donovan, Katherine A.; Fischer, Eric S.; Gray, Nathanael S.] Dana Farber Canc Inst, Dept Canc Biol, Boston, MA USA.
   [Jiang, Baishan; Donovan, Katherine A.; Fischer, Eric S.; Gray, Nathanael S.] Harvard Med Sch, Dept Biol Chem & Mol Pharmacol, Boston, MA USA.
   [Guo, Jiaye; Chodera, John D.] Mem Sloan Kettering Canc Ctr, Computat & Syst Biol Program, New York, NY 10065 USA.
   [Chang, Qing; de Stanchina, Elisa] Mem Sloan Kettering Canc Ctr, Antitumor Assessment, New York, NY 10065 USA.
   [Razavi, Pedram; Chandarlapaty, Sarat] Mem Sloan Kettering Canc Ctr, Dept Med, Breast Med Serv, New York, NY 10065 USA.
   [Razavi, Pedram; Chandarlapaty, Sarat] Weill Cornell Med Coll, New York, NY USA.
   [Boghossian, Andrew S.; Rees, Matthew G.; Ronan, Melissa M.; Roth, Jennifer A.] Broad Inst MIT & Harvard, Cambridge, MA 02142 USA.
   [Palafox, Marta; Serra, Violeta] Vall dHebron Inst Oncol, Barcelona, Spain.
   [Reis-Filho, Jorge S.] Mem Sloan Kettering Canc Ctr, Dept Pathol, New York, NY 10065 USA.
   [Rosen, Neal] Mem Sloan Kettering Canc Ctr, Program Mol Pharmacol, New York, NY 10065 USA.
   [Koff, Andrew] Mem Sloan Kettering Canc Ctr, Program Mol Biol, New York, NY 10065 USA.
RP Chandarlapaty, S (通讯作者)，Mem Sloan Kettering Canc Ctr, 1275 York Ave,Box 20, New York, NY 10065 USA.
EM chandars@mskcc.org
RI ; Jiang, Baishan/L-7707-2018
OI Serra, Violeta/0000-0001-6620-1065; Jiang, Baishan/0000-0001-6796-9500;
   Kudo, Rei/0000-0003-0702-5828; Gray, Nathanael/0000-0001-5354-7403; Del
   Priore, Isabella/0000-0002-9665-1101
FU Cancer Couch Foundation; Shen Family Fund; Smith Fund for Cancer
   Research; Breast Cancer Research Foundation; NIH Cancer Center Support
   Grant [P30 CA008748]; Translational Research Oncology Training
   Fellowship (MSKCC); NIH [P30 CA008748, R01234361, R01 GM121505, R01
   GM132386]; Susan G. Komen Foundation [CCR15330331]; Instituto de Salud
   Carlos III [CPII19/00033]; NIH; National Science Foundation; Parker
   Institute for Cancer Immunotherapy; Relay Therapeutics; Entasis
   Therapeutics; Silicon Therapeutics; EMD Serono (Merck KGaA);
   AstraZeneca; Vir Biotechnology; Bayer; XtalPi; Foresite Laboratories;
   Molecular Sciences Software Institute; Starr Cancer Consortium; Open
   Force Field Consortium; Cycle for Survival; Louis V. Gerstner Young
   Investigator Award; Sloan Kettering Institute
FX The Chandarlapaty lab has received generous funding support for this
   research from the Cancer Couch Foundation, the Shen Family Fund, the
   Smith Fund for Cancer Research, the Breast Cancer Research Foundation,
   an NIH Cancer Center Support Grant (P30 CA008748), and NIH R01234361. Q.
   Li has received support from Translational Research Oncology Training
   Fellowship (MSKCC) made possible by the generous contribution of First
   Eagle Investment Management. V. Serra reports grants from the Susan G.
   Komen Foundation (CCR15330331) and Instituto de Salud Carlos III
   (CPII19/00033) during the conduct of the study and grants from Novartis,
   Genentech, and AstraZeneca outside the submitted work. The Chodera
   laboratory receives or has received funding from multiple sources,
   including the NIH and an NIH Cancer Center Support Grant (P30 CA008748),
   the National Science Foundation, the Parker Institute for Cancer
   Immunotherapy, Relay Therapeutics, Entasis Therapeutics, Silicon
   Therapeutics, EMD Serono (Merck KGaA), AstraZeneca, Vir Biotechnology,
   Bayer, XtalPi, Foresite Laboratories, the Molecular Sciences Software
   Institute, the Starr Cancer Consortium, the Open Force Field Consortium,
   Cycle for Survival, a Louis V. Gerstner Young Investigator Award, and
   the Sloan Kettering Institute. J. Guo acknowledges support from NIH
   grant R01 GM121505. J.D. Chodera acknowledges support from NIH grant P30
   CA008748, NIH grant R01 GM121505, and NIH grant R01 GM132386. A complete
   funding history for the Chodera lab can be found at
   http://choderalab.org/funding, including complete funding information
   and grant numbers. The authors thank Dr. Marie Will and Madeline Dorso
   for helpful comments on the manuscript and Dr. Zhan Yao for helpful
   advice on the kinase assays.
CR Adachi M, 1997, BLOOD, V90, P126
   Allen WJ, 2015, J COMPUT CHEM, V36, P1132, DOI 10.1002/jcc.23905
   BALDIN V, 1993, GENE DEV, V7, P812, DOI 10.1101/gad.7.5.812
   Berman HM, 2000, NUCLEIC ACIDS RES, V28, P235, DOI 10.1093/nar/28.1.235
   Blain SW, 1997, J BIOL CHEM, V272, P25863, DOI 10.1074/jbc.272.41.25863
   Bondeson DP, 2018, CELL CHEM BIOL, V25, P78, DOI 10.1016/j.chembiol.2017.09.010
   Brand M, 2019, CELL CHEM BIOL, V26, P300, DOI 10.1016/j.chembiol.2018.11.006
   Chandarlapaty S, 2011, CANCER CELL, V19, P58, DOI 10.1016/j.ccr.2010.10.031
   Chang L, 2018, NATURE, V563, P265, DOI 10.1038/s41586-018-0658-1
   Chen P, 2016, MOL CANCER THER, V15, P2273, DOI 10.1158/1535-7163.MCT-16-0300
   Cheng DT, 2015, J MOL DIAGN, V17, P251, DOI 10.1016/j.jmoldx.2014.12.006
   Condorelli R, 2018, ANN ONCOL, V29, P640, DOI 10.1093/annonc/mdx784
   Cornell L, 2019, CELL REP, V26, P2667, DOI 10.1016/j.celrep.2019.02.023
   Costa C, 2020, CANCER DISCOV, V10, P72, DOI 10.1158/2159-8290.CD-18-0830
   Daub H, 2004, NAT REV DRUG DISCOV, V3, P1001, DOI 10.1038/nrd1579
   Eastman P, 2017, PLOS COMPUT BIOL, V13, DOI 10.1371/journal.pcbi.1005659
   Fellmann C, 2013, CELL REP, V5, P1704, DOI 10.1016/j.celrep.2013.11.020
   Formisano L, 2019, NAT COMMUN, V10, DOI 10.1038/s41467-019-09068-2
   Fry DW, 2004, MOL CANCER THER, V3, P1427
   Gary JM, 2020, MOL CANCER THER, V19, P2221, DOI 10.1158/1535-7163.MCT-19-0671
   Grimmler M, 2007, CELL, V128, P269, DOI 10.1016/j.cell.2006.11.047
   Guiley KZ, 2019, SCIENCE, V366, P1330, DOI 10.1126/science.aaw2106
   Guo WH, 2020, NAT COMMUN, V11, DOI 10.1038/s41467-020-17997-6
   Hamilton E, 2016, CANCER TREAT REV, V45, P129, DOI 10.1016/j.ctrv.2016.03.002
   HIRAI H, 1995, MOL CELL BIOL, V15, P2672
   Jakalian A, 2002, J COMPUT CHEM, V23, P1623, DOI 10.1002/jcc.10128
   Jeffrey PD, 2000, GENE DEV, V14, P3115, DOI 10.1101/gad.851100
   Jiang BS, 2019, ANGEW CHEM INT EDIT, V58, P6321, DOI 10.1002/anie.201901336
   JORGENSEN WL, 1983, J CHEM PHYS, V79, P926, DOI 10.1063/1.445869
   Kaemmerer D, 2012, INT J CLIN EXP PATHO, V5, P187
   Kato S, 2015, CELL CYCLE, V14, P1252, DOI 10.1080/15384101.2015.1014149
   Khan S, 2019, NAT MED, V25, P1938, DOI 10.1038/s41591-019-0668-z
   Kollmann K, 2013, CANCER CELL, V24, P167, DOI 10.1016/j.ccr.2013.07.012
   Konstantinidou M, 2019, EXPERT OPIN DRUG DIS, V14, P1255, DOI 10.1080/17460441.2019.1659242
   LaBaer J, 1997, GENE DEV, V11, P847, DOI 10.1101/gad.11.7.847
   Li Q, 2016, ONCOTARGET, V7, P77838, DOI 10.18632/oncotarget.12834
   Li ZQ, 2018, CANCER CELL, V34, P893, DOI 10.1016/j.ccell.2018.11.006
   Liu JY, 2018, NAT COMMUN, V9, DOI 10.1038/s41467-018-07258-y
   Lovly CM, 2014, CLIN CANCER RES, V20, P2249, DOI 10.1158/1078-0432.CCR-13-1610
   Lu H, 2006, J MED CHEM, V49, P3826, DOI 10.1021/jm0600388
   Maier JA, 2015, J CHEM THEORY COMPUT, V11, P3696, DOI 10.1021/acs.jctc.5b00255
   Martinez-Chavez A, 2019, MOL PHARMACEUT, V16, P3842, DOI 10.1021/acs.molpharmaceut.9b00475
   Matyskiela ME, 2016, NATURE, V535, P252, DOI 10.1038/nature18611
   McGibbon RT, 2015, BIOPHYS J, V109, P1528, DOI 10.1016/j.bpj.2015.08.015
   Mian AA, 2009, LEUKEMIA, V23, P1614, DOI 10.1038/leu.2009.69
   O'Leary B, 2016, NAT REV CLIN ONCOL, V13, P417, DOI 10.1038/nrclinonc.2016.26
   Parry D, 1999, MOL CELL BIOL, V19, P1775
   Pettersen EF, 2004, J COMPUT CHEM, V25, P1605, DOI 10.1002/jcc.20084
   Pettersson Mariell, 2019, Drug Discov Today Technol, V31, P15, DOI 10.1016/j.ddtec.2019.01.002
   Petzold G, 2016, NATURE, V532, P127, DOI 10.1038/nature16979
   Razavi P, 2018, CANCER CELL, V34, P427, DOI 10.1016/j.ccell.2018.08.008
   Reynisdottir I, 1997, GENE DEV, V11, P492, DOI 10.1101/gad.11.4.492
   Ritchie ME, 2015, NUCLEIC ACIDS RES, V43, DOI 10.1093/nar/gkv007
   Russo AA, 1998, NATURE, V395, P237, DOI 10.1038/26155
   Swarbrick A, 2000, MOL CELL BIOL, V20, P2581, DOI 10.1128/MCB.20.7.2581-2591.2000
   Taylor-Harding B, 2015, ONCOTARGET, V6, P696, DOI 10.18632/oncotarget.2673
   Toy W, 2017, CANCER DISCOV, V7, P277, DOI 10.1158/2159-8290.CD-15-1523
   Tumaneng K, 2012, NAT CELL BIOL, V14, P1322, DOI 10.1038/ncb2615
   Wander SA, 2020, CANCER DISCOV, V10, P1174, DOI 10.1158/2159-8290.CD-19-1390
   Wang JM, 2004, J COMPUT CHEM, V25, P1157, DOI 10.1002/jcc.20035
   Wang JM, 2006, J MOL GRAPH MODEL, V25, P247, DOI 10.1016/j.jmgm.2005.12.005
   Yang C, 2017, ONCOGENE, V36, P2255, DOI 10.1038/onc.2016.379
   Yao Z, 2019, NAT MED, V25, P284, DOI 10.1038/s41591-018-0274-5
   Yun CH, 2008, P NATL ACAD SCI USA, V105, P2070, DOI 10.1073/pnas.0709662105
   Zehir A, 2017, NAT MED, V23, P703, DOI 10.1038/nm.4333
NR 65
TC 4
Z9 4
U1 9
U2 11
PU AMER ASSOC CANCER RESEARCH
PI PHILADELPHIA
PA 615 CHESTNUT ST, 17TH FLOOR, PHILADELPHIA, PA 19106-4404 USA
SN 2159-8274
EI 2159-8290
J9 CANCER DISCOV
JI Cancer Discov.
PD FEB
PY 2022
VL 12
IS 2
BP 356
EP 371
DI 10.1158/2159-8290.CD-20-1726
PG 16
WC Oncology
WE Science Citation Index Expanded (SCI-EXPANDED)
SC Oncology
GA YX7BW
UT WOS:000754254900001
PM 34544752
OA hybrid
DA 2022-07-31
ER

PT J
AU McCartney, A
   Migliaccio, I
   Bonechi, M
   Biagioni, C
   Romagnoli, D
   De Luca, F
   Galardi, F
   Risi, E
   De Santo, I
   Benelli, M
   Malorni, L
   Di Leo, A
AF McCartney, Amelia
   Migliaccio, Ilenia
   Bonechi, Martina
   Biagioni, Chiara
   Romagnoli, Dario
   De Luca, Francesca
   Galardi, Francesca
   Risi, Emanuela
   De Santo, Irene
   Benelli, Matteo
   Malorni, Luca
   Di Leo, Angelo
TI Mechanisms of Resistance to CDK4/6 Inhibitors: Potential Implications
   and Biomarkers for Clinical Practice
SO FRONTIERS IN ONCOLOGY
LA English
DT Review
DE CDK4/6 inhibitors; biomarker; thymidine kinase-1; PIK3CA; resistance;
   palbociclib; ribociclib; abemaciclib
ID ADVANCED BREAST-CANCER; DEPENDENT KINASE 4/6; THYMIDINE KINASE;
   PREDICTIVE BIOMARKER; DOUBLE-BLIND; PALBOCICLIB; COMBINATION; THERAPY;
   FULVESTRANT; TRIAL
AB The recent arrival of CDK4/6 inhibitor agents, with an approximate doubling of progression-free survival (PFS) associated with their use in hormone receptor-positive, HER2-negative advanced breast cancer (BC), has radically changed the approach to managing this disease. However, resistance to CDK4/6 inhibitors is considered a near-inevitability in most patients. Mechanisms of resistance to these agents are multifactorial, and research in this field is still evolving. Biomarkers with the ability to identify early resistance, or to predict the likelihood of successful treatment using CDK4/6 inhibitors are yet to be identified, and represent an area of unmet clinical need. Here we present selected mechanisms of resistance to CDK4/6 inhibitors, largely focussing on roles of Rb, cyclin E1, and the PIK3CA pathway, with discussion of associated biomarkers which have been investigated and applied in recent pre-clinical and clinical studies. These biological drivers may furthermore influence clinical treatment strategies adopted beyond CDK4/6 resistance.
C1 [McCartney, Amelia; Risi, Emanuela; De Santo, Irene; Malorni, Luca; Di Leo, Angelo] Hosp Prato, Sandro Pitigllani Dept Med Oncol, Prato, Italy.
   [Migliaccio, Ilenia; Bonechi, Martina; De Luca, Francesca; Galardi, Francesca; Malorni, Luca] Hosp Prato, Sandro Pitigliani Translat Res Unit, Prato, Italy.
   [Biagioni, Chiara; Romagnoli, Dario; Benelli, Matteo] Hosp Prato, Bioinformat Unit, Prato, Italy.
RP Di Leo, A (通讯作者)，Hosp Prato, Sandro Pitigllani Dept Med Oncol, Prato, Italy.
EM angelo.dileo@uslcentro.toscana.it
RI Di Leo, Angelo/AAM-1267-2020; Benelli, Matteo/I-2497-2018; Romagnoli,
   Dario/AAA-4184-2022; Risi, Emanuela/AAB-6102-2022
OI Di Leo, Angelo/0000-0002-3665-9056; Benelli, Matteo/0000-0003-1227-356X;
   Romagnoli, Dario/0000-0002-2465-2463; Risi,
   Emanuela/0000-0002-9307-9760; Biagioni, Chiara/0000-0002-7908-4854;
   Malorni, Luca/0000-0002-4297-2997; McCartney,
   Amelia/0000-0003-0411-0736; Bonechi, Martina/0000-0002-2050-2548
FU Breast Cancer Research Foundation [BCRF 18-037]
FX This work was partially supported by the Breast Cancer Research
   Foundation [grant number BCRF 18-037].
CR Alessi DR, 1997, CURR BIOL, V7, P261, DOI 10.1016/S0960-9822(06)00122-9
   Bagegni N, 2017, BREAST CANCER RES, V19, DOI 10.1186/s13058-017-0913-7
   Baselga J, 2018, J CLIN ONCOL, V36, DOI 10.1200/JCO.2018.36.18_suppl.LBA1006
   Bjohle J, 2013, BREAST CANCER RES TR, V139, P751, DOI 10.1007/s10549-013-2579-x
   Bolayirli M, 2013, J CLIN LAB ANAL, V27, P220, DOI 10.1002/jcla.21587
   Bonechi M, 2019, CANC RES S4, V79, DOI 10.1158/1538-7445.SABCS1S8-P6P-09-02
   Bonechi Martina, 2018, Oncotarget, V9, P16389, DOI 10.18632/oncotarget.24700
   Broet P, 2001, J CLIN ONCOL, V19, P2778, DOI 10.1200/JCO.2001.19.11.2778
   Burkhart DL, 2008, NAT REV CANCER, V8, P671, DOI 10.1038/nrc2399
   Cen L, 2012, NEURO-ONCOLOGY, V14, P870, DOI 10.1093/neuonc/nos114
   Chia S, 2008, J CLIN ONCOL, V26, P1664, DOI 10.1200/JCO.2007.13.5822
   Condorelli R, 2018, ANN ONCOL, V29, P640, DOI 10.1093/annonc/mdx784
   Cortes J, 2017, CANCER TREAT REV, V61, P53, DOI 10.1016/j.ctrv.2017.09.011
   Cristofanilli M, 2016, LANCET ONCOL, V17, P425, DOI 10.1016/S1470-2045(15)00613-0
   Dean JL, 2012, CELL CYCLE, V11, P2756, DOI 10.4161/cc.21195
   DeMichele A, 2015, CLIN CANCER RES, V21, P995, DOI 10.1158/1078-0432.CCR-14-2258
   Di Leo A, 2018, LANCET ONCOL, V19, P87, DOI 10.1016/S1470-2045(17)30688-5
   Finn RS, 2016, NEW ENGL J MED, V375, P1925, DOI 10.1056/NEJMoa1607303
   Finn RS, 2015, LANCET ONCOL, V16, P25, DOI 10.1016/S1470-2045(14)71159-3
   Finn RS, 2009, BREAST CANCER RES, V11, DOI 10.1186/bcr2419
   Fry DW, 2004, MOL CANCER THER, V3, P1427
   GILLETT C, 1994, CANCER RES, V54, P1812
   Goetz MP, 2017, J CLIN ONCOL, V35, P3638, DOI 10.1200/JCO.2017.75.6155
   Guarducci C, 2018, NPJ BREAST CANCER, V4, DOI 10.1038/s41523-018-0092-4
   Guarducci C, 2017, BREAST CARE, V12, P304, DOI 10.1159/000484167
   Herrera-Abreu MT, 2016, CANCER RES, V76, P2301, DOI 10.1158/0008-5472.CAN-15-0728
   Hortobagyi GN, 2016, NEW ENGL J MED, V375, P1738, DOI 10.1056/NEJMoa1609709
   Hortobagyi GN, 2018, J CLIN ONCOL, V36, DOI 10.1200/JCO.2018.36.15_suppl.1022
   Hurvitz S, 2019, CANCER RES, V79, DOI 10.1158/1538-7445.SABCS18-PD2-10
   Italiano A, 2018, ANN ONCOL, V29, P57
   Jansen VM, 2017, CANCER RES, V77, P2488, DOI 10.1158/0008-5472.CAN-16-2653
   Juric D, 2019, CANCER RES, DOI [10.1158/1538-7445.SABCS1S8-GS3S-08, DOI 10.1158/1538-7445.SABCS1S8-GS3S-08]
   Knudsen ES, 2017, TRENDS CANCER, V3, P39, DOI 10.1016/j.trecan.2016.11.006
   Koboldt DC, 2012, NATURE, V490, P61, DOI 10.1038/nature11412
   Li ZQ, 2018, CANCER CELL, V34, P893, DOI 10.1016/j.ccell.2018.11.006
   Ma CX, 2017, CLIN CANCER RES, V23, P4055, DOI 10.1158/1078-0432.CCR-16-3206
   Malorni L, 2018, ANN ONCOL, V29, P1748, DOI 10.1093/annonc/mdy214
   Malorni L, AACR ANN M ALT GA
   Malorni L, 2016, ONCOTARGET, V7, P68012, DOI 10.18632/oncotarget.12010
   McCartney A, 2019, EUR J CANCER, V114, P55, DOI 10.1016/j.ejca.2019.04.002
   Musgrove EA, 2011, NAT REV CANCER, V11, P558, DOI 10.1038/nrc3090
   Neven P, 2019, CANC RES S4, V79, DOI 10.1158/1538-7445.SABCS1S8-PD2D-05
   Nisman B, 2013, CLIN CHEM LAB MED, V51, P439, DOI 10.1515/cclm-2012-0162
   O'Leary B, 2018, CANCER DISCOV, V8, P1390, DOI 10.1158/2159-8290.CD-18-0264
   Pandey K, 2019, INT J CANCER, V145, P1179, DOI 10.1002/ijc.32020
   Portman N, 2019, ENDOCR-RELAT CANCER, V26, pR15, DOI 10.1530/ERC-18-0317
   ROBERTSON JFR, 1990, BRIT J CANCER, V62, P663, DOI 10.1038/bjc.1990.352
   Romain S, 2000, INT J CANCER, V87, P860, DOI 10.1002/1097-0215(20000915)87:6<860::AID-IJC16>3.0.CO;2-Y
   Rugo HS, 2018, CANCER RES, V78
   Shapiro GI, 2006, J CLIN ONCOL, V24, P1770, DOI 10.1200/JCO.2005.03.7689
   Sherr CJ, 2016, CANCER DISCOV, V6, P353, DOI 10.1158/2159-8290.CD-15-0894
   Slamon DJ, 2018, J CLIN ONCOL, V36, P2465, DOI 10.1200/JCO.2018.78.9909
   Sledge GW, 2017, J CLIN ONCOL, V35, P2875, DOI 10.1200/JCO.2017.73.7585
   Taylor-Harding B, 2015, ONCOTARGET, V6, P696, DOI 10.18632/oncotarget.2673
   Topolcan Ondrej, 2008, Expert Opin Med Diagn, V2, P129, DOI 10.1517/17530059.2.2.129
   Turner NC, 2019, J CLIN ONCOL, V37, P1169, DOI 10.1200/JCO.18.00925
   Weagel EG, 2018, CANCER CELL INT, V18, DOI 10.1186/s12935-018-0633-9
   Witkiewicz AK, 2014, BREAST CANCER RES, V16, DOI 10.1186/bcr3652
NR 58
TC 68
Z9 71
U1 5
U2 11
PU FRONTIERS MEDIA SA
PI LAUSANNE
PA AVENUE DU TRIBUNAL FEDERAL 34, LAUSANNE, CH-1015, SWITZERLAND
SN 2234-943X
J9 FRONT ONCOL
JI Front. Oncol.
PD JUL 23
PY 2019
VL 9
AR 666
DI 10.3389/fonc.2019.00666
PG 8
WC Oncology
WE Science Citation Index Expanded (SCI-EXPANDED)
SC Oncology
GA IK7RN
UT WOS:000476789100001
PM 31396487
OA Green Published, gold
DA 2022-07-31
ER

PT J
AU Liu, MH
   Liu, HY
   Chen, J
AF Liu, Minghui
   Liu, Hongyu
   Chen, Jun
TI Mechanisms of the CDK4/6 inhibitor palbociclib (PD 0332991) and its
   future application in cancer treatment
SO ONCOLOGY REPORTS
LA English
DT Article
DE CDK4/6; PD 0332991; breast cancer; lung cancer; drug resistance
ID CYCLIN-DEPENDENT KINASES; E2F TRANSCRIPTION FACTORS; CELL LUNG-CANCER;
   SHOWS ANTITUMOR-ACTIVITY; ADVANCED BREAST-CANCER; S-PHASE ENTRY;
   MULTIPLE-MYELOMA; IN-VIVO; ESR1 MUTATIONS; EGFR-TKI
AB An uncontrolled cell cycle is an obvious marker of tumor cells. The G1-S phase is an important restriction point in the normal cell cycle, but in cancer cells the restriction function is reduced, leading to uncontrolled cell proliferation. Two cyclin-dependent kinases (CDKs), CDK4 and CDK6, play a crucial role in the G1-S phase transition. Inhibitors of CDK4/6 are presently the subjects of numerous studies, and PD 0332991, an inhibitor of CDK4/6, has been used to treat hormone receptor (HR)-positive, advanced-stage breast cancer. This inhibitor has also been studied in other cancers, such as lung cancer. In this review, we will discuss the regulation of the normal cell cycle transition from G1 to S phase, the most promising inhibitor of CDK4/6, PD 0332991, as applied in different cancers, and finally we propose a mechanism of acquired resistance as well as the incredible potential for CDK4/6 inhibitors in the treatment of cancer. Briefly, we assert that, going forward, a new treatment pattern for cancer may be a combination therapy with a cell cycle inhibitor and a molecular targeted drug.
C1 [Liu, Minghui; Chen, Jun] Tianjin Med Univ, Gen Hosp, Dept Lung Canc Surg, 154 Anshan Rd, Tianjin 300052, Peoples R China.
   [Liu, Hongyu; Chen, Jun] Tianjin Med Univ, Gen Hosp, Tianjin Lung Canc Inst, Tianjin Key Lab Lung Canc Metastasis & Tumor Micr, 154 Anshan Rd, Tianjin 300052, Peoples R China.
RP Chen, J (通讯作者)，Tianjin Med Univ, Gen Hosp, Dept Lung Canc Surg, 154 Anshan Rd, Tianjin 300052, Peoples R China.; Liu, HY; Chen, J (通讯作者)，Tianjin Med Univ, Gen Hosp, Tianjin Lung Canc Inst, Tianjin Key Lab Lung Canc Metastasis & Tumor Micr, 154 Anshan Rd, Tianjin 300052, Peoples R China.
EM liuhongyu123@hotmail.com; huntercj2004@yahoo.com
FU National Natural Science Foundation of China [81773207, 81372306];
   Tianjin key project of the Natural Science Foundation [16JCZDJC34200];
   Special support program for High Tech Leader & Team of Tianjin; Tianjin
   Natural Science Foundation [13JCYBJC22600, 16PTSYJC00160]; Ph.D.
   Programs Foundation from Ministry of Education of China [20131202110004]
FX This study was supported by grants from the National Natural Science
   Foundation of China (to Jun Chen, no. 81773207, to Hongyu Liu, no.
   81372306) and the Tianjin key project of the Natural Science Foundation
   (to Jun Chen, 16JCZDJC34200), Special support program for High Tech
   Leader & Team of Tianjin (to Jun Chen), Tianjin Natural Science
   Foundation (to Hongyu Liu, 13JCYBJC22600, 16PTSYJC00160), and the Ph.D.
   Programs Foundation from the Ministry of Education of China (to Jun
   Chen, 20131202110004).
CR Ali S, 2009, CANCER RES, V69, P6208, DOI 10.1158/0008-5472.CAN-09-0301
   Allen KE, 1997, J CELL SCI, V110, P2819
   Asano M, 1996, GENE DEV, V10, P1422, DOI 10.1101/gad.10.11.1422
   Bajic VP, 2011, CELL MOL BIOL LETT, V16, P359, DOI 10.2478/s11658-011-0011-2
   Baker Stacey J, 2012, Genes Cancer, V3, P658, DOI 10.1177/1947601913478972
   Bilgin B, 2017, CURR MED RES OPIN, V33, P1559, DOI 10.1080/03007995.2017.1348344
   Cardoso F, 2013, CANCER TREAT REV, V39, P457, DOI 10.1016/j.ctrv.2012.06.011
   Castelli R, 2013, CLIN MED INSIGHTS-ON, V7, P209, DOI 10.4137/CMO.S8014
   Chen DH, 2015, CHIN J CANCER, V34, DOI 10.1186/s40880-015-0047-1
   Chen L, 2017, BRIT J PHARMACOL, V174, P2427, DOI 10.1111/bph.13836
   Chi YY, 2015, BMC CANCER, V15, DOI 10.1186/s12885-015-1698-7
   Chikara S, 2017, NUTR CANCER, V69, P652, DOI 10.1080/01635581.2017.1296169
   Clark AS, 2016, JAMA ONCOL, V2, P253, DOI 10.1001/jamaoncol.2015.4701
   Cobrinik D, 1996, GENE DEV, V10, P1633, DOI 10.1101/gad.10.13.1633
   Conklin JF, 2009, J CELL BIOCHEM, V108, P1023, DOI 10.1002/jcb.22342
   Costa R, 2017, BREAST, V35, P1, DOI 10.1016/j.breast.2017.05.016
   Cross DAE, 2014, CANCER DISCOV, V4, P1046, DOI 10.1158/2159-8290.CD-14-0337
   Dange Y, 2017, TOXICOL MECH METHOD, P1
   Dean JL, 2012, J BIOL CHEM, V287, P29075, DOI 10.1074/jbc.M112.365494
   DeAzevedo WF, 1997, EUR J BIOCHEM, V243, P518, DOI 10.1111/j.1432-1033.1997.0518a.x
   DEGREGORI J, 1995, GENE DEV, V9, P2873, DOI 10.1101/gad.9.23.2873
   Dolman MEM, 2015, CLIN CANCER RES, V21, P5100, DOI 10.1158/1078-0432.CCR-15-0313
   Dyson N, 1998, GENE DEV, V12, P2245, DOI 10.1101/gad.12.15.2245
   Ezhevsky SA, 2001, MOL CELL BIOL, V21, P4773, DOI 10.1128/MCB.21.14.4773-4784.2001
   Flores O, 2010, ENDOCRINOLOGY, V151, P896, DOI 10.1210/en.2009-1116
   Fribbens C, 2016, J CLIN ONCOL, V34, P2961, DOI 10.1200/JCO.2016.67.3061
   Galbraith MD, 2010, TRANSCR-AUSTIN, V1, P4, DOI 10.4161/trns.1.1.12373
   Garber K, 2014, SCIENCE, V345, P865, DOI 10.1126/science.345.6199.865
   Gelsomino L, 2016, BREAST CANCER RES TR, V157, P253, DOI 10.1007/s10549-016-3829-5
   Giordano A, 2007, J CELL PHYSIOL, V213, P403, DOI 10.1002/jcp.21225
   Guha M, 2012, NAT REV DRUG DISCOV, V11, P892, DOI 10.1038/nrd3908
   Hamilton E, 2016, CANCER TREAT REV, V45, P129, DOI 10.1016/j.ctrv.2016.03.002
   Hammerman PS, 2012, NATURE, V489, P519, DOI 10.1038/nature11404
   Harbour JW, 1999, CELL, V98, P859, DOI 10.1016/S0092-8674(00)81519-6
   Hu DL, 2003, J BIOL CHEM, V278, P8623, DOI 10.1074/jbc.M210057200
   Iwata H, 2017, J GLOB ONCOL, V3, P289, DOI 10.1200/JGO.2016.008318
   Joshi KS, 2007, MOL CANCER THER, V6, P918, DOI 10.1158/1535-7163.MCT-06-0613
   Joshi KS, 2007, MOL CANCER THER, V6, P926, DOI 10.1158/1535-7163.MCT-06-0614
   Kawana H, 1998, AM J PATHOL, V153, P505, DOI 10.1016/S0002-9440(10)65593-9
   Kent LN, 2017, J CLIN INVEST, V127, P830, DOI 10.1172/JCI87583
   Krystof V, 2012, CURR PHARM DESIGN, V18, P2883, DOI 10.2174/138161212800672750
   Kuehl WM, 2012, J CLIN INVEST, V122, P3456, DOI 10.1172/JCI61188
   Kwiatkowski N, 2014, NATURE, V511, P616, DOI 10.1038/nature13393
   Lee B, 2015, CURR OPIN ONCOL, V27, P141, DOI 10.1097/CCO.0000000000000159
   Lee JE, 2016, BIOCHEM BIOPH RES CO, V474, P154, DOI 10.1016/j.bbrc.2016.04.089
   Lee MH, 1996, GENE DEV, V10, P1621, DOI 10.1101/gad.10.13.1621
   Lee YJ, 2014, NATURE, V510, P547, DOI 10.1038/nature13267
   Li J, 2008, DEV CELL, V14, P62, DOI 10.1016/j.devcel.2007.10.017
   Li Y, 2015, INT J MOL SCI, V16, P9314, DOI 10.3390/ijms16059314
   Liu LD, 2012, NATURE, V483, P608, DOI 10.1038/nature10927
   Liu MH, 2016, ONCOTARGET, V7, P84951, DOI 10.18632/oncotarget.13069
   Loibl S, 2017, ONCOLOGIST, V22, P1028, DOI 10.1634/theoncologist.2017-0072
   Lukas J, 1996, MOL CELL BIOL, V16, P1047
   Lundberg AS, 1998, MOL CELL BIOL, V18, P753, DOI 10.1128/MCB.18.2.753
   Luque-Cabal M, 2016, CLIN MED INSIGHTS-ON, V10, P21, DOI 10.4137/CMO.S34537
   Malumbres M, 2005, TRENDS BIOCHEM SCI, V30, P630, DOI 10.1016/j.tibs.2005.09.005
   Malumbres M, 2014, GENOME BIOL, V15, DOI 10.1186/gb4184
   Malumbres M, 2009, NAT CELL BIOL, V11, P1275, DOI 10.1038/ncb1109-1275
   Minton K, 2017, NAT REV DRUG DISCOV, V16, P680, DOI 10.1038/nrd.2017.199
   Montagut C, 2009, CANCER LETT, V283, P125, DOI 10.1016/j.canlet.2009.01.022
   Morgan DO, 1997, ANNU REV CELL DEV BI, V13, P261, DOI 10.1146/annurev.cellbio.13.1.261
   Muller H, 1997, MOL CELL BIOL, V17, P5508
   Niesvizky R, 2015, LEUKEMIA LYMPHOMA, V56, P3320, DOI 10.3109/10428194.2015.1030641
   Ocio EM, 2014, EXPERT REV HEMATOL, V7, P127, DOI 10.1586/17474086.2014.858595
   Patel P, 2015, MOL CELL BIOL, V35, P1506, DOI 10.1128/MCB.01206-14
   Perumal D, 2016, CANCER RES, V76, P1225, DOI 10.1158/0008-5472.CAN-15-2934
   Pinhero R, 2016, METHODS MOL BIOL, V1336, P13, DOI 10.1007/978-1-4939-2926-9_3
   Rader J, 2013, CLIN CANCER RES, V19, P6173, DOI 10.1158/1078-0432.CCR-13-1675
   Richardson PG, 2003, NEW ENGL J MED, V348, P2609, DOI 10.1056/NEJMoa030288
   Rigas AC, 2007, ONCOGENE, V26, P7611, DOI 10.1038/sj.onc.1210586
   Sadasivam S, 2013, NAT REV CANCER, V13, P585, DOI 10.1038/nrc3556
   Sakurikar N, 2016, CELL CYCLE, V15, P1184, DOI 10.1080/15384101.2016.1160983
   Sammons SL, 2017, CURR CANCER DRUG TAR, V17, P637, DOI 10.2174/1568009617666170330120452
   Schwartz GK, 2011, BRIT J CANCER, V104, P1862, DOI 10.1038/bjc.2011.177
   Sequist LV, 2013, J CLIN ONCOL, V31, P3327, DOI 10.1200/JCO.2012.44.2806
   Shah K, 2014, J CELL SCI, V127, P2391, DOI 10.1242/jcs.147553
   Shapiro GI, 2006, J CLIN ONCOL, V24, P1770, DOI 10.1200/JCO.2005.03.7689
   Shaw AT, 2011, P NATL ACAD SCI USA, V108, P8773, DOI 10.1073/pnas.1105941108
   Shen Y, 2018, J CELL BIOCHEM, V119, P712, DOI 10.1002/jcb.26235
   SHERR CJ, 1994, CELL, V79, P551, DOI 10.1016/0092-8674(94)90540-1
   Tao Z, 2016, CLIN CANCER RES, V22, P122, DOI 10.1158/1078-0432.CCR-15-0589
   Teh JLF, 2016, CANCER RES, V76, P5455, DOI 10.1158/0008-5472.CAN-15-3384
   Ubersax JA, 2003, NATURE, V425, P859, DOI 10.1038/nature02062
   VANDENHEUVEL S, 1993, SCIENCE, V262, P2050, DOI 10.1126/science.8266103
   Weijts BGMW, 2017, ONCOGENE, DOI [10. 1038/onc. 2017. 336 28925392 5770600, DOI 10.1038/ONC.2017.336289253925770600]
   Westendorp B, 2012, NUCLEIC ACIDS RES, V40, P3511, DOI 10.1093/nar/gkr1203
   Wirt SE, 2010, CELL DIV, V5, DOI 10.1186/1747-1028-5-9
   Wu ZL, 2009, INT J BIOCHEM CELL B, V41, P2389, DOI 10.1016/j.biocel.2009.06.004
   Zhou JY, 2017, CANCER LETT, V408, P130, DOI 10.1016/j.canlet.2017.08.031
   Zhou YB, 2015, SCI REP-UK, V5, DOI 10.1038/srep10433
NR 90
TC 36
Z9 39
U1 1
U2 28
PU SPANDIDOS PUBL LTD
PI ATHENS
PA POB 18179, ATHENS, 116 10, GREECE
SN 1021-335X
EI 1791-2431
J9 ONCOL REP
JI Oncol. Rep.
PD MAR
PY 2018
VL 39
IS 3
BP 901
EP 911
DI 10.3892/or.2018.6221
PG 11
WC Oncology
WE Science Citation Index Expanded (SCI-EXPANDED)
SC Oncology
GA FV2MN
UT WOS:000424401500003
PM 29399694
OA Bronze
DA 2022-07-31
ER

PT J
AU Wang, B
   Li, R
   Wu, S
   Liu, X
   Ren, JL
   Li, J
   Bi, KX
   Wang, YH
   Jia, HY
AF Wang, Bin
   Li, Rui
   Wu, Shuai
   Liu, Xin
   Ren, Jianlin
   Li, Jing
   Bi, Kaixin
   Wang, Yanhong
   Jia, Hongyan
TI Breast Cancer Resistance to Cyclin-Dependent Kinases 4/6 Inhibitors:
   Intricacy of the Molecular Mechanisms
SO FRONTIERS IN ONCOLOGY
LA English
DT Review
DE breast cancer; CDK4; 6 inhibitors; drug resistance; molecular
   mechanisms; combination administration
ID CDK4/6 INHIBITORS; CDK6 INHIBITOR; PALBOCICLIB; COMBINATION; AUTOPHAGY;
   ABEMACICLIB; THERAPY; PATHWAY; SMAD3; EMT
AB Breast cancer is a common malignant tumor in women, with a highest incidence and mortality among all of the female malignant tumors. Notably, targeted therapy has achieved impressive success in the treatment of breast cancer. As one class of the anti-tumor targeted therapeutics, Cyclin-Dependent Kinases 4/6CDK4/6inhibitors have shown good clinical activity in treating breast cancer. Nevertheless, despite the promising clinical outcomes, intrinsic or acquired resistance to CDK4/6 inhibitors has limited the benefits of this novel target therapy. In the present review, we provide an overview of the currently known molecular mechanisms of resistance to CDK4/6 inhibitors, and discuss the potential strategies to overcoming drug resistance improving the outcomes for breast cancer patients treated with CDK4/6 inhibitors.
C1 [Wang, Bin; Li, Rui; Wu, Shuai; Liu, Xin; Ren, Jianlin; Li, Jing; Bi, Kaixin; Jia, Hongyan] Shanxi Med Univ, Dept Breast Surg, First Hosp, Taiyuan, Peoples R China.
   [Wang, Yanhong] Shanxi Med Univ, Dept Microbiol & Immunol, Taiyuan, Peoples R China.
RP Jia, HY (通讯作者)，Shanxi Med Univ, Dept Breast Surg, First Hosp, Taiyuan, Peoples R China.; Wang, YH (通讯作者)，Shanxi Med Univ, Dept Microbiol & Immunol, Taiyuan, Peoples R China.
EM wangyanhongmail@126.com; swallow_jhy@163.com
CR Dosil MA, 2017, J PATHOL, V242, P152, DOI 10.1002/path.4896
   Andre F, 2021, ANN ONCOL, V32, P208, DOI 10.1016/j.annonc.2020.11.011
   Angelis CD., 2018, CANCER RES, V78, pP4, DOI [10.1158/1538-7445.SABCS17-P4-03-05, DOI 10.1158/1538-7445.SABCS17-P4-03-05]
   Balter M, 2001, SCIENCE, V294, P502, DOI 10.1126/science.294.5542.502
   Caldon CE, 2012, MOL CANCER THER, V11, P1488, DOI 10.1158/1535-7163.MCT-11-0963
   Cen L, 2012, NEURO-ONCOLOGY, V14, P870, DOI 10.1093/neuonc/nos114
   Chen S, 2013, CLIN CANCER RES, V19, P6853, DOI 10.1158/1078-0432.CCR-13-1617
   Condorelli R, 2018, ANN ONCOL, V29, P640, DOI 10.1093/annonc/mdx784
   Corona SP, 2018, DRUG DES DEV THER, V12, P321, DOI 10.2147/DDDT.S137783
   Costa C, 2020, CANCER DISCOV, V10, P72, DOI 10.1158/2159-8290.CD-18-0830
   Dean JL, 2010, ONCOGENE, V29, P4018, DOI 10.1038/onc.2010.154
   Dean JL, 2012, CELL CYCLE, V11, P2756, DOI 10.4161/cc.21195
   Deng JH, 2018, CANCER DISCOV, V8, P216, DOI 10.1158/2159-8290.CD-17-0915
   Dey N, 2017, PHARMACOL THERAPEUT, V175, P91, DOI 10.1016/j.pharmthera.2017.02.037
   Dickler MN, 2017, CLIN CANCER RES, V23, P5218, DOI 10.1158/1078-0432.CCR-17-0754
   Dieras V, 2019, ONCOLOGIST, V24, P1514, DOI 10.1634/theoncologist.2019-0019
   Du BW, 2016, MOLECULES, V21, DOI 10.3390/molecules21070965
   Duso BA, 2018, EXPERT OPIN PHARMACO, V19, P299, DOI 10.1080/14656566.2018.1429407
   Ernst B, 2015, CURR ONCOL REP, V17, DOI 10.1007/s11912-014-0426-9
   Finn RS, 2016, BREAST CANCER RES, V18, DOI 10.1186/s13058-015-0661-5
   Finn RS, 2015, LANCET ONCOL, V16, P25, DOI 10.1016/S1470-2045(14)71159-3
   Formisano L, 2019, NAT COMMUN, V10, DOI 10.1038/s41467-019-09068-2
   Franco J, 2014, ONCOTARGET, V5, P6512, DOI 10.18632/oncotarget.2270
   Gacche RN, 2018, DRUG RESIST UPDATE, V36, P47, DOI 10.1016/j.drup.2018.01.002
   Gangemi R, 2009, CURR MED CHEM, V16, P1688, DOI 10.2174/092986709788186147
   Geenen JJJ, 2017, CLIN CANCER RES, V23, P4540, DOI 10.1158/1078-0432.CCR-17-0520
   Giacinti C, 2006, ONCOGENE, V25, P5220, DOI 10.1038/sj.onc.1209615
   Gladden AB, 2003, CANCER CELL, V4, P160, DOI 10.1016/S1535-6108(03)00217-4
   Goel S, 2017, NATURE, V548, P471, DOI 10.1038/nature23465
   Goetz MP, 2017, J CLIN ONCOL, V35, P3638, DOI 10.1200/JCO.2017.75.6155
   Gong XQ, 2017, CANCER CELL, V32, P761, DOI 10.1016/j.ccell.2017.11.006
   Grolmusz VK, 2020, CANCER CELL INT, V20, DOI 10.1186/s12935-020-01337-1
   Guarducci C, 2017, BREAST CARE, V12, P304, DOI 10.1159/000484167
   Hamilton E, 2016, CANCER TREAT REV, V45, P129, DOI 10.1016/j.ctrv.2016.03.002
   Herrera-Abreu MT, 2016, CANCER RES, V76, P2301, DOI 10.1158/0008-5472.CAN-15-0728
   Hodis E, 2012, CELL, V150, P251, DOI 10.1016/j.cell.2012.06.024
   Hortobagyi GN, 2018, ANN ONCOL, V29, P1541, DOI 10.1093/annonc/mdy155
   Jansen VM, 2017, CANCER RES, V77, P2488, DOI 10.1158/0008-5472.CAN-16-2653
   Jia HY, 2017, DRUG RESIST UPDATE, V32, P1, DOI 10.1016/j.drup.2017.07.002
   Jiang H, 2020, LUNG CANCER, V145, P216, DOI 10.1016/j.lungcan.2020.04.001
   Johnston S, 2019, NPJ BREAST CANCER, V5, DOI 10.1038/s41523-018-0097-z
   Juric D, 2015, NATURE, V518, P240, DOI 10.1038/nature13948
   Kim DH, 2018, J CLIN MED, V7, DOI 10.3390/jcm7010001
   Koboldt DC, 2012, NATURE, V490, P61, DOI 10.1038/nature11412
   Kollmann K, 2016, CANCER CELL, V30, P359, DOI 10.1016/j.ccell.2016.07.003
   Kong Y, 2017, CLIN CANCER RES, V23, P6946, DOI 10.1158/1078-0432.CCR-17-0070
   Kretschmer A, 2003, ONCOGENE, V22, P6748, DOI 10.1038/sj.onc.1206791
   Kundu N, 2017, ONCOTARGET, V8, P47916, DOI 10.18632/oncotarget.18147
   Lamouille S, 2014, NAT REV MOL CELL BIO, V15, P178, DOI 10.1038/nrm3758
   Laroche-Clary A, 2017, J HEMATOL ONCOL, V10, DOI 10.1186/s13045-017-0482-3
   Lefort S, 2014, AUTOPHAGY, V10, P2122, DOI 10.4161/15548627.2014.981788
   Li PY, 2019, PLOS ONE, V14, DOI 10.1371/journal.pone.0223084
   Li YH, 2018, ONCOL LETT, V15, P9216, DOI 10.3892/ol.2018.8514
   Litchfield Lacey M, 2020, Oncotarget, V11, P1478, DOI 10.18632/oncotarget.27539
   Liu F, 2012, MOL CANCER THER, V11, P2138, DOI 10.1158/1535-7163.MCT-12-0562
   Ma CX, 2017, CLIN CANCER RES, V23, P4055, DOI 10.1158/1078-0432.CCR-16-3206
   Malorni L, 2016, ONCOTARGET, V7, P68012, DOI 10.18632/oncotarget.12010
   Martin L-A., 2017, CANC RES CANC RES, V77, DOI [10.1158/1538-7445, DOI 10.1158/1538-7445]
   McCartney A, 2019, FRONT ONCOL, V9, DOI 10.3389/fonc.2019.00666
   MEDEMA RH, 1995, P NATL ACAD SCI USA, V92, P6289, DOI 10.1073/pnas.92.14.6289
   Meirson T, 2018, DRUG RESIST UPDATE, V39, P1, DOI 10.1016/j.drup.2018.05.002
   Michaloglou C, 2018, MOL CANCER THER, V17, P908, DOI 10.1158/1535-7163.MCT-17-0537
   O'Connor MJ, 2015, MOL CELL, V60, P547, DOI 10.1016/j.molcel.2015.10.040
   O'Leary B, 2018, CANCER DISCOV, V8, P1390, DOI 10.1158/2159-8290.CD-18-0264
   Occhipinti G, 2020, FRONT GENET, V11, DOI 10.3389/fgene.2020.00349
   Olanich ME, 2015, CLIN CANCER RES, V21, P4947, DOI 10.1158/1078-0432.CCR-14-2955
   Pancholi S, 2020, ONCOGENE, V39, P4781, DOI 10.1038/s41388-020-1284-6
   Pandey K, 2019, INT J CANCER, V145, P1179, DOI 10.1002/ijc.32020
   Patel P, 2015, MOL CELL BIOL, V35, P1506, DOI 10.1128/MCB.01206-14
   Perez-Garcia J, 2018, BREAST, V37, P126, DOI 10.1016/j.breast.2017.10.014
   Portman N, 2020, BREAST CANCER RES, V22, DOI 10.1186/s13058-020-01318-2
   Pradella D, 2017, MOL CANCER, V16, DOI 10.1186/s12943-016-0579-2
   Ramanujan A, 2016, BIOSCIENCE REP, V36, DOI 10.1042/BSR20160152
   Razavi P, 2020, NAT CANCER, V1, P382, DOI 10.1038/s43018-020-0047-1
   Rubinstein AD, 2012, J CELL SCI, V125, P5259, DOI 10.1242/jcs.115865
   Sahores A, 2018, CURR CANCER DRUG TAR, V18, P979, DOI 10.2174/1568009618666171214114706
   Schachter MM, 2013, MOL CELL, V50, P250, DOI 10.1016/j.molcel.2013.04.003
   Shaulian E, 2001, ONCOGENE, V20, P2390, DOI 10.1038/sj.onc.1204383
   Shen Q, 2008, CANCER PREV RES, V1, P45, DOI 10.1158/1940-6207.CAPR-08-0034
   Sisinni L, 2019, INT J MOL SCI, V20, DOI 10.3390/ijms20040857
   Slamon DJ, 2018, J CLIN ONCOL, V36, P2465, DOI 10.1200/JCO.2018.78.9909
   Sobhani N, 2020, INT J MOL SCI, V21, DOI 10.3390/ijms21062011
   Spring LM, 2020, LANCET, V395, P817, DOI 10.1016/S0140-6736(20)30165-3
   Sun FZ, 2019, CELL CYCLE, V18, P2293, DOI 10.1080/15384101.2019.1644913
   The I, 2015, NAT COMMUN, V6, DOI 10.1038/ncomms6906
   Thomas AL, 2017, CELL CYCLE, V16, P1453, DOI 10.1080/15384101.2017.1338988
   Tobin NP, 2011, BMC CANCER, V11, DOI 10.1186/1471-2407-11-417
   Tripathy D, 2018, LANCET ONCOL, V19, P904, DOI 10.1016/S1470-2045(18)30292-4
   Verma S, 2016, ONCOLOGIST, V21, P1165, DOI 10.1634/theoncologist.2016-0097
   Vijayaraghavan S, 2017, NAT COMMUN, V8, DOI 10.1038/ncomms15916
   Vora SR, 2014, CANCER CELL, V26, P136, DOI 10.1016/j.ccr.2014.05.020
   Wang YB, 2015, CELL, V163, P174, DOI 10.1016/j.cell.2015.08.063
   Xi J, 2020, CURR ONCOL REP, V22, DOI 10.1007/s11912-020-00917-8
   Yan Y, 2019, BIOSCIENCE REP, V39, DOI 10.1042/BSR20190384
   Yang C, 2017, ONCOGENE, V36, P2255, DOI 10.1038/onc.2016.379
   Yang J, 2008, ONCOGENE, V27, P5326, DOI 10.1038/onc.2008.165
   Yaswen P, 2014, CELL CYCLE, V13, P3818, DOI 10.4161/15384101.2014.985071
   Ye N, 2014, J MED CHEM, V57, P6930, DOI 10.1021/jm5004733
   Zelivianski S, 2010, MOL CANCER RES, V8, P1375, DOI 10.1158/1541-7786.MCR-09-0537
   Zhenghui Z., 2020, CHIN J EXP SURG CHIN, V7, P1208, DOI [10.3760/cma.j.cn421213-20200709-00496, DOI 10.3760/CMA.J.CN421213-20200709-00496]
NR 100
TC 1
Z9 1
U1 3
U2 10
PU FRONTIERS MEDIA SA
PI LAUSANNE
PA AVENUE DU TRIBUNAL FEDERAL 34, LAUSANNE, CH-1015, SWITZERLAND
SN 2234-943X
J9 FRONT ONCOL
JI Front. Oncol.
PD MAY 26
PY 2021
VL 11
AR 651541
DI 10.3389/fonc.2021.651541
PG 12
WC Oncology
WE Science Citation Index Expanded (SCI-EXPANDED)
SC Oncology
GA SO6MY
UT WOS:000659086100001
PM 34123801
OA gold, Green Published
DA 2022-07-31
ER

PT J
AU Patel, HK
   Tao, N
   Lee, KM
   Huerta, M
   Arlt, H
   Mullarkey, T
   Troy, S
   Arteaga, CL
   Bihani, T
AF Patel, Hitisha K.
   Tao, Nianjun
   Lee, Kyung-Min
   Huerta, Mariela
   Arlt, Heike
   Mullarkey, Tara
   Troy, Steven
   Arteaga, Carlos L.
   Bihani, Teeru
TI Elacestrant (RAD1901) exhibits anti-tumor activity in multiple ER plus
   breast cancer models resistant to CDK4/6 inhibitors
SO BREAST CANCER RESEARCH
LA English
DT Article
DE Elacestrant; RAD1901; SERD; CDK4/6; Resistance; Palbociclib; Ribociclib;
   Abemaciclib; Breast cancer; Estrogen receptor
ID COMPREHENSIVE MOLECULAR PORTRAITS; ESTROGEN-RECEPTOR DEGRADER; ENDOCRINE
   THERAPY; CELL-CYCLE; GENE-EXPRESSION; PALBOCICLIB; FULVESTRANT;
   LETROZOLE; 17-BETA-ESTRADIOL; ABEMACICLIB
AB Background: Addition of CDK4/6 inhibitors (CDK4/6i) to endocrine therapy significantly increased progression-free survival, leading to their approval and incorporation into the metastatic breast cancer treatment paradigm. With these inhibitors being routinely used for patients with advanced estrogen receptor-positive (ER+) breast cancer, resistance to these agents and its impact on subsequent therapy needs to be understood. Considering the central role of ER in driving the growth of ER+ breast cancers, and thus endocrine agents being a mainstay in the treatment paradigm, the effects of prior CDK4/6i exposure on ER signaling and the relevance of ER-targeted therapy are important to investigate. The objective of this study was to evaluate the anti-tumor activity of elacestrant, a novel oral selective estrogen receptor degrader (SERD), in preclinical models of CDK4/6i resistance.
   Methods: Elacestrant was evaluated as a single agent, and in combination with alpelisib or everolimus, in multiple in vitro models and patient-derived xenografts that represent acquired and "de novo" CDK4/6i resistance.
   Results: Elacestrant demonstrated growth inhibition in cells resistant to all three approved CDK4/6i (palbociclib, abemaciclib, ribociclib) in both ESR1 wild-type and mutant backgrounds. Furthermore, we demonstrated that elacestrant, as a single agent and in combination, inhibited growth of patient-derived xenografts that have been derived from a patient previously treated with a CDK4/6i or exhibit de novo resistance to CDK4/6i. While the resistant lines demonstrate distinct alterations in cell cycle modulators, this did not affect elacestrant's anti-tumor activity. In fact, we observe that elacestrant downregulates several key cell cycle players and halts cell cycle progression in vitro and in vivo.
   Conclusions: We demonstrate that breast cancer tumor cells continue to rely on ER signaling to drive tumor growth despite exposure to CDK4/6i inhibitors. Importantly, elacestrant can inhibit this ER-dependent growth despite previously reported mechanisms of CDK4/6i resistance observed such as Rb loss, CDK6 overexpression, upregulated cyclinE1 and E2F1, among others. These data provide a scientific rationale for the evaluation of elacestrant in a post-CDK4/6i patient population. Additionally, elacestrant may also serve as an endocrine backbone for rational combinations to combat resistance.
C1 [Patel, Hitisha K.; Tao, Nianjun; Arlt, Heike; Mullarkey, Tara; Troy, Steven; Bihani, Teeru] Radius Hlth Inc, 950 Winter St, Waltham, MA 02451 USA.
   [Lee, Kyung-Min; Huerta, Mariela; Arteaga, Carlos L.] UT Southwestern Simmons Canc Ctr, 5323 Harry Hines Blvd, Dallas, TX 75390 USA.
RP Bihani, T (通讯作者)，Radius Hlth Inc, 950 Winter St, Waltham, MA 02451 USA.
EM tbihani@gmail.com
RI Lee, kyung-min/ABH-7692-2020
OI Lee, kyung-min/0000-0001-8381-2423; Huerta-Rosario,
   Mariela/0000-0003-2686-0722
FU Radius Health, Inc.
FX This study was funded by Radius Health, Inc. on behalf of its wholly
   owned subsidiary, Radius Pharmaceuticals, Inc.
CR Anderson E, 2002, BREAST CANCER RES, V4, P197, DOI 10.1186/bcr452
   Andre F, 2019, NEW ENGL J MED, V380, P1929, DOI 10.1056/NEJMoa1813904
   [Anonymous], 2018, VERZ PACK INS
   [Anonymous], 2018, KISQ PACK INS
   [Anonymous], 2018, IBR PACK INS
   Avvaru SP, 2018, MINI-REV MED CHEM, V18, P609, DOI 10.2174/1389557517666171101100902
   Bardia A, 2019, FUTURE ONCOL, V15, P3209, DOI 10.2217/fon-2019-0370
   Bardia A, 2017, J CLIN ONCOL, V35, DOI 10.1200/JCO.2017.35.15_suppl.1014
   Baumann C K, 2009, Minerva Ginecol, V61, P517
   Berge EO, 2011, CLIN EXP METASTAS, V28, P319, DOI 10.1007/s10585-011-9375-y
   Berge EO, 2010, MOL CANCER, V9, DOI 10.1186/1476-4598-9-173
   Bihani T, 2017, CANCER RES, V77, DOI 10.1158/1538-7445.SABCS16-P3-04-22
   Bihani T, 2017, CLIN CANCER RES, V23, P4793, DOI 10.1158/1078-0432.CCR-16-2561
   Ciriello G, 2015, CELL, V163, P506, DOI 10.1016/j.cell.2015.09.033
   Condorelli R, 2018, ANN ONCOL, V29, P640, DOI 10.1093/annonc/mdx784
   Cordera F, 2006, SEMIN ONCOL, V33, P631, DOI 10.1053/j.seminoncol.2006.08.020
   Cornell L, 2019, CELL REP, V26, P2667, DOI 10.1016/j.celrep.2019.02.023
   de Leeuw R, 2018, CLIN CANCER RES, V24, P4201, DOI 10.1158/1078-0432.CCR-18-0410
   Dean JL, 2010, ONCOGENE, V29, P4018, DOI 10.1038/onc.2010.154
   Dodwell D, 2006, BREAST, V15, P584, DOI 10.1016/j.breast.2006.01.007
   Doisneau-Sixou SF, 2003, ENDOCR-RELAT CANCER, V10, P179, DOI 10.1677/erc.0.0100179
   Finn RS, 2016, NEW ENGL J MED, V375, P1925, DOI 10.1056/NEJMoa1607303
   Foster JS, 2001, TRENDS ENDOCRIN MET, V12, P320, DOI 10.1016/S1043-2760(01)00436-2
   Garner F, 2015, ANTI-CANCER DRUG, V26, P948, DOI 10.1097/CAD.0000000000000271
   Goetz MP, 2017, J CLIN ONCOL, V35, P3638, DOI 10.1200/JCO.2017.75.6155
   Guarducci C, 2018, NPJ BREAST CANCER, V4, DOI 10.1038/s41523-018-0092-4
   Gyanchandani R, 2017, ONCOTARGET, V8, P66901, DOI 10.18632/oncotarget.11383
   Hafner M, MULTIOMICS PROFILING, DOI [10.1101/211680, DOI 10.1101/211680]
   Harrod A, 2017, ONCOGENE, V36, P2286, DOI 10.1038/onc.2016.382
   He XM, 2014, CANCER CELL INT, V14, DOI 10.1186/s12935-014-0130-8
   Herrera-Abreu MT, 2016, CANCER RES, V76, P2301, DOI 10.1158/0008-5472.CAN-15-0728
   Hortobagyi GN, 2016, NEW ENGL J MED, V375, P1738, DOI 10.1056/NEJMoa1609709
   Jansen VM, 2017, CANCER RES, V77, P2488, DOI 10.1158/0008-5472.CAN-16-2653
   Johnston S, 2019, NPJ BREAST CANCER, V5, DOI 10.1038/s41523-018-0097-z
   Juric D, 2019, CANCER RES, V79, DOI 10.1158/1538-7445.SABCS18-GS3-08
   Koboldt DC, 2012, NATURE, V490, P61, DOI 10.1038/nature11412
   Kratz Jeremy, 2018, Am Soc Clin Oncol Educ Book, V38, P56, DOI 10.1200/EDBK_200731
   Lange CA, 2011, ENDOCR-RELAT CANCER, V18, pC19, DOI 10.1530/ERC-11-0112
   Li ZQ, 2018, CANCER CELL, V34, P893, DOI 10.1016/j.ccell.2018.11.006
   Livak KJ, 2001, METHODS, V25, P402, DOI 10.1006/meth.2001.1262
   Loibl S, 2017, ONCOLOGIST, V22, P1028, DOI 10.1634/theoncologist.2017-0072
   Lu Y-S, 2019, ANN ONCOL, V30, pv106
   Ma CX, 2017, CLIN CANCER RES, V23, P4055, DOI 10.1158/1078-0432.CCR-16-3206
   Mayer IA, 2017, CLIN CANCER RES, V23, P26, DOI 10.1158/1078-0432.CCR-16-0134
   McDonnell DP, 2015, J MED CHEM, V58, P4883, DOI 10.1021/acs.jmedchem.5b00760
   McDonnell DP, 2010, CURR OPIN PHARMACOL, V10, P620, DOI 10.1016/j.coph.2010.09.007
   Miller TW, 2011, CANCER DISCOV, V1, P338, DOI 10.1158/2159-8290.CD-11-0101
   Mukohara T, 2015, BREAST CANCER-TARGET, V7, P111, DOI 10.2147/BCTT.S60696
   Ngwenya S, 2003, ENDOCRINOLOGY, V144, P1675, DOI 10.1210/en.2002-0009
   O'Leary B, 2018, CANCER DISCOV, V8, P1390, DOI 10.1158/2159-8290.CD-18-0264
   O'Leary B, 2018, NAT COMMUN, V9, DOI 10.1038/s41467-018-03215-x
   Pandey K, 2019, INT J CANCER, V145, P1179, DOI 10.1002/ijc.32020
   Patel HK, 2018, PHARMACOL THERAPEUT, V186, P1, DOI 10.1016/j.pharmthera.2017.12.012
   Patel HK, 2018, 2018 SAN ANT BREAST
   Robertson JFR, 2007, ONCOLOGIST, V12, P774, DOI 10.1634/theoncologist.12-7-774
   Sabbah M, 1999, P NATL ACAD SCI USA, V96, P11217, DOI 10.1073/pnas.96.20.11217
   Slamon DJ, 2019, ANN ONCOL, V30
   Sledge GW, 2020, JAMA ONCOL, V6, P116, DOI 10.1001/jamaoncol.2019.4782
   Sledge GW, 2017, J CLIN ONCOL, V35, P2875, DOI 10.1200/JCO.2017.73.7585
   Sonke GS, 2018, BREAST CANCER RES TR, V167, P659, DOI 10.1007/s10549-017-4523-y
   Thangavel C, 2011, ENDOCR-RELAT CANCER, V18, P333, DOI 10.1530/ERC-10-0262
   Toy W, 2017, CANCER DISCOV, V7, P277, DOI 10.1158/2159-8290.CD-15-1523
   Turner NC, 2018, NEW ENGL J MED, V379, P1926, DOI 10.1056/NEJMoa1810527
   Turner NC, 2019, J CLIN ONCOL, V37, P1169, DOI 10.1200/JCO.18.00925
   Wang WL, 1999, MOL ENDOCRINOL, V13, P1373, DOI 10.1210/me.13.8.1373
   Wardell SE, 2015, CLIN CANCER RES, V21, P5121, DOI 10.1158/1078-0432.CCR-15-0360
   Xi J, 2019, J NATL COMPR CANC NE, V17, P141, DOI 10.6004/jnccn.2018.7094
   Yang C, 2017, ONCOGENE, V36, P2255, DOI 10.1038/onc.2016.379
   Zheng WQ, 2001, STEROIDS, V66, P905, DOI 10.1016/S0039-128X(01)00121-0
NR 69
TC 17
Z9 17
U1 0
U2 4
PU BMC
PI LONDON
PA CAMPUS, 4 CRINAN ST, LONDON N1 9XW, ENGLAND
SN 1465-5411
EI 1465-542X
J9 BREAST CANCER RES
JI Breast Cancer Res.
PD DEC 18
PY 2019
VL 21
IS 1
AR 146
DI 10.1186/s13058-019-1230-0
PG 17
WC Oncology
WE Science Citation Index Expanded (SCI-EXPANDED)
SC Oncology
GA KH4LJ
UT WOS:000510618100002
PM 31852484
OA Green Published, gold
DA 2022-07-31
ER

PT J
AU Roberto, M
   Astone, A
   Botticelli, A
   Carbognin, L
   Cassano, A
   D'Auria, G
   Fabbri, A
   Fabi, A
   Gamucci, T
   Krasniqi, E
   Minelli, M
   Orlandi, A
   Pantano, F
   Paris, I
   Pizzuti, L
   Portarena, I
   Salesi, N
   Scagnoli, S
   Scavina, P
   Tonini, G
   Vici, P
   Marchetti, P
AF Roberto, Michela
   Astone, Antonio
   Botticelli, Andrea
   Carbognin, Luisa
   Cassano, Alessandra
   D'Auria, Giuliana
   Fabbri, Agnese
   Fabi, Alessandra
   Gamucci, Teresa
   Krasniqi, Eriseld
   Minelli, Mauro
   Orlandi, Armando
   Pantano, Francesco
   Paris, Ida
   Pizzuti, Laura
   Portarena, Ilaria
   Salesi, Nello
   Scagnoli, Simone
   Scavina, Paola
   Tonini, Giuseppe
   Vici, Patrizia
   Marchetti, Paolo
TI CDK4/6 Inhibitor Treatments in Patients with Hormone Receptor Positive,
   Her2 Negative Advanced Breast Cancer: Potential Molecular Mechanisms,
   Clinical Implications and Future Perspectives
SO CANCERS
LA English
DT Review
DE CDK4; 6 inhibitors; breast cancer; endocrine therapy (ET); advanced
   breast cancer (ABC); endocrine resistance
AB Simple Summary
   The recent addition of cyclin-dependent kinase 4 (CDK4) and CDK6 inhibitors (palbociclib, ribociclib, abemaciclib) to endocrine therapy have remarkably improved the outcome of patients with HR+ advanced breast cancer. However, some points of reflections are still undiscussed. To answer these questions, we revised the mechanism of action of CDK4-6 inhibitors, clinical data available from pivotal studies, and summarized potential future strategies to overcome resistance to CDK4-6 inhibitors, thus improving patient's survival.
   Hormone receptor (HR)-positive, human epidermal growth factor receptor 2 (HER2)-negative breast cancer is the most common breast cancer subtype, and endocrine therapy (ET) remains its therapeutic backbone. Although anti-estrogen therapies are usually effective initially, approximately 50% of HR+ patients develop resistance to ET within their lifetime, ultimately leading to disease recurrence and limited clinical benefit. The recent addition of cyclin-dependent kinase 4 (CDK4) and CDK6 inhibitors (palbociclib, ribociclib, abemaciclib) to ET have remarkably improved the outcome of patients with HR+ advanced breast cancer (ABC) compared with anti-estrogens alone, by targeting the cell-cycle machinery and overcoming some aspects of endocrine resistance. However, which patients are the better candidates for these drugs, which are the main characteristics for a better selection of patients or if there are predictive biomarkers of response, is still unknown. In this review we reported the mechanism of action of CDK4/6 inhibitors as well as their potential mechanism of resistance, their implications in clinical practice and the forthcoming strategies to enhance their efficacy in improving survival and quality of life of patients affected with HR+, HER2-, ABC.
C1 [Roberto, Michela; Marchetti, Paolo] Sapienza Univ Rome, St Andrea Hosp, Dept Clin & Mol Med, Oncol Unit, Via Grottarossa 1035-1039, I-00189 Rome, Italy.
   [Astone, Antonio] Fatebenefratelli San Pietro Hosp, Div Med Oncol, I-00189 Rome, Italy.
   [Botticelli, Andrea; Marchetti, Paolo] Policlin Umberto 1, Med Oncol Unit B, I-00161 Rome, Italy.
   [Carbognin, Luisa; Paris, Ida] Fdn Policlin Univ A Gemelli IRCCS, Dept Woman & Child Hlth & Publ Hlth, I-00168 Rome, Italy.
   [Cassano, Alessandra; Orlandi, Armando] Univ Cattolica Sacro Cuore, Dept Med Oncol, I-00168 Rome, Italy.
   [D'Auria, Giuliana; Gamucci, Teresa] Sandro Pertini Hosp, Med Oncol, I-00157 Rome, Italy.
   [Fabbri, Agnese] Belcolle Hosp, Med Oncol Unit, I-01100 Viterbo, Italy.
   [Fabi, Alessandra] IRCCS Regina Elena Natl Canc Inst, Phase Unit & Precis Med 1, I-00144 Rome, Italy.
   [Krasniqi, Eriseld; Pizzuti, Laura; Vici, Patrizia] IRCCS Regina Elena Natl Canc Inst, Div Med Oncol 2, I-00144 Rome, Italy.
   [Minelli, Mauro; Scavina, Paola] San Giovanni Addolorata Hosp, I-00184 Rome, Italy.
   [Pantano, Francesco; Tonini, Giuseppe] Univ Campus Biomed Rome, Dept Oncol, I-00155 Rome, Italy.
   [Portarena, Ilaria] Tor Vergata Clin Ctr Univ Hosp, Dept Syst Med, Med Oncol Unit, I-00133 Rome, Italy.
   [Salesi, Nello] SM Goretti Hosp, Med Oncol, I-04100 Latina, Italy.
   [Scagnoli, Simone] Sapienza Univ Rome, Dept Med & Surg Sci & Translat Med, I-00185 Rome, Italy.
RP Roberto, M (通讯作者)，Sapienza Univ Rome, St Andrea Hosp, Dept Clin & Mol Med, Oncol Unit, Via Grottarossa 1035-1039, I-00189 Rome, Italy.
EM michela.roberto@uniroma1.it; astone.antonio@fbfrm.it;
   Andrea.botticelli@uniroma1.it;
   luisa.carbognin@guest.policlinicogemelli.it;
   Alessandra.cassano@policlinicogemelli.it; Giuliana.dauria@aslroma2.it;
   mariaagnese.fabbri@asl.vt.it; alessandra.fabi@policlinicogemelli.it;
   teresa.gamucci@aslroma2.it; eriseld.krasniqi@ifo.gov.it;
   mminelli@hsangiovanni.roma.it; armando.orlandi@policlinicogemelli.it;
   F.pantano@unicampus.it; ida.paris@policlinicogemelli.it;
   laura.pizzuti@ifo.gov.it; ilaria.portarena@ptvonline.it;
   n.salesi@ausl.latina.it; simone.scagnoli@uniroma1.it;
   paola.scavina@hsangiovanni.roma.it; g.tonini@unicampus.it;
   patrizia.vici@ifo.gov.it; paolo.marchetti@uniroma1.it
RI Botticelli, Andrea/J-9926-2018; Pantano, Francesco/D-8459-2012; Roberto,
   Michela/AAC-2552-2022; marchetti, paolo/J-9890-2018; ORLANDI,
   Armando/A-1517-2015; Carbognin, Luisa/J-8171-2016
OI Botticelli, Andrea/0000-0002-6425-9893; Pantano,
   Francesco/0000-0002-2894-9686; paris, ida/0000-0002-7445-3366; scagnoli,
   simone/0000-0003-4943-5622; Fabbri, Maria Agnese/0000-0002-3357-6343;
   marchetti, paolo/0000-0002-9064-8761; ORLANDI,
   Armando/0000-0001-5253-4678; Roberto, Michela/0000-0001-5339-8348;
   Carbognin, Luisa/0000-0003-3532-0963
CR Alvarez-Fernandez M, 2020, CANCER CELL, V37, P514, DOI 10.1016/j.ccell.2020.03.010
   Andre F, 2019, NEW ENGL J MED, V380, P1929, DOI 10.1056/NEJMoa1813904
   Bardia A., 2019, CANC RES AM ASS CANC, V79, P141
   Bonechi Martina, 2018, Oncotarget, V9, P16389, DOI 10.18632/oncotarget.24700
   Bosch A, 2015, SCI TRANSL MED, V7, DOI 10.1126/scitranslmed.aaa4442
   Buono G, 2019, CANCER TREAT REV, V73, P73, DOI 10.1016/j.ctrv.2019.01.004
   Cardoso F, 2018, ANN ONCOL, V29, P1634, DOI 10.1093/annonc/mdy192
   Carter GC, 2020, CANCER RES, V80, DOI 10.1158/1538-7445.SABCS19-P2-08-12
   Chen P, 2016, MOL CANCER THER, V15, P2273, DOI 10.1158/1535-7163.MCT-16-0300
   Chia S., 2020, CANC RES AM ASS CANC, V80, P8
   Cook M, 2019, J CLIN ONCOL, V37, DOI 10.1200/JCO.2019.37.15_suppl.1058
   Cristofanilli M, 2016, LANCET ONCOL, V17, P425, DOI 10.1016/S1470-2045(15)00613-0
   DeMichele A., OVERALL SURVIVAL 1 L
   Fan AXC, 2009, J CANCER RES CLIN, V135, P983, DOI 10.1007/s00432-008-0533-9
   Finn RS, 2020, CLIN CANCER RES, V26, P110, DOI 10.1158/1078-0432.CCR-19-0751
   Finn RS, 2015, LANCET ONCOL, V16, P25, DOI 10.1016/S1470-2045(14)71159-3
   Fogli S, 2019, CANCER TREAT REV, V74, P21, DOI 10.1016/j.ctrv.2019.01.006
   Formisano L, 2019, NAT COMMUN, V10, DOI 10.1038/s41467-019-09068-2
   Formisano L, 2017, CLIN CANCER RES, V23, P6138, DOI 10.1158/1078-0432.CCR-17-1232
   Franzoi MA, 2021, JNCI-J NATL CANCER I, V113, P462, DOI 10.1093/jnci/djaa116
   Fu XY, 2016, P NATL ACAD SCI USA, V113, pE6600, DOI 10.1073/pnas.1612835113
   Gelbert LM, 2014, INVEST NEW DRUG, V32, P825, DOI 10.1007/s10637-014-0120-7
   Giacinti L, 2006, ONCOLOGIST, V11, P1, DOI 10.1634/theoncologist.11-1-1
   Giuliano M, 2019, LANCET ONCOL, V20, P1360, DOI 10.1016/S1470-2045(19)30420-6
   Goetz MP, 2017, J CLIN ONCOL, V35, P3638, DOI 10.1200/JCO.2017.75.6155
   Guerrero-Zotano AL, 2018, CLIN CANCER RES, V24, P2517, DOI 10.1158/1078-0432.CCR-17-2904
   Hayes EL, 2015, BREAST CANCER RES, V17, DOI 10.1186/s13058-015-0542-y
   Herrera-Abreu MT, 2016, CANCER RES, V76, P2301, DOI 10.1158/0008-5472.CAN-15-0728
   Hortobagyi GN, 2018, ANN ONCOL, V29, P1541, DOI 10.1093/annonc/mdy155
   Hurvitz SA, 2019, J CLIN ONCOL, V37, DOI 10.1200/JCO.2019.37.18_suppl.LBA1008
   Im SA, 2019, NEW ENGL J MED, V381, P307, DOI 10.1056/NEJMoa1903765
   Leary AF, 2010, CLIN CANCER RES, V16, P1486, DOI 10.1158/1078-0432.CCR-09-1764
   Li ZQ, 2018, CANCER CELL, V34, P893, DOI 10.1016/j.ccell.2018.11.006
   Mao PP, 2020, CLIN CANCER RES, V26, P5974, DOI 10.1158/1078-0432.CCR-19-3958
   McCartney A, 2019, FRONT ONCOL, V9, DOI 10.3389/fonc.2019.00666
   McCartney A, 2019, EUR J CANCER, V114, P55, DOI 10.1016/j.ejca.2019.04.002
   Miller TW, 2011, CANCER DISCOV, V1, P338, DOI 10.1158/2159-8290.CD-11-0101
   Miller TW, 2010, J CLIN INVEST, V120, P2406, DOI 10.1172/JCI41680
   Murphy CG, 2016, ENDOCR-RELAT CANCER, V23, pR337, DOI 10.1530/ERC-16-0121
   Musgrove EA, 2009, NAT REV CANCER, V9, P631, DOI 10.1038/nrc2713
   O'Leary B, 2019, J CLIN ONCOL, V37, DOI 10.1200/JCO.2019.37.15_suppl.1010
   O'Leary B, 2018, CANCER DISCOV, V8, P1390, DOI 10.1158/2159-8290.CD-18-0264
   O'Leary B, 2016, NAT REV CLIN ONCOL, V13, P417, DOI 10.1038/nrclinonc.2016.26
   Pandey K, 2019, INT J CANCER, V145, P1179, DOI 10.1002/ijc.32020
   Portman N, 2020, BREAST CANCER RES, V22, DOI 10.1186/s13058-020-01318-2
   Razavi P, 2018, CANCER CELL, V34, P427, DOI 10.1016/j.ccell.2018.08.008
   Roberto M, 2021, PHARMACEUTICALS-BASE, V14, DOI 10.3390/ph14010067
   Roncato R, 2020, INT J MOL SCI, V21, DOI 10.3390/ijms21176350
   Rossi V, 2019, CANCERS, V11, DOI 10.3390/cancers11111661
   Rugo HS, 2019, J CLIN ONCOL, V37, DOI 10.1200/JCO.2019.37.15_suppl.1040
   Slamon DJ, 2018, J CLIN ONCOL, V36, P2465, DOI 10.1200/JCO.2018.78.9909
   Sledge GW, 2017, J CLIN ONCOL, V35, P2875, DOI 10.1200/JCO.2017.73.7585
   Taylor-Harding B, 2015, ONCOTARGET, V6, P696, DOI 10.18632/oncotarget.2673
   Tolaney SM, 2019, CANCER RES, V79, DOI 10.1158/1538-7445.SABCS18-P1-19-01
   Tolaney SM, 2020, LANCET ONCOL, V21, P763, DOI 10.1016/S1470-2045(20)30112-1
   Toy W, 2013, NAT GENET, V45, P1439, DOI 10.1038/ng.2822
   Tripathy D, 2018, LANCET ONCOL, V19, P904, DOI 10.1016/S1470-2045(18)30292-4
   Turner NC, 2018, NEW ENGL J MED, V379, P1926, DOI 10.1056/NEJMoa1810527
   Turner NC, 2019, J CLIN ONCOL, V37, P1169, DOI 10.1200/JCO.18.00925
   Turner NC, 2015, NEW ENGL J MED, V373, P209, DOI 10.1056/NEJMoa1505270
   Vijayaraghavan S, 2017, NAT COMMUN, V8, DOI 10.1038/ncomms15916
   Vilgelm AE, 2019, SCI TRANSL MED, V11, DOI 10.1126/scitranslmed.aav7171
   Wander SA, 2019, J CLIN ONCOL, V37, DOI 10.1200/JCO.2019.37.15_suppl.1057
   Xi J, 2019, J NATL COMPR CANC NE, V17, P141, DOI 10.6004/jnccn.2018.7094
NR 64
TC 14
Z9 14
U1 2
U2 12
PU MDPI
PI BASEL
PA ST ALBAN-ANLAGE 66, CH-4052 BASEL, SWITZERLAND
EI 2072-6694
J9 CANCERS
JI Cancers
PD JAN
PY 2021
VL 13
IS 2
AR 332
DI 10.3390/cancers13020332
PG 20
WC Oncology
WE Science Citation Index Expanded (SCI-EXPANDED)
SC Oncology
GA PX0YV
UT WOS:000611091700001
PM 33477469
OA Green Published, gold
DA 2022-07-31
ER

PT J
AU Pandey, K
   An, HJ
   Kim, SK
   Lee, SA
   Kim, S
   Lim, SM
   Kim, GM
   Sohn, J
   Moon, YW
AF Pandey, Kamal
   An, Hee-Jung
   Kim, Seung Ki
   Lee, Seung Ah
   Kim, Sewha
   Lim, Sun Min
   Kim, Gun Min
   Sohn, Joohyuk
   Moon, Yong Wha
TI Molecular mechanisms of resistance to CDK4/6 inhibitors in breast
   cancer: A review
SO INTERNATIONAL JOURNAL OF CANCER
LA English
DT Review
DE CDK4; 6; estrogen receptor-positive breast cancer; drug resistance
ID EPITHELIAL-MESENCHYMAL TRANSITION; DEPENDENT KINASE INHIBITOR;
   CELL-CYCLE CONTROL; ESTROGEN-RECEPTOR; ENDOCRINE THERAPY; P16(INK4A)
   EXPRESSION; DRUG-RESISTANCE; PALBOCICLIB; PHOSPHORYLATION;
   RETINOBLASTOMA
AB Deregulation of the cyclin D-CDK4/6-INK4-RB pathway leading to uncontrolled cell proliferation, is frequently observed in breast cancer. Currently, three selective CDK4/6 inhibitors have been FDA approved: palbociclib, ribociclib and abemaciclib. Despite promising clinical outcomes, intrinsic or acquired resistance to CDK4/6 inhibitors has limited the success of these treatments; therefore, the development of various strategies to overcome this resistance is of great importance. We highlight the various mechanisms that are directly or indirectly responsible for resistance to CDK4/6 inhibitors, categorizing them into two broad groups; cell cycle-specific mechanisms and cell cycle-nonspecific mechanisms. Elucidation of the diverse mechanisms through which resistance to CDK4/6 inhibitors occurs, may aid in the design of novel therapeutic strategies to improve patient outcomes. This review summarizes the currently available knowledge regarding mechanisms of resistance to CDK4/6 inhibitors, and possible therapeutic strategies that may overcome this resistance as well.
C1 [Pandey, Kamal; Lim, Sun Min; Moon, Yong Wha] CHA Univ, Med Oncol, Dept Internal Med, CHA Bundang Med Ctr, Seongnam Si 463712, Gyeonggi Do, South Korea.
   [Pandey, Kamal] CHA Univ, Dept Biomed Sci, Grad Sch, Seongnam, South Korea.
   [An, Hee-Jung; Kim, Sewha] CHA Univ, Dept Pathol, CHA Bundang Med Ctr, Seongnam, South Korea.
   [Kim, Seung Ki; Lee, Seung Ah] CHA Univ, Dept Surg, CHA Bundang Med Ctr, Seongnam, South Korea.
   [Kim, Gun Min; Sohn, Joohyuk] Yonsei Univ, Coll Med, Div Med Oncol, Dept Internal Med, Seoul, South Korea.
RP Moon, YW (通讯作者)，CHA Univ, Med Oncol, Dept Internal Med, CHA Bundang Med Ctr, Seongnam Si 463712, Gyeonggi Do, South Korea.
EM ymoon@cha.ac.kr
OI Pandey, Kamal/0000-0003-2144-0577
FU Korea Health Technology R&D Project through the Korea Health Industry
   Development Institute (KHIDI) - Ministry of Health & Welfare, Republic
   of Korea; National Research Foundation of Korea (NRF) - Korea government
   (MSIP) [NRF-2017R1C1B2003618]
FX Korea Health Technology R&D Project through the Korea Health Industry
   Development Institute (KHIDI), funded by the Ministry of Health &
   Welfare, Republic of Korea; Grant sponsor: National Research Foundation
   of Korea (NRF) grant funded by the Korea government (MSIP); Grant
   numbers: NRF-2017R1C1B2003618
CR Brooks AN, 2012, CLIN CANCER RES, V18, P1855, DOI 10.1158/1078-0432.CCR-11-0699
   Cen L, 2012, NEURO-ONCOLOGY, V14, P870, DOI 10.1093/neuonc/nos114
   Chae YK, 2016, AM J HEMATOL-ONCOL, V12, P13
   Chaussepied M, 2004, MOL CELL, V16, P831, DOI 10.1016/j.molcel.2004.11.003
   Chittaranjan S, 2014, CLIN CANCER RES, V20, P3159, DOI 10.1158/1078-0432.CCR-13-2060
   Clark AS, 2016, JAMA ONCOL, V2, P253, DOI 10.1001/jamaoncol.2015.4701
   Condorelli R, 2018, ANN ONCOL, V29, P640, DOI 10.1093/annonc/mdx784
   Corona SP, 2018, DRUG DES DEV THER, V12, P321, DOI 10.2147/DDDT.S137783
   Correale P, 2012, INT J CANCER, V130, P1577, DOI 10.1002/ijc.26181
   Cristofanilli M, 2016, LANCET ONCOL, V17, P425, DOI 10.1016/S1470-2045(15)00613-0
   Dash BC, 2005, MOL CELL BIOL, V25, P3364, DOI 10.1128/MCB.25.8.3364-3387.2005
   Dean JL, 2010, ONCOGENE, V29, P4018, DOI 10.1038/onc.2010.154
   Dean JL, 2012, CELL CYCLE, V11, P2756, DOI 10.4161/cc.21195
   DECKER JT, 2018, CANCER RES S, V78
   Demuth C, 2017, ONCOTARGET, V8, P68221, DOI 10.18632/oncotarget.19920
   Deng JH, 2018, CANCER DISCOV, V8, P216, DOI 10.1158/2159-8290.CD-17-0915
   Denicourt C, 2004, GENE DEV, V18, P851, DOI 10.1101/gad.1205304
   Dennis JS, 2018, J CLIN ONCOL, V36, P2465
   Diehl JA, 2002, CANCER BIOL THER, V1, P226, DOI 10.4161/cbt.72
   Du BW, 2016, MOLECULES, V21, DOI 10.3390/molecules21070965
   Efeyan A, 2007, CANCER RES, V67, P7350, DOI 10.1158/0008-5472.CAN-07-0200
   Etemadmoghadam D, 2013, CLIN CANCER RES, V19, P5960, DOI 10.1158/1078-0432.CCR-13-1337
   Finn RS, 2016, NEW ENGL J MED, V375, P1925, DOI 10.1056/NEJMoa1607303
   Finn RS, 2016, BREAST CANCER RES, V18, DOI 10.1186/s13058-015-0661-5
   Finn RS, 2015, LANCET ONCOL, V16, P25, DOI 10.1016/S1470-2045(14)71159-3
   Finn RS, 2009, BREAST CANCER RES, V11, DOI 10.1186/bcr2419
   Finn RS, 2016, ANN ONCOL, V27, P1
   Flaum LE, 2018, CANCER TREAT RES, V173, P141, DOI 10.1007/978-3-319-70197-4_9
   Franco J, 2014, ONCOTARGET, V5, P6512, DOI 10.18632/oncotarget.2270
   Fribbens C, 2016, J CLIN ONCOL, V34, P2961, DOI 10.1200/JCO.2016.67.3061
   Fujita T, 2008, AM J PATHOL, V173, P217, DOI 10.2353/ajpath.2008.070957
   Gacche RN, 2018, DRUG RESIST UPDATE, V36, P47, DOI 10.1016/j.drup.2018.01.002
   Ghoncheh Mahshid, 2016, Asian Pac J Cancer Prev, V17, P43
   Gladden AB, 2003, CANCER CELL, V4, P160, DOI 10.1016/S1535-6108(03)00217-4
   Goel S, 2017, NATURE, V548, P471, DOI 10.1038/nature23465
   Goetz MP, 2017, J CLIN ONCOL, V35, P3638, DOI 10.1200/JCO.2017.75.6155
   Guarducci C, 2017, BREAST CARE, V12, P304, DOI 10.1159/000484167
   Hamilton E, 2016, CANCER TREAT REV, V45, P129, DOI 10.1016/j.ctrv.2016.03.002
   Hart CD, 2015, NAT REV CLIN ONCOL, V12, P541, DOI 10.1038/nrclinonc.2015.99
   Herrera-Abreu MT, 2016, CANCER RES, V76, P2301, DOI 10.1158/0008-5472.CAN-15-0728
   Hoffmann J, 2004, J NATL CANCER I, V96, P210, DOI 10.1093/jnci/djh022
   Hortobagyi GN, 2016, NEW ENGL J MED, V375, P1738, DOI 10.1056/NEJMoa1609709
   Iida M, 2018, CANCER RES, V78
   Jansen VM, 2017, CANCER RES, V77, P2488, DOI 10.1158/0008-5472.CAN-16-2653
   Kersh AE, 2018, J CLIN PHARMACOL, V58, P7, DOI 10.1002/jcph.1028
   Koboldt DC, 2012, NATURE, V490, P61, DOI 10.1038/nature11412
   Kollmann K, 2013, CANCER CELL, V24, P167, DOI 10.1016/j.ccr.2013.07.012
   Konecny GE, 2011, CLIN CANCER RES, V17, P1591, DOI 10.1158/1078-0432.CCR-10-2307
   Kundu N, 2017, ONCOTARGET, V8, P47916, DOI 10.18632/oncotarget.18147
   Kuukasjarvi T, 1996, J CLIN ONCOL, V14, P2584, DOI 10.1200/JCO.1996.14.9.2584
   Lamouille S, 2014, NAT REV MOL CELL BIO, V15, P178, DOI 10.1038/nrm3758
   Lane AA, 2009, J CLIN ONCOL, V27, P5459, DOI 10.1200/JCO.2009.22.1291
   Laroche-Clary A, 2017, J HEMATOL ONCOL, V10, DOI 10.1186/s13045-017-0482-3
   Larochelle S, 1998, GENE DEV, V12, P370, DOI 10.1101/gad.12.3.370
   Laubli H, 2018, CANCER IMMUNOL IMMUN, V67, P815, DOI 10.1007/s00262-018-2136-x
   LEE J, 2018, CANCER RES S, V78
   LIM E, 2018, CANCER RES S, V78
   Liu F, 2012, MOL CANCER THER, V11, P2138, DOI 10.1158/1535-7163.MCT-12-0562
   Liu Y, 2014, DIAGN PATHOL, V9, DOI 10.1186/s13000-014-0180-1
   Luigi F, 2017, CANCER RES, V77
   Malorni L, 2016, ONCOTARGET, V7, P68012, DOI 10.18632/oncotarget.12010
   Mani SA, 2008, CELL, V133, P704, DOI 10.1016/j.cell.2008.03.027
   Mao S, 2018, CANCER RES, V78, DOI 10.1158/1538-7445.AM2018-5114
   Martin LA, 2017, CANCER RES, V77, DOI 10.1158/1538-7445.SABCS16-P3-03-09
   Matheson CJ, 2016, TRENDS PHARMACOL SCI, V37, P872, DOI 10.1016/j.tips.2016.06.006
   McArthur HL, 2016, CLIN ADV HEMATOL ONC, V14, P392
   MEDEMA RH, 1995, P NATL ACAD SCI USA, V92, P6289, DOI 10.1073/pnas.92.14.6289
   Michaloglou C, 2018, MOL CANCER THER, V17, P908, DOI 10.1158/1535-7163.MCT-17-0537
   Moustakas A, 2005, J CELL SCI, V118, P3573, DOI 10.1242/jcs.02554
   O'Brien T, 2017, CANCER RES, V77, DOI 10.1158/1538-7445.SABCS16-P3-04-24
   O'Leary B, 2016, NAT REV CLIN ONCOL, V13, P417, DOI 10.1038/nrclinonc.2016.26
   Olanich ME, 2015, CLIN CANCER RES, V21, P4947, DOI 10.1158/1078-0432.CCR-14-2955
   Osborne CK, 2011, ANNU REV MED, V62, P233, DOI 10.1146/annurev-med-070909-182917
   Parise CA, 2014, J CANCER EPIDEMIOL, V2014, DOI 10.1155/2014/469251
   Paternot S, 2010, CELL CYCLE, V9, P689, DOI 10.4161/cc.9.4.10611
   Polyak K, 2009, NAT REV CANCER, V9, P265, DOI 10.1038/nrc2620
   Ramanujan A, 2016, BIOSCIENCE REP, V36, DOI 10.1042/BSR20160152
   Sahores A, 2018, CURR CANCER DRUG TAR, V18, P979, DOI 10.2174/1568009618666171214114706
   Schachter MM, 2013, MOL CELL, V50, P250, DOI 10.1016/j.molcel.2013.04.003
   SERRANO M, 1993, NATURE, V366, P704, DOI 10.1038/366704a0
   Shaulian E, 2001, ONCOGENE, V20, P2390, DOI 10.1038/sj.onc.1204383
   Shen Q, 2008, CANCER PREV RES, V1, P45, DOI 10.1158/1940-6207.CAPR-08-0034
   Sheng J, 2017, ONCOTARGETS THER, V10, P1101, DOI 10.2147/OTT.S112158
   Simone BA, 2018, CANCER RES, V78, DOI 10.1158/1538-7445.AM2018-71
   Singh A, 2010, ONCOGENE, V29, P4741, DOI 10.1038/onc.2010.215
   Sledge GW, 2017, J CLIN ONCOL, V35, P2875, DOI 10.1200/JCO.2017.73.7585
   Smith LM, 1999, ONCOGENE, V18, P6063, DOI 10.1038/sj.onc.1202989
   Smruthi V, 2017, CANCER RES, V77
   Takeshita T, 2018, MOL CANCER, V17, DOI 10.1186/s12943-018-0808-y
   Taylor-Harding B, 2015, ONCOTARGET, V6, P696, DOI 10.18632/oncotarget.2673
   Tewari D, 2018, PHARMACOL RES, V128, P366, DOI 10.1016/j.phrs.2017.09.014
   The I, 2015, NAT COMMUN, V6, DOI 10.1038/ncomms6906
   Tigan AS, 2016, ONCOGENE, V35, P3083, DOI 10.1038/onc.2015.407
   Tobin NP, 2011, BMC CANCER, V11, DOI 10.1186/1471-2407-11-417
   Tripathy D, 2018, LANCET ONCOL, V19, P904, DOI 10.1016/S1470-2045(18)30292-4
   Turner N, 2010, CANCER RES, V70, P2085, DOI 10.1158/0008-5472.CAN-09-3746
   Turner N, 2010, NAT REV CANCER, V10, P116, DOI 10.1038/nrc2780
   Vijayaraghavan S, 2017, NAT COMMUN, V8, DOI 10.1038/ncomms15916
   Wiedemeyer WR, 2010, P NATL ACAD SCI USA, V107, P11501, DOI 10.1073/pnas.1001613107
   Witkiewicz AK, 2011, CELL CYCLE, V10, P2497, DOI 10.4161/cc.10.15.16776
   Wu AB, 2011, J TRANSL MED, V9, DOI 10.1186/1479-5876-9-38
   Yang C, 2017, ONCOGENE, V36, P2255, DOI 10.1038/onc.2016.379
   Yang J, 2008, ONCOGENE, V27, P5326, DOI 10.1038/onc.2008.165
   Yaswen P, 2014, CELL CYCLE, V13, P3818, DOI 10.4161/15384101.2014.985071
   Ye N, 2014, J MED CHEM, V57, P6930, DOI 10.1021/jm5004733
   Zelivianski S, 2010, MOL CANCER RES, V8, P1375, DOI 10.1158/1541-7786.MCR-09-0537
   Zupkovitz G, 2010, MOL CELL BIOL, V30, P1171, DOI 10.1128/MCB.01500-09
NR 107
TC 120
Z9 125
U1 11
U2 60
PU WILEY
PI HOBOKEN
PA 111 RIVER ST, HOBOKEN 07030-5774, NJ USA
SN 0020-7136
EI 1097-0215
J9 INT J CANCER
JI Int. J. Cancer
PD SEP 1
PY 2019
VL 145
IS 5
BP 1179
EP 1188
DI 10.1002/ijc.32020
PG 10
WC Oncology
WE Science Citation Index Expanded (SCI-EXPANDED)
SC Oncology
GA IH7FA
UT WOS:000474668200002
PM 30478914
OA Green Published, hybrid
HC Y
HP N
DA 2022-07-31
ER

PT J
AU Cogliati, V
   Capici, S
   Pepe, FF
   di Mauro, P
   Riva, F
   Cicchiello, F
   Maggioni, C
   Cordani, N
   Cerrito, MG
   Cazzaniga, ME
AF Cogliati, Viola
   Capici, Serena
   Pepe, Francesca Fulvia
   di Mauro, Pierluigi
   Riva, Francesca
   Cicchiello, Federica
   Maggioni, Claudia
   Cordani, Nicoletta
   Cerrito, Maria Grazia
   Cazzaniga, Marina Elena
TI How to Treat HR+/HER2-Metastatic Breast Cancer Patients after CDK4/6
   Inhibitors: An Unfinished Story
SO LIFE-BASEL
LA English
DT Article
DE metastatic breast cancer; CDK4; 6 inhibitors; therapy resistance;
   treatment sequencing
ID KINASE 4/6 INHIBITOR; ENDOCRINE THERAPY; PALBOCICLIB; RESISTANCE;
   FULVESTRANT; COMBINATION; MULTICENTER; ABEMACICLIB; STRATEGIES;
   LETROZOLE
AB CDK4/6 inhibitors in association with endocrine therapy represent the best therapeutic choice for either endocrine-sensitive or resistant hormone-receptor-positive advanced breast cancer patients. On the contrary, the optimal therapeutic strategy after the failure of CDK4/6 inhibitors-based treatment still remains an open question worldwide. In this review, we analyze the most studied mechanisms of resistance to CDK4/6 inhibitors treatment, as well as the most significant results of retrospective and prospective trials in the setting of progression after CDK4/6 inhibitors, to provide the reader a comprehensive overview from both a preclinical and especially a clinical perspective. In our opinion, an approach based on a deeper knowledge of resistance mechanisms to CDK4/6 inhibitors, but also on a careful analysis of what is done in clinical practice, can lead to a better definition of prospective randomized trials, to implement a personalized sequence approach, based on molecular analyses.
C1 [Cogliati, Viola; Capici, Serena; Pepe, Francesca Fulvia; Cazzaniga, Marina Elena] ASST Monza, Phase Res Ctr 1, I-20900 Monza, MB, Italy.
   [di Mauro, Pierluigi; Riva, Francesca; Cicchiello, Federica; Maggioni, Claudia] ASST Monza, Oncol Unit, I-20900 Monza, MB, Italy.
   [Cordani, Nicoletta; Cerrito, Maria Grazia; Cazzaniga, Marina Elena] Univ Milano Bicocca, Sch Med & Surg, I-20900 Monza, MB, Italy.
RP Cogliati, V (通讯作者)，ASST Monza, Phase Res Ctr 1, I-20900 Monza, MB, Italy.
EM viola.cogliati@asst-monza.it; capici-400765@asst-monza.it;
   francesca.pepe@asst-monza.it; p.dimauro001@unibs.it;
   f.riva@asst-monza.it; f.cicchiello@asst-monza.it;
   claudia.maggioni@asst-monza.it; nicoletta.cordani@unimib.it;
   mariagrazia.cerrito@unimib.it; marina.cazzaniga@asst-monza.it
RI ; cazzaniga, marina elena/J-1740-2018
OI Cordani, Nicoletta/0000-0002-3227-8280; cazzaniga, marina
   elena/0000-0003-1756-6935; Cerrito, Maria Grazia/0000-0002-3347-5817
FU Centro studi sul tumore mammario "Raffaella Trabattoni"
FX Authors would like to acknowledge Maddalena Mongera for linguistic
   revision and Centro studi sul tumore mammario "Raffaella Trabattoni" for
   supporting the publication.
CR Andre F, 2021, J CLIN ONCOL, V39, DOI 10.1200/JCO.2021.39.15_suppl.1015
   Andre F, 2019, NEW ENGL J MED, V380, P1929, DOI 10.1056/NEJMoa1813904
   Baird R, 2021, CANCER RES, V81
   Bardia A., 2021, P 2021 SAN ANT BREAS
   Bardia A, 2021, J CLIN ONCOL, V39, P1360, DOI 10.1200/JCO.20.02272
   Bardia A, 2021, CLIN CANCER RES, V27, P4177, DOI 10.1158/1078-0432.CCR-20-2114
   Baselga J, 2012, NEW ENGL J MED, V366, P520, DOI 10.1056/NEJMoa1109653
   Basile D, 2021, BREAST, V57, P104, DOI 10.1016/j.breast.2021.02.015
   Cardoso F, 2020, ANN ONCOL, V31, P1623, DOI 10.1016/j.annonc.2020.09.010
   Cook MM, 2021, ONCOLOGIST, V26, P101, DOI 10.1002/onco.13609
   Coombes C., 2021, P 2021 SAN ANT BREAS
   Cornell L, 2019, CELL REP, V26, P2667, DOI 10.1016/j.celrep.2019.02.023
   Cristofanilli M, 2021, J CLIN ONCOL, V39, DOI 10.1200/JCO.2021.39.15_suppl.1000
   Cristofanilli M, 2016, LANCET ONCOL, V17, P425, DOI 10.1016/S1470-2045(15)00613-0
   De Angelis C, 2021, CLIN CANCER RES, V27, P4870, DOI 10.1158/1078-0432.CCR-19-4191
   de Leeuw R, 2018, CLIN CANCER RES, V24, P4201, DOI 10.1158/1078-0432.CCR-18-0410
   Deng JH, 2018, CANCER DISCOV, V8, P216, DOI 10.1158/2159-8290.CD-17-0915
   Dhakal A, 2020, BREAST CANCER-BASIC, V14, DOI 10.1177/1178223420944864
   dos Anjos CH, 2019, J CLIN ONCOL, V37, DOI 10.1200/JCO.2019.37.15_suppl.1053
   Eziokwu AS, 2021, CLIN BREAST CANCER, V21, P205, DOI 10.1016/j.clbc.2020.09.010
   Finn RS, 2016, CANCER RES, V76, DOI 10.1158/1538-7445.SABCS15-P4-13-02
   Finn RS, 2020, BREAST CANCER RES TR, V183, P419, DOI 10.1007/s10549-020-05755-7
   Finn RS, 2020, CLIN CANCER RES, V26, P110, DOI 10.1158/1078-0432.CCR-19-0751
   Finn RS, 2016, NEW ENGL J MED, V375, P1925, DOI 10.1056/NEJMoa1607303
   Finn RS, 2015, LANCET ONCOL, V16, P25, DOI 10.1016/S1470-2045(14)71159-3
   Finn RS, 2009, BREAST CANCER RES, V11, DOI 10.1186/bcr2419
   Formisano L, 2019, NAT COMMUN, V10, DOI 10.1038/s41467-019-09068-2
   Fribbens C, 2016, J CLIN ONCOL, V34, P2961, DOI 10.1200/JCO.2016.67.3061
   Garcia-Murillas I, 2015, SCI TRANSL MED, V7, DOI [10.1126/scitranslmed.aab0021, 10.1126/scitranslmed.aac7551]
   Giridhar KV, 2019, CANCER RES, V79, DOI 10.1158/1538-7445.SABCS18-P6-18-09
   Goel S, 2017, NATURE, V548, P471, DOI 10.1038/nature23465
   Goetz MP, 2017, J CLIN ONCOL, V35, P3638, DOI 10.1200/JCO.2017.75.6155
   Herrera-Abreu MT, 2016, CANCER RES, V76, P2301, DOI 10.1158/0008-5472.CAN-15-0728
   Hortobagyi GN, 2021, ANN ONCOL, V32, pS1290, DOI 10.1016/j.annonc.2021.08.2090
   Hortobagyi GN, 2018, ANN ONCOL, V29, P1541, DOI 10.1093/annonc/mdy155
   Hortobagyi GN, 2016, NEW ENGL J MED, V375, P1738, DOI 10.1056/NEJMoa1609709
   Jansen VM, 2017, CANCER RES, V77, P2488, DOI 10.1158/0008-5472.CAN-16-2653
   Jeselsohn R, 2018, CANCER CELL, V33, P173, DOI 10.1016/j.ccell.2018.01.004
   Johnston S, 2019, NPJ BREAST CANCER, V5, DOI 10.1038/s41523-018-0097-z
   Kahan Z, 2021, EUR J CANCER, V156, P70, DOI 10.1016/j.ejca.2021.07.004
   Li Y, 2021, THER ADV MED ONCOL, V13, DOI 10.1177/17588359211022890
   Li ZQ, 2018, CANCER CELL, V34, P893, DOI 10.1016/j.ccell.2018.11.006
   Lindeman GJ, 2021, J CLIN ONCOL, V39, DOI 10.1200/JCO.2021.39.15_suppl.1004
   Lok SW, 2019, CANCER DISCOV, V9, P354, DOI 10.1158/2159-8290.CD-18-1151
   Ma CX, 2017, CLIN CANCER RES, V23, P4055, DOI 10.1158/1078-0432.CCR-16-3206
   Martin M, 2021, ANN ONCOL, V32, P488, DOI 10.1016/j.annonc.2020.12.013
   McCartney A, 2020, CLIN CANCER RES, V26, P2131, DOI 10.1158/1078-0432.CCR-19-3271
   Migliaccio I, 2021, CANCER TREAT REV, V93, DOI 10.1016/j.ctrv.2020.102136
   Munzone E, 2021, ESMO OPEN, V6, DOI 10.1016/j.esmoop.2021.100332
   Musgrove EA, 2009, NAT REV CANCER, V9, P631, DOI 10.1038/nrc2713
   O'Leary B, 2018, CANCER DISCOV, V8, P1390, DOI 10.1158/2159-8290.CD-18-0264
   Ogata R, 2021, BREAST CANCER-TOKYO, V28, P206, DOI 10.1007/s12282-020-01150-8
   Pandey K, 2019, INT J CANCER, V145, P1179, DOI 10.1002/ijc.32020
   Patel H, 2019, CANCER RES, V79, DOI 10.1158/1538-7445.SABCS18-P4-13-03
   Pedersen RN, 2022, JNCI-J NATL CANCER I, V114, P391, DOI 10.1093/jnci/djab202
   Portman N, 2019, ENDOCR-RELAT CANCER, V26, pR15, DOI 10.1530/ERC-18-0317
   Princic N, 2019, CURR MED RES OPIN, V35, P73, DOI 10.1080/03007995.2018.1519500
   Rossi L, 2019, BREAST CANCER RES, V21, DOI 10.1186/s13058-019-1149-5
   Rugo HS, 2021, LANCET ONCOL, V22, P489, DOI 10.1016/S1470-2045(21)00034-6
   Slamon DJ, 2021, J CLIN ONCOL, V39, DOI 10.1200/JCO.2021.39.15_suppl.1001
   Slamon DJ, 2018, J CLIN ONCOL, V36, P2465, DOI 10.1200/JCO.2018.78.9909
   Sledge GW, 2020, JAMA ONCOL, V6, P116, DOI 10.1001/jamaoncol.2019.4782
   Sledge GW, 2017, J CLIN ONCOL, V35, P2875, DOI 10.1200/JCO.2017.73.7585
   Taylor-Harding B, 2015, ONCOTARGET, V6, P696, DOI 10.18632/oncotarget.2673
   Tolaney SM, 2018, J CLIN ONCOL, V36, DOI 10.1200/JCO.2018.36.15_suppl.1059
   Tripathy D, 2021, CANCER RES, V81, DOI 10.1158/1538-7445.SABCS20-PD2-04
   Tripathy D, 2018, LANCET ONCOL, V19, P904, DOI 10.1016/S1470-2045(18)30292-4
   Turner NC, 2018, NEW ENGL J MED, V379, P1926, DOI 10.1056/NEJMoa1810527
   Vora SR, 2014, CANCER CELL, V26, P136, DOI 10.1016/j.ccr.2014.05.020
   Wander Seth A, 2021, J Natl Compr Canc Netw, P1, DOI 10.6004/jnccn.2020.7662
   Wander SA, 2020, J CLIN ONCOL, V38
   Xi J, 2019, J NATL COMPR CANC NE, V17, P141, DOI 10.6004/jnccn.2018.7094
   Xu XQ, 2021, ACTA PHARMACOL SIN, V42, P171, DOI 10.1038/s41401-020-0416-4
   Yang H, 2020, ONCOL LETT, V20, DOI 10.3892/ol.2020.11948
NR 74
TC 0
Z9 0
U1 0
U2 0
PU MDPI
PI BASEL
PA ST ALBAN-ANLAGE 66, CH-4052 BASEL, SWITZERLAND
EI 2075-1729
J9 LIFE-BASEL
JI Life-Basel
PD MAR
PY 2022
VL 12
IS 3
AR 378
DI 10.3390/life12030378
PG 17
WC Biology; Microbiology
WE Science Citation Index Expanded (SCI-EXPANDED)
SC Life Sciences & Biomedicine - Other Topics; Microbiology
GA 0C1MQ
UT WOS:000775085800001
PM 35330128
OA gold, Green Published
DA 2022-07-31
ER

PT J
AU Vinciguerra, GLR
   Sonego, M
   Segatto, I
   Dall'Acqua, A
   Vecchione, A
   Baldassarre, G
   Belletti, B
AF Rampioni Vinciguerra, Gian Luca
   Sonego, Maura
   Segatto, Ilenia
   Dall'Acqua, Alessandra
   Vecchione, Andrea
   Baldassarre, Gustavo
   Belletti, Barbara
TI CDK4/6 Inhibitors in Combination Therapies: Better in Company Than
   Alone: A Mini Review
SO FRONTIERS IN ONCOLOGY
LA English
DT Review
DE CDK4; 6 inhibitors; drug resistance; small inhibitors; chemotherapy;
   combination therapy; endocrine therapy
ID EPITHELIAL-MESENCHYMAL TRANSITION; DEPENDENT KINASE 4/6; BREAST-CANCER;
   TYROSINE PHOSPHORYLATION; ACQUIRED-RESISTANCE; PALBOCICLIB; POTENT;
   CELLS; PD-L1; ABEMACICLIB
AB The cyclin D-CDK4/6 complexes play a pivotal role in controlling the cell cycle. Deregulation in cyclin D-CDK4/6 pathway has been described in many types of cancer and it invariably leads to uncontrolled cell proliferation. Many efforts have been made to develop a target therapy able to inhibit CDK4/6 activity. To date, three selective CDK4/6 small inhibitors have been introduced in the clinic for the treatment of hormone positive advanced breast cancer patients, following the impressive results obtained in phase III clinical trials. However, since their approval, clinical evidences have demonstrated that about 30% of breast cancer is intrinsically resistant to CDK4/6 inhibitors and that prolonged treatment eventually leads to acquired resistance in many patients. So, on one hand, clinical and preclinical studies fully support to go beyond breast cancer and expand the use of CDK4/6 inhibitors in other tumor types; on the other hand, the question of primary and secondary resistance has to be taken into account, since it is now very clear that neoplastic cells rapidly develop adaptive strategies under treatment, eventually resulting in disease progression. Resistance mechanisms so far discovered involve both cell-cycle and non-cell-cycle related escape strategies. Full understanding is yet to be achieved but many different pathways that, if targeted, may lead to reversion of the resistant phenotype, have been already elucidated. Here, we aim to summarize the knowledge in this field, focusing on predictive biomarkers, to recognize intrinsically resistant tumors, and therapeutic strategies, to overcome acquired resistance.
C1 [Rampioni Vinciguerra, Gian Luca; Sonego, Maura; Segatto, Ilenia; Dall'Acqua, Alessandra; Baldassarre, Gustavo; Belletti, Barbara] NCI, Ist Ricovero & Cura Carattere Sci, Ctr Riferimento Oncol Aviano, Div Mol Oncol, Aviano, Italy.
   [Rampioni Vinciguerra, Gian Luca] Ohio State Univ, Comprehens Canc Ctr, Dept Canc Biol & Genet, Columbus, OH USA.
   [Vecchione, Andrea] Univ Rome Sapienza, St Andrea Hosp, Fac Med & Psychol, Dept Clin & Mol Med, Rome, Italy.
RP Belletti, B (通讯作者)，NCI, Ist Ricovero & Cura Carattere Sci, Ctr Riferimento Oncol Aviano, Div Mol Oncol, Aviano, Italy.
CR AbuHammad S, 2019, P NATL ACAD SCI USA, V116, P17990, DOI 10.1073/pnas.1901323116
   Alvarez-Fernandez M, 2020, CANCER CELL, V37, P514, DOI 10.1016/j.ccell.2020.03.010
   Angelis CD., 2018, CANCER RES, V78, pP4, DOI [10.1158/1538-7445.SABCS17-P4-03-05, DOI 10.1158/1538-7445.SABCS17-P4-03-05]
   Asghar U, 2015, NAT REV DRUG DISCOV, V14, P130, DOI 10.1038/nrd4504
   Atefi M, 2014, CLIN CANCER RES, V20, P3446, DOI 10.1158/1078-0432.CCR-13-2797
   Baughn LB, 2006, CANCER RES, V66, P7661, DOI 10.1158/0008-5472.CAN-06-1098
   Bi MJ, 2020, NAT CELL BIOL, V22, P701, DOI 10.1038/s41556-020-0514-z
   Caldon CE, 2012, MOL CANCER THER, V11, P1488, DOI 10.1158/1535-7163.MCT-11-0963
   Choi YJ, 2012, CANCER CELL, V22, P438, DOI 10.1016/j.ccr.2012.09.015
   Chu I, 2007, CELL, V128, P281, DOI 10.1016/j.cell.2006.11.049
   Citron F, 2020, CANCER RES, V80, P1064, DOI 10.1158/0008-5472.CAN-19-1793
   Dall'Acqua A, 2021, CANCERS, V13, DOI 10.3390/cancers13123035
   Dall'Acqua A, 2017, EMBO MOL MED, V9, P1415, DOI 10.15252/emmm.201607012
   De Angelis C, 2021, CLIN CANCER RES, V27, P4870, DOI 10.1158/1078-0432.CCR-19-4191
   de Leeuw R, 2018, CLIN CANCER RES, V24, P4201, DOI 10.1158/1078-0432.CCR-18-0410
   Dhir T, 2019, MOL CANCER RES, V17, P2029, DOI 10.1158/1541-7786.MCR-19-0589
   Fabris L, 2016, ONCOGENE, V35, P4914, DOI 10.1038/onc.2016.23
   Fallah Y, 2021, FRONT ONCOL, V11, DOI 10.3389/fonc.2021.681530
   Fassl A, 2022, SCIENCE, V375, P158, DOI 10.1126/science.abc1495
   Finn RS, 2016, NEW ENGL J MED, V375, P1925, DOI 10.1056/NEJMoa1607303
   Finn RS, 2009, BREAST CANCER RES, V11, DOI 10.1186/bcr2419
   Formisano L, 2019, NAT COMMUN, V10, DOI 10.1038/s41467-019-09068-2
   Formisano L, 2017, CLIN CANCER RES, V23, P6138, DOI 10.1158/1078-0432.CCR-17-1232
   Francis AM, 2017, MOL CANCER THER, V16, P1751, DOI 10.1158/1535-7163.MCT-17-0040
   Franco J, 2014, ONCOTARGET, V5, P6512, DOI 10.18632/oncotarget.2270
   Fribbens C, 2016, J CLIN ONCOL, V34, P2961, DOI 10.1200/JCO.2016.67.3061
   Fry DW, 2004, MOL CANCER THER, V3, P1427
   Goel S, 2017, NATURE, V548, P471, DOI 10.1038/nature23465
   Goetz MP, 2017, J CLIN ONCOL, V35, P3638, DOI 10.1200/JCO.2017.75.6155
   Gottesman SRS, 2019, MOL CANCER RES, V17, P669, DOI 10.1158/1541-7786.MCR-18-0188
   Grimmler M, 2007, CELL, V128, P269, DOI 10.1016/j.cell.2006.11.047
   Guiley KZ, 2019, SCIENCE, V366, P1330, DOI 10.1126/science.aaw2106
   Haines Eric, 2018, Oncotarget, V9, P31572, DOI 10.18632/oncotarget.25803
   Harbeck N, 2019, NAT REV DIS PRIMERS, V5, DOI [10.1038/s41572-019-0122-z, 10.1038/s41572-019-0111-2]
   Haricharan S, 2017, CANCER DISCOV, V7, P1168, DOI 10.1158/2159-8290.CD-16-1179
   Hayes TK, 2019, CANCER RES, V79, P2352, DOI 10.1158/0008-5472.CAN-18-2711
   He SH, 2017, SCI TRANSL MED, V9, DOI 10.1126/scitranslmed.aal3986
   Herrera-Abreu MT, 2016, CANCER RES, V76, P2301, DOI 10.1158/0008-5472.CAN-15-0728
   Hortobagyi GN, 2016, NEW ENGL J MED, V375, P1738, DOI 10.1056/NEJMoa1609709
   Iida M, 2020, BREAST CANCER-TOKYO, V27, P963, DOI 10.1007/s12282-020-01090-3
   Im SA, 2019, NEW ENGL J MED, V381, P307, DOI 10.1056/NEJMoa1903765
   Iyengar Mangala, 2018, Oncotarget, V9, P15658, DOI 10.18632/oncotarget.24585
   Johnson SM, 2010, J CLIN INVEST, V120, P2528, DOI 10.1172/JCI41402
   Kettner NM, 2019, CLIN CANCER RES, V25, P3996, DOI 10.1158/1078-0432.CCR-18-3274
   Kinsey CG, 2019, NAT MED, V25, P620, DOI 10.1038/s41591-019-0367-9
   Klein ME, 2018, CANCER CELL, V34, P9, DOI 10.1016/j.ccell.2018.03.023
   Landis MW, 2006, CANCER CELL, V9, P13, DOI 10.1016/j.ccr.2005.12.019
   Lee MS, 2016, ONCOTARGET, V7, P39595, DOI 10.18632/oncotarget.9153
   Li F, 2019, CLIN CANCER RES, V25, P2264, DOI 10.1158/1078-0432.CCR-18-1029
   Li Z, 2020, FRONT PHARMACOL, V11, DOI 10.3389/fphar.2020.580251
   Li ZQ, 2018, CANCER CELL, V34, P893, DOI 10.1016/j.ccell.2018.11.006
   Liu F, 2012, MOL CANCER THER, V11, P2138, DOI 10.1158/1535-7163.MCT-12-0562
   Luo CW, 2020, AM J CANCER RES, V10, P4325
   Mao PP, 2020, CLIN CANCER RES, V26, P5974, DOI 10.1158/1078-0432.CCR-19-3958
   Martinez-Zamudio RI, 2020, NAT CELL BIOL, V22, P842, DOI 10.1038/s41556-020-0529-5
   McClendon AK, 2012, CELL CYCLE, V11, P2747, DOI 10.4161/cc.21127
   Michaloglou C, 2018, MOL CANCER THER, V17, P908, DOI 10.1158/1535-7163.MCT-17-0537
   Miettinen TP, 2018, EMBO J, V37, DOI 10.15252/embj.201798359
   Nasmyth K, 2001, CELL, V107, P689, DOI 10.1016/S0092-8674(01)00604-3
   O'Leary B, 2018, CANCER DISCOV, V8, P1390, DOI 10.1158/2159-8290.CD-18-0264
   Ogata R, 2021, BREAST CANCER-TOKYO, V28, P206, DOI 10.1007/s12282-020-01150-8
   Olanich ME, 2015, CLIN CANCER RES, V21, P4947, DOI 10.1158/1078-0432.CCR-14-2955
   Olmez I, 2017, CLIN CANCER RES, V23, P6958, DOI 10.1158/1078-0432.CCR-17-0803
   Otto T, 2017, NAT REV CANCER, V17, P93, DOI 10.1038/nrc.2016.138
   Pandey K, 2019, INT J CANCER, V145, P1179, DOI 10.1002/ijc.32020
   Patel P, 2018, MOL CANCER RES, V16, P361, DOI 10.1158/1541-7786.MCR-17-0602
   Patel P, 2015, MOL CELL BIOL, V35, P1506, DOI 10.1128/MCB.01206-14
   Pernas S, 2018, THER ADV MED ONCOL, V10, DOI 10.1177/1758835918786451
   Perou CM, 2000, NATURE, V406, P747, DOI 10.1038/35021093
   Portman N, 2019, ENDOCR-RELAT CANCER, V26, pR15, DOI 10.1530/ERC-18-0317
   Prat A, 2011, MOL ONCOL, V5, P5, DOI 10.1016/j.molonc.2010.11.003
   Qin G, 2015, ONCOTARGET, V6, P41794, DOI 10.18632/oncotarget.5993
   Roberts PJ, 2020, MOL CANCER THER, V19, P1575, DOI 10.1158/1535-7163.MCT-18-1161
   Roberts PJ, 2012, JNCI-J NATL CANCER I, V104, P476, DOI 10.1093/jnci/djs002
   Rubio C, 2019, CLIN CANCER RES, V25, P390, DOI 10.1158/1078-0432.CCR-18-0685
   Salvador-Barbero B, 2020, CANCER CELL, V37, P340, DOI 10.1016/j.ccell.2020.01.007
   Schaer DA, 2018, CELL REP, V22, P2978, DOI 10.1016/j.celrep.2018.02.053
   Slamon DJ, 2020, NEW ENGL J MED, V382, P514, DOI 10.1056/NEJMoa1911149
   Sledge GW, 2020, JAMA ONCOL, V6, P116, DOI 10.1001/jamaoncol.2019.4782
   Sobhani N, 2021, CELLS-BASEL, V10, DOI 10.3390/cells10020293
   Sumi NJ, 2015, ACS CHEM BIOL, V10, P2680, DOI 10.1021/acschembio.5b00368
   Teo ZL, 2017, CANCER RES, V77, P6340, DOI 10.1158/0008-5472.CAN-17-2210
   Toogood PL, 2005, J MED CHEM, V48, P2388, DOI 10.1021/jm049354h
   Toogood PL, 2001, MED RES REV, V21, P487, DOI 10.1002/med.1021
   Turner NC, 2018, NEW ENGL J MED, V379, P1926, DOI 10.1056/NEJMoa1810527
   Turner NC, 2019, J CLIN ONCOL, V37, P1169, DOI 10.1200/JCO.18.00925
   Uzhachenko RV, 2021, CELL REP, V35, DOI 10.1016/j.celrep.2021.108944
   Vijayaraghavan S, 2017, NAT COMMUN, V8, DOI 10.1038/ncomms15916
   Vilgelm AE, 2019, SCI TRANSL MED, V11, DOI 10.1126/scitranslmed.aav7171
   Vilgelm AE, 2015, CANCER RES, V75, P181, DOI 10.1158/0008-5472.CAN-14-2405
   Vinciguerra GLR, 2021, CELL DEATH DIS, V12, DOI 10.1038/s41419-021-04241-2
   Vinciguerra GLR, 2019, CELL DIV, V14, DOI 10.1186/s13008-019-0045-9
   Wander SA, 2020, CANCER DISCOV, V10, P1174, DOI 10.1158/2159-8290.CD-19-1390
   Wang L, 2007, BLOOD, V110, P2075, DOI 10.1182/blood-2007-02-071266
   Wiedemeyer WR, 2010, P NATL ACAD SCI USA, V107, P11501, DOI 10.1073/pnas.1001613107
   Wood AC, 2017, CLIN CANCER RES, V23, P2856, DOI 10.1158/1078-0432.CCR-16-1114
   Yang C, 2017, ONCOGENE, V36, P2255, DOI 10.1038/onc.2016.379
   Ye N, 2014, J MED CHEM, V57, P6930, DOI 10.1021/jm5004733
   Yu QY, 2001, NATURE, V411, P1017, DOI 10.1038/35082500
   Yu QY, 2006, CANCER CELL, V9, P23, DOI 10.1016/j.ccr.2005.12.012
   Zhang JF, 2018, NATURE, V553, P91, DOI 10.1038/nature25015
   Zhou J, 2022, GUT, V71, P665, DOI 10.1136/gutjnl-2020-323276
NR 102
TC 0
Z9 0
U1 2
U2 2
PU FRONTIERS MEDIA SA
PI LAUSANNE
PA AVENUE DU TRIBUNAL FEDERAL 34, LAUSANNE, CH-1015, SWITZERLAND
SN 2234-943X
J9 FRONT ONCOL
JI Front. Oncol.
PD MAY 27
PY 2022
VL 12
AR 891580
DI 10.3389/fonc.2022.891580
PG 14
WC Oncology
WE Science Citation Index Expanded (SCI-EXPANDED)
SC Oncology
GA 2D1UN
UT WOS:000811340900001
PM 35712501
OA gold, Green Published
DA 2022-07-31
ER

PT J
AU Sager, RA
   Backe, SJ
   Ahanin, E
   Smith, G
   Nsouli, I
   Woodford, MR
   Bratslaysky, G
   Bourboulia, D
   Mollapour, M
AF Sager, Rebecca A.
   Backe, Sarah J.
   Ahanin, Elham
   Smith, Garrett
   Nsouli, Imad
   Woodford, Mark R.
   Bratslaysky, Gennady
   Bourboulia, Dimitra
   Mollapour, Mehdi
TI Therapeutic potential of CDK4/6 inhibitors in renal cell carcinoma
SO NATURE REVIEWS UROLOGY
LA English
DT Article
ID CYCLIN-DEPENDENT KINASE-4; TUMOR-SUPPRESSOR; CDK6 INHIBITOR;
   BREAST-CANCER; TYROSINE PHOSPHORYLATION; MTOR INHIBITORS;
   DOWN-REGULATION; IN-VIVO; POSTTRANSLATIONAL MODIFICATIONS;
   HEPATOCELLULAR-CARCINOMA
AB The treatment of advanced and metastatic kidney cancer has entered a golden era with the addition of more therapeutic options, improved survival and new targeted therapies. Tyrosine kinase inhibitors, mammalian target of rapamycin (mTOR) inhibitors and immune checkpoint blockade have all been shown to be promising strategies in the treatment of renal cell carcinoma (RCC). However, little is known about the best therapeutic approach for individual patients with RCC and how to combat therapeutic resistance. Cancers, including RCC, rely on sustained replicative potential. The cyclin-dependent kinases CDK4 and CDK6 are involved in cell-cycle regulation with additional roles in metabolism, immunogenicity and antitumour immune response. Inhibitors of CDK4 and CDK6 are now commonly used as approved and investigative treatments in breast cancer, as well as several other tumours. Furthermore, CDK4/6 inhibitors have been shown to work synergistically with other kinase inhibitors, including mTOR inhibitors, as well as with immune checkpoint inhibitors in preclinical cancer models. The effect of CDK4/6 inhibitors in kidney cancer is relatively understudied compared with other cancers, but the preclinical studies available are promising. Collectively, growing evidence suggests that targeting CDK4 and CDK6 in kidney cancer, alone and in combination with current therapeutics including mTOR and immune checkpoint inhibitors, might have therapeutic benefit and should be further explored.
   Several therapeutic options for the treatment of renal cell carcinoma (RCC) are available, but challenges in the field such as drug resistance still exist. In this Perspective, Sager et. al discuss the role and the inhibition of the cyclin-dependent kinases CDK4 and CDK6 in RCC. The role of CDK4/6 at the interface between metabolic signalling pathways and cell cycle, the wide use of CDK4/6 inhibitors in cancer treatment, and promising preclinical studies testing these drugs in RCC support further investigation of CDK4/6 targeting in RCC.
C1 [Sager, Rebecca A.; Backe, Sarah J.; Ahanin, Elham; Smith, Garrett; Nsouli, Imad; Woodford, Mark R.; Bratslaysky, Gennady; Bourboulia, Dimitra; Mollapour, Mehdi] SUNY Upstate Med Univ, Dept Urol, Syracuse, NY 13210 USA.
   [Sager, Rebecca A.; Backe, Sarah J.; Ahanin, Elham; Smith, Garrett; Nsouli, Imad; Woodford, Mark R.; Bratslaysky, Gennady; Bourboulia, Dimitra; Mollapour, Mehdi] SUNY Upstate Med Univ, Upstate Canc Ctr, Syracuse, NY 13210 USA.
   [Backe, Sarah J.; Ahanin, Elham; Woodford, Mark R.; Bratslaysky, Gennady; Bourboulia, Dimitra; Mollapour, Mehdi] SUNY Upstate Med Univ, Dept Biochem & Mol Biol, Syracuse, NY 13210 USA.
   [Nsouli, Imad; Mollapour, Mehdi] Syracuse VA Med Ctr, Syracuse, NY 13210 USA.
RP Mollapour, M (通讯作者)，SUNY Upstate Med Univ, Dept Urol, Syracuse, NY 13210 USA.; Mollapour, M (通讯作者)，SUNY Upstate Med Univ, Upstate Canc Ctr, Syracuse, NY 13210 USA.; Mollapour, M (通讯作者)，SUNY Upstate Med Univ, Dept Biochem & Mol Biol, Syracuse, NY 13210 USA.; Mollapour, M (通讯作者)，Syracuse VA Med Ctr, Syracuse, NY 13210 USA.
EM mollapom@upstate.edu
OI Bratslavsky, Gennady/0000-0002-2712-4375; Mollapour,
   Mehdi/0000-0002-2144-1361
FU National Institute of General Medical Sciences; NIH [R35GM139584,
   R01GM124256, DoD KC190038, R01GM139932]; SUNY Upstate Medical
   University; Upstate Foundation
FX The authors are grateful to W. Marston Linehan (Urologic Oncology
   Branch, NCI) for his scientific contribution. This work was partly
   supported by the National Institute of General Medical Sciences with the
   NIH (grants R35GM139584, R01GM124256 and DoD KC190038 (M.M.), and
   R01GM139932 (D.B.)). The content is solely the responsibility of the
   authors and does not necessarily represent the official views of the
   NIH. This work was also supported by funds from SUNY Upstate Medical
   University and the Upstate Foundation (D.B. and M.M.).
CR Al Baghdadi T, 2020, TARGET ONCOL, V15, P743, DOI 10.1007/s11523-020-00752-8
   Altucci L, 1996, ONCOGENE, V12, P2315
   Alva AS, 2021, J CLIN ONCOL, V39, P2443, DOI 10.1200/JCO.20.02923
   Anand P, 2008, CANCER LETT, V267, P133, DOI 10.1016/j.canlet.2008.03.025
   Annicotte JS, 2009, NAT CELL BIOL, V11, P1017, DOI 10.1038/ncb1915
   [Anonymous], 2018, N Engl J Med, V379, P2582, DOI 10.1056/NEJMx180043
   Asby DJ, 2018, CANCER MANAG RES, V10, P3483, DOI 10.2147/CMAR.S167095
   Atkins DJ, 2005, VIRCHOWS ARCH, V447, P634, DOI 10.1007/s00428-005-1262-y
   Bachman AB, 2018, NAT COMMUN, V9, DOI 10.1038/s41467-017-02711-w
   Backe SJ, 2020, J BIOL CHEM, V295, P11099, DOI 10.1074/jbc.REV120.011833
   Bai JW, 2017, CANCER BIOL MED, V14, P348, DOI [10.20892/j.issn.2095-3941.2016.0033, 10.20892/j.issn.2095-3941.2017.0033]
   Bailey ST, 2017, NAT COMMUN, V8, DOI 10.1038/ncomms15770
   Baker Stacey J, 2012, Genes Cancer, V3, P658, DOI 10.1177/1947601913478972
   Binh MBN, 2005, AM J SURG PATHOL, V29, P1340, DOI 10.1097/01.pas.0000170343.09562.39
   Bisteau X, 2013, PLOS GENET, V9, DOI 10.1371/journal.pgen.1003546
   Blain SW, 1997, J BIOL CHEM, V272, P25863, DOI 10.1074/jbc.272.41.25863
   Blancquaert S, 2010, MOL ENDOCRINOL, V24, P1453, DOI 10.1210/me.2010-0087
   Bockstaele L, 2006, MOL CELL BIOL, V26, P5070, DOI 10.1128/MCB.02006-05
   Boice JA, 1996, PROTEIN SCI, V5, P1776, DOI 10.1002/pro.5560050903
   Bommi-Reddy A, 2008, P NATL ACAD SCI USA, V105, P16484, DOI 10.1073/pnas.0806574105
   Braden WA, 2008, ONCOGENE, V27, P7083, DOI 10.1038/onc.2008.319
   Brookes S, 2015, CELL CYCLE, V14, P1164, DOI 10.1080/15384101.2015.1010866
   Ceha HM, 1998, BIOCHEM BIOPH RES CO, V249, P550, DOI 10.1006/bbrc.1998.9183
   CHAN FKM, 1995, MOL CELL BIOL, V15, P2682
   Chen DH, 2020, BIOMED RES INT, V2020, DOI 10.1155/2020/9525207
   Chen P, 2016, MOL CANCER THER, V15, P2273, DOI 10.1158/1535-7163.MCT-16-0300
   Cho YS, 2012, ACS MED CHEM LETT, V3, P445, DOI 10.1021/ml200241a
   Cho YS, 2010, J MED CHEM, V53, P7938, DOI 10.1021/jm100571n
   Clark DJ, 2019, CELL, V179, P964, DOI 10.1016/j.cell.2019.10.007
   Coleman KG, 1997, J BIOL CHEM, V272, P18869, DOI 10.1074/jbc.272.30.18869
   Colleoni B, 2017, ONCOGENE, V36, P4349, DOI 10.1038/onc.2017.7
   Cretella D, 2018, J EXP CLIN CANC RES, V37, DOI 10.1186/s13046-018-0741-3
   Curigliano G, 2020, LANCET ONCOL, V21, P191, DOI 10.1016/S1470-2045(19)30808-3
   Czemeres J, 2017, PLOS ONE, V12, DOI 10.1371/journal.pone.0190267
   D'Annessa I, 2020, MOLECULES, V25, DOI 10.3390/molecules25020360
   Dai K, 1996, J BIOL CHEM, V271, P22030, DOI 10.1074/jbc.271.36.22030
   deAzevedo WF, 1996, P NATL ACAD SCI USA, V93, P2735, DOI 10.1073/pnas.93.7.2735
   Debata PR, 2013, ANTI-CANCER AGENT ME, V13, P1508, DOI 10.2174/18715206113139990093
   Deng JH, 2018, CANCER DISCOV, V8, P216, DOI 10.1158/2159-8290.CD-17-0915
   Deng YF, 2018, CLIN BREAST CANCER, V18, pE943, DOI 10.1016/j.clbc.2018.04.017
   Dickler MN, 2017, CLIN CANCER RES, V23, P5218, DOI 10.1158/1078-0432.CCR-17-0754
   Dickson MA, 2013, J CLIN ONCOL, V31, P2024, DOI 10.1200/JCO.2012.46.5476
   Ertel A, 2010, CELL CYCLE, V9, P4153, DOI 10.4161/cc.9.20.13454
   Finn RS, 2016, NEW ENGL J MED, V375, P1925, DOI 10.1056/NEJMoa1607303
   Finn RS, 2009, BREAST CANCER RES, V11, DOI 10.1186/bcr2419
   Fisher JG, 2020, TARGET ONCOL, V15, P733, DOI 10.1007/s11523-020-00753-7
   Flaherty KT, 2020, J CLIN ONCOL, V38, DOI 10.1200/JCO.19.03010
   Foulkes WD, 1997, MOL MED, V3, P5, DOI 10.1007/BF03401664
   Frei C, 2004, DEV CELL, V6, P241, DOI 10.1016/S1534-5807(03)00409-X
   Frisone D, 2020, CANCER BIOL THER, V21, P197, DOI 10.1080/15384047.2019.1685291
   Fry DW, 2004, MOL CANCER THER, V3, P1427
   Gao JJ, 2020, LANCET ONCOL, V21, P250, DOI 10.1016/S1470-2045(19)30804-6
   Gelbert LM, 2014, INVEST NEW DRUG, V32, P825, DOI 10.1007/s10637-014-0120-7
   Ghidini M, 2017, EXPERT OPIN INV DRUG, V26, P1229, DOI 10.1080/13543784.2017.1384813
   Goel S, 2017, NATURE, V548, P471, DOI 10.1038/nature23465
   Gong XQ, 2017, CANCER CELL, V32, P761, DOI 10.1016/j.ccell.2017.11.006
   Gopalan Priya K, 2018, Oncotarget, V9, P37352, DOI 10.18632/oncotarget.26424
   Gray NS, 1998, SCIENCE, V281, P533, DOI 10.1126/science.281.5376.533
   Green JL, 2019, MOL CANCER THER, V18, P771, DOI 10.1158/1535-7163.MCT-18-0755
   Grubb RL, 2007, J UROLOGY, V177, P2074, DOI 10.1016/j.juro.2007.01.155
   GU Y, 1993, NATURE, V366, P707, DOI 10.1038/366707a0
   Guan HX, 2017, ANTI-CANCER AGENT ME, V17, P646, DOI 10.2174/1871520617666170103095527
   GUAN KL, 1994, GENE DEV, V8, P2939, DOI 10.1101/gad.8.24.2939
   Gump J, 2003, J BIOL CHEM, V278, P6619, DOI 10.1074/jbc.C200622200
   Haas K, 1997, ONCOGENE, V15, P179, DOI 10.1038/sj.onc.1201171
   Hadjadj D, 2017, AGING-US, V9, P2695, DOI 10.18632/aging.101356
   Hallett ST, 2017, CELL REP, V21, P1386, DOI 10.1016/j.celrep.2017.10.042
   HANNON GJ, 1994, NATURE, V371, P257, DOI 10.1038/371257a0
   Hardie DG, 2012, NAT REV MOL CELL BIO, V13, P251, DOI 10.1038/nrm3311
   HARPER JW, 1993, CELL, V75, P805
   Hartl FU, 2011, NATURE, V475, P324, DOI 10.1038/nature10317
   Herbst RS, 2014, NATURE, V515, P563, DOI 10.1038/nature14011
   Hermeking H, 2000, P NATL ACAD SCI USA, V97, P2229, DOI 10.1073/pnas.050586197
   HIRAI H, 1995, MOL CELL BIOL, V15, P2672
   Hsieh FS, 2017, MOL ONCOL, V11, P1035, DOI 10.1002/1878-0261.12072
   Hua H, 2019, J HEMATOL ONCOL, V12, DOI 10.1186/s13045-019-0754-1
   Huang SL, 2015, INT J CLIN EXP MED, V8, P11692
   HUSSUSSIAN CJ, 1994, NAT GENET, V8, P15, DOI 10.1038/ng0994-15
   Iida Masafumi, 2019, Oncotarget, V10, P4907, DOI 10.18632/oncotarget.27127
   Ikuta M, 2001, J BIOL CHEM, V276, P27548, DOI 10.1074/jbc.M102060200
   Iwai Y, 2002, P NATL ACAD SCI USA, V99, P12293, DOI 10.1073/pnas.192461099
   Jaakkola P, 2001, SCIENCE, V292, P468, DOI 10.1126/science.1059796
   Jafri M, 2015, CANCER DISCOV, V5, P723, DOI 10.1158/2159-8290.CD-14-1096
   James MK, 2008, MOL CELL BIOL, V28, P498, DOI 10.1128/MCB.02171-06
   Jardim DL, 2021, ONCOLOGIST, V26, pE78, DOI 10.1634/theoncologist.2020-0509
   Jiang SH, 2017, NATURE, V544, P460, DOI 10.1038/nature22032
   Jin X, 2019, MOL CELL, V73, P22, DOI 10.1016/j.molcel.2018.10.034
   Jinno S, 1999, ONCOGENE, V18, P565, DOI 10.1038/sj.onc.1202347
   Johnston SRD, 2020, J CLIN ONCOL, V38, DOI 10.1200/JCO.20.02514
   Jonasch E, 2021, NEW ENGL J MED, V385, P2036, DOI 10.1056/NEJMoa2103425
   Kamb A, 1994, Nat Genet, V8, P23
   KATO J, 1993, GENE DEV, V7, P331
   KATO JY, 1994, MOL CELL BIOL, V14, P2713, DOI 10.1128/MCB.14.4.2713
   Kim J, 2019, NAT CELL BIOL, V21, P63, DOI 10.1038/s41556-018-0205-1
   Klein ME, 2018, CANCER CELL, V34, P9, DOI 10.1016/j.ccell.2018.03.023
   Knudsen ES, 2019, ONCOGENE, V38, P3355, DOI 10.1038/s41388-018-0650-0
   Knudsen ES, 2017, ONCOTARGET, V8, P43678, DOI 10.18632/oncotarget.18435
   Knudsen ES, 2017, TRENDS CANCER, V3, P39, DOI 10.1016/j.trecan.2016.11.006
   Krall AS, 2017, NATURE, V546, P357, DOI 10.1038/nature22504
   LaBaer J, 1997, GENE DEV, V11, P847, DOI 10.1101/gad.11.7.847
   Lamphere L, 1997, ONCOGENE, V14, P1999, DOI 10.1038/sj.onc.1201036
   LATIF F, 1993, SCIENCE, V260, P1317, DOI 10.1126/science.8493574
   Launonen V, 2001, P NATL ACAD SCI USA, V98, P3387, DOI 10.1073/pnas.051633798
   Lawless N, 2013, PHARMACEUTICALS, V6, P1407, DOI 10.3390/ph6111407
   LEE MH, 1995, GENE DEV, V9, P639, DOI 10.1101/gad.9.6.639
   Lee YJ, 2014, NATURE, V510, P547, DOI 10.1038/nature13267
   Leonard JP, 2012, BLOOD, V119, P4597, DOI 10.1182/blood-2011-10-388298
   Li J, 2020, BREAST CANCER RES TR, V180, P21, DOI 10.1007/s10549-020-05528-2
   Linehan WM, 2019, CANCER DISCOV, V9, P1006, DOI 10.1158/2159-8290.CD-18-1354
   Logan JE, 2013, ANTICANCER RES, V33, P2997
   Lopez-Mejia IC, 2017, MOL CELL, V68, P336, DOI 10.1016/j.molcel.2017.09.034
   Macian F, 2005, NAT REV IMMUNOL, V5, P472, DOI 10.1038/nri1632
   Malumbres M, 2004, CELL, V118, P493, DOI 10.1016/j.cell.2004.08.002
   Malumbres M, 2009, NAT REV CANCER, V9, P153, DOI 10.1038/nrc2602
   Martin MP, 2017, ESSAYS BIOCHEM, V61, P439, DOI 10.1042/EBC20170040
   Martin P, 2019, LEUKEMIA LYMPHOMA, V60, P2917, DOI 10.1080/10428194.2019.1612062
   Martinez-Carreres L, 2019, CANCER RES, V79, P5245, DOI 10.1158/0008-5472.CAN-19-0708
   MATSUOKA S, 1995, GENE DEV, V9, P650, DOI 10.1101/gad.9.6.650
   Matthews HK, 2022, NAT REV MOL CELL BIO, V23, P74, DOI 10.1038/s41580-021-00404-3
   Maubec E, 2010, CANCER-AM CANCER SOC, V116, P5716, DOI 10.1002/cncr.25562
   Mayer MP, 2015, MOL CELL, V58, P8, DOI 10.1016/j.molcel.2015.02.022
   McDermott DF, 2005, J CLIN ONCOL, V23, P133, DOI 10.1200/JCO.2005.03.206
   McInnes C, 2004, CHEM BIOL, V11, P525, DOI 10.1016/j.chembiol.2004.03.022
   Messina C, 2018, BREAST CANCER RES TR, V172, P9, DOI 10.1007/s10549-018-4901-0
   Meyer CA, 2000, EMBO J, V19, P4533, DOI 10.1093/emboj/19.17.4533
   Michaloglou C, 2018, MOL CANCER THER, V17, P908, DOI 10.1158/1535-7163.MCT-17-0537
   Miyata Y, 2005, MOL CELL BIOCHEM, V274, P171, DOI 10.1007/s11010-005-2949-8
   MODIANO JF, 1994, J BIOL CHEM, V269, P32972
   Modiano JF, 2000, J IMMUNOL, V165, P6693, DOI 10.4049/jimmunol.165.12.6693
   Mollapour M, 2010, MOL CELL, V37, P333, DOI 10.1016/j.molcel.2010.01.005
   Motzer RJ, 2018, NEW ENGL J MED, V378, P1277, DOI 10.1056/NEJMoa1712126
   Motzer RJ, 2015, NEW ENGL J MED, V373, P1803, DOI 10.1056/NEJMoa1510665
   Motzer RJ, 2008, LANCET, V372, P449, DOI 10.1016/S0140-6736(08)61039-9
   Motzer RJ, 2007, NEW ENGL J MED, V356, P115, DOI 10.1056/NEJMoa065044
   Mukhopadhyay A, 2002, ONCOGENE, V21, P8852, DOI 10.1038/sj.onc.1206048
   Nebenfuehr S, 2020, INT J CANCER, V147, P2988, DOI 10.1002/ijc.33054
   Nicholson HE, 2019, SCI SIGNAL, V12, DOI 10.1126/scisignal.aay0482
   Nickerson ML, 2002, CANCER CELL, V2, P157, DOI 10.1016/S1535-6108(02)00104-6
   NOBORI T, 1994, NATURE, V368, P753, DOI 10.1038/368753a0
   NODA A, 1994, EXP CELL RES, V211, P90, DOI 10.1006/excr.1994.1063
   O'Brien J, 2018, FRONT ENDOCRINOL, V9, DOI 10.3389/fendo.2018.00402
   O'Brien N, 2018, MOL CANCER THER, V17, P897, DOI 10.1158/1535-7163.MCT-17-0290
   O'Leary B, 2016, NAT REV CLIN ONCOL, V13, P417, DOI 10.1038/nrclinonc.2016.26
   Obaya AJ, 2002, J BIOL CHEM, V277, P31263, DOI 10.1074/jbc.M202528200
   Oberoi J, 2016, P NATL ACAD SCI USA, V113, P9009, DOI 10.1073/pnas.1603059113
   Olmez I, 2017, CLIN CANCER RES, V23, P6958, DOI 10.1158/1078-0432.CCR-17-0803
   Paladino A, 2020, CHEM-EUR J, V26, P9459, DOI 10.1002/chem.202000615
   Pan WJ, 2001, CANCER RES, V61, P2885
   Pancholi S, 2020, ONCOGENE, V39, P4781, DOI 10.1038/s41388-020-1284-6
   Pandey K, 2020, CANCERS, V12, DOI 10.3390/cancers12123566
   Pandey K, 2019, INT J CANCER, V145, P1179, DOI 10.1002/ijc.32020
   Park H, 2004, CHEMBIOCHEM, V5, P1662, DOI 10.1002/cbic.200400214
   Paternot S, 2009, CANCER RES, V69, P4577, DOI 10.1158/0008-5472.CAN-08-3260
   Perez-Galan P, 2011, BLOOD, V117, P26, DOI 10.1182/blood-2010-04-189977
   Pernas S, 2018, THER ADV MED ONCOL, V10, DOI 10.1177/1758835918786451
   Pikman Y, 2017, CLIN CANCER RES, V23, P1012, DOI 10.1158/1078-0432.CCR-15-2869
   POLYAK K, 1994, CELL, V78, P59, DOI 10.1016/0092-8674(94)90572-X
   POLYAK K, 1994, GENE DEV, V8, P9, DOI 10.1101/gad.8.1.9
   Rane SG, 2002, MOL CELL BIOL, V22, P644, DOI 10.1128/MCB.22.2.644-656.2002
   Rane SG, 1999, NAT GENET, V22, P44, DOI 10.1038/8751
   Raspe E, 2017, EMBO MOL MED, V9, P1052, DOI 10.15252/emmm.201607084
   Ricketts CJ, 2018, CELL REP, V23, P313, DOI [10.1016/j.celrep.2018.03.075, 10.1016/j.celrep.2018.06.032]
   Rini BI, 2019, NEW ENGL J MED, V380, P1116, DOI 10.1056/NEJMoa1816714
   Roberto M, 2021, CANCERS, V13, DOI 10.3390/cancers13020332
   Rohl A, 2013, TRENDS BIOCHEM SCI, V38, P253, DOI 10.1016/j.tibs.2013.02.003
   Romero-Pozuelo J, 2020, CELL REP, V31, DOI 10.1016/j.celrep.2020.03.068
   Rose TL, 2018, BRIT J CANCER, V119, P801, DOI 10.1038/s41416-018-0229-0
   Roussel MF, 1999, ONCOGENE, V18, P5311, DOI 10.1038/sj.onc.1202998
   Ruas M, 2007, MOL CELL BIOL, V27, P4273, DOI 10.1128/MCB.02286-06
   Russo AA, 1998, NATURE, V395, P237, DOI 10.1038/26155
   Sager RA, 2020, CELL STRESS CHAPERON, V25, P383, DOI 10.1007/s12192-020-01091-3
   Sato H, 2020, INT J CLIN ONCOL, V25, P801, DOI 10.1007/s10147-020-01666-1
   Satyanarayana A, 2009, ONCOGENE, V28, P2925, DOI 10.1038/onc.2009.170
   Schaer DA, 2018, CELL REP, V22, P2978, DOI 10.1016/j.celrep.2018.02.053
   Schodel J, 2012, NAT GENET, V44, P420, DOI 10.1038/ng.2204
   Schopf FH, 2017, NAT REV MOL CELL BIO, V18, P345, DOI 10.1038/nrm.2017.20
   Semenza GL, 2003, NAT REV CANCER, V3, P721, DOI 10.1038/nrc1187
   SERRANO M, 1993, NATURE, V366, P704, DOI 10.1038/366704a0
   Shen C, 2013, SEMIN CANCER BIOL, V23, P18, DOI 10.1016/j.semcancer.2012.06.001
   Sherr CJ, 2016, CANCER DISCOV, V6, P353, DOI 10.1158/2159-8290.CD-15-0894
   Sherr CJ, 2004, GENE DEV, V18, P2699, DOI 10.1101/gad.1256504
   SHERR CJ, 1995, TRENDS BIOCHEM SCI, V20, P187, DOI 10.1016/S0968-0004(00)89005-2
   Siegel RL, 2019, CA-CANCER J CLIN, V69, P7, DOI 10.3322/caac.21551
   Sima S, 2018, BBA-MOL CELL RES, V1865, P889, DOI 10.1016/j.bbamcr.2018.03.008
   Singer EA, 2008, EXPERT OPIN PHARMACO, V9, P211, DOI 10.1517/14656566.9.2.211 
   Sledge GW, 2017, J CLIN ONCOL, V35, P2875, DOI 10.1200/JCO.2017.73.7585
   Small J, 2017, ONCOTARGET, V8, P95116, DOI 10.18632/oncotarget.19618
   Smith JR, 2015, ONCOGENE, V34, P15, DOI 10.1038/onc.2013.519
   Song XH, 2019, CLIN CANCER RES, V25, P403, DOI [10.19821/j.1671-2781.2019.05.003, 10.1158/1078-0432.CCR-18-0284]
   Soni R, 2001, JNCI-J NATL CANCER I, V93, P436, DOI 10.1093/jnci/93.6.436
   Sotillo R, 2001, EMBO J, V20, P6637, DOI 10.1093/emboj/20.23.6637
   Statello L, 2021, NAT REV MOL CELL BIO, V22, P96, DOI 10.1038/s41580-020-00315-9
   Steinebach C, 2020, CHEM SCI, V11, P3474, DOI 10.1039/d0sc00167h
   Stepanova L, 1996, GENE DEV, V10, P1491, DOI 10.1101/gad.10.12.1491
   Takita J, 1997, CANCER RES, V57, P907
   Tan AR, 2019, LANCET ONCOL, V20, P1587, DOI 10.1016/S1470-2045(19)30616-3
   Tate SC, 2018, CLIN PHARMACOKINET, V57, P335, DOI 10.1007/s40262-017-0559-8
   Teh JLF, 2020, MOL CANCER THER, V19, P1719, DOI 10.1158/1535-7163.MCT-19-1016
   Tong ZC, 2019, J EXP CLIN CANC RES, V38, DOI 10.1186/s13046-019-1322-9
   Toogood PL, 2005, J MED CHEM, V48, P2388, DOI 10.1021/jm049354h
   Topalian SL, 2015, CANCER CELL, V27, P450, DOI 10.1016/j.ccell.2015.03.001
   Torres-Guzman R, 2017, ONCOTARGET, V8, P69493, DOI 10.18632/oncotarget.17778
   TOYOSHIMA H, 1994, CELL, V78, P67, DOI 10.1016/0092-8674(94)90573-8
   Truman AW, 2012, CELL, V151, P1308, DOI 10.1016/j.cell.2012.10.051
   Tsutsui T, 1999, MOL CELL BIOL, V19, P7011
   Turner NC, 2015, NEW ENGL J MED, V373, P209, DOI 10.1056/NEJMoa1505270
   Ueki K, 1996, CANCER RES, V56, P150
   Vaughan CK, 2008, MOL CELL, V31, P886, DOI 10.1016/j.molcel.2008.07.021
   Vaughan CK, 2006, MOL CELL, V23, P697, DOI 10.1016/j.molcel.2006.07.016
   Verba KA, 2017, TRENDS BIOCHEM SCI, V42, P799, DOI 10.1016/j.tibs.2017.07.002
   Verba KA, 2016, SCIENCE, V352, P1542, DOI 10.1126/science.aaf5023
   Vilgelm AE, 2019, SCI TRANSL MED, V11, DOI 10.1126/scitranslmed.aav7171
   Voss MH, 2011, HEMATOL ONCOL CLIN N, V25, P835, DOI 10.1016/j.hoc.2011.04.008
   Wallace M, 2004, MOL CELL BIOL, V24, P5606, DOI 10.1128/MCB.24.12.5606-5619.2004
   Walton-Diaz A, 2013, FUTURE MED CHEM, V5, P1059, DOI 10.4155/fmc.13.88
   Wang LQ, 2020, BREAST J, V26, P1439, DOI 10.1111/tbj.13703
   Wang Y, 2020, FRONT PHARMACOL, V11, DOI 10.3389/fphar.2020.01152
   Wang ZH, 2015, LIVER INT, V35, P1403, DOI 10.1111/liv.12651
   Woodford MR, 2016, CURR TOP MED CHEM, V16, P2792, DOI 10.2174/1568026616666160413141753
   Wright MD, 2021, EXPERT OPIN DRUG DIS, V16, P485, DOI 10.1080/17460441.2021.1853097
   Xiao HB, 2016, CANCER LETT, V374, P107, DOI 10.1016/j.canlet.2016.01.032
   Xiao HB, 2015, ONCOTARGET, V6, P13201, DOI 10.18632/oncotarget.3915
   XIONG Y, 1993, NATURE, V366, P701, DOI 10.1038/366701a0
   Xu WP, 2012, MOL CELL, V47, P434, DOI 10.1016/j.molcel.2012.05.015
   Yamamoto T, 2019, BREAST CANCER RES TR, V174, P615, DOI 10.1007/s10549-018-05104-9
   Yardley DA, 2019, FUTURE ONCOL, V15, P2673, DOI 10.2217/fon-2019-0130
   Young RJ, 2014, PIGM CELL MELANOMA R, V27, DOI 10.1111/pcmr.12228
   Yu JY, 2019, CLIN CANCER RES, V25, P6511, DOI 10.1158/1078-0432.CCR-19-0475
   Zacharek SJ, 2005, CANCER RES, V65, P11354, DOI 10.1158/0008-5472.CAN-05-2236
   ZBAR B, 1995, J UROLOGY, V153, P907, DOI 10.1016/S0022-5347(01)67601-8
   Zhang J, 2021, TARGET ONCOL, V16, P177, DOI 10.1007/s11523-020-00789-9
   Zhang JF, 2018, NATURE, V553, P91, DOI 10.1038/nature25015
   Zhao Q, 2004, J BIOL CHEM, V279, P12560, DOI 10.1074/jbc.M308242200
   Zhu GX, 2003, J MED CHEM, V46, P2027, DOI 10.1021/jm0256169
   Zhu JJ, 2018, CANCER SCI, V109, P656, DOI 10.1111/cas.13495
   Zuo L, 1996, NAT GENET, V12, P97, DOI 10.1038/ng0196-97
   Zygmunt A, 2002, EXP CELL RES, V278, P53, DOI 10.1006/excr.2002.5564
NR 237
TC 0
Z9 0
U1 6
U2 6
PU NATURE PORTFOLIO
PI BERLIN
PA HEIDELBERGER PLATZ 3, BERLIN, 14197, GERMANY
SN 1759-4812
EI 1759-4820
J9 NAT REV UROL
JI Nat. Rev. Urol.
PD MAY
PY 2022
VL 19
IS 5
BP 305
EP 320
DI 10.1038/s41585-022-00571-8
EA MAR 2022
PG 16
WC Urology & Nephrology
WE Science Citation Index Expanded (SCI-EXPANDED)
SC Urology & Nephrology
GA 1A5GY
UT WOS:000766424100002
PM 35264774
OA Green Accepted
DA 2022-07-31
ER

PT J
AU Wang, JY
   Li, QQ
   Yuan, JJ
   Wang, JY
   Chen, ZH
   Liu, ZT
   Li, ZW
   Lai, YM
   Gao, J
   Shen, L
AF Wang, Jiayuan
   Li, Qingqing
   Yuan, Jiajia
   Wang, Jingyuan
   Chen, Zuhua
   Liu, Zhentao
   Li, Zhongwu
   Lai, Yumei
   Gao, Jing
   Shen, Lin
TI CDK4/6 inhibitor-SHR6390 exerts potent antitumor activity in esophageal
   squamous cell carcinoma by inhibiting phosphorylated Rb and inducing G1
   cell cycle arrest
SO JOURNAL OF TRANSLATIONAL MEDICINE
LA English
DT Article
DE CDK4/6 inhibitor; ESCC; Cell cycle arrest; pRb
ID COMBINATION; LY2835219; PATHWAY; SENSITIVITY; RESISTANCE; MODELS
AB Background: Cell cycle dysregulation is common in human malignancies, and CDK4/6 inhibitors targeting cell cycle have potential antitumor activity. SHR6390 is a novel small molecule inhibitor specifically targeting the CDK4/6 pathway. However, the role of SHR6390 in esophageal squamous cell carcinoma ( ESCC) remains unknown, which will be investigated in our study.
   Methods: Eca 109, Eca 9706, and KYSE-510 ESCC cell lines were chosen for further analysis. The effect of SHR6390 on cell viability, cell cycle and cell apoptosis, the status of kinases in Cyclin D1-CDK4/6-Rb pathway were determined by MTS assay, flow cytometry, and western blotting, respectively. Cell-derived and patient-derived xenografts were established to investigate the effects of drugs in vivo.
   Results: SHR6390 could suppress cell proliferation in vitro cell lines and inhibit tumor growth in vivo PDX models with different drug susceptibility. The effective treatment of SHR6390 induced the inhibition of phosphorylated Rb and cell cycle arrest at G1 phase both in cell lines and in xenografts. SHR6390 combined with paclitaxel or cisplatin offered synergistic inhibitory effects in cell-derived xenografts especially in Eca 9706 xenografts which showed relative lower sensitivity of SHR6390 single. Moreover, low expression of CDK6 and/or high expression of Cyclin D1 might be associated with high sensitivity of SHR6390, which would be validated in the future.
   Conclusions: CDK4/6 inhibitor-SHR6390 exerted potential antitumor activity against ESCC cell lines and xenografts, and evaluation of CDK6 and Cyclin D1 expressions might be helpful to select patients beneficial from SHR6390, which provided evidences for future clinical trials.
C1 [Wang, Jiayuan; Li, Qingqing; Yuan, Jiajia; Wang, Jingyuan; Chen, Zuhua; Liu, Zhentao; Gao, Jing; Shen, Lin] Peking Univ, Canc Hosp & Inst, Key Lab Carcinogenesis & Translat Res, Dept Gastrointestinal Oncol,Minist Educ Beijing, Fu Cheng Rd 52, Beijing 100142, Peoples R China.
   [Li, Zhongwu; Lai, Yumei] Peking Univ, Canc Hosp & Inst, Key Lab Carcinogenesis & Translat Res, Dept Pathol,Minist Educ Beijing, Fu Cheng Rd 52, Beijing 100142, Peoples R China.
RP Gao, J; Shen, L (通讯作者)，Peking Univ, Canc Hosp & Inst, Key Lab Carcinogenesis & Translat Res, Dept Gastrointestinal Oncol,Minist Educ Beijing, Fu Cheng Rd 52, Beijing 100142, Peoples R China.
EM gaojing_pumc@163.com; linshenpku@163.com
FU Beijing Municipal Administration of Hospital Program [QML20151002];
   Beijing Municipal Senior Technical Training Plan in Health System
   [2015-3-073]
FX This work was supported by Beijing Municipal Administration of Hospital
   Program (QML20151002), and Beijing Municipal Senior Technical Training
   Plan in Health System (2015-3-073).
CR Divakar SKA, 2016, LEUKEMIA, V30, P86, DOI 10.1038/leu.2015.185
   Finn RS, 2015, LANCET ONCOL, V16, P25, DOI 10.1016/S1470-2045(14)71159-3
   Franco J, 2014, ONCOTARGET, V5, P6512, DOI 10.18632/oncotarget.2270
   Gampenrieder SP, 2016, MEMO-MAG EUR MED ONC, V9, P76, DOI 10.1007/s12254-016-0268-2
   Gelbert LM, 2014, INVEST NEW DRUG, V32, P825, DOI 10.1007/s10637-014-0120-7
   Gogolin S, 2013, CELL CYCLE, V12, P1091, DOI 10.4161/cc.24091
   Hanahan D, 2011, CELL, V144, P646, DOI 10.1016/j.cell.2011.02.013
   Harbour JW, 1999, CELL, V98, P859, DOI 10.1016/S0092-8674(00)81519-6
   Jemal A, 2010, CA-CANCER J CLIN, V60, P277, DOI 10.3322/caac.20073
   Johnson J, 2016, ONCOGENE, V35, P4829, DOI 10.1038/onc.2016.32
   Kennedy AL, 2015, ONCOTARGET, V6, P30178, DOI 10.18632/oncotarget.4903
   Ku BM, 2016, ONCOTARGET, V7, P14803, DOI 10.18632/oncotarget.7543
   Lee MS, 2016, ONCOTARGET, V7, P39595, DOI 10.18632/oncotarget.9153
   Leonard JP, 2012, BLOOD, V119, P4597, DOI 10.1182/blood-2011-10-388298
   Li CS, 2014, ONCOL LETT, V7, P1673, DOI 10.3892/ol.2014.1957
   Lin DC, 2014, NAT GENET, V46, P467, DOI 10.1038/ng.2935
   McClendon AK, 2012, CELL CYCLE, V11, P2747, DOI 10.4161/cc.21127
   Olanich ME, 2015, CLIN CANCER RES, V21, P4947, DOI 10.1158/1078-0432.CCR-14-2955
   Rader J, 2013, CLIN CANCER RES, V19, P6173, DOI 10.1158/1078-0432.CCR-13-1675
   Roberts PJ, 2012, JNCI-J NATL CANCER I, V104, P476, DOI 10.1093/jnci/djs002
   Rustgi AK, 2014, NEW ENGL J MED, V371, P2499, DOI 10.1056/NEJMra1314530
   Shah MA, 2001, CLIN CANCER RES, V7, P2168
   Shin SY, 2013, INT J MOL SCI, V14, P16970, DOI 10.3390/ijms140816970
   Sumi NJ, 2015, ACS CHEM BIOL, V10, P2680, DOI 10.1021/acschembio.5b00368
   VanArsdale T, 2015, CLIN CANCER RES, V21, P2905, DOI 10.1158/1078-0432.CCR-14-0816
   Witkiewicz AK, 2015, ONCOTARGET, V6, P15788, DOI 10.18632/oncotarget.3819
   Yadav V, 2014, MOL CANCER THER, V13, P2253, DOI 10.1158/1535-7163.MCT-14-0257
   Yang C, 2017, ONCOGENE, V36, P2255, DOI 10.1038/onc.2016.379
   Zhang X., 2013, J ANAL METHODS CHEM, V2013, P6
   Zhang YX, 2014, MOL CANCER THER, V13, P2184, DOI 10.1158/1535-7163.MCT-14-0387
   Zhu Y, 2015, BMC CANCER, V15, DOI 10.1186/s12885-015-1900-y
NR 31
TC 26
Z9 26
U1 0
U2 11
PU BMC
PI LONDON
PA CAMPUS, 4 CRINAN ST, LONDON N1 9XW, ENGLAND
SN 1479-5876
J9 J TRANSL MED
JI J. Transl. Med.
PD JUN 2
PY 2017
VL 15
AR 127
DI 10.1186/s12967-017-1231-7
PG 11
WC Medicine, Research & Experimental
WE Science Citation Index Expanded (SCI-EXPANDED)
SC Research & Experimental Medicine
GA EW8EY
UT WOS:000402752500003
PM 28578693
OA Green Published, gold
DA 2022-07-31
ER

PT J
AU Portman, N
   Chen, JL
   Lim, E
AF Portman, Neil
   Chen, Julia
   Lim, Elgene
TI MDM2 as a Rational Target for Intervention in CDK4/6 Inhibitor
   Resistant, Hormone Receptor Positive Breast Cancer
SO FRONTIERS IN ONCOLOGY
LA English
DT Review
DE breast cancer; MDM2; CDK4; 6 inhibitor; estrogen receptor; endocrine
   resistance
ID RETINOBLASTOMA PROTEIN; TRANSCRIPTIONAL REPRESSION; HDM2 ANTAGONIST; P53
[truncated: 9,235,389 more chars]
