# Supplementary material for: CDK4/6 inhibitor resistance: A bibliometric analysis
Source: Front Oncol. 2022 Dec 1;12:917707. doi: 10.3389/fonc.2022.917707 (PMC9752919; doi:10.3389/fonc.2022.917707)
Supplement: Supplementary file 10 [file DataSheet_1.zip › 7.31 WOS non-review.txt]

FN Clarivate Analytics Web of Science
VR 1.0
PT J
AU Sun, R
   Wang, XM
   Zhang, LC
   Gu, Y
   Yang, SJ
   Wang, LP
   Wang, XJ
AF Sun, Ran
   Wang, Xuemei
   Zhang, Leichao
   Gu, Yu
   Yang, Shaojuan
   Wang, Liping
   Wang, Xueju
TI CDK6 Immunophenotype Implicates Potential Therapeutic Application of
   CDK4/6 Inhibitors in Urothelial Carcinoma
SO FRONTIERS IN ONCOLOGY
LA English
DT Article
DE CDK6; urothelial carcinoma; CDK4; 6 inhibitor; precision medicine;
   immunohistochemistry staining
ID BLADDER-CANCER; CELL-CYCLE; EXPRESSION; RESISTANCE; PROTEIN
AB BackgroundInfiltrating bladder urothelial carcinoma is the most common bladder malignancy with limited therapeutic options and poor prognosis. Identifying new therapeutic targets or strategies has important clinical significance. The data from public sources indicate poor prognosis in urothelial carcinoma cases with high CDK6 mRNA levels. Furthermore, studies have shown that CDK6 expression is elevated in urothelial carcinoma tissue compared to the surrounding urothelium, thus presenting a case for performing CDK4/6 inhibitor targeted research in urothelial carcinoma. However, a phase II trial showed that CDK4/6 inhibitors are not effective for advanced urothelial carcinoma, suggesting that case screening is important for targeted therapy. ObjectiveImmunohistochemistry (IHC) is simple and easy to perform and can be used to screen urothelial carcinoma cases with high CDK6 expression in clinical practice. The aim of this study was to determine the CDK6 expression threshold for positive cases. MethodsWe evaluated the correlation between the H-score of CDK6 protein expression and survival or CDK6 mRNA level using RNA sequencing. The effects of different CDK4/6 inhibitors were tested on bladder carcinoma cell lines with different CDK6 expression levels. ResultsThe H-score, which predicts poor prognosis and reflects a high CDK6 mRNA level, was determined as the selection criterion for positive cases. Furthermore, we found that urothelial carcinoma cell lines with higher CDK6 expression levels displayed greater sensitivity to CDK4/6 inhibitors than cells with lower expression levels. ConclusionsIHC staining for CDK6 protein in urothelial carcinoma is proposed as a promising screening platform for CDK4/6 inhibitor targeted therapy.
C1 [Sun, Ran] Jilin Univ, China Japan Union Hosp, Ctr Reprod Med, Changchun, Peoples R China.
   [Wang, Xuemei; Zhang, Leichao; Gu, Yu; Yang, Shaojuan; Wang, Liping; Wang, Xueju] Jilin Univ, China Japan Union Hosp, Dept Pathol, Changchun, Peoples R China.
RP Wang, XJ (通讯作者)，Jilin Univ, China Japan Union Hosp, Dept Pathol, Changchun, Peoples R China.
EM xueju@jlu.edu.cn
FU National Science and Technology Major Project of the Ministry of Science
   and Technology of China [2017YFC0110105]; Young Scientists Fund of the
   National Natural Science Foundation of China [81700198]; Science and
   Technology Development Project of Jilin Province [20190701064GH]; Open
   Project of Key Laboratory of Tumor Immunology and Pathology (Army
   Medical University), Ministry of Education [2018jsz101]; Natural Science
   Foundation of Jilin province [20210101252JC]
FX Funding This work is supported by the National Science and Technology
   Major Project of the Ministry of Science and Technology of China
   (subject grant No. 2017YFC0110105), the Young Scientists Fund of the
   National Natural Science Foundation of China (grant No. 81700198), the
   Science and Technology Development Project of Jilin Province (grant No.
   20190701064GH), the Open Project of Key Laboratory of Tumor Immunology
   and Pathology (Army Medical University), Ministry of Education
   (2018jsz101), and Natural Science Foundation of Jilin province
   (20210101252JC).
CR Bellutti F, 2018, CANCER DISCOV, V8, P884, DOI 10.1158/2159-8290.CD-17-0912
   Chandrashekar DS, 2017, NEOPLASIA, V19, P649, DOI 10.1016/j.neo.2017.05.002
   Comperat EM, 2019, EUR UROL FOCUS, V5, P457, DOI 10.1016/j.euf.2018.01.003
   Du Q, 2020, J HEMATOL ONCOL, V13, DOI 10.1186/s13045-020-00880-8
   Franco J, 2016, CELL REP, V14, P979, DOI 10.1016/j.celrep.2015.12.094
   Guo CC, 2020, SCI REP-UK, V10, DOI 10.1038/s41598-020-66747-7
   Hamilton E, 2016, CANCER TREAT REV, V45, P129, DOI 10.1016/j.ctrv.2016.03.002
   Kassambara A., FABIAN
   Kollmann K, 2013, CANCER CELL, V24, P167, DOI 10.1016/j.ccr.2013.07.012
   Li HL, 2017, INT J CLIN EXP PATHO, V10, P9614
   Lobo N, 2020, EUR UROL FOCUS, V6, P653, DOI 10.1016/j.euf.2019.09.003
   Lopez-Raton M, 2014, J STAT SOFTW, V61, P1
   Martin SZ, 2019, BMC CANCER, V19, DOI 10.1186/s12885-019-6270-4
   Mazieres J, 2013, LUNG CANCER, V82, P231, DOI 10.1016/j.lungcan.2013.07.016
   Minoli M, 2020, INT J MOL SCI, V21, DOI 10.3390/ijms21165670
   Mo QX, 2020, COMMUN BIOL, V3, DOI 10.1038/s42003-020-01491-2
   Naspro R, 2021, WORLD J UROL, V39, P1917, DOI 10.1007/s00345-020-03364-z
   Pernas S, 2018, THER ADV MED ONCOL, V10, DOI 10.1177/1758835918786451
   Poomsawat S, 2016, CLIN ORAL INVEST, V20, P57, DOI 10.1007/s00784-015-1482-8
   Popova AA, 2020, ADV THER-GERMANY, V3, DOI 10.1002/adtp.201900100
   Rinaldetti Sebastien, 2018, Oncotarget, V9, P25935, DOI 10.18632/oncotarget.25407
   Rizzardi AE, 2012, DIAGN PATHOL, V7, DOI 10.1186/1746-1596-7-42
   Rose TL, 2018, BRIT J CANCER, V119, P801, DOI 10.1038/s41416-018-0229-0
   Rubio C, 2019, CLIN CANCER RES, V25, P390, DOI 10.1158/1078-0432.CCR-18-0685
   Sorokin M, 2020, BIOMEDICINES, V8, DOI 10.3390/biomedicines8050114
   Tadesse S, 2015, CELL CYCLE, V14, P3220, DOI 10.1080/15384101.2015.1084445
   Teh JLF, 2019, CLIN CANCER RES, V25, P921, DOI 10.1158/1078-0432.CCR-18-1967
   Tigan AS, 2016, ONCOGENE, V35, P3083, DOI 10.1038/onc.2015.407
   Tong ZC, 2019, J EXP CLIN CANC RES, V38, DOI 10.1186/s13046-019-1322-9
   Wang G, 2012, ONCOL LETT, V4, P43, DOI 10.3892/ol.2012.695
   Wang XJ, 2017, HUM PATHOL, V64, P19, DOI 10.1016/j.humpath.2017.01.003
   Wang XJ, 2017, ONCOTARGET, V8, P26245, DOI 10.18632/oncotarget.15441
   Yang C, 2017, ONCOGENE, V36, P2255, DOI 10.1038/onc.2016.379
NR 33
TC 0
Z9 0
U1 0
U2 0
PU FRONTIERS MEDIA SA
PI LAUSANNE
PA AVENUE DU TRIBUNAL FEDERAL 34, LAUSANNE, CH-1015, SWITZERLAND
SN 2234-943X
J9 FRONT ONCOL
JI Front. Oncol.
PD APR 8
PY 2022
VL 12
AR 819003
DI 10.3389/fonc.2022.819003
PG 9
WC Oncology
WE Science Citation Index Expanded (SCI-EXPANDED)
SC Oncology
GA 1B2JO
UT WOS:000792267200001
PM 35463324
OA Green Published, gold
DA 2022-08-05
ER

PT J
AU Paternot, S
   Colleoni, B
   Bisteau, X
   Roger, PP
AF Paternot, Sabine
   Colleoni, Bianca
   Bisteau, Xavier
   Roger, Pierre P.
TI The CDK4/CDK6 inhibitor PD0332991 paradoxically stabilizes activated
   cyclin D3-CDK4/6 complexes
SO CELL CYCLE
LA English
DT Article
DE CDK4; CDK6; cell cycle-based tumor therapeutics; cyclin D3; p21;
   Palbociclib; PD0332991
ID DEPENDENT KINASE 4; CELL-CYCLE; RETINOBLASTOMA PROTEIN; PHARMACOLOGICAL
   INHIBITION; MAMMALIAN TARGET; CDK4; PHOSPHORYLATION; CANCER; P27(KIP1);
   P21(CIP1)
AB CDK4 and CDK6 bound to D-type cyclins are master integrators of G1 phase cell cycle regulations by initiating the inactivating phosphorylation of the central oncosuppressor pRb. Because of their frequent deregulation in cancer, cyclin D-CDK4/6 complexes are emerging as especially promising therapeutic targets. The specific CDK4/6 inhibitor PD0332991 is currently tested in a growing number of phase II/III clinical trials against a variety of pRb-proficient chemotherapy-resistant cancers. We have previously shown that PD0332991 inhibits not only CDK4/6 activity but also the activation by phosphorylation of the bulk of cyclin D-CDK4 complexes stabilized by p21 binding. Here we show that PD0332991 has either a positive or a negative impact on the activation of cyclin D-CDK4/6 complexes, depending on their binding to p21. Indeed, whereas PD0332991 inhibits the phosphorylation and activity of p21-bound CDK4/6, it specifically stabilized activated cyclin D3-CDK4/6 complexes devoid of p21 and p27. After elimination of PD0332991, these activated cyclin D3-CDK4/6 complexes persisted for at least 24h, resulting in paradoxical cell cycle entry in the absence of a mitogenic stimulation. This unsuspected positive effect of PD0332991 on cyclin D3-CDK4/6 activation should be carefully assessed in the clinical evaluation of PD0332991, which until now only involves discontinuous administration protocols.
C1 [Roger, Pierre P.] Univ Libre Bruxelles, WELBIO, Brussels, Belgium.
   Univ Libre Bruxelles, Inst Interdisciplinary Res IRIBHM, Brussels, Belgium.
RP Roger, PP (通讯作者)，Univ Libre Bruxelles, WELBIO, Campus Erasme, Brussels, Belgium.
EM proger@ulb.ac.be
RI Bisteau, Xavier/AAH-6744-2021; Bisteau, Xavier/Q-7239-2018
OI Bisteau, Xavier/0000-0002-8896-5098; Roger, Pierre/0000-0002-5812-1783
FU WELBIO (Walloon Excellence in Lifesciences and Biotechnology); Belgian
   Foundation against Cancer [2010-172]; Belgian Fund for Scientific
   Medical Research (FRSM); National Fund for Scientific Research
   (FRS-FNRS, Belgium); Televie; Docteur J.P. Naets Fund
FX This study was supported by WELBIO (Walloon Excellence in Lifesciences
   and Biotechnology), the Belgian Foundation against Cancer (2010-172),
   the Belgian Fund for Scientific Medical Research (FRSM), the National
   Fund for Scientific Research (FRS-FNRS, Belgium), Televie and the
   Docteur J.P. Naets Fund (managed by the Roi Baudouin Foundation).
CR Alt JR, 2002, J BIOL CHEM, V277, P8517, DOI 10.1074/jbc.M108867200
   Bagui TK, 2003, MOL CELL BIOL, V23, P7285, DOI 10.1128/MCB.23.20.7285-7290.2003
   Bagui TK, 2000, MOL CELL BIOL, V20, P8748, DOI 10.1128/MCB.20.23.8748-8757.2000
   Bartek J, 1996, CURR OPIN CELL BIOL, V8, P805, DOI 10.1016/S0955-0674(96)80081-0
   Baughn LB, 2006, CANCER RES, V66, P7661, DOI 10.1158/0008-5472.CAN-06-1098
   Berthet C, 2006, DEV CELL, V10, P563, DOI 10.1016/j.devcel.2006.03.004
   Bisteau X, 2013, PLOS GENET, V9, DOI 10.1371/journal.pgen.1003546
   Blain SW, 1997, J BIOL CHEM, V272, P25863, DOI 10.1074/jbc.272.41.25863
   Blancquaert S, 2010, MOL ENDOCRINOL, V24, P1453, DOI 10.1210/me.2010-0087
   Bockstaele L, 2006, CELL DIV, V1, DOI 10.1186/1747-1028-1-25
   Bockstaele L, 2006, MOL CELL BIOL, V26, P5070, DOI 10.1128/MCB.02006-05
   Bockstaele L, 2009, MOL CELL BIOL, V29, P4188, DOI 10.1128/MCB.01823-08
   Bornstein G, 2003, J BIOL CHEM, V278, P25752, DOI 10.1074/jbc.M301774200
   Chen JJ, 1996, MOL CELL BIOL, V16, P4673
   Choi YJ, 2014, ONCOGENE, V33, P1890, DOI 10.1038/onc.2013.137
   Choi YJ, 2012, CANCER CELL, V22, P438, DOI 10.1016/j.ccr.2012.09.015
   COOPMAN PJ, 1991, J CELL SCI, V98, P395
   Dean JL, 2010, ONCOGENE, V29, P4018, DOI 10.1038/onc.2010.154
   Dean JL, 2012, CELL CYCLE, V11, P2756, DOI 10.4161/cc.21195
   Dickson MA, 2014, CLIN CANCER RES, V20, P3379, DOI 10.1158/1078-0432.CCR-13-1551
   Dickson MA, 2013, J CLIN ONCOL, V31, P2024, DOI 10.1200/JCO.2012.46.5476
   Finn RS, 2012, CANCER RES, V72, DOI 10.1158/0008-5472.SABCS12-S1-6
   Fry DW, 2004, MOL CANCER THER, V3, P1427
   Grimmler M, 2007, CELL, V128, P269, DOI 10.1016/j.cell.2006.11.047
   Guha M, 2013, NAT BIOTECHNOL, V31, P187, DOI 10.1038/nbt0313-187a
   Hanahan D, 2011, CELL, V144, P646, DOI 10.1016/j.cell.2011.02.013
   Hatzivassiliou G, 2010, NATURE, V464, P431, DOI 10.1038/nature08833
   Jakel H, 2012, CELL CYCLE, V11, P1910, DOI 10.4161/cc.19957
   KATO JY, 1994, MOL CELL BIOL, V14, P2713, DOI 10.1128/MCB.14.4.2713
   Knudsen ES, 2010, CLIN CANCER RES, V16, P1094, DOI 10.1158/1078-0432.CCR-09-0787
   Kozar K, 2005, CELL CYCLE, V4, P388, DOI 10.4161/cc.4.3.1551
   LaBaer J, 1997, GENE DEV, V11, P847, DOI 10.1101/gad.11.7.847
   Leonard JP, 2012, BLOOD, V119, P4597, DOI 10.1182/blood-2011-10-388298
   Leontieva OV, 2013, CELL DEATH DIFFER, V20, P1241, DOI 10.1038/cdd.2013.86
   Leontieva OV, 2013, CELL CYCLE, V12, P3063, DOI 10.4161/cc.26130
   Lin J, 2001, ONCOGENE, V20, P2000, DOI 10.1038/sj.onc.1204375
   Liu F, 2012, MOL CANCER THER, V11, P2138, DOI 10.1158/1535-7163.MCT-12-0562
   Lundberg AS, 1998, MOL CELL BIOL, V18, P753, DOI 10.1128/MCB.18.2.753
   Malumbres M, 2004, CELL, V118, P493, DOI 10.1016/j.cell.2004.08.002
   Malumbres M, 2009, NAT REV CANCER, V9, P153, DOI 10.1038/nrc2602
   Michaud K, 2010, CANCER RES, V70, P3228, DOI 10.1158/0008-5472.CAN-09-4559
   Ortega S, 2002, BBA-REV CANCER, V1602, P73, DOI 10.1016/S0304-419X(02)00037-9
   Paternot S, 2006, CELL CYCLE, V5, P61, DOI 10.4161/cc.5.1.2265
   Paternot S, 2003, J BIOL CHEM, V278, P26533, DOI 10.1074/jbc.M302492200
   Paternot S, 2010, CELL CYCLE, V9, P689, DOI 10.4161/cc.9.4.10611
   Paternot S, 2009, CANCER RES, V69, P4577, DOI 10.1158/0008-5472.CAN-08-3260
   Pavletich NP, 1999, J MOL BIOL, V287, P821, DOI 10.1006/jmbi.1999.2640
   Poulikakos PI, 2010, NATURE, V464, P427, DOI 10.1038/nature08902
   Puyol M, 2010, CANCER CELL, V18, P63, DOI 10.1016/j.ccr.2010.05.025
   Ray A, 2009, MOL CELL BIOL, V29, P986, DOI 10.1128/MCB.00898-08
   Rocha AS, 2008, MOL BIOL CELL, V19, P4814, DOI 10.1091/mbc.E08-06-0617
   ROGER PP, 1992, J CELL BIOL, V117, P383, DOI 10.1083/jcb.117.2.383
   Sawai CM, 2012, CANCER CELL, V22, P452, DOI 10.1016/j.ccr.2012.09.016
   Schachter MM, 2013, MOL CELL, V50, P250, DOI 10.1016/j.molcel.2013.04.003
   Schwartz GK, 2011, BRIT J CANCER, V104, P1862, DOI 10.1038/bjc.2011.177
   Sheaff RJ, 1997, GENE DEV, V11, P1464, DOI 10.1101/gad.11.11.1464
   SHERR CJ, 1995, TRENDS BIOCHEM SCI, V20, P187, DOI 10.1016/S0968-0004(00)89005-2
   Sherr CJ, 2002, CANCER CELL, V2, P103, DOI 10.1016/S1535-6108(02)00102-2
   Sherr CJ, 1999, GENE DEV, V13, P1501, DOI 10.1101/gad.13.12.1501
   Sugimoto M, 2002, ONCOGENE, V21, P8067, DOI 10.1038/sj.onc.1206019
   Takaki T, 2005, J BIOCHEM, V137, P381, DOI 10.1093/jb/mvi050
   Toogood PL, 2005, J MED CHEM, V48, P2388, DOI 10.1021/jm049354h
   Wang L, 2007, BLOOD, V110, P2075, DOI 10.1182/blood-2007-02-071266
   Wang YF, 2011, NAT CHEM BIOL, V7, P214, DOI 10.1038/NCHEMBIO.536
   Zhu HY, 2005, J BIOL CHEM, V280, P29282, DOI 10.1074/jbc.M407352200
NR 65
TC 30
Z9 31
U1 1
U2 12
PU TAYLOR & FRANCIS INC
PI PHILADELPHIA
PA 530 WALNUT STREET, STE 850, PHILADELPHIA, PA 19106 USA
SN 1538-4101
EI 1551-4005
J9 CELL CYCLE
JI Cell Cycle
PD SEP 15
PY 2014
VL 13
IS 18
BP 2879
EP 2888
DI 10.4161/15384101.2014.946841
PG 10
WC Cell Biology
WE Science Citation Index Expanded (SCI-EXPANDED)
SC Cell Biology
GA AZ6JI
UT WOS:000348325800016
PM 25486476
OA Bronze, Green Published
DA 2022-08-05
ER

PT J
AU Bortolozzi, R
   Mattiuzzo, E
   Trentin, L
   Accordi, B
   Basso, G
   Viola, G
AF Bortolozzi, Roberta
   Mattiuzzo, Elena
   Trentin, Luca
   Accordi, Benedetta
   Basso, Giuseppe
   Viola, Giampietro
TI Ribociclib, a Cdk4/Cdk6 kinase inhibitor, enhances glucocorticoid
   sensitivity in B-acute lymphoblastic leukemia (B-All)
SO BIOCHEMICAL PHARMACOLOGY
LA English
DT Article
DE Ribociclib; CDK4/CDK6 inhibitors; B-leukemia; Cell cycle; Chemotherapy;
   Glucocorticoid resistance
ID ANTIPROLIFERATIVE FUNCTION; RECEPTOR EXPRESSION; CELL-CYCLE; SENESCENCE;
   CANCER; ARREST; GROWTH; FOXM1; CDK6
AB Dysregulation of the cyclin D1-CDK4/CDK6 complex is frequently observed in almost all human cancer and contributes to aberrant cell proliferation and consequent tumorigenesis. Although many reports described the importance of CDK4/CDK6 in different set of human tumors, only few studies have been performed on leukemia.
   By gene expression analysis performed in a cohort of childhood patients affected by B-acute lymphoblastic leukemia (B-ALL) we found that both CDK4 and CDK6 are highly expressed. Moreover, reverse phase protein array (RPPA) analysis showed that cyclin D1 levels are higher in patients undergoing relapse. Starting from these considerations, we evaluated the effect of dual inhibition of CDK4/CDK6 in B-ALL and if this inhibition could enhance cytotoxic killing of leukemia cells after combination treatment with dexamethasone. We treated B-ALL cell lines with ribociclib, a highly specific CDK4/6 inhibitor. As expected, treatment with ribociclib induced growth inhibition of B-ALL cell lines, accompanied by strong cell cycle arrest in G1 phase, along with a dose dependent decrease in phosphorylated retinoblastoma protein. Ribociclib exposure strongly synergizes with dexamethasone in SEM and RCH-ACV, two dexamethasone-resistant cell lines, along with a strong decrease in proliferation and a significant increase in apoptotic cell death. These results were also confirmed on primary cultures derived from bone marrow of pediatric patients affected by B-ALL. Immunoblot analysis showed a significant increase in glucocorticoid receptor (GR) along with some of its target genes, after combined treatment with ribociclib and dexamethasone. Altogether our findings support the concept that pharmacologic inhibition of CDK4/CDK6 may represent a useful therapeutic strategy to control cell proliferation in B-ALL and provide new insight in understanding potential mechanism of glucocorticoid resistance.
C1 [Bortolozzi, Roberta; Mattiuzzo, Elena; Trentin, Luca; Accordi, Benedetta; Basso, Giuseppe; Viola, Giampietro] Univ Padua, Dept Womans & Childs Heath, Oncohematol Lab, Via Giustiniani 3, I-35128 Padua, Italy.
RP Viola, G (通讯作者)，Univ Padua, Dept Womans & Childs Heath, Oncohematol Lab, Via Giustiniani 3, I-35128 Padua, Italy.
EM Giampietro.viola.1@unipd.it
RI Viola, Giampietro/I-4095-2012; Viola, Giampietro/X-8679-2019;
   Bortolozzi, Roberta/D-4950-2015
OI Viola, Giampietro/0000-0001-9329-165X; Viola,
   Giampietro/0000-0001-9329-165X; Bortolozzi, Roberta/0000-0002-3357-4815;
   MATTIUZZO, ELENA/0000-0002-8205-412X; TRENTIN, LUCA/0000-0002-7447-2946;
   BASSO, GIUSEPPE/0000-0002-2634-9302
CR Accordi B, 2010, PLOS ONE, V5, DOI 10.1371/journal.pone.0013552
   Aleem E., 2015, FRONT CELL DEV BIOL, V3, DOI [10.3389/fce11.2015.00016, DOI 10.3389/FCE11.2015.00016]
   Anders L, 2011, CANCER CELL, V20, P620, DOI 10.1016/j.ccr.2011.10.001
   Baughn LB, 2006, CANCER RES, V66, P7661, DOI 10.1158/0008-5472.CAN-06-1098
   Buchner M, 2015, NAT COMMUN, V6, DOI 10.1038/ncomms7471
   Cen L, 2012, NEURO-ONCOLOGY, V14, P870, DOI 10.1093/neuonc/nos114
   Choi YJ, 2014, ONCOGENE, V33, P1890, DOI 10.1038/onc.2013.137
   Chou TC, 2010, CANCER RES, V70, P440, DOI 10.1158/0008-5472.CAN-09-1947
   Consolaro F, 2015, INT J ONCOL, V47, P1230, DOI 10.3892/ijo.2015.3139
   Debacq-Chainiaux F, 2009, NAT PROTOC, V4, P1798, DOI 10.1038/nprot.2009.191
   Dickson MA, 2014, CLIN CANCER RES, V20, P3379, DOI 10.1158/1078-0432.CCR-13-1551
   Dordelmann M, 1999, BLOOD, V94, P1209, DOI 10.1182/blood.V94.4.1209.416k05_1209_1217
   FANGER BO, 1986, ARCH BIOCHEM BIOPHYS, V249, P116, DOI 10.1016/0003-9861(86)90566-7
   Haferlach T, 2010, J CLIN ONCOL, V28, P2529, DOI 10.1200/JCO.2009.23.4732
   Helsmoortel HH, 2016, BLOOD, V127, P1163, DOI 10.1182/blood-2015-09-667808
   Ho KK, 2008, ONCOGENE, V27, P2300, DOI 10.1038/onc.2008.23
   HOSHI H, 1982, CELL STRUCT FUNCT, V7, P317, DOI 10.1247/csf.7.317
   Irizarry RA, 2003, BIOSTATISTICS, V4, P249, DOI 10.1093/biostatistics/4.2.249
   Leek J.T., 2017, SVA SURROGATE VARIAB
   Liu F, 2005, CELL CYCLE, V4, P63, DOI 10.4161/cc.4.1.1366
   Matsuura I, 2004, NATURE, V430, P226, DOI 10.1038/nature02650
   Matthews L, 2011, PLOS ONE, V6, DOI 10.1371/journal.pone.0022289
   McClendon AK, 2012, CELL CYCLE, V11, P2747, DOI 10.4161/cc.21127
   Mirebeau D, 2006, HAEMATOL-HEMATOL J, V91, P881
   O'Leary B, 2016, NAT REV CLIN ONCOL, V13, P417, DOI 10.1038/nrclinonc.2016.26
   Pikman Y, 2017, CLIN CANCER RES, V23, P1012, DOI 10.1158/1078-0432.CCR-15-2869
   Placke T, 2014, BLOOD, V124, P13, DOI 10.1182/blood-2014-02-558114
   Pui CH, 2012, BLOOD, V120, P1165, DOI 10.1182/blood-2012-05-378943
   Rader J, 2013, CLIN CANCER RES, V19, P6173, DOI 10.1158/1078-0432.CCR-13-1675
   Ramdas J, 1999, CANCER RES, V59, P1378
   Tissing WJE, 2006, BLOOD, V108, P1045, DOI 10.1182/blood-2006-01-0261
   Tripathy D, 2017, CLIN CANCER RES, V23, P3251, DOI 10.1158/1078-0432.CCR-16-3157
   van der Linden MH, 2014, CELL CYCLE, V13, P834, DOI 10.4161/cc.27757
   van Galen JC, 2010, BLOOD, V115, P4810, DOI 10.1182/blood-2009-05-223081
   Yang CY, 2015, CANCER RES, V75, P1838, DOI 10.1158/0008-5472.CAN-14-2486
NR 35
TC 16
Z9 16
U1 0
U2 16
PU PERGAMON-ELSEVIER SCIENCE LTD
PI OXFORD
PA THE BOULEVARD, LANGFORD LANE, KIDLINGTON, OXFORD OX5 1GB, ENGLAND
SN 0006-2952
EI 1873-2968
J9 BIOCHEM PHARMACOL
JI Biochem. Pharmacol.
PD JUL
PY 2018
VL 153
SI SI
BP 230
EP 241
DI 10.1016/j.bcp.2018.01.050
PG 12
WC Pharmacology & Pharmacy
WE Science Citation Index Expanded (SCI-EXPANDED)
SC Pharmacology & Pharmacy
GA GI1AW
UT WOS:000434102600021
PM 29408328
DA 2022-08-05
ER

PT J
AU Iida, M
   Toyosawa, D
   Nakamura, M
   Tsuboi, K
   Tokuda, E
   Niwa, T
   Ishida, T
   Hayashi, S
AF Iida, Masafumi
   Toyosawa, Daichi
   Nakamura, Misato
   Tsuboi, Kouki
   Tokuda, Emi
   Niwa, Toshifumi
   Ishida, Takanori
   Hayashi, Shin-ichi
TI Decreased ER dependency after acquired resistance to CDK4/6 inhibitors
SO BREAST CANCER
LA English
DT Article
DE Breast cancer; CDK4; 6 inhibitor; Abemaciclib; Estrogen receptor;
   Resistance
ID BREAST-CANCER; GENE-EXPRESSION; FULVESTRANT; SENSITIVITY; MECHANISMS;
   THERAPY; CELLS
AB Background Cyclin-dependent kinase (CDK) 4/6 inhibitors represent a significant advancement in the treatment of estrogen receptor (ER)-positive human epidermal growth factor receptor 2-negative advanced breast cancer. However, mechanisms of alterations after acquired resistance to CDK4/6 inhibitors and the optimal treatment options are still not established. Methods Abemaciclib-resistant cell lines were established from the models of estrogen deprivation-resistant cell lines which retained ER expression and activated ER function derived from MCF-7 breast cancer cell lines. Ribocilib-resistant cell lines were established in the same method as previously reported. Results Both abemaciclib- and ribociclib-resistant cell lines showed decreased ER expression. ER transcriptional activity was maintained in these cell lines; however, the sensitivity to 4-hydroxytamoxifen and fulvestrant was almost completely lost. These cell lines did not exhibit any ER alpha gene mutation. Abemaciclib-resistant cell lines demonstrated low sensitivity to other CDK4/6 inhibitors; sensitivities to PI3K inhibitor, mTOR inhibitor, and chemotherapeutic drugs were maintained. Conclusions Dependence on ER signaling appears to decrease after the development of acquired resistance to CDK4/6 inhibitors. Further, CDK4/6 inhibitor-resistant cells acquired cross-resistance to other CDK4/6 inhibitors, PI3K/Akt/mTOR inhibitor therapy and chemotherapeutic drugs might serve as optimal treatment options for such breast cancers.
C1 [Iida, Masafumi; Toyosawa, Daichi; Nakamura, Misato; Tsuboi, Kouki; Tokuda, Emi; Niwa, Toshifumi; Hayashi, Shin-ichi] Tohoku Univ, Grad Sch Med, Dept Mol & Funct Dynam, Aoba Ku, 2-1 Seiryoumachi, Sendai, Miyagi 9808575, Japan.
   [Iida, Masafumi; Ishida, Takanori] Tohoku Univ, Grad Sch Med, Dept Breast & Endocrine Surg Oncol, Sendai, Miyagi, Japan.
RP Iida, M (通讯作者)，Tohoku Univ, Grad Sch Med, Dept Mol & Funct Dynam, Aoba Ku, 2-1 Seiryoumachi, Sendai, Miyagi 9808575, Japan.; Iida, M (通讯作者)，Tohoku Univ, Grad Sch Med, Dept Breast & Endocrine Surg Oncol, Sendai, Miyagi, Japan.
EM m.iida@med.tohoku.ac.jp
FU Ministry of Education, Science, Sports, Science and Technology of Japan;
   Ministry of Health, Labor and Welfare of Japan; Program for Promotion of
   Fundamental Studies in Health Science of the National Institute of
   Biomedical Innovation (NIBIO); Smoking Research Foundation
FX This study was funded in part by a Grant-in-Aid for Scientific Research
   from the Ministry of Education, Science, Sports, Science and Technology
   of Japan, a Grant-in-Aid for Cancer Research from the Ministry of
   Health, Labor and Welfare of Japan, the Program for Promotion of
   Fundamental Studies in Health Science of the National Institute of
   Biomedical Innovation (NIBIO), and a grant from the Smoking Research
   Foundation.
CR Abubakar M, 2018, BREAST CANCER RES, V20, DOI 10.1186/s13058-018-1033-8
   Asghar US, 2017, CLIN CANCER RES, V23, P5561, DOI 10.1158/1078-0432.CCR-17-0369
   Bertucci F, 2019, NATURE, V569, P560, DOI 10.1038/s41586-019-1056-z
   Condorelli R, 2018, ANN ONCOL, V29, P640, DOI 10.1093/annonc/mdx784
   Cristofanilli M, 2016, LANCET ONCOL, V17, P425, DOI 10.1016/S1470-2045(15)00613-0
   de Leeuw R, 2018, CLIN CANCER RES, V24, P4201, DOI 10.1158/1078-0432.CCR-18-0410
   Dean JL, 2010, ONCOGENE, V29, P4018, DOI 10.1038/onc.2010.154
   Finn RS, 2016, BREAST CANCER RES, V18, DOI 10.1186/s13058-015-0661-5
   Finn RS, 2009, BREAST CANCER RES, V11, DOI 10.1186/bcr2419
   Fujii R, 2014, J STEROID BIOCHEM, V144, P513, DOI 10.1016/j.jsbmb.2014.08.019
   Fujiki N, 2014, J STEROID BIOCHEM, V139, P61, DOI 10.1016/j.jsbmb.2013.08.012
   Garcia-Murillas I, 2015, SCI TRANSL MED, V7, DOI [10.1126/scitranslmed.aab0021, 10.1126/scitranslmed.aac7551]
   Hanamura T, 2013, BREAST CANCER RES TR, V139, P731, DOI 10.1007/s10549-013-2595-x
   Herrera-Abreu MT, 2016, CANCER RES, V76, P2301, DOI 10.1158/0008-5472.CAN-15-0728
   Higuchi T, 2016, PLOS ONE, V11, DOI 10.1371/journal.pone.0155844
   Hole S, 2015, INT J ONCOL, V46, P1481, DOI 10.3892/ijo.2015.2850
   Hortobagyi GN, 2016, NEW ENGL J MED, V375, P1738, DOI 10.1056/NEJMoa1609709
   Iida Masafumi, 2019, Oncotarget, V10, P4907, DOI 10.18632/oncotarget.27127
   Im SA, 2019, NEW ENGL J MED, V381, P307, DOI 10.1056/NEJMoa1903765
   Jeselsohn R, 2014, CLIN CANCER RES, V20, P1757, DOI 10.1158/1078-0432.CCR-13-2332
   Jeselsohn R, 2010, CANCER CELL, V17, P65, DOI 10.1016/j.ccr.2009.11.024
   O'Leary B, 2018, CANCER DISCOV, V8, P1390, DOI 10.1158/2159-8290.CD-18-0264
   O'Leary B, 2016, NAT REV CLIN ONCOL, V13, P417, DOI 10.1038/nrclinonc.2016.26
   Perou CM, 2000, NATURE, V406, P747, DOI 10.1038/35021093
   Pivot X, 2019, JAMA ONCOL, V94305, P1
   Raspe E, 2017, EMBO MOL MED, V9, P1052, DOI 10.15252/emmm.201607084
   Sledge GW, 2017, J CLIN ONCOL, V35, P2875, DOI 10.1200/JCO.2017.73.7585
   Tsuboi K, 2017, J STEROID BIOCHEM, V167, P115, DOI 10.1016/j.jsbmb.2016.11.017
   Turner NC, 2018, NEW ENGL J MED, V379, P1926, DOI 10.1056/NEJMoa1810527
   WATTS CKW, 1994, BREAST CANCER RES TR, V31, P95, DOI 10.1007/BF00689680
   Witkiewicz AK, 2014, BREAST CANCER RES, V16, DOI 10.1186/bcr3652
   Yang C, 2017, ONCOGENE, V36, P2255, DOI 10.1038/onc.2016.379
NR 32
TC 8
Z9 9
U1 1
U2 6
PU SPRINGER JAPAN KK
PI TOKYO
PA SHIROYAMA TRUST TOWER 5F, 4-3-1 TORANOMON, MINATO-KU, TOKYO, 105-6005,
   JAPAN
SN 1340-6868
EI 1880-4233
J9 BREAST CANCER-TOKYO
JI Breast Cancer
PD SEP
PY 2020
VL 27
IS 5
BP 963
EP 972
DI 10.1007/s12282-020-01090-3
EA APR 2020
PG 10
WC Oncology; Obstetrics & Gynecology
WE Science Citation Index Expanded (SCI-EXPANDED)
SC Oncology; Obstetrics & Gynecology
GA ND8CE
UT WOS:000526626700001
PM 32297248
DA 2022-08-05
ER

PT J
AU Maurer, B
   Brandstoetter, T
   Kollmann, S
   Sexl, V
   Prchal-Murphy, M
AF Maurer, Barbara
   Brandstoetter, Tania
   Kollmann, Sebastian
   Sexl, Veronika
   Prchal-Murphy, Michaela
TI Inducible deletion of CDK4 and CDK6-deciphering CDK4/6 inhibitor effects
   in the hematopoietic system
SO HAEMATOLOGICA
LA English
DT Article
ID BREAST-CANCER; SELF-RENEWAL; CELL-CYCLE; PALBOCICLIB; DIFFERENTIATION;
   CONTRIBUTES; RESISTANCE; DISCOVERY
AB Cyclin-dependent kinases 4 and 6 (CDK4/6) inhibitors are considered a breakthrough in cancer therapy. Currently approved for breast cancer treatment, CDK4/6 inhibitors are extensively tested in other cancer subtypes. Frequently observed side effects include hematological abnormalities such as reduced numbers of neutrophils, erythroid cells and platelets that are associated with anemia, bleeding and a higher risk of infections. In order to understand whether the adverse effects within the hematopoietic system are related to CDK4 or CDK6 we generated transgenic mice that lack either CDK4 or CDK6 in adult hematopoiesis. Anemia and perturbed erythroid differentiation are associated with the absence of CDK6 but did not manifest in CDK4-deficient mice. Total CDK6 knockout mice accumulate the most dormant fraction of hematopoietic stem cells due to an impaired exit of the quiescent state. We recapitulated this finding by deleting CDK6 in adult hematopoiesis. In addition, unlike total CDK6 knockout, all stem cell fractions were affected and increased in numbers. The deletion of CDK6 was also accompanied by neutropenia which is frequently seen in patients receiving CDK4/6 inhibitors. This was not the case in the absence of CDK4; CDK4 deficiency resulted in elevated numbers of myeloid progenitors without translating into numeric changes of differentiated myeloid cells. By using Cdk4(fl/fl) and Cdk6(fl/fl) mice we assign side effects of CDK4/6 inhibitors predominantly to the absence of CDK6. These mice represent a novel and powerful tool that will enable to study the distinct functions of CDK4 and CDK6 in a tissue-dependent manner.
C1 [Maurer, Barbara; Brandstoetter, Tania; Kollmann, Sebastian; Sexl, Veronika; Prchal-Murphy, Michaela] Univ Vet Med, Inst Pharmacol & Toxicol, Vienna, Austria.
RP Sexl, V (通讯作者)，Univ Vet Med, Inst Pharmacol & Toxicol, Vienna, Austria.
EM veronika.sexl@vetmeduni.ac.at
OI Kollmann, Sebastian/0000-0001-7911-9896; Maurer,
   Barbara/0000-0003-1343-8194
FU European Research Council under the European Union's Horizon 2020
   research and innovation program [694354]; Austrian Science Fund
   [SFB-F6107, F6101]
FX This work has received funding from the European Research Council under
   the European Union's Horizon 2020 research and innovation program grant
   agreement 694354 (VS) and was also supported by the Austrian Science
   Fund grant SFB-F6107 and F6101 .
CR Anampa J, 2018, HAEMATOLOGICA, V103, pE98, DOI 10.3324/haematol.2017.181941
   Barriere C, 2007, MOL ONCOL, V1, P72, DOI 10.1016/j.molonc.2007.03.001
   Bellutti F, 2018, CANCER DISCOV, V8, P884, DOI 10.1158/2159-8290.CD-17-0912
   Bonelli M, 2019, BIOCHEM PHARMACOL, V170, DOI 10.1016/j.bcp.2019.113676
   Bradley A, 2012, MAMM GENOME, V23, P580, DOI 10.1007/s00335-012-9422-2
   Brand M, 2019, CELL CHEM BIOL, V26, P300, DOI 10.1016/j.chembiol.2018.11.006
   Buechler MB, 2013, J IMMUNOL, V190, P886, DOI 10.4049/jimmunol.1202739
   Buss H, 2012, PLOS ONE, V7, DOI 10.1371/journal.pone.0051847
   Chen X, 2019, J CANCER, V10, P6608, DOI 10.7150/jca.33079
   De Dominici M, 2020, BLOOD, V135, P1560, DOI 10.1182/blood.2019003604
   Deng JH, 2018, CANCER DISCOV, V8, P216, DOI 10.1158/2159-8290.CD-17-0915
   Dickinson ME, 2016, NATURE, V537, P508, DOI 10.1038/nature19356
   Essers MAG, 2009, NATURE, V458, P904, DOI 10.1038/nature07815
   European Medicines Agency E, 2018, IBR EPAR PROD INF
   Frelin C, 2013, NAT IMMUNOL, V14, P1037, DOI 10.1038/ni.2692
   Fujimoto T, 2007, EMBO J, V26, P2361, DOI 10.1038/sj.emboj.7601675
   Goel S, 2018, TRENDS CELL BIOL, V28, P911, DOI 10.1016/j.tcb.2018.07.002
   Goel S, 2017, NATURE, V548, P471, DOI 10.1038/nature23465
   Handschick K, 2014, MOL CELL, V53, P193, DOI 10.1016/j.molcel.2013.12.002
   Hester A, 2019, ANN ONCOL, V30
   Hu MG, 2011, BLOOD, V117, P6120, DOI 10.1182/blood-2010-08-300517
   Hu WY, 2016, CLIN CANCER RES, V22, P2000, DOI 10.1158/1078-0432.CCR-15-1421
   International Mouse Phenotyping Consortium I, 2020, CDK4
   Jayapal SR, 2015, HAEMATOLOGICA, V100, P434, DOI 10.3324/haematol.2014.106468
   Kollmann Karoline, 2019, Oncotarget, V10, P1346, DOI 10.18632/oncotarget.26515
   Kollmann K, 2013, CANCER CELL, V24, P167, DOI 10.1016/j.ccr.2013.07.012
   Kortylewski M, 2005, NAT MED, V11, P1314, DOI 10.1038/nm1325
   KUHN R, 1995, SCIENCE, V269, P1427, DOI 10.1126/science.7660125
   Lagarrigue S, 2016, J CLIN INVEST, V126, P335, DOI 10.1172/JCI81480
   Laurenti E, 2015, CELL STEM CELL, V16, P302, DOI 10.1016/j.stem.2015.01.017
   Li ZQ, 2018, CANCER CELL, V34, P893, DOI 10.1016/j.ccell.2018.11.006
   Malumbres M, 2004, CELL, V118, P493, DOI 10.1016/j.cell.2004.08.002
   MEYERSON M, 1992, EMBO J, V11, P2909, DOI 10.1002/j.1460-2075.1992.tb05360.x
   Meyle KD, 2009, HUM GENET, V126, P499, DOI 10.1007/s00439-009-0715-9
   Placke T, 2014, BLOOD, V124, P13, DOI 10.1182/blood-2014-02-558114
   Rana S, 2019, BIOORG MED CHEM LETT, V29, P1375, DOI 10.1016/j.bmcl.2019.03.035
   Rane SG, 1999, NAT GENET, V22, P44, DOI 10.1038/8751
   Reynaud D, 2011, CANCER CELL, V20, P661, DOI 10.1016/j.ccr.2011.10.012
   Schaer DA, 2018, CELL REP, V22, P2978, DOI 10.1016/j.celrep.2018.02.053
   Scheicher R, 2015, BLOOD, V125, P90, DOI 10.1182/blood-2014-06-584417
   Schmoellerl J, 2020, BLOOD, V136, P387, DOI 10.1182/blood.2019003267
   Schurch CM, 2014, CELL STEM CELL, V14, P460, DOI 10.1016/j.stem.2014.01.002
   Sherr CJ, 2016, CANCER DISCOV, V6, P353, DOI 10.1158/2159-8290.CD-15-0894
   Sobhani N, 2019, CELLS-BASEL, V8, DOI 10.3390/cells8040321
   Soura E, 2016, J AM ACAD DERMATOL, V74, P395, DOI 10.1016/j.jaad.2015.08.038
   Tadesse S, 2015, CELL CYCLE, V14, P3220, DOI 10.1080/15384101.2015.1084445
   Tsutsui T, 1999, MOL CELL BIOL, V19, P7011
   Uras IZ, 2020, INT J MOL SCI, V21, DOI 10.3390/ijms21072528
   Uras IZ, 2019, BLOOD, V133, P1677, DOI 10.1182/blood-2018-08-872648
   Uras IZ, 2017, HAEMATOLOGICA, V102, P995, DOI 10.3324/haematol.2016.159947
   Uras IZ, 2016, BLOOD, V127, P2890, DOI 10.1182/blood-2015-11-683581
   Velasco-Hernandez T, 2016, STEM CELL REP, V7, P21, DOI 10.1016/j.stemcr.2016.06.002
   Wilson A, 2008, CELL, V135, P1118, DOI 10.1016/j.cell.2008.10.048
   Yang C, 2017, ONCOGENE, V36, P2255, DOI 10.1038/onc.2016.379
NR 54
TC 2
Z9 2
U1 0
U2 3
PU FERRATA STORTI FOUNDATION
PI PAVIA
PA VIA GIUSEPPE BELLI 4, 27100 PAVIA, ITALY
SN 0390-6078
J9 HAEMATOLOGICA
JI Haematologica
PD OCT
PY 2021
VL 106
IS 10
BP 2624
EP 2632
DI 10.3324/haematol.2020.256313
PG 9
WC Hematology
WE Science Citation Index Expanded (SCI-EXPANDED)
SC Hematology
GA WK4IX
UT WOS:000709691900012
PM 32855282
OA gold, Green Published
DA 2022-08-05
ER

PT J
AU Wu, XW
   Yang, XB
   Xiong, Y
   Li, RT
   Ito, T
   Ahmed, TA
   Karoulia, Z
   Adamopoulos, C
   Wang, H
   Wang, L
   Xie, L
   Liu, J
   Ueberheide, B
   Aaronson, SA
   Chen, X
   Buchanan, SG
   Sellers, WR
   Jin, J
   Poulikakos, PI
AF Wu, Xuewei
   Yang, Xiaobao
   Xiong, Yan
   Li, Ruitong
   Ito, Takahiro
   Ahmed, Tamer A.
   Karoulia, Zoi
   Adamopoulos, Christos
   Wang, Hong
   Wang, Li
   Xie, Ling
   Liu, Jing
   Ueberheide, Beatrix
   Aaronson, Stuart A.
   Chen, Xian
   Buchanan, Sean G.
   Sellers, William R.
   Jin, Jian
   Poulikakos, Poulikos I.
TI Distinct CDK6 complexes determine tumor cell response to CDK4/6
   inhibitors and degraders
SO NATURE CANCER
LA English
DT Article
ID DRUG-TARGET INTERACTIONS; DEPENDENT KINASE 4; DIFFERENTIAL REGULATION;
   PROTEIN-DEGRADATION; CANCER; REVEALS; HSP90; RESISTANCE; PALBOCICLIB;
   STABILIZES
AB Cyclin-dependent kinases (CDKs) 4 and 6 inhibitors (CDK4/6is) are effective in metastatic breast cancer, but they have been only modestly effective in most other tumor types. Here we show that tumors expressing low CDK6 rely on CDK4 function and are exquisitely sensitive to CDK4/6is. In contrast, tumor cells expressing both CDK4 and CDK6 have increased reliance on CDK6 to ensure cell cycle progression. We discovered that CDK4/6is and CDK4/6 degraders potently bind and inhibit CDK6 selectively in tumors in which CDK6 is highly thermo-unstable and strongly associated with the HSP90-CDC37 complex. In contrast, CDK4/6is and CDK4/6 degraders are ineffective in antagonizing tumor cells expressing thermostable CDK6, due to their weaker binding to CDK6 in these cells. Thus, we uncover a general mechanism of intrinsic resistance to CDK4/6is and CDK4/6i-derived degraders and the need for new inhibitors targeting the CDK4/6i-resistant, thermostable form of CDK6 for application as cancer therapeutics.
   Poulikakos and colleagues demonstrate that thermostable CDK6 complexes promote resistance to therapeutic targeting of CDK4/6 in cancer.
C1 [Wu, Xuewei; Ahmed, Tamer A.; Karoulia, Zoi; Adamopoulos, Christos; Aaronson, Stuart A.; Poulikakos, Poulikos I.] Icahn Sch Med Mt Sinai, Dept Oncol Sci, Tisch Canc Inst, New York, NY 10029 USA.
   [Yang, Xiaobao; Xiong, Yan; Liu, Jing; Jin, Jian] Icahn Sch Med Mt Sinai, Dept Pharmacol Sci, Tisch Canc Inst, New York, NY 10029 USA.
   [Li, Ruitong; Ito, Takahiro; Sellers, William R.] Dana Farber Canc Inst, Broad Inst Harvard & MIT, Boston, MA 02115 USA.
   [Li, Ruitong; Ito, Takahiro; Sellers, William R.] Harvard Med Sch, Boston, MA 02115 USA.
   [Wang, Hong; Buchanan, Sean G.] Eli Lilly & Co, Indianapolis, IN 46285 USA.
   [Wang, Li; Xie, Ling; Chen, Xian] Univ N Carolina, Dept Biochem & Biophys, Chapel Hill, NC 27515 USA.
   [Ueberheide, Beatrix] NYU, Dept Biochem & Mol Pharmacol, New York, NY USA.
RP Poulikakos, PI (通讯作者)，Icahn Sch Med Mt Sinai, Dept Oncol Sci, Tisch Canc Inst, New York, NY 10029 USA.
EM Poulikos.poulikakos@mssm.edu
OI yang, xiaobao/0000-0001-5266-7673; Li, Ruitong/0000-0002-9227-7191; Ito,
   Takahiro/0000-0002-7933-5393
FU US National Institutes of Health (NIH)/NCI [R01CA204314, R01 CA240362,
   R01CA238229]; Irma T. Hirschl Trust; Manhasset Women's Coalition against
   Breast Cancer; Breast Cancer Alliance; Melanoma Research Foundation;
   Melanoma Research Alliance; Tisch Cancer Institute developmental awards;
   2017 Robin Chemers Neustein Postdoctoral Fellowship; NIH [1R01CA233626,
   P30CA196521, R01-GM133107]; Ludwig Center at Harvard; Department of
   Defense Peer Reviewed Cancer Research Program Horizon Award
   [W81XWH-19-1-0271]; Breast Cancer Research Foundation; Icahn School of
   Medicine at Mount Sinai; NIH SIG grant [1S10OD025132-01A1]; 
   [T32CA078207]
FX We thank A. Lujambio, S. Parekh, R. Parsons, E.P. Reddy, R.
   Sachidanandam, (Icahn School of Medicine at Mount Sinai), I. Aifantis
   (New York University), S.M. Buckley (University of Nebraska), C.A.
   Pratilas (Johns Hopkins University) and W.G. Kaelin Jr. (Harvard Medical
   School) for sharing cell lines and reagents. P.I.P. is supported by the
   US National Institutes of Health (NIH)/NCI (R01CA204314, R01 CA240362
   and R01CA238229), the Irma T. Hirschl Trust, the Manhasset Women's
   Coalition against Breast Cancer, the Breast Cancer Alliance, the
   Melanoma Research Foundation, the Melanoma Research Alliance and Tisch
   Cancer Institute developmental awards. T.A.A. has been supported by
   grant T32CA078207 and Z.K. would like to acknowledge the 2017 Robin
   Chemers Neustein Postdoctoral Fellowship. W.R.S. acknowledges support
   from the NIH (1R01CA233626) and the Ludwig Center at Harvard, T.I. is
   supported by the Department of Defense Peer Reviewed Cancer Research
   Program Horizon Award (W81XWH-19-1-0271). X.C. is supported by the NIH
   (R01-GM133107). S.A.A. acknowledges support from a grant from the Breast
   Cancer Research Foundation. This work was supported in part by the
   P30CA196521 grant (to J.J.) from the NIH and an endowed professorship
   from the Icahn School of Medicine at Mount Sinai (to J.J.). This work
   utilized the AVANCE NEO 600 MHz NMR Spectrometer System that was
   upgraded with funding from an NIH SIG grant 1S10OD025132-01A1.
CR Bisi JE, 2017, ONCOTARGET, V8, P42343, DOI 10.18632/oncotarget.16216
   Bockstaele L, 2009, MOL CELL BIOL, V29, P4188, DOI 10.1128/MCB.01823-08
   Boczek EE, 2015, P NATL ACAD SCI USA, V112, pE3189, DOI 10.1073/pnas.1424342112
   Bondeson DP, 2015, NAT CHEM BIOL, V11, P611, DOI [10.1038/nchembio.1858, 10.1038/NCHEMBIO.1858]
   Brand M, 2019, CELL CHEM BIOL, V26, P300, DOI 10.1016/j.chembiol.2018.11.006
   Chamberlain PP, 2014, NAT STRUCT MOL BIOL, V21, P803, DOI 10.1038/nsmb.2874
   Chen P, 2016, MOL CANCER THER, V15, P2273, DOI 10.1158/1535-7163.MCT-16-0300
   Costa C, 2020, CANCER DISCOV, V10, P72, DOI 10.1158/2159-8290.CD-18-0830
   de Leeuw R, 2018, CLIN CANCER RES, V24, P4201, DOI 10.1158/1078-0432.CCR-18-0410
   Finn RS, 2016, NEW ENGL J MED, V375, P1925, DOI 10.1056/NEJMoa1607303
   Finn RS, 2009, BREAST CANCER RES, V11, DOI 10.1186/bcr2419
   Fischer ES, 2014, NATURE, V512, P49, DOI 10.1038/nature13527
   Gadd MS, 2017, NAT CHEM BIOL, V13, P514, DOI [10.1038/NCHEMBIO.2329, 10.1038/nchembio.2329]
   Ghandi M, 2019, NATURE, V569, P503, DOI 10.1038/s41586-019-1186-3
   Goetz MP, 2017, J CLIN ONCOL, V35, P3638, DOI 10.1200/JCO.2017.75.6155
   Goldman JW, 2018, J CLIN ONCOL, V36, DOI 10.1200/JCO.2018.36.15_suppl.9025
   Gong XQ, 2017, CANCER CELL, V32, P761, DOI 10.1016/j.ccell.2017.11.006
   Grbovic OM, 2006, P NATL ACAD SCI USA, V103, P57, DOI 10.1073/pnas.0609973103
   Green JL, 2019, MOL CANCER THER, V18, P771, DOI 10.1158/1535-7163.MCT-18-0755
   Guiley KZ, 2019, SCIENCE, V366, P1330, DOI 10.1126/science.aaw2106
   Hallett ST, 2017, CELL REP, V21, P1386, DOI 10.1016/j.celrep.2017.10.042
   Hamilton E, 2016, CANCER TREAT REV, V45, P129, DOI 10.1016/j.ctrv.2016.03.002
   Herrera-Abreu MT, 2016, CANCER RES, V76, P2301, DOI 10.1158/0008-5472.CAN-15-0728
   Hortobagyi GN, 2016, NEW ENGL J MED, V375, P1738, DOI 10.1056/NEJMoa1609709
   Im SA, 2019, NEW ENGL J MED, V381, P307, DOI 10.1056/NEJMoa1903765
   Ingham M, 2017, J CLIN ONCOL, V35, P2949, DOI 10.1200/JCO.2016.69.0032
   Jafari R, 2014, NAT PROTOC, V9, P2100, DOI 10.1038/nprot.2014.138
   Jiang BS, 2019, ANGEW CHEM INT EDIT, V58, P6321, DOI 10.1002/anie.201901336
   KATO JY, 1994, MOL CELL BIOL, V14, P2713, DOI 10.1128/MCB.14.4.2713
   Kim Sunkyu, 2018, Oncotarget, V9, P35226, DOI 10.18632/oncotarget.26215
   Knudsen ES, 2017, TRENDS CANCER, V3, P39, DOI 10.1016/j.trecan.2016.11.006
   Lai AC, 2017, NAT REV DRUG DISCOV, V16, P101, DOI 10.1038/nrd.2016.211
   Lebraud H, 2016, ACS CENTRAL SCI, V2, P927, DOI 10.1021/acscentsci.6b00280
   Li ZQ, 2018, CANCER CELL, V34, P893, DOI 10.1016/j.ccell.2018.11.006
   Marcotte R, 2016, CELL, V164, P293, DOI 10.1016/j.cell.2015.11.062
   McDonald ER, 2017, CELL, V170, P577, DOI 10.1016/j.cell.2017.07.005
   McFarland JM, 2018, NAT COMMUN, V9, DOI 10.1038/s41467-018-06916-5
   Meyers RM, 2017, NAT GENET, V49, P1779, DOI 10.1038/ng.3984
   Molina DM, 2013, SCIENCE, V341, P84, DOI 10.1126/science.1233606
   Nomanbhoy TK, 2016, BIOCHEMISTRY-US, V55, P5434, DOI 10.1021/acs.biochem.6b00629
   Nusinow D.P., 2020, GUIDE QUANTITATIVE P, DOI [10.1101/2020.02.03.932384, DOI 10.1101/2020.02.03.932384]
   Nusinow DP, 2020, CELL, V180, P387, DOI 10.1016/j.cell.2019.12.023
   O'Leary B, 2016, NAT REV CLIN ONCOL, V13, P417, DOI 10.1038/nrclinonc.2016.26
   Otto T, 2017, NAT REV CANCER, V17, P93, DOI 10.1038/nrc.2016.138
   Pacheco Jose, 2019, Oncotarget, V10, P618, DOI 10.18632/oncotarget.26545
   Patricelli MP, 2011, CHEM BIOL, V18, P699, DOI 10.1016/j.chembiol.2011.04.011
   Placke T, 2014, BLOOD, V124, P13, DOI 10.1182/blood-2014-02-558114
   Romano G, 2018, CANCER DISCOV, V8, P556, DOI 10.1158/2159-8290.CD-17-0745
   Ruscetti M, 2018, SCIENCE, V362, P1416, DOI 10.1126/science.aas9090
   Sawai A, 2008, CANCER RES, V68, P589, DOI 10.1158/0008-5472.CAN-07-1570
   Sherr CJ, 2016, CANCER DISCOV, V6, P353, DOI 10.1158/2159-8290.CD-15-0894
   Stepanova L, 1996, GENE DEV, V10, P1491, DOI 10.1101/gad.10.12.1491
   Sumi NJ, 2015, ACS CHEM BIOL, V10, P2680, DOI 10.1021/acschembio.5b00368
   Taipale M, 2013, NAT BIOTECHNOL, V31, P630, DOI 10.1038/nbt.2620
   Taipale M, 2012, CELL, V150, P987, DOI 10.1016/j.cell.2012.06.047
   Tsherniak A, 2017, CELL, V170, P564, DOI 10.1016/j.cell.2017.06.010
   Vaughan CK, 2006, MOL CELL, V23, P697, DOI 10.1016/j.molcel.2006.07.016
   Verba KA, 2016, SCIENCE, V352, P1542, DOI 10.1126/science.aaf5023
   Winter GE, 2015, SCIENCE, V348, P1376, DOI 10.1126/science.aab1433
   Yang C, 2017, ONCOGENE, V36, P2255, DOI 10.1038/onc.2016.379
   Zhang CW, 2018, EUR J MED CHEM, V151, P304, DOI 10.1016/j.ejmech.2018.03.071
   Zhang JM, 2009, NAT REV CANCER, V9, P28, DOI 10.1038/nrc2559
NR 62
TC 7
Z9 7
U1 7
U2 19
PU NATURE PORTFOLIO
PI BERLIN
PA HEIDELBERGER PLATZ 3, BERLIN, 14197, GERMANY
EI 2662-1347
J9 NAT CANCER
JI Nat. Cancer
PD APR
PY 2021
VL 2
IS 4
BP 429
EP +
DI 10.1038/s43018-021-00174-z
EA MAR 2021
PG 22
WC Oncology
WE Science Citation Index Expanded (SCI-EXPANDED)
SC Oncology
GA RU1YE
UT WOS:000624752100001
PM 34568836
OA Green Accepted
DA 2022-08-05
ER

PT J
AU Sorf, A
   Sucha, S
   Morell, A
   Novotna, E
   Staud, F
   Zavrelova, A
   Visek, B
   Wsol, V
   Ceckova, M
AF Sorf, Ales
   Sucha, Simona
   Morell, Anselm
   Novotna, Eva
   Staud, Frantisek
   Zavrelova, Alzbeta
   Visek, Benjamin
   Wsol, Vladimir
   Ceckova, Martina
TI Targeting Pharmacokinetic Drug Resistance in Acute Myeloid Leukemia
   Cells with CDK4/6 Inhibitors
SO CANCERS
LA English
DT Article
DE acute myeloid leukemia; CDK4; 6 inhibitors; ABC transporters; drug
   resistance
ID KINASE 4/6 INHIBITOR; ABC-TRANSPORTERS; BREAST-CANCER; PHASE-I; CARBONYL
   REDUCTION; PROGNOSTIC IMPACT; REDUCING ENZYMES; DAUNORUBICIN; APOPTOSIS;
   METABOLISM
AB Pharmacotherapy of acute myeloid leukemia (AML) remains challenging, and the disease has one of the lowest curability rates among hematological malignancies. The therapy outcomes are often compromised by the existence of a resistant AML phenotype associated with overexpression of ABCB1 and ABCG2 transporters. Because AML induction therapy frequently consists of anthracycline-like drugs, their efficiency may also be diminished by drug biotransformation via carbonyl reducing enzymes (CRE). In this study, we investigated the modulatory potential of the CDK4/6 inhibitors abemaciclib, palbociclib, and ribociclib on AML resistance using peripheral blood mononuclear cells (PBMC) isolated from patients withde novodiagnosed AML. We first confirmed inhibitory effect of the tested drugs on ABCB1 and ABCG2 in ABC transporter-expressing resistant HL-60 cells while also showing the ability to sensitize the cells to cytotoxic drugs even as no effect on AML-relevant CRE isoforms was observed. All tested CDK4/6 inhibitors elevated mitoxantrone accumulations in CD34(+)PBMC and enhanced accumulation of mitoxantrone was found with abemaciclib and ribociclib in PBMC of FLT3-ITD(-)patients. Importantly, the accumulation rate in the presence of CDK4/6 inhibitors positively correlated withABCB1 expression in CD34(+)patients and led to enhanced apoptosis of PBMC in contrast to CD34(-)samples. In summary, combination therapy involving CDK4/6 inhibitors could favorably target multidrug resistance, especially when personalized based on CD34(-)and ABCB1-related markers.
C1 [Sorf, Ales; Sucha, Simona; Staud, Frantisek; Ceckova, Martina] Charles Univ Prague, Fac Pharm, Dept Pharmacol & Toxicol, Akad Heyrovskeho 1203, Hradec Kralove 50005, Czech Republic.
   [Morell, Anselm; Novotna, Eva; Wsol, Vladimir] Charles Univ Prague, Fac Pharm, Dept Biochem Sci, Akad Heyrovskeho 1203, Hradec Kralove 50005, Czech Republic.
   [Zavrelova, Alzbeta; Visek, Benjamin] Charles Univ Prague, Univ Hosp Hradec Kralove, Dept Internal Med Hematol 4, Sokolska 581, Hradec Kralove 50005, Czech Republic.
RP Ceckova, M (通讯作者)，Charles Univ Prague, Fac Pharm, Dept Pharmacol & Toxicol, Akad Heyrovskeho 1203, Hradec Kralove 50005, Czech Republic.
EM sorfal@faf.cuni.cz; suchas@faf.cuni.cz; morellga@faf.cuni.cz;
   novotne7@faf.cuni.cz; staud@faf.cuni.cz; alzbeta.zavrelova@fnhk.cz;
   benjamin.visek@fnhk.cz; wsol@faf.cuni.cz; martina.ceckova@faf.cuni.cz
RI ; Wsol, Vladimir/K-3476-2016
OI Sorf, Ales/0000-0001-7829-3980; Sucha, Simona/0000-0001-9190-458X; Wsol,
   Vladimir/0000-0003-3745-7648; Morell, Anselm/0000-0001-7002-7792
FU Charles University [PRIMUS/20/MED/010, SVV/260-549]; Czech Science
   Foundation [20-20414Y, CZ.02.1.01/0.0/0.0/16_019/0000841]
FX This project has been supported by Charles University (PRIMUS/20/MED/010
   and SVV/260-549), the Czech Science Foundation (grant No. 20-20414Y),
   and by EFSA-CDN (grant No. CZ.02.1.01/0.0/0.0/16_019/0000841).
CR Arber DA, 2016, BLOOD, V127, P2391, DOI 10.1182/blood-2016-03-643544
   Bains OS, 2010, J PHARMACOL EXP THER, V335, P533, DOI 10.1124/jpet.110.173179
   Bartholomae S, 2016, PEDIATR BLOOD CANCER, V63, P242, DOI 10.1002/pbc.25785
   Belhoussine R, 1999, ADV EXP MED BIOL, V457, P365
   BENNETT JM, 1976, BRIT J HAEMATOL, V33, P451, DOI 10.1111/j.1365-2141.1976.tb03563.x
   Bogason Alex, 2010, Drug Metab Lett, V4, P228
   Boyer T, 2019, CANCERS, V11, DOI 10.3390/cancers11091323
   Daver N, 2019, LEUKEMIA, V33, P299, DOI 10.1038/s41375-018-0357-9
   de Groot AF, 2017, CANCER TREAT REV, V60, P130, DOI 10.1016/j.ctrv.2017.09.003
   Dohner H, 2017, BLOOD, V129, P424, DOI 10.1182/blood-2016-08-733196
   Efferth T, 1997, LEUKEMIA, V11, P1180, DOI 10.1038/sj.leu.2400669
   FDA, IN VITR MET TRANSP M
   Fletcher JI, 2010, NAT REV CANCER, V10, P147, DOI 10.1038/nrc2789
   Fukuda Y, 2015, ADV CANCER RES, V125, P171, DOI 10.1016/bs.acr.2014.10.006
   Giacomini KM, 2010, NAT REV DRUG DISCOV, V9, P215, DOI 10.1038/nrd3028
   Gottesman MM, 2002, ANNU REV MED, V53, P615, DOI 10.1146/annurev.med.53.082901.103929
   Hirsch P, 2012, HAEMATOL-HEMATOL J, V97, P241, DOI 10.3324/haematol.2010.034447
   Ho MM, 2008, EXP HEMATOL, V36, P433, DOI 10.1016/j.exphem.2007.11.014
   Hofman J, 2014, TOXICOL APPL PHARM, V278, P238, DOI 10.1016/j.taap.2014.04.027
   Hollo Z, 1996, FEBS LETT, V383, P99, DOI 10.1016/0014-5793(96)00237-2
   Infante JR, 2016, CLIN CANCER RES, V22, P5696, DOI 10.1158/1078-0432.CCR-16-1248
   Kassner N, 2008, DRUG METAB DISPOS, V36, P2113, DOI 10.1124/dmd.108.022251
   Laffin B, 2012, FRONT PHARMACOL, V3, DOI 10.3389/fphar.2012.00104
   Liu B, 2018, ONCOL LETT, V15, P6671, DOI 10.3892/ol.2018.8095
   Malatkova P, 2014, DRUG METAB REV, V46, P96, DOI 10.3109/03602532.2013.853078
   Marzac C, 2006, CLIN CANCER RES, V12, P7018, DOI 10.1158/1078-0432.CCR-06-0641
   Marzac C, 2011, HAEMATOL-HEMATOL J, V96, P1293, DOI 10.3324/haematol.2010.031823
   Masquelier M, 2004, BIOCHEM PHARMACOL, V67, P1047, DOI 10.1016/j.bcp.2003.10.025
   Montalban-Bravo G, 2015, LEUKEMIA, V29, P760, DOI 10.1038/leu.2014.244
   Mordente A, 2009, CURR MED CHEM, V16, P1656, DOI 10.2174/092986709788186228
   NCI 2021. National Cancer Institute., CANC STAT FACTS LEUK
   Novotna E, 2018, BIOCHEM PHARMACOL, V156, P22, DOI 10.1016/j.bcp.2018.08.001
   Novotna E, 2018, ARCH TOXICOL, V92, P2845, DOI 10.1007/s00204-018-2258-0
   Ozvegy-Laczka C, 2004, MOL PHARMACOL, V65, P1485, DOI 10.1124/mol.65.6.1485
   Patnaik A, 2016, CANCER DISCOV, V6, P740, DOI 10.1158/2159-8290.CD-16-0095
   Penning TM, 2019, MOL CELL ENDOCRINOL, V489, P82, DOI 10.1016/j.mce.2018.07.002
   Piska K, 2017, INVEST NEW DRUG, V35, P375, DOI 10.1007/s10637-017-0443-2
   Pollyea DA, 2017, BLOOD, V129, P1627, DOI 10.1182/blood-2016-10-696039
   Raaijmakers MHGP, 2005, CLIN CANCER RES, V11, P2436, DOI 10.1158/1078-0432.CCR-04-0212
   Robey RW, 2018, NAT REV CANCER, V18, P452, DOI 10.1038/s41568-018-0005-8
   Shman TV, 2008, ANN HEMATOL, V87, P353, DOI 10.1007/s00277-008-0439-2
   Skarka A, 2011, CHEM-BIOL INTERACT, V191, P66, DOI 10.1016/j.cbi.2010.12.016
   Skarydova L, 2013, XENOBIOTICA, V43, P346, DOI 10.3109/00498254.2012.720048
   Slupe A, 2005, CARDIOVASC TOXICOL, V5, P365, DOI 10.1385/CT:5:4:365
   Sorf A, 2019, BIOCHEM PHARMACOL, V163, P290, DOI 10.1016/j.bcp.2019.02.035
   Sorf A, 2018, BIOCHEM PHARMACOL, V154, P10, DOI 10.1016/j.bcp.2018.04.013
   Szakacs G, 2008, DRUG DISCOV TODAY, V13, P379, DOI 10.1016/j.drudis.2007.12.010
   Tamura K, 2016, CANCER SCI, V107, P755, DOI 10.1111/cas.12932
   Ujhelly O, 2003, HUM GENE THER, V14, P403, DOI 10.1089/104303403321209005
   van den Heuvel-Eibrink MM, 2007, ANN HEMATOL, V86, P329, DOI 10.1007/s00277-007-0269-7
   Vandesompele J, 2002, GENOME BIOL, V3, DOI 10.1186/gb-2002-3-7-research0034
   Varatharajan S, 2016, CANCER CHEMOTH PHARM, V78, P1051, DOI 10.1007/s00280-016-3166-8
   Verma K, 2019, J MED CHEM, V62, P3590, DOI 10.1021/acs.jmedchem.9b00090
   Verma K, 2016, ACS MED CHEM LETT, V7, P774, DOI 10.1021/acsmedchemlett.6b00163
   Wu T, 2017, BIOCHEM PHARMACOL, V124, P29, DOI 10.1016/j.bcp.2016.10.015
   Yuan XY, 2015, LEUKEMIA RES, V39, P689, DOI 10.1016/j.leukres.2015.04.018
NR 56
TC 7
Z9 7
U1 4
U2 10
PU MDPI
PI BASEL
PA ST ALBAN-ANLAGE 66, CH-4052 BASEL, SWITZERLAND
EI 2072-6694
J9 CANCERS
JI Cancers
PD JUN
PY 2020
VL 12
IS 6
AR 1596
DI 10.3390/cancers12061596
PG 17
WC Oncology
WE Science Citation Index Expanded (SCI-EXPANDED)
SC Oncology
GA ML1DZ
UT WOS:000549216900001
PM 32560251
OA Green Published, gold
DA 2022-08-05
ER

PT J
AU Ogata, R
   Kishino, E
   Saitoh, W
   Koike, Y
   Kurebayashi, J
AF Ogata, Ryohei
   Kishino, Emi
   Saitoh, Wataru
   Koike, Yoshikazu
   Kurebayashi, Junichi
TI Resistance to cyclin-dependent kinase (CDK) 4/6 inhibitors confers
   cross-resistance to other CDK inhibitors but not to chemotherapeutic
   agents in breast cancer cells
SO BREAST CANCER
LA English
DT Article
DE Breast cancer; CDK4/6 inhibitor; Resistance; Chemotherapeutic agents; RB
AB Background Combined endocrine therapy with a cyclin-dependent kinase (CDK) 4/6 inhibitor has been indicated to improve not only progression-free survival, but also overall survival in patients with hormone receptor (HR)-positive, HER2-negative advanced breast cancer. However, resistance to this combination therapy inevitably develops. How to manage this resistant breast cancer is one of the most important clinical issues. To investigate the mechanisms of action responsible for resistance, we developed breast cancer cells resistant to CDK4/6 inhibitors, and analyzed their biological characteristics and sensitivity to different anticancer agents.
   Methods HR-positive, HER2-negative MCF-7 and KPL-1 breast cancer cells were cultivated in palbociclib (PAL) or abemaciclib (ABE)-added culture medium for over 5 months, and we successfully developed PAL- or ABE-resistant cells. The effects of PAL or ABE on the cell growth, basal RB expression, RB phosphorylation, cell cycle and cell senescence were compared between resistant and parental cells. Effects of the other CDK4/6 inhibitor, different chemotherapeutic agents and estrogen on the cell growth were also examined. The expression levels of cyclin D1, CDK2, CDK4, CDK6, cyclin E1 and estrogen receptor (ER)-alpha were measured using RT-PCR.
   Results Long-term exposure to up to 200 nM PAL or ABE resulted in the development of PAL- or ABE-resistant MCF-7 or KPL-1 breast cancer cells. Basal expression levels of RB in both resistant cells were down-regulated. Inhibitory effects of either PAL or ABE on RB phosphorylation were reduced in both resistant cells. Accordingly, G1-S cell cycle retardation and cell senescence induced by either inhibitor were also attenuated in both resistant cells. Both resistant cells were cross-resistant to the other CDK4/6 inhibitor but almost as equally sensitive to different chemotherapeutic agents (5-fluorouracil, gemcitabine, paclitaxel, docetaxel, doxorubicin and eribulin) as the parental cells. The mRNA expression level of CDK6 significantly increased in the resistant MCF-7 cells and that of Rb1 significantly decreased in the resistant KPL-1 cells. Although both resistant cells were less sensitive to estrogen than the parental cells, the expression levels of ER-alpha did not significantly change in either.
   Conclusions Our study suggests that acquired resistance to PAL or ABE confers cross-resistance to the other CDK4/6 inhibitor but not to chemotherapeutic agents in HR-positive, HER2-negative breast cancer cells. Down-regulation of basal RB expression and normalized RB phosphorylation reduced by CDK4/6 inhibitors may be responsible for the attenuated anti-cell growth effects of the inhibitors.
C1 [Ogata, Ryohei; Kishino, Emi; Saitoh, Wataru; Koike, Yoshikazu; Kurebayashi, Junichi] Kawasaki Med Sch, Dept Breast & Thyroid Surg, 577 Matsushima, Kurashiki, Okayama 7010192, Japan.
RP Kurebayashi, J (通讯作者)，Kawasaki Med Sch, Dept Breast & Thyroid Surg, 577 Matsushima, Kurashiki, Okayama 7010192, Japan.
EM kure@med.kawasaki-m.ac.jp
FU Kawasaki Medical School; MEXT/JSPS KAKENHI [JP17K10566]
FX This study was partially supported by Research Project Grants from
   Kawasaki Medical School and MEXT/JSPS KAKENHI Grant Number JP17K10566.
CR Andre F, 2019, NEW ENGL J MED, V380, P1929, DOI 10.1056/NEJMoa1813904
   de Leeuw R, 2018, CLIN CANCER RES, V24, P4201, DOI 10.1158/1078-0432.CCR-18-0410
   Formisano L, 2019, NAT COMMUN, V10, DOI 10.1038/s41467-019-09068-2
   Hui RN, 2020, CLIN CANCER RES, V26, P354, DOI 10.1158/1078-0432.CCR-19-1164
   Iida M, 2020, BREAST CANCER-TOKYO, V27, P963, DOI 10.1007/s12282-020-01090-3
   Iida Masafumi, 2019, Oncotarget, V10, P4907, DOI 10.18632/oncotarget.27127
   Kishino E, 2020, BREAST CANCER-TOKYO, V27, P415, DOI 10.1007/s12282-019-01035-5
   Klein ME, 2018, CANCER CELL, V34, P9, DOI 10.1016/j.ccell.2018.03.023
   KUREBAYASHI J, 1995, BRIT J CANCER, V71, P845, DOI 10.1038/bjc.1995.163
   O'Leary B, 2018, CANCER DISCOV, V8, P1390, DOI 10.1158/2159-8290.CD-18-0264
   Pandey K, 2019, INT J CANCER, V145, P1179, DOI 10.1002/ijc.32020
   Spring LM, 2020, LANCET, V395, P817, DOI 10.1016/S0140-6736(20)30165-3
   Turner NC, 2019, J CLIN ONCOL, V37, P1169, DOI 10.1200/JCO.18.00925
   Vijayaraghavan S, 2017, NAT COMMUN, V8, DOI 10.1038/ncomms15916
   Yang C, 2017, ONCOGENE, V36, P2255, DOI 10.1038/onc.2016.379
NR 15
TC 11
Z9 11
U1 0
U2 4
PU SPRINGER JAPAN KK
PI TOKYO
PA SHIROYAMA TRUST TOWER 5F, 4-3-1 TORANOMON, MINATO-KU, TOKYO, 105-6005,
   JAPAN
SN 1340-6868
EI 1880-4233
J9 BREAST CANCER-TOKYO
JI Breast Cancer
PD JAN
PY 2021
VL 28
IS 1
BP 206
EP 215
DI 10.1007/s12282-020-01150-8
EA AUG 2020
PG 10
WC Oncology; Obstetrics & Gynecology
WE Science Citation Index Expanded (SCI-EXPANDED)
SC Oncology; Obstetrics & Gynecology
GA 2Q0SR
UT WOS:000563632500001
PM 32860163
OA Green Published, hybrid
DA 2022-08-05
ER

PT J
AU Yang, C
   Li, Z
   Bhatt, T
   Dickler, M
   Giri, D
   Scaltriti, M
   Baselga, J
   Rosen, N
   Chandarlapaty, S
AF Yang, C.
   Li, Z.
   Bhatt, T.
   Dickler, M.
   Giri, D.
   Scaltriti, M.
   Baselga, J.
   Rosen, N.
   Chandarlapaty, S.
TI Acquired CDK6 amplification promotes breast cancer resistance to CDK4/6
   inhibitors and loss of ER signaling and dependence
SO ONCOGENE
LA English
DT Article
ID KINASE 4/6 INHIBITOR; ESTROGEN-RECEPTOR; CELL-CYCLE; ENDOCRINE THERAPY;
   PD 0332991; OVEREXPRESSION; D1; DIFFERENTIATION; TRANSCRIPTION;
   PALBOCICLIB
AB Dysregulated activation of the CDK4/6 kinases is a hallmark of most mammary-derived carcinomas. ATP-competitive inhibitors against this complex have been recently advanced in the clinic and have shown significant activity, particularly against tumors driven by the estrogen receptor (ER). However, resistance to these compounds has begun to emerge often months to years after their initiation. We investigated potential mechanisms of resistance using cell line models that are highly sensitive to this class of drugs. After prolonged exposure to the selective and potent CDK4/6 inhibitor LY2835219, clones emerged and several were found to harbor amplification of the CDK6 kinase. Amplification of CDK6 resulted in a marked increase in CDK6 expression and reduced response of the CDK4/6 target, phospho-Rb (pRb), to CDK4/6 inhibitors. Knockdown of CDK6 restored drug sensitivity, while enforced overexpression of CDK6 was sufficient to mediate drug resistance. Not only did CDK6 overexpression mediate resistance to CDK4/6 inhibitors but it also led to reduced expression of the ER and progesterone receptor (PR), and diminished responsiveness to ER antagonism. The reduced ER/PR expression after CDK4/6 inhibitor resistance was additionally observed in tumor biopsy specimens from patients treated with these drugs. Alternative mechanisms of resistance to CDK4/6 inhibitors such as loss of pRb and cyclin E1 overexpression also exhibited decreased hormone responsiveness, suggesting that the clinical paradigm of sequential endocrine-based therapy may be ineffective in some settings of acquired CDK4/6 resistance.
C1 [Yang, C.; Li, Z.] Xi An Jiao Tong Univ, Affiliated Hosp 1, Dept Oncol, Xian, Peoples R China.
   [Yang, C.; Li, Z.; Bhatt, T.; Baselga, J.; Chandarlapaty, S.] MSKCC, Human Oncol & Pathogenesis Program, 1275 York Ave, New York, NY 10065 USA.
   [Dickler, M.; Baselga, J.; Chandarlapaty, S.] MSKCC, Dept Med, Breast Med Serv, New York, NY 10065 USA.
   [Dickler, M.; Giri, D.; Scaltriti, M.; Baselga, J.; Rosen, N.; Chandarlapaty, S.] Weill Cornell Med Coll, New York, NY USA.
   [Giri, D.; Scaltriti, M.] MSKCC, Dept Pathol, New York, NY 10065 USA.
   [Rosen, N.] MSKCC, Mol Pharmacol Program, New York, NY 10065 USA.
RP Chandarlapaty, S (通讯作者)，MSKCC, Human Oncol & Pathogenesis Program, 1275 York Ave, New York, NY 10065 USA.
EM chandars@mskcc.org
RI Rosen, Neal/ABF-2677-2020; Yang, Chengcheng/AAU-1342-2021
FU Shen Family Foundation; Susan G Komen; Breast Cancer Research
   Foundation; NCI Cancer Center Support Grant (CCSG) [P30 CA08748];
   NATIONAL CANCER INSTITUTE [P01CA094060, P30CA008748] Funding Source: NIH
   RePORTER
FX This work was generously supported by funds from the Shen Family
   Foundation, Susan G Komen and the Breast Cancer Research Foundation. The
   Marie-Jose and Henry R Kravis Center for Molecular Oncology as well as
   NCI Cancer Center Support Grant (CCSG, P30 CA08748) additionally
   supported this work. We thank Weiyi Toy for her critical feedback.
CR Alves CL, 2016, CLIN CANC RES
   Bosch A, 2015, SCI TRANSL MED, V7, DOI 10.1126/scitranslmed.aaa4442
   Cariou S, 2000, P NATL ACAD SCI USA, V97, P9042, DOI 10.1073/pnas.160016897
   CC O'Sullivan, 2015, INT J CANC CLIN RES, V2, pii
   Cheng DT, 2015, J MOL DIAGN, V17, P251, DOI 10.1016/j.jmoldx.2014.12.006
   Cristofanilli M, 2016, LANCET ONCOL, V17, P425, DOI 10.1016/S1470-2045(15)00613-0
   Dean JL, 2010, ONCOGENE, V29, P4018, DOI 10.1038/onc.2010.154
   Dean JL, 2012, CELL CYCLE, V11, P2756, DOI 10.4161/cc.21195
   Finn RS, 2015, LANCET ONCOL, V16, P25, DOI 10.1016/S1470-2045(14)71159-3
   Finn RS, 2009, BREAST CANCER RES, V11, DOI 10.1186/bcr2419
   Gelbert LM, 2014, INVEST NEW DRUG, V32, P825, DOI 10.1007/s10637-014-0120-7
   Grossel MJ, 2006, J CELL BIOCHEM, V97, P485, DOI 10.1002/jcb.20712
   Herrera-Abreu MT, 2016, CANCER RES, V76, P2301, DOI 10.1158/0008-5472.CAN-15-0728
   Houston SJ, 1999, BRIT J CANCER, V79, P1220, DOI 10.1038/sj.bjc.6690196
   Infante JR, 2014, ASCO ANN M P
   Jansen MPHM, 2005, J CLIN ONCOL, V23, P732, DOI 10.1200/JCO.2005.05.145
   Johannessen CM, 2010, NATURE, V468, P968, DOI 10.1038/nature09627
   KARNIK PS, 1994, CANCER RES, V54, P349
   Konecny GE, 2011, CLIN CANCER RES, V17, P1591, DOI 10.1158/1078-0432.CCR-10-2307
   Liang JY, 2003, CELL CYCLE, V2, P339, DOI 10.4161/cc.2.4.433
   Macaluso M, 2003, ONCOGENE, V22, P3511, DOI 10.1038/sj.onc.1206578
   McDermott M, 2014, FRONT ONCOL, V4, DOI 10.3389/fonc.2014.00040
   Miller TW, 2011, CANCER DISCOV, V1, P338, DOI 10.1158/2159-8290.CD-11-0101
   Navarro F, 2009, BLOOD, V114, P2181, DOI 10.1182/blood-2009-02-205062
   Patnaik A, 2014, ASCO ANN M P
   Patnaik A, 2016, CANCER DISCOV, V6, P740, DOI 10.1158/2159-8290.CD-16-0095
   Schwartz GK, 2011, BRIT J CANCER, V104, P1862, DOI 10.1038/bjc.2011.177
   She QB, 2008, PLOS ONE, V3, DOI 10.1371/journal.pone.0003065
   Sherr CJ, 2016, CANCER DISCOV, V6, P353, DOI 10.1158/2159-8290.CD-15-0894
   SICINSKI P, 1995, CELL, V82, P621, DOI 10.1016/0092-8674(95)90034-9
   Tigan AS, 2016, ONCOGENE, V35, P3083, DOI 10.1038/onc.2015.407
   Toy W, 2013, NAT GENET, V45, P1439, DOI 10.1038/ng.2822
   Umemura S, 2009, BRIT J CANCER, V100, P764, DOI 10.1038/sj.bjc.6604900
   VanArsdale T, 2015, CLIN CANCER RES, V21, P2905, DOI 10.1158/1078-0432.CCR-14-0816
   WATTS CKW, 1995, MOL ENDOCRINOL, V9, P1804, DOI 10.1210/me.9.12.1804
   Wilcken NRC, 1997, CLIN CANCER RES, V3, P849
   Yu QY, 2006, CANCER CELL, V9, P23, DOI 10.1016/j.ccr.2005.12.012
   Zwijsen RML, 1997, CELL, V88, P405, DOI 10.1016/S0092-8674(00)81879-6
NR 38
TC 169
Z9 173
U1 1
U2 19
PU NATURE PUBLISHING GROUP
PI LONDON
PA MACMILLAN BUILDING, 4 CRINAN ST, LONDON N1 9XW, ENGLAND
SN 0950-9232
EI 1476-5594
J9 ONCOGENE
JI Oncogene
PD APR 20
PY 2017
VL 36
IS 16
BP 2255
EP 2264
DI 10.1038/onc.2016.379
PG 10
WC Biochemistry & Molecular Biology; Oncology; Cell Biology; Genetics &
   Heredity
WE Science Citation Index Expanded (SCI-EXPANDED)
SC Biochemistry & Molecular Biology; Oncology; Cell Biology; Genetics &
   Heredity
GA ES8DM
UT WOS:000399782700006
PM 27748766
OA Green Published, Green Accepted, hybrid
DA 2022-08-05
ER

PT J
AU Kharenko, OA
   Patel, RG
   Calosing, C
   van der Horst, EH
AF Kharenko, Olesya A.
   Patel, Reena G.
   Calosing, Cyrus
   van der Horst, Edward H.
TI Combination of ZEN-3694 with CDK4/6 inhibitors reverses acquired
   resistance to CDK4/6 inhibitors in ER-positive breast cancer
SO CANCER GENE THERAPY
LA English
DT Article
ID TARGETS; ILK
AB CDK4/6 inhibitors significantly prolong progression-free survival in patients with advanced hormone receptor-positive (HR+) HER2-negative breast cancer. Despite recent successes, patients acquire resistance, necessitating the development of additional novel therapeutic strategies. Bromodomain and extra-terminal domain (BET) proteins are key epigenetic regulators that interact with acetylated lysine (AcLys) residues of histones or transcription factors. BET proteins are directly involved in modulating estrogen receptor (ER) signaling and the cell cycle. Therefore, BET inhibitors can potentially offer new strategies in the treatment of advanced ER+ breast cancer. ZEN-3694 is an orally bioavailable small molecule BET inhibitor currently being evaluated in Phase 1/2 clinical trials (NCT03901469). To assess a potential combination strategy in a CDK4/6i resistant breast cancer population, we investigated the mechanism of action of ZEN-3694 combined with CDK4/6 inhibitors in the ER+ cell lines resistant to palbociclib or abemaciclib. Here, we describe that the combination of ZEN-3694 with CDK4/6i potently inhibits proliferation and induces apoptosis in CDK4/6i resistant cell lines. The resistance to both palbociclib and abemaciclib was associated with the strong upregulation of CDK6 and CCND1 protein levels, which was reversed by the ZEN-3694 treatment. Furthermore, RNAseq data and pathway analysis elucidated the combinatorial effects of ZEN-3694 with CDK4/6 inhibitors through significant downregulation of multiple pathways involved in cell cycle regulation, cellular growth, proliferation, apoptosis, inflammation, and cellular immune response. Our data indicate that ZEN-3694 has therapeutic potential in combination with CDK4/6 inhibitors in patients with advanced ER+ breast resistant to CDK4/6 inhibitors.
C1 [Kharenko, Olesya A.; Patel, Reena G.; Calosing, Cyrus; van der Horst, Edward H.] Zenith Epigenet, Suite 300,4820 Richard Rd SW, Calgary, AB T3E 6L1, Canada.
RP Kharenko, OA (通讯作者)，Zenith Epigenet, Suite 300,4820 Richard Rd SW, Calgary, AB T3E 6L1, Canada.
EM olesya@zenithepigenetics.com
RI Kharenko, Olesya A./AAC-5873-2019
OI Kharenko, Olesya A./0000-0003-4710-3886
FU Zenith Epigenetics
FX We thank Laura Tsujikawa for her help with IPA<SUP>(R)</SUP> data upload
   and analysis. The work has been funded by Zenith Epigenetics.
CR Andre F, 2019, NEW ENGL J MED, V380, P1929, DOI 10.1056/NEJMoa1813904
   Cardama GA, 2017, INT J ONCOL, V51, P1025, DOI 10.3892/ijo.2017.4093
   Du MJ, 2014, PLOS ONE, V9, DOI 10.1371/journal.pone.0099052
   Feng Q, 2014, CELL RES, V24, P809, DOI 10.1038/cr.2014.71
   Finn RS, 2015, LANCET ONCOL, V16, P25, DOI 10.1016/S1470-2045(14)71159-3
   Guarducci C, 2018, NPJ BREAST CANCER, V4, DOI 10.1038/s41523-018-0092-4
   Haga Raquel B, 2016, Small GTPases, V7, P207
   Harrington WR, 2006, ENDOCRINOLOGY, V147, P3843, DOI 10.1210/en.2006-0358
   Herrera-Abreu MT, 2016, CANCER RES, V76, P2301, DOI 10.1158/0008-5472.CAN-15-0728
   Jones RH, 2020, LANCET ONCOL, V21, P345, DOI 10.1016/S1470-2045(19)30817-4
   Kettner NM, 2019, CLIN CANCER RES, V25, P3996, DOI 10.1158/1078-0432.CCR-18-3274
   Kharenko OA, 2018, CANCER RES, V78
   Li ZQ, 2018, CANCER CELL, V34, P893, DOI 10.1016/j.ccell.2018.11.006
   Liang LY, 2019, ONCOGENE, V38, P6567, DOI 10.1038/s41388-019-0931-2
   Niu Y, 2019, J CANCER, V10, P5504, DOI 10.7150/jca.32628
   O'Brien N, 2018, MOL CANCER THER, V17, P897, DOI 10.1158/1535-7163.MCT-17-0290
   Pancholi S, 2020, ONCOGENE, V39, P4781, DOI 10.1038/s41388-020-1284-6
   Portman N, 2019, ENDOCR-RELAT CANCER, V26, pR15, DOI 10.1530/ERC-18-0317
   Qu YK, 2017, MOL MED REP, V16, P5036, DOI 10.3892/mmr.2017.7180
   Rani HS., 2017, NITRIC OXIDE SYNTHAS, P179, DOI DOI 10.5772/67493
   Siegel RL, 2019, CA-CANCER J CLIN, V69, P7, DOI 10.3322/caac.21551
   Yang C, 2017, ONCOGENE, V36, P2255, DOI 10.1038/onc.2016.379
   Zheng CC, 2019, AM J CANCER RES, V9, P186
NR 23
TC 1
Z9 1
U1 1
U2 2
PU SPRINGERNATURE
PI LONDON
PA CAMPUS, 4 CRINAN ST, LONDON, N1 9XW, ENGLAND
SN 0929-1903
EI 1476-5500
J9 CANCER GENE THER
JI Cancer Gene Ther.
PD JUN
PY 2022
VL 29
IS 6
BP 859
EP 869
DI 10.1038/s41417-021-00375-9
EA AUG 2021
PG 11
WC Biotechnology & Applied Microbiology; Oncology; Genetics & Heredity;
   Medicine, Research & Experimental
WE Science Citation Index Expanded (SCI-EXPANDED)
SC Biotechnology & Applied Microbiology; Oncology; Genetics & Heredity;
   Research & Experimental Medicine
GA 2I2GY
UT WOS:000684474700001
PM 34385584
DA 2022-08-05
ER

PT J
AU Li, Q
   Jiang, BS
   Guo, JY
   Shao, H
   Del Priore, IS
   Chang, Q
   Kudo, R
   Li, ZQ
   Razavi, P
   Liu, B
   Boghossian, AS
   Rees, MG
   Ronan, MM
   Roth, JA
   Donovan, KA
   Palafox, M
   Reis, JS
   de Stanchina, E
   Fischer, ES
   Rosen, N
   Serra, V
   Koff, A
   Chodera, JD
   Gray, NS
   Chandarlapaty, S
AF Li, Qing
   Jiang, Baishan
   Guo, Jiaye
   Shao, Hong
   Del Priore, Isabella S.
   Chang, Qing
   Kudo, Rei
   Li, Zhiqiang
   Razavi, Pedram
   Liu, Bo
   Boghossian, Andrew S.
   Rees, Matthew G.
   Ronan, Melissa M.
   Roth, Jennifer A.
   Donovan, Katherine A.
   Palafox, Marta
   Reis-Filho, Jorge S.
   de Stanchina, Elisa
   Fischer, Eric S.
   Rosen, Neal
   Serra, Violeta
   Koff, Andrew
   Chodera, John D.
   Gray, Nathanael S.
   Chandarlapaty, Sarat
TI INK4 Tumor Suppressor Proteins Mediate Resistance to CDK4/6 Kinase
   Inhibitors
SO CANCER DISCOVERY
LA English
DT Article
ID STRUCTURAL BASIS; CELL-CYCLE; CANCER; P27(KIP1); MUTATION; CDK6;
   DEGRADATION; GENERATION; LANDSCAPE; PATHWAYS
AB Cyclin-dependent kinases 4 and 6 (CDK4/6) represent a major therapeutic vulner-ability for breast cancer. The kinases are clinically targeted via ATP competitive inhibitors (CDK4/6i); however, drug resistance commonly emerges over time. To understand CDK4/6i resistance, we surveyed over 1,300 breast cancers and identifi ed several genetic alterations (e.g., FAT1, PTEN, or ARID1A loss) converging on upregulation of CDK6. Mechanistically, we demonstrate CDK6 causes resistance by inducing and binding CDK inhibitor INK4 proteins (e.g., p18(INK4C)). In vitro binding and kinase assays together with physical modeling reveal that the p18 (INK4C)-cyclin D-CDK6 complex occludes CDK4/6i binding while only weakly suppressing ATP binding. Suppression of INK4 expres-sion or its binding to CDK6 restores CDK4/6i sensitivity. To overcome this constraint, we developed bifunctional degraders conjugating palbociclib with E3 ligands. Two resulting lead compounds potently degraded CDK4/6, leading to substantial antitumor effects in vivo , demonstrating the promising thera-peutic potential for retargeting CDK4/6 despite CDK4/6i resistance.
   SIGNIFICANCE: CDK4/6 kinase activation represents a common mechanism by which oncogenic sign-aling induces proliferation and is potentially targetable by ATP competitive inhibitors. We identify a CDK6-INK4 complex that is resilient to current-generation inhibitors and develop a new strategy for more effective inhibition of CDK4/6 kinases.
C1 [Li, Qing; Shao, Hong; Del Priore, Isabella S.; Kudo, Rei; Li, Zhiqiang; Liu, Bo; Chandarlapaty, Sarat] Mem Sloan Kettering Canc Ctr, Human Oncol & Pathogenesis Program, New York, NY 10065 USA.
   [Jiang, Baishan; Donovan, Katherine A.; Fischer, Eric S.; Gray, Nathanael S.] Dana Farber Canc Inst, Dept Canc Biol, Boston, MA USA.
   [Jiang, Baishan; Donovan, Katherine A.; Fischer, Eric S.; Gray, Nathanael S.] Harvard Med Sch, Dept Biol Chem & Mol Pharmacol, Boston, MA USA.
   [Guo, Jiaye; Chodera, John D.] Mem Sloan Kettering Canc Ctr, Computat & Syst Biol Program, New York, NY 10065 USA.
   [Chang, Qing; de Stanchina, Elisa] Mem Sloan Kettering Canc Ctr, Antitumor Assessment, New York, NY 10065 USA.
   [Razavi, Pedram; Chandarlapaty, Sarat] Mem Sloan Kettering Canc Ctr, Dept Med, Breast Med Serv, New York, NY 10065 USA.
   [Razavi, Pedram; Chandarlapaty, Sarat] Weill Cornell Med Coll, New York, NY USA.
   [Boghossian, Andrew S.; Rees, Matthew G.; Ronan, Melissa M.; Roth, Jennifer A.] Broad Inst MIT & Harvard, Cambridge, MA 02142 USA.
   [Palafox, Marta; Serra, Violeta] Vall dHebron Inst Oncol, Barcelona, Spain.
   [Reis-Filho, Jorge S.] Mem Sloan Kettering Canc Ctr, Dept Pathol, New York, NY 10065 USA.
   [Rosen, Neal] Mem Sloan Kettering Canc Ctr, Program Mol Pharmacol, New York, NY 10065 USA.
   [Koff, Andrew] Mem Sloan Kettering Canc Ctr, Program Mol Biol, New York, NY 10065 USA.
RP Chandarlapaty, S (通讯作者)，Mem Sloan Kettering Canc Ctr, 1275 York Ave,Box 20, New York, NY 10065 USA.
EM chandars@mskcc.org
RI ; Jiang, Baishan/L-7707-2018
OI Kudo, Rei/0000-0003-0702-5828; Del Priore, Isabella/0000-0002-9665-1101;
   Gray, Nathanael/0000-0001-5354-7403; Serra, Violeta/0000-0001-6620-1065;
   Jiang, Baishan/0000-0001-6796-9500
FU Cancer Couch Foundation; Shen Family Fund; Smith Fund for Cancer
   Research; Breast Cancer Research Foundation; NIH Cancer Center Support
   Grant [P30 CA008748]; Translational Research Oncology Training
   Fellowship (MSKCC); NIH [P30 CA008748, R01234361, R01 GM121505, R01
   GM132386]; Susan G. Komen Foundation [CCR15330331]; Instituto de Salud
   Carlos III [CPII19/00033]; NIH; National Science Foundation; Parker
   Institute for Cancer Immunotherapy; Relay Therapeutics; Entasis
   Therapeutics; Silicon Therapeutics; EMD Serono (Merck KGaA);
   AstraZeneca; Vir Biotechnology; Bayer; XtalPi; Foresite Laboratories;
   Molecular Sciences Software Institute; Starr Cancer Consortium; Open
   Force Field Consortium; Cycle for Survival; Louis V. Gerstner Young
   Investigator Award; Sloan Kettering Institute
FX The Chandarlapaty lab has received generous funding support for this
   research from the Cancer Couch Foundation, the Shen Family Fund, the
   Smith Fund for Cancer Research, the Breast Cancer Research Foundation,
   an NIH Cancer Center Support Grant (P30 CA008748), and NIH R01234361. Q.
   Li has received support from Translational Research Oncology Training
   Fellowship (MSKCC) made possible by the generous contribution of First
   Eagle Investment Management. V. Serra reports grants from the Susan G.
   Komen Foundation (CCR15330331) and Instituto de Salud Carlos III
   (CPII19/00033) during the conduct of the study and grants from Novartis,
   Genentech, and AstraZeneca outside the submitted work. The Chodera
   laboratory receives or has received funding from multiple sources,
   including the NIH and an NIH Cancer Center Support Grant (P30 CA008748),
   the National Science Foundation, the Parker Institute for Cancer
   Immunotherapy, Relay Therapeutics, Entasis Therapeutics, Silicon
   Therapeutics, EMD Serono (Merck KGaA), AstraZeneca, Vir Biotechnology,
   Bayer, XtalPi, Foresite Laboratories, the Molecular Sciences Software
   Institute, the Starr Cancer Consortium, the Open Force Field Consortium,
   Cycle for Survival, a Louis V. Gerstner Young Investigator Award, and
   the Sloan Kettering Institute. J. Guo acknowledges support from NIH
   grant R01 GM121505. J.D. Chodera acknowledges support from NIH grant P30
   CA008748, NIH grant R01 GM121505, and NIH grant R01 GM132386. A complete
   funding history for the Chodera lab can be found at
   http://choderalab.org/funding, including complete funding information
   and grant numbers. The authors thank Dr. Marie Will and Madeline Dorso
   for helpful comments on the manuscript and Dr. Zhan Yao for helpful
   advice on the kinase assays.
CR Adachi M, 1997, BLOOD, V90, P126
   Allen WJ, 2015, J COMPUT CHEM, V36, P1132, DOI 10.1002/jcc.23905
   BALDIN V, 1993, GENE DEV, V7, P812, DOI 10.1101/gad.7.5.812
   Berman HM, 2000, NUCLEIC ACIDS RES, V28, P235, DOI 10.1093/nar/28.1.235
   Blain SW, 1997, J BIOL CHEM, V272, P25863, DOI 10.1074/jbc.272.41.25863
   Bondeson DP, 2018, CELL CHEM BIOL, V25, P78, DOI 10.1016/j.chembiol.2017.09.010
   Brand M, 2019, CELL CHEM BIOL, V26, P300, DOI 10.1016/j.chembiol.2018.11.006
   Chandarlapaty S, 2011, CANCER CELL, V19, P58, DOI 10.1016/j.ccr.2010.10.031
   Chang L, 2018, NATURE, V563, P265, DOI 10.1038/s41586-018-0658-1
   Chen P, 2016, MOL CANCER THER, V15, P2273, DOI 10.1158/1535-7163.MCT-16-0300
   Cheng DT, 2015, J MOL DIAGN, V17, P251, DOI 10.1016/j.jmoldx.2014.12.006
   Condorelli R, 2018, ANN ONCOL, V29, P640, DOI 10.1093/annonc/mdx784
   Cornell L, 2019, CELL REP, V26, P2667, DOI 10.1016/j.celrep.2019.02.023
   Costa C, 2020, CANCER DISCOV, V10, P72, DOI 10.1158/2159-8290.CD-18-0830
   Daub H, 2004, NAT REV DRUG DISCOV, V3, P1001, DOI 10.1038/nrd1579
   Eastman P, 2017, PLOS COMPUT BIOL, V13, DOI 10.1371/journal.pcbi.1005659
   Fellmann C, 2013, CELL REP, V5, P1704, DOI 10.1016/j.celrep.2013.11.020
   Formisano L, 2019, NAT COMMUN, V10, DOI 10.1038/s41467-019-09068-2
   Fry DW, 2004, MOL CANCER THER, V3, P1427
   Gary JM, 2020, MOL CANCER THER, V19, P2221, DOI 10.1158/1535-7163.MCT-19-0671
   Grimmler M, 2007, CELL, V128, P269, DOI 10.1016/j.cell.2006.11.047
   Guiley KZ, 2019, SCIENCE, V366, P1330, DOI 10.1126/science.aaw2106
   Guo WH, 2020, NAT COMMUN, V11, DOI 10.1038/s41467-020-17997-6
   Hamilton E, 2016, CANCER TREAT REV, V45, P129, DOI 10.1016/j.ctrv.2016.03.002
   HIRAI H, 1995, MOL CELL BIOL, V15, P2672
   Jakalian A, 2002, J COMPUT CHEM, V23, P1623, DOI 10.1002/jcc.10128
   Jeffrey PD, 2000, GENE DEV, V14, P3115, DOI 10.1101/gad.851100
   Jiang BS, 2019, ANGEW CHEM INT EDIT, V58, P6321, DOI 10.1002/anie.201901336
   JORGENSEN WL, 1983, J CHEM PHYS, V79, P926, DOI 10.1063/1.445869
   Kaemmerer D, 2012, INT J CLIN EXP PATHO, V5, P187
   Kato S, 2015, CELL CYCLE, V14, P1252, DOI 10.1080/15384101.2015.1014149
   Khan S, 2019, NAT MED, V25, P1938, DOI 10.1038/s41591-019-0668-z
   Kollmann K, 2013, CANCER CELL, V24, P167, DOI 10.1016/j.ccr.2013.07.012
   Konstantinidou M, 2019, EXPERT OPIN DRUG DIS, V14, P1255, DOI 10.1080/17460441.2019.1659242
   LaBaer J, 1997, GENE DEV, V11, P847, DOI 10.1101/gad.11.7.847
   Li Q, 2016, ONCOTARGET, V7, P77838, DOI 10.18632/oncotarget.12834
   Li ZQ, 2018, CANCER CELL, V34, P893, DOI 10.1016/j.ccell.2018.11.006
   Liu JY, 2018, NAT COMMUN, V9, DOI 10.1038/s41467-018-07258-y
   Lovly CM, 2014, CLIN CANCER RES, V20, P2249, DOI 10.1158/1078-0432.CCR-13-1610
   Lu H, 2006, J MED CHEM, V49, P3826, DOI 10.1021/jm0600388
   Maier JA, 2015, J CHEM THEORY COMPUT, V11, P3696, DOI 10.1021/acs.jctc.5b00255
   Martinez-Chavez A, 2019, MOL PHARMACEUT, V16, P3842, DOI 10.1021/acs.molpharmaceut.9b00475
   Matyskiela ME, 2016, NATURE, V535, P252, DOI 10.1038/nature18611
   McGibbon RT, 2015, BIOPHYS J, V109, P1528, DOI 10.1016/j.bpj.2015.08.015
   Mian AA, 2009, LEUKEMIA, V23, P1614, DOI 10.1038/leu.2009.69
   O'Leary B, 2016, NAT REV CLIN ONCOL, V13, P417, DOI 10.1038/nrclinonc.2016.26
   Parry D, 1999, MOL CELL BIOL, V19, P1775
   Pettersen EF, 2004, J COMPUT CHEM, V25, P1605, DOI 10.1002/jcc.20084
   Pettersson Mariell, 2019, Drug Discov Today Technol, V31, P15, DOI 10.1016/j.ddtec.2019.01.002
   Petzold G, 2016, NATURE, V532, P127, DOI 10.1038/nature16979
   Razavi P, 2018, CANCER CELL, V34, P427, DOI 10.1016/j.ccell.2018.08.008
   Reynisdottir I, 1997, GENE DEV, V11, P492, DOI 10.1101/gad.11.4.492
   Ritchie ME, 2015, NUCLEIC ACIDS RES, V43, DOI 10.1093/nar/gkv007
   Russo AA, 1998, NATURE, V395, P237, DOI 10.1038/26155
   Swarbrick A, 2000, MOL CELL BIOL, V20, P2581, DOI 10.1128/MCB.20.7.2581-2591.2000
   Taylor-Harding B, 2015, ONCOTARGET, V6, P696, DOI 10.18632/oncotarget.2673
   Toy W, 2017, CANCER DISCOV, V7, P277, DOI 10.1158/2159-8290.CD-15-1523
   Tumaneng K, 2012, NAT CELL BIOL, V14, P1322, DOI 10.1038/ncb2615
   Wander SA, 2020, CANCER DISCOV, V10, P1174, DOI 10.1158/2159-8290.CD-19-1390
   Wang JM, 2004, J COMPUT CHEM, V25, P1157, DOI 10.1002/jcc.20035
   Wang JM, 2006, J MOL GRAPH MODEL, V25, P247, DOI 10.1016/j.jmgm.2005.12.005
   Yang C, 2017, ONCOGENE, V36, P2255, DOI 10.1038/onc.2016.379
   Yao Z, 2019, NAT MED, V25, P284, DOI 10.1038/s41591-018-0274-5
   Yun CH, 2008, P NATL ACAD SCI USA, V105, P2070, DOI 10.1073/pnas.0709662105
   Zehir A, 2017, NAT MED, V23, P703, DOI 10.1038/nm.4333
NR 65
TC 5
Z9 5
U1 9
U2 11
PU AMER ASSOC CANCER RESEARCH
PI PHILADELPHIA
PA 615 CHESTNUT ST, 17TH FLOOR, PHILADELPHIA, PA 19106-4404 USA
SN 2159-8274
EI 2159-8290
J9 CANCER DISCOV
JI Cancer Discov.
PD FEB
PY 2022
VL 12
IS 2
BP 356
EP 371
DI 10.1158/2159-8290.CD-20-1726
PG 16
WC Oncology
WE Science Citation Index Expanded (SCI-EXPANDED)
SC Oncology
GA YX7BW
UT WOS:000754254900001
PM 34544752
OA hybrid
DA 2022-08-05
ER

PT J
AU Liu, MH
   Liu, HY
   Chen, J
AF Liu, Minghui
   Liu, Hongyu
   Chen, Jun
TI Mechanisms of the CDK4/6 inhibitor palbociclib (PD 0332991) and its
   future application in cancer treatment
SO ONCOLOGY REPORTS
LA English
DT Article
DE CDK4/6; PD 0332991; breast cancer; lung cancer; drug resistance
ID CYCLIN-DEPENDENT KINASES; E2F TRANSCRIPTION FACTORS; CELL LUNG-CANCER;
   SHOWS ANTITUMOR-ACTIVITY; ADVANCED BREAST-CANCER; S-PHASE ENTRY;
   MULTIPLE-MYELOMA; IN-VIVO; ESR1 MUTATIONS; EGFR-TKI
AB An uncontrolled cell cycle is an obvious marker of tumor cells. The G1-S phase is an important restriction point in the normal cell cycle, but in cancer cells the restriction function is reduced, leading to uncontrolled cell proliferation. Two cyclin-dependent kinases (CDKs), CDK4 and CDK6, play a crucial role in the G1-S phase transition. Inhibitors of CDK4/6 are presently the subjects of numerous studies, and PD 0332991, an inhibitor of CDK4/6, has been used to treat hormone receptor (HR)-positive, advanced-stage breast cancer. This inhibitor has also been studied in other cancers, such as lung cancer. In this review, we will discuss the regulation of the normal cell cycle transition from G1 to S phase, the most promising inhibitor of CDK4/6, PD 0332991, as applied in different cancers, and finally we propose a mechanism of acquired resistance as well as the incredible potential for CDK4/6 inhibitors in the treatment of cancer. Briefly, we assert that, going forward, a new treatment pattern for cancer may be a combination therapy with a cell cycle inhibitor and a molecular targeted drug.
C1 [Liu, Minghui; Chen, Jun] Tianjin Med Univ, Gen Hosp, Dept Lung Canc Surg, 154 Anshan Rd, Tianjin 300052, Peoples R China.
   [Liu, Hongyu; Chen, Jun] Tianjin Med Univ, Gen Hosp, Tianjin Lung Canc Inst, Tianjin Key Lab Lung Canc Metastasis & Tumor Micr, 154 Anshan Rd, Tianjin 300052, Peoples R China.
RP Chen, J (通讯作者)，Tianjin Med Univ, Gen Hosp, Dept Lung Canc Surg, 154 Anshan Rd, Tianjin 300052, Peoples R China.; Liu, HY; Chen, J (通讯作者)，Tianjin Med Univ, Gen Hosp, Tianjin Lung Canc Inst, Tianjin Key Lab Lung Canc Metastasis & Tumor Micr, 154 Anshan Rd, Tianjin 300052, Peoples R China.
EM liuhongyu123@hotmail.com; huntercj2004@yahoo.com
FU National Natural Science Foundation of China [81773207, 81372306];
   Tianjin key project of the Natural Science Foundation [16JCZDJC34200];
   Special support program for High Tech Leader & Team of Tianjin; Tianjin
   Natural Science Foundation [13JCYBJC22600, 16PTSYJC00160]; Ph.D.
   Programs Foundation from Ministry of Education of China [20131202110004]
FX This study was supported by grants from the National Natural Science
   Foundation of China (to Jun Chen, no. 81773207, to Hongyu Liu, no.
   81372306) and the Tianjin key project of the Natural Science Foundation
   (to Jun Chen, 16JCZDJC34200), Special support program for High Tech
   Leader & Team of Tianjin (to Jun Chen), Tianjin Natural Science
   Foundation (to Hongyu Liu, 13JCYBJC22600, 16PTSYJC00160), and the Ph.D.
   Programs Foundation from the Ministry of Education of China (to Jun
   Chen, 20131202110004).
CR Ali S, 2009, CANCER RES, V69, P6208, DOI 10.1158/0008-5472.CAN-09-0301
   Allen KE, 1997, J CELL SCI, V110, P2819
   Asano M, 1996, GENE DEV, V10, P1422, DOI 10.1101/gad.10.11.1422
   Bajic VP, 2011, CELL MOL BIOL LETT, V16, P359, DOI 10.2478/s11658-011-0011-2
   Baker Stacey J, 2012, Genes Cancer, V3, P658, DOI 10.1177/1947601913478972
   Bilgin B, 2017, CURR MED RES OPIN, V33, P1559, DOI 10.1080/03007995.2017.1348344
   Cardoso F, 2013, CANCER TREAT REV, V39, P457, DOI 10.1016/j.ctrv.2012.06.011
   Castelli R, 2013, CLIN MED INSIGHTS-ON, V7, P209, DOI 10.4137/CMO.S8014
   Chen DH, 2015, CHIN J CANCER, V34, DOI 10.1186/s40880-015-0047-1
   Chen L, 2017, BRIT J PHARMACOL, V174, P2427, DOI 10.1111/bph.13836
   Chi YY, 2015, BMC CANCER, V15, DOI 10.1186/s12885-015-1698-7
   Chikara S, 2017, NUTR CANCER, V69, P652, DOI 10.1080/01635581.2017.1296169
   Clark AS, 2016, JAMA ONCOL, V2, P253, DOI 10.1001/jamaoncol.2015.4701
   Cobrinik D, 1996, GENE DEV, V10, P1633, DOI 10.1101/gad.10.13.1633
   Conklin JF, 2009, J CELL BIOCHEM, V108, P1023, DOI 10.1002/jcb.22342
   Costa R, 2017, BREAST, V35, P1, DOI 10.1016/j.breast.2017.05.016
   Cross DAE, 2014, CANCER DISCOV, V4, P1046, DOI 10.1158/2159-8290.CD-14-0337
   Dange Y, 2017, TOXICOL MECH METHOD, P1
   Dean JL, 2012, J BIOL CHEM, V287, P29075, DOI 10.1074/jbc.M112.365494
   DeAzevedo WF, 1997, EUR J BIOCHEM, V243, P518, DOI 10.1111/j.1432-1033.1997.0518a.x
   DEGREGORI J, 1995, GENE DEV, V9, P2873, DOI 10.1101/gad.9.23.2873
   Dolman MEM, 2015, CLIN CANCER RES, V21, P5100, DOI 10.1158/1078-0432.CCR-15-0313
   Dyson N, 1998, GENE DEV, V12, P2245, DOI 10.1101/gad.12.15.2245
   Ezhevsky SA, 2001, MOL CELL BIOL, V21, P4773, DOI 10.1128/MCB.21.14.4773-4784.2001
   Flores O, 2010, ENDOCRINOLOGY, V151, P896, DOI 10.1210/en.2009-1116
   Fribbens C, 2016, J CLIN ONCOL, V34, P2961, DOI 10.1200/JCO.2016.67.3061
   Galbraith MD, 2010, TRANSCR-AUSTIN, V1, P4, DOI 10.4161/trns.1.1.12373
   Garber K, 2014, SCIENCE, V345, P865, DOI 10.1126/science.345.6199.865
   Gelsomino L, 2016, BREAST CANCER RES TR, V157, P253, DOI 10.1007/s10549-016-3829-5
   Giordano A, 2007, J CELL PHYSIOL, V213, P403, DOI 10.1002/jcp.21225
   Guha M, 2012, NAT REV DRUG DISCOV, V11, P892, DOI 10.1038/nrd3908
   Hamilton E, 2016, CANCER TREAT REV, V45, P129, DOI 10.1016/j.ctrv.2016.03.002
   Hammerman PS, 2012, NATURE, V489, P519, DOI 10.1038/nature11404
   Harbour JW, 1999, CELL, V98, P859, DOI 10.1016/S0092-8674(00)81519-6
   Hu DL, 2003, J BIOL CHEM, V278, P8623, DOI 10.1074/jbc.M210057200
   Iwata H, 2017, J GLOB ONCOL, V3, P289, DOI 10.1200/JGO.2016.008318
   Joshi KS, 2007, MOL CANCER THER, V6, P918, DOI 10.1158/1535-7163.MCT-06-0613
   Joshi KS, 2007, MOL CANCER THER, V6, P926, DOI 10.1158/1535-7163.MCT-06-0614
   Kawana H, 1998, AM J PATHOL, V153, P505, DOI 10.1016/S0002-9440(10)65593-9
   Kent LN, 2017, J CLIN INVEST, V127, P830, DOI 10.1172/JCI87583
   Krystof V, 2012, CURR PHARM DESIGN, V18, P2883, DOI 10.2174/138161212800672750
   Kuehl WM, 2012, J CLIN INVEST, V122, P3456, DOI 10.1172/JCI61188
   Kwiatkowski N, 2014, NATURE, V511, P616, DOI 10.1038/nature13393
   Lee B, 2015, CURR OPIN ONCOL, V27, P141, DOI 10.1097/CCO.0000000000000159
   Lee JE, 2016, BIOCHEM BIOPH RES CO, V474, P154, DOI 10.1016/j.bbrc.2016.04.089
   Lee MH, 1996, GENE DEV, V10, P1621, DOI 10.1101/gad.10.13.1621
   Lee YJ, 2014, NATURE, V510, P547, DOI 10.1038/nature13267
   Li J, 2008, DEV CELL, V14, P62, DOI 10.1016/j.devcel.2007.10.017
   Li Y, 2015, INT J MOL SCI, V16, P9314, DOI 10.3390/ijms16059314
   Liu LD, 2012, NATURE, V483, P608, DOI 10.1038/nature10927
   Liu MH, 2016, ONCOTARGET, V7, P84951, DOI 10.18632/oncotarget.13069
   Loibl S, 2017, ONCOLOGIST, V22, P1028, DOI 10.1634/theoncologist.2017-0072
   Lukas J, 1996, MOL CELL BIOL, V16, P1047
   Lundberg AS, 1998, MOL CELL BIOL, V18, P753, DOI 10.1128/MCB.18.2.753
   Luque-Cabal M, 2016, CLIN MED INSIGHTS-ON, V10, P21, DOI 10.4137/CMO.S34537
   Malumbres M, 2005, TRENDS BIOCHEM SCI, V30, P630, DOI 10.1016/j.tibs.2005.09.005
   Malumbres M, 2014, GENOME BIOL, V15, DOI 10.1186/gb4184
   Malumbres M, 2009, NAT CELL BIOL, V11, P1275, DOI 10.1038/ncb1109-1275
   Minton K, 2017, NAT REV DRUG DISCOV, V16, P680, DOI 10.1038/nrd.2017.199
   Montagut C, 2009, CANCER LETT, V283, P125, DOI 10.1016/j.canlet.2009.01.022
   Morgan DO, 1997, ANNU REV CELL DEV BI, V13, P261, DOI 10.1146/annurev.cellbio.13.1.261
   Muller H, 1997, MOL CELL BIOL, V17, P5508
   Niesvizky R, 2015, LEUKEMIA LYMPHOMA, V56, P3320, DOI 10.3109/10428194.2015.1030641
   Ocio EM, 2014, EXPERT REV HEMATOL, V7, P127, DOI 10.1586/17474086.2014.858595
   Patel P, 2015, MOL CELL BIOL, V35, P1506, DOI 10.1128/MCB.01206-14
   Perumal D, 2016, CANCER RES, V76, P1225, DOI 10.1158/0008-5472.CAN-15-2934
   Pinhero R, 2016, METHODS MOL BIOL, V1336, P13, DOI 10.1007/978-1-4939-2926-9_3
   Rader J, 2013, CLIN CANCER RES, V19, P6173, DOI 10.1158/1078-0432.CCR-13-1675
   Richardson PG, 2003, NEW ENGL J MED, V348, P2609, DOI 10.1056/NEJMoa030288
   Rigas AC, 2007, ONCOGENE, V26, P7611, DOI 10.1038/sj.onc.1210586
   Sadasivam S, 2013, NAT REV CANCER, V13, P585, DOI 10.1038/nrc3556
   Sakurikar N, 2016, CELL CYCLE, V15, P1184, DOI 10.1080/15384101.2016.1160983
   Sammons SL, 2017, CURR CANCER DRUG TAR, V17, P637, DOI 10.2174/1568009617666170330120452
   Schwartz GK, 2011, BRIT J CANCER, V104, P1862, DOI 10.1038/bjc.2011.177
   Sequist LV, 2013, J CLIN ONCOL, V31, P3327, DOI 10.1200/JCO.2012.44.2806
   Shah K, 2014, J CELL SCI, V127, P2391, DOI 10.1242/jcs.147553
   Shapiro GI, 2006, J CLIN ONCOL, V24, P1770, DOI 10.1200/JCO.2005.03.7689
   Shaw AT, 2011, P NATL ACAD SCI USA, V108, P8773, DOI 10.1073/pnas.1105941108
   Shen Y, 2018, J CELL BIOCHEM, V119, P712, DOI 10.1002/jcb.26235
   SHERR CJ, 1994, CELL, V79, P551, DOI 10.1016/0092-8674(94)90540-1
   Tao Z, 2016, CLIN CANCER RES, V22, P122, DOI 10.1158/1078-0432.CCR-15-0589
   Teh JLF, 2016, CANCER RES, V76, P5455, DOI 10.1158/0008-5472.CAN-15-3384
   Ubersax JA, 2003, NATURE, V425, P859, DOI 10.1038/nature02062
   VANDENHEUVEL S, 1993, SCIENCE, V262, P2050, DOI 10.1126/science.8266103
   Weijts BGMW, 2017, ONCOGENE, DOI [10. 1038/onc. 2017. 336 28925392 5770600, DOI 10.1038/ONC.2017.336289253925770600]
   Westendorp B, 2012, NUCLEIC ACIDS RES, V40, P3511, DOI 10.1093/nar/gkr1203
   Wirt SE, 2010, CELL DIV, V5, DOI 10.1186/1747-1028-5-9
   Wu ZL, 2009, INT J BIOCHEM CELL B, V41, P2389, DOI 10.1016/j.biocel.2009.06.004
   Zhou JY, 2017, CANCER LETT, V408, P130, DOI 10.1016/j.canlet.2017.08.031
   Zhou YB, 2015, SCI REP-UK, V5, DOI 10.1038/srep10433
NR 90
TC 36
Z9 39
U1 1
U2 28
PU SPANDIDOS PUBL LTD
PI ATHENS
PA POB 18179, ATHENS, 116 10, GREECE
SN 1021-335X
EI 1791-2431
J9 ONCOL REP
JI Oncol. Rep.
PD MAR
PY 2018
VL 39
IS 3
BP 901
EP 911
DI 10.3892/or.2018.6221
PG 11
WC Oncology
WE Science Citation Index Expanded (SCI-EXPANDED)
SC Oncology
GA FV2MN
UT WOS:000424401500003
PM 29399694
OA Bronze
DA 2022-08-05
ER

PT J
AU Patel, HK
   Tao, N
   Lee, KM
   Huerta, M
   Arlt, H
   Mullarkey, T
   Troy, S
   Arteaga, CL
   Bihani, T
AF Patel, Hitisha K.
   Tao, Nianjun
   Lee, Kyung-Min
   Huerta, Mariela
   Arlt, Heike
   Mullarkey, Tara
   Troy, Steven
   Arteaga, Carlos L.
   Bihani, Teeru
TI Elacestrant (RAD1901) exhibits anti-tumor activity in multiple ER plus
   breast cancer models resistant to CDK4/6 inhibitors
SO BREAST CANCER RESEARCH
LA English
DT Article
DE Elacestrant; RAD1901; SERD; CDK4/6; Resistance; Palbociclib; Ribociclib;
   Abemaciclib; Breast cancer; Estrogen receptor
ID COMPREHENSIVE MOLECULAR PORTRAITS; ESTROGEN-RECEPTOR DEGRADER; ENDOCRINE
   THERAPY; CELL-CYCLE; GENE-EXPRESSION; PALBOCICLIB; FULVESTRANT;
   LETROZOLE; 17-BETA-ESTRADIOL; ABEMACICLIB
AB Background: Addition of CDK4/6 inhibitors (CDK4/6i) to endocrine therapy significantly increased progression-free survival, leading to their approval and incorporation into the metastatic breast cancer treatment paradigm. With these inhibitors being routinely used for patients with advanced estrogen receptor-positive (ER+) breast cancer, resistance to these agents and its impact on subsequent therapy needs to be understood. Considering the central role of ER in driving the growth of ER+ breast cancers, and thus endocrine agents being a mainstay in the treatment paradigm, the effects of prior CDK4/6i exposure on ER signaling and the relevance of ER-targeted therapy are important to investigate. The objective of this study was to evaluate the anti-tumor activity of elacestrant, a novel oral selective estrogen receptor degrader (SERD), in preclinical models of CDK4/6i resistance.
   Methods: Elacestrant was evaluated as a single agent, and in combination with alpelisib or everolimus, in multiple in vitro models and patient-derived xenografts that represent acquired and "de novo" CDK4/6i resistance.
   Results: Elacestrant demonstrated growth inhibition in cells resistant to all three approved CDK4/6i (palbociclib, abemaciclib, ribociclib) in both ESR1 wild-type and mutant backgrounds. Furthermore, we demonstrated that elacestrant, as a single agent and in combination, inhibited growth of patient-derived xenografts that have been derived from a patient previously treated with a CDK4/6i or exhibit de novo resistance to CDK4/6i. While the resistant lines demonstrate distinct alterations in cell cycle modulators, this did not affect elacestrant's anti-tumor activity. In fact, we observe that elacestrant downregulates several key cell cycle players and halts cell cycle progression in vitro and in vivo.
   Conclusions: We demonstrate that breast cancer tumor cells continue to rely on ER signaling to drive tumor growth despite exposure to CDK4/6i inhibitors. Importantly, elacestrant can inhibit this ER-dependent growth despite previously reported mechanisms of CDK4/6i resistance observed such as Rb loss, CDK6 overexpression, upregulated cyclinE1 and E2F1, among others. These data provide a scientific rationale for the evaluation of elacestrant in a post-CDK4/6i patient population. Additionally, elacestrant may also serve as an endocrine backbone for rational combinations to combat resistance.
C1 [Patel, Hitisha K.; Tao, Nianjun; Arlt, Heike; Mullarkey, Tara; Troy, Steven; Bihani, Teeru] Radius Hlth Inc, 950 Winter St, Waltham, MA 02451 USA.
   [Lee, Kyung-Min; Huerta, Mariela; Arteaga, Carlos L.] UT Southwestern Simmons Canc Ctr, 5323 Harry Hines Blvd, Dallas, TX 75390 USA.
RP Bihani, T (通讯作者)，Radius Hlth Inc, 950 Winter St, Waltham, MA 02451 USA.
EM tbihani@gmail.com
RI Lee, kyung-min/ABH-7692-2020
OI Lee, kyung-min/0000-0001-8381-2423; Huerta-Rosario,
   Mariela/0000-0003-2686-0722
FU Radius Health, Inc.
FX This study was funded by Radius Health, Inc. on behalf of its wholly
   owned subsidiary, Radius Pharmaceuticals, Inc.
CR Anderson E, 2002, BREAST CANCER RES, V4, P197, DOI 10.1186/bcr452
   Andre F, 2019, NEW ENGL J MED, V380, P1929, DOI 10.1056/NEJMoa1813904
   [Anonymous], 2018, VERZ PACK INS
   [Anonymous], 2018, KISQ PACK INS
   [Anonymous], 2018, IBR PACK INS
   Avvaru SP, 2018, MINI-REV MED CHEM, V18, P609, DOI 10.2174/1389557517666171101100902
   Bardia A, 2019, FUTURE ONCOL, V15, P3209, DOI 10.2217/fon-2019-0370
   Bardia A, 2017, J CLIN ONCOL, V35, DOI 10.1200/JCO.2017.35.15_suppl.1014
   Baumann C K, 2009, Minerva Ginecol, V61, P517
   Berge EO, 2011, CLIN EXP METASTAS, V28, P319, DOI 10.1007/s10585-011-9375-y
   Berge EO, 2010, MOL CANCER, V9, DOI 10.1186/1476-4598-9-173
   Bihani T, 2017, CANCER RES, V77, DOI 10.1158/1538-7445.SABCS16-P3-04-22
   Bihani T, 2017, CLIN CANCER RES, V23, P4793, DOI 10.1158/1078-0432.CCR-16-2561
   Ciriello G, 2015, CELL, V163, P506, DOI 10.1016/j.cell.2015.09.033
   Condorelli R, 2018, ANN ONCOL, V29, P640, DOI 10.1093/annonc/mdx784
   Cordera F, 2006, SEMIN ONCOL, V33, P631, DOI 10.1053/j.seminoncol.2006.08.020
   Cornell L, 2019, CELL REP, V26, P2667, DOI 10.1016/j.celrep.2019.02.023
   de Leeuw R, 2018, CLIN CANCER RES, V24, P4201, DOI 10.1158/1078-0432.CCR-18-0410
   Dean JL, 2010, ONCOGENE, V29, P4018, DOI 10.1038/onc.2010.154
   Dodwell D, 2006, BREAST, V15, P584, DOI 10.1016/j.breast.2006.01.007
   Doisneau-Sixou SF, 2003, ENDOCR-RELAT CANCER, V10, P179, DOI 10.1677/erc.0.0100179
   Finn RS, 2016, NEW ENGL J MED, V375, P1925, DOI 10.1056/NEJMoa1607303
   Foster JS, 2001, TRENDS ENDOCRIN MET, V12, P320, DOI 10.1016/S1043-2760(01)00436-2
   Garner F, 2015, ANTI-CANCER DRUG, V26, P948, DOI 10.1097/CAD.0000000000000271
   Goetz MP, 2017, J CLIN ONCOL, V35, P3638, DOI 10.1200/JCO.2017.75.6155
   Guarducci C, 2018, NPJ BREAST CANCER, V4, DOI 10.1038/s41523-018-0092-4
   Gyanchandani R, 2017, ONCOTARGET, V8, P66901, DOI 10.18632/oncotarget.11383
   Hafner M, MULTIOMICS PROFILING, DOI [10.1101/211680, DOI 10.1101/211680]
   Harrod A, 2017, ONCOGENE, V36, P2286, DOI 10.1038/onc.2016.382
   He XM, 2014, CANCER CELL INT, V14, DOI 10.1186/s12935-014-0130-8
   Herrera-Abreu MT, 2016, CANCER RES, V76, P2301, DOI 10.1158/0008-5472.CAN-15-0728
   Hortobagyi GN, 2016, NEW ENGL J MED, V375, P1738, DOI 10.1056/NEJMoa1609709
   Jansen VM, 2017, CANCER RES, V77, P2488, DOI 10.1158/0008-5472.CAN-16-2653
   Johnston S, 2019, NPJ BREAST CANCER, V5, DOI 10.1038/s41523-018-0097-z
   Juric D, 2019, CANCER RES, V79, DOI 10.1158/1538-7445.SABCS18-GS3-08
   Koboldt DC, 2012, NATURE, V490, P61, DOI 10.1038/nature11412
   Kratz Jeremy, 2018, Am Soc Clin Oncol Educ Book, V38, P56, DOI 10.1200/EDBK_200731
   Lange CA, 2011, ENDOCR-RELAT CANCER, V18, pC19, DOI 10.1530/ERC-11-0112
   Li ZQ, 2018, CANCER CELL, V34, P893, DOI 10.1016/j.ccell.2018.11.006
   Livak KJ, 2001, METHODS, V25, P402, DOI 10.1006/meth.2001.1262
   Loibl S, 2017, ONCOLOGIST, V22, P1028, DOI 10.1634/theoncologist.2017-0072
   Lu Y-S, 2019, ANN ONCOL, V30, pv106
   Ma CX, 2017, CLIN CANCER RES, V23, P4055, DOI 10.1158/1078-0432.CCR-16-3206
   Mayer IA, 2017, CLIN CANCER RES, V23, P26, DOI 10.1158/1078-0432.CCR-16-0134
   McDonnell DP, 2015, J MED CHEM, V58, P4883, DOI 10.1021/acs.jmedchem.5b00760
   McDonnell DP, 2010, CURR OPIN PHARMACOL, V10, P620, DOI 10.1016/j.coph.2010.09.007
   Miller TW, 2011, CANCER DISCOV, V1, P338, DOI 10.1158/2159-8290.CD-11-0101
   Mukohara T, 2015, BREAST CANCER-TARGET, V7, P111, DOI 10.2147/BCTT.S60696
   Ngwenya S, 2003, ENDOCRINOLOGY, V144, P1675, DOI 10.1210/en.2002-0009
   O'Leary B, 2018, CANCER DISCOV, V8, P1390, DOI 10.1158/2159-8290.CD-18-0264
   O'Leary B, 2018, NAT COMMUN, V9, DOI 10.1038/s41467-018-03215-x
   Pandey K, 2019, INT J CANCER, V145, P1179, DOI 10.1002/ijc.32020
   Patel HK, 2018, PHARMACOL THERAPEUT, V186, P1, DOI 10.1016/j.pharmthera.2017.12.012
   Patel HK, 2018, 2018 SAN ANT BREAST
   Robertson JFR, 2007, ONCOLOGIST, V12, P774, DOI 10.1634/theoncologist.12-7-774
   Sabbah M, 1999, P NATL ACAD SCI USA, V96, P11217, DOI 10.1073/pnas.96.20.11217
   Slamon DJ, 2019, ANN ONCOL, V30
   Sledge GW, 2020, JAMA ONCOL, V6, P116, DOI 10.1001/jamaoncol.2019.4782
   Sledge GW, 2017, J CLIN ONCOL, V35, P2875, DOI 10.1200/JCO.2017.73.7585
   Sonke GS, 2018, BREAST CANCER RES TR, V167, P659, DOI 10.1007/s10549-017-4523-y
   Thangavel C, 2011, ENDOCR-RELAT CANCER, V18, P333, DOI 10.1530/ERC-10-0262
   Toy W, 2017, CANCER DISCOV, V7, P277, DOI 10.1158/2159-8290.CD-15-1523
   Turner NC, 2018, NEW ENGL J MED, V379, P1926, DOI 10.1056/NEJMoa1810527
   Turner NC, 2019, J CLIN ONCOL, V37, P1169, DOI 10.1200/JCO.18.00925
   Wang WL, 1999, MOL ENDOCRINOL, V13, P1373, DOI 10.1210/me.13.8.1373
   Wardell SE, 2015, CLIN CANCER RES, V21, P5121, DOI 10.1158/1078-0432.CCR-15-0360
   Xi J, 2019, J NATL COMPR CANC NE, V17, P141, DOI 10.6004/jnccn.2018.7094
   Yang C, 2017, ONCOGENE, V36, P2255, DOI 10.1038/onc.2016.379
   Zheng WQ, 2001, STEROIDS, V66, P905, DOI 10.1016/S0039-128X(01)00121-0
NR 69
TC 18
Z9 18
U1 0
U2 4
PU BMC
PI LONDON
PA CAMPUS, 4 CRINAN ST, LONDON N1 9XW, ENGLAND
SN 1465-5411
EI 1465-542X
J9 BREAST CANCER RES
JI Breast Cancer Res.
PD DEC 18
PY 2019
VL 21
IS 1
AR 146
DI 10.1186/s13058-019-1230-0
PG 17
WC Oncology
WE Science Citation Index Expanded (SCI-EXPANDED)
SC Oncology
GA KH4LJ
UT WOS:000510618100002
PM 31852484
OA Green Published, gold
DA 2022-08-05
ER

PT J
AU Cogliati, V
   Capici, S
   Pepe, FF
   di Mauro, P
   Riva, F
   Cicchiello, F
   Maggioni, C
   Cordani, N
   Cerrito, MG
   Cazzaniga, ME
AF Cogliati, Viola
   Capici, Serena
   Pepe, Francesca Fulvia
   di Mauro, Pierluigi
   Riva, Francesca
   Cicchiello, Federica
   Maggioni, Claudia
   Cordani, Nicoletta
   Cerrito, Maria Grazia
   Cazzaniga, Marina Elena
TI How to Treat HR+/HER2-Metastatic Breast Cancer Patients after CDK4/6
   Inhibitors: An Unfinished Story
SO LIFE-BASEL
LA English
DT Article
DE metastatic breast cancer; CDK4; 6 inhibitors; therapy resistance;
   treatment sequencing
ID KINASE 4/6 INHIBITOR; ENDOCRINE THERAPY; PALBOCICLIB; RESISTANCE;
   FULVESTRANT; COMBINATION; MULTICENTER; ABEMACICLIB; STRATEGIES;
   LETROZOLE
AB CDK4/6 inhibitors in association with endocrine therapy represent the best therapeutic choice for either endocrine-sensitive or resistant hormone-receptor-positive advanced breast cancer patients. On the contrary, the optimal therapeutic strategy after the failure of CDK4/6 inhibitors-based treatment still remains an open question worldwide. In this review, we analyze the most studied mechanisms of resistance to CDK4/6 inhibitors treatment, as well as the most significant results of retrospective and prospective trials in the setting of progression after CDK4/6 inhibitors, to provide the reader a comprehensive overview from both a preclinical and especially a clinical perspective. In our opinion, an approach based on a deeper knowledge of resistance mechanisms to CDK4/6 inhibitors, but also on a careful analysis of what is done in clinical practice, can lead to a better definition of prospective randomized trials, to implement a personalized sequence approach, based on molecular analyses.
C1 [Cogliati, Viola; Capici, Serena; Pepe, Francesca Fulvia; Cazzaniga, Marina Elena] ASST Monza, Phase Res Ctr 1, I-20900 Monza, MB, Italy.
   [di Mauro, Pierluigi; Riva, Francesca; Cicchiello, Federica; Maggioni, Claudia] ASST Monza, Oncol Unit, I-20900 Monza, MB, Italy.
   [Cordani, Nicoletta; Cerrito, Maria Grazia; Cazzaniga, Marina Elena] Univ Milano Bicocca, Sch Med & Surg, I-20900 Monza, MB, Italy.
RP Cogliati, V (通讯作者)，ASST Monza, Phase Res Ctr 1, I-20900 Monza, MB, Italy.
EM viola.cogliati@asst-monza.it; capici-400765@asst-monza.it;
   francesca.pepe@asst-monza.it; p.dimauro001@unibs.it;
   f.riva@asst-monza.it; f.cicchiello@asst-monza.it;
   claudia.maggioni@asst-monza.it; nicoletta.cordani@unimib.it;
   mariagrazia.cerrito@unimib.it; marina.cazzaniga@asst-monza.it
RI ; cazzaniga, marina elena/J-1740-2018
OI Cordani, Nicoletta/0000-0002-3227-8280; cazzaniga, marina
   elena/0000-0003-1756-6935; Cerrito, Maria Grazia/0000-0002-3347-5817
FU Centro studi sul tumore mammario "Raffaella Trabattoni"
FX Authors would like to acknowledge Maddalena Mongera for linguistic
   revision and Centro studi sul tumore mammario "Raffaella Trabattoni" for
   supporting the publication.
CR Andre F, 2021, J CLIN ONCOL, V39, DOI 10.1200/JCO.2021.39.15_suppl.1015
   Andre F, 2019, NEW ENGL J MED, V380, P1929, DOI 10.1056/NEJMoa1813904
   Baird R, 2021, CANCER RES, V81
   Bardia A., 2021, P 2021 SAN ANT BREAS
   Bardia A, 2021, J CLIN ONCOL, V39, P1360, DOI 10.1200/JCO.20.02272
   Bardia A, 2021, CLIN CANCER RES, V27, P4177, DOI 10.1158/1078-0432.CCR-20-2114
   Baselga J, 2012, NEW ENGL J MED, V366, P520, DOI 10.1056/NEJMoa1109653
   Basile D, 2021, BREAST, V57, P104, DOI 10.1016/j.breast.2021.02.015
   Cardoso F, 2020, ANN ONCOL, V31, P1623, DOI 10.1016/j.annonc.2020.09.010
   Cook MM, 2021, ONCOLOGIST, V26, P101, DOI 10.1002/onco.13609
   Coombes C., 2021, P 2021 SAN ANT BREAS
   Cornell L, 2019, CELL REP, V26, P2667, DOI 10.1016/j.celrep.2019.02.023
   Cristofanilli M, 2021, J CLIN ONCOL, V39, DOI 10.1200/JCO.2021.39.15_suppl.1000
   Cristofanilli M, 2016, LANCET ONCOL, V17, P425, DOI 10.1016/S1470-2045(15)00613-0
   De Angelis C, 2021, CLIN CANCER RES, V27, P4870, DOI 10.1158/1078-0432.CCR-19-4191
   de Leeuw R, 2018, CLIN CANCER RES, V24, P4201, DOI 10.1158/1078-0432.CCR-18-0410
   Deng JH, 2018, CANCER DISCOV, V8, P216, DOI 10.1158/2159-8290.CD-17-0915
   Dhakal A, 2020, BREAST CANCER-BASIC, V14, DOI 10.1177/1178223420944864
   dos Anjos CH, 2019, J CLIN ONCOL, V37, DOI 10.1200/JCO.2019.37.15_suppl.1053
   Eziokwu AS, 2021, CLIN BREAST CANCER, V21, P205, DOI 10.1016/j.clbc.2020.09.010
   Finn RS, 2016, CANCER RES, V76, DOI 10.1158/1538-7445.SABCS15-P4-13-02
   Finn RS, 2020, BREAST CANCER RES TR, V183, P419, DOI 10.1007/s10549-020-05755-7
   Finn RS, 2020, CLIN CANCER RES, V26, P110, DOI 10.1158/1078-0432.CCR-19-0751
   Finn RS, 2016, NEW ENGL J MED, V375, P1925, DOI 10.1056/NEJMoa1607303
   Finn RS, 2015, LANCET ONCOL, V16, P25, DOI 10.1016/S1470-2045(14)71159-3
   Finn RS, 2009, BREAST CANCER RES, V11, DOI 10.1186/bcr2419
   Formisano L, 2019, NAT COMMUN, V10, DOI 10.1038/s41467-019-09068-2
   Fribbens C, 2016, J CLIN ONCOL, V34, P2961, DOI 10.1200/JCO.2016.67.3061
   Garcia-Murillas I, 2015, SCI TRANSL MED, V7, DOI [10.1126/scitranslmed.aab0021, 10.1126/scitranslmed.aac7551]
   Giridhar KV, 2019, CANCER RES, V79, DOI 10.1158/1538-7445.SABCS18-P6-18-09
   Goel S, 2017, NATURE, V548, P471, DOI 10.1038/nature23465
   Goetz MP, 2017, J CLIN ONCOL, V35, P3638, DOI 10.1200/JCO.2017.75.6155
   Herrera-Abreu MT, 2016, CANCER RES, V76, P2301, DOI 10.1158/0008-5472.CAN-15-0728
   Hortobagyi GN, 2021, ANN ONCOL, V32, pS1290, DOI 10.1016/j.annonc.2021.08.2090
   Hortobagyi GN, 2018, ANN ONCOL, V29, P1541, DOI 10.1093/annonc/mdy155
   Hortobagyi GN, 2016, NEW ENGL J MED, V375, P1738, DOI 10.1056/NEJMoa1609709
   Jansen VM, 2017, CANCER RES, V77, P2488, DOI 10.1158/0008-5472.CAN-16-2653
   Jeselsohn R, 2018, CANCER CELL, V33, P173, DOI 10.1016/j.ccell.2018.01.004
   Johnston S, 2019, NPJ BREAST CANCER, V5, DOI 10.1038/s41523-018-0097-z
   Kahan Z, 2021, EUR J CANCER, V156, P70, DOI 10.1016/j.ejca.2021.07.004
   Li Y, 2021, THER ADV MED ONCOL, V13, DOI 10.1177/17588359211022890
   Li ZQ, 2018, CANCER CELL, V34, P893, DOI 10.1016/j.ccell.2018.11.006
   Lindeman GJ, 2021, J CLIN ONCOL, V39, DOI 10.1200/JCO.2021.39.15_suppl.1004
   Lok SW, 2019, CANCER DISCOV, V9, P354, DOI 10.1158/2159-8290.CD-18-1151
   Ma CX, 2017, CLIN CANCER RES, V23, P4055, DOI 10.1158/1078-0432.CCR-16-3206
   Martin M, 2021, ANN ONCOL, V32, P488, DOI 10.1016/j.annonc.2020.12.013
   McCartney A, 2020, CLIN CANCER RES, V26, P2131, DOI 10.1158/1078-0432.CCR-19-3271
   Migliaccio I, 2021, CANCER TREAT REV, V93, DOI 10.1016/j.ctrv.2020.102136
   Munzone E, 2021, ESMO OPEN, V6, DOI 10.1016/j.esmoop.2021.100332
   Musgrove EA, 2009, NAT REV CANCER, V9, P631, DOI 10.1038/nrc2713
   O'Leary B, 2018, CANCER DISCOV, V8, P1390, DOI 10.1158/2159-8290.CD-18-0264
   Ogata R, 2021, BREAST CANCER-TOKYO, V28, P206, DOI 10.1007/s12282-020-01150-8
   Pandey K, 2019, INT J CANCER, V145, P1179, DOI 10.1002/ijc.32020
   Patel H, 2019, CANCER RES, V79, DOI 10.1158/1538-7445.SABCS18-P4-13-03
   Pedersen RN, 2022, JNCI-J NATL CANCER I, V114, P391, DOI 10.1093/jnci/djab202
   Portman N, 2019, ENDOCR-RELAT CANCER, V26, pR15, DOI 10.1530/ERC-18-0317
   Princic N, 2019, CURR MED RES OPIN, V35, P73, DOI 10.1080/03007995.2018.1519500
   Rossi L, 2019, BREAST CANCER RES, V21, DOI 10.1186/s13058-019-1149-5
   Rugo HS, 2021, LANCET ONCOL, V22, P489, DOI 10.1016/S1470-2045(21)00034-6
   Slamon DJ, 2021, J CLIN ONCOL, V39, DOI 10.1200/JCO.2021.39.15_suppl.1001
   Slamon DJ, 2018, J CLIN ONCOL, V36, P2465, DOI 10.1200/JCO.2018.78.9909
   Sledge GW, 2020, JAMA ONCOL, V6, P116, DOI 10.1001/jamaoncol.2019.4782
   Sledge GW, 2017, J CLIN ONCOL, V35, P2875, DOI 10.1200/JCO.2017.73.7585
   Taylor-Harding B, 2015, ONCOTARGET, V6, P696, DOI 10.18632/oncotarget.2673
   Tolaney SM, 2018, J CLIN ONCOL, V36, DOI 10.1200/JCO.2018.36.15_suppl.1059
   Tripathy D, 2021, CANCER RES, V81, DOI 10.1158/1538-7445.SABCS20-PD2-04
   Tripathy D, 2018, LANCET ONCOL, V19, P904, DOI 10.1016/S1470-2045(18)30292-4
   Turner NC, 2018, NEW ENGL J MED, V379, P1926, DOI 10.1056/NEJMoa1810527
   Vora SR, 2014, CANCER CELL, V26, P136, DOI 10.1016/j.ccr.2014.05.020
   Wander Seth A, 2021, J Natl Compr Canc Netw, P1, DOI 10.6004/jnccn.2020.7662
   Wander SA, 2020, J CLIN ONCOL, V38
   Xi J, 2019, J NATL COMPR CANC NE, V17, P141, DOI 10.6004/jnccn.2018.7094
   Xu XQ, 2021, ACTA PHARMACOL SIN, V42, P171, DOI 10.1038/s41401-020-0416-4
   Yang H, 2020, ONCOL LETT, V20, DOI 10.3892/ol.2020.11948
NR 74
TC 0
Z9 0
U1 0
U2 0
PU MDPI
PI BASEL
PA ST ALBAN-ANLAGE 66, CH-4052 BASEL, SWITZERLAND
EI 2075-1729
J9 LIFE-BASEL
JI Life-Basel
PD MAR
PY 2022
VL 12
IS 3
AR 378
DI 10.3390/life12030378
PG 17
WC Biology; Microbiology
WE Science Citation Index Expanded (SCI-EXPANDED)
SC Life Sciences & Biomedicine - Other Topics; Microbiology
GA 0C1MQ
UT WOS:000775085800001
PM 35330128
OA gold, Green Published
DA 2022-08-05
ER

PT J
AU Sager, RA
   Backe, SJ
   Ahanin, E
   Smith, G
   Nsouli, I
   Woodford, MR
   Bratslaysky, G
   Bourboulia, D
   Mollapour, M
AF Sager, Rebecca A.
   Backe, Sarah J.
   Ahanin, Elham
   Smith, Garrett
   Nsouli, Imad
   Woodford, Mark R.
   Bratslaysky, Gennady
   Bourboulia, Dimitra
   Mollapour, Mehdi
TI Therapeutic potential of CDK4/6 inhibitors in renal cell carcinoma
SO NATURE REVIEWS UROLOGY
LA English
DT Article
ID CYCLIN-DEPENDENT KINASE-4; TUMOR-SUPPRESSOR; CDK6 INHIBITOR;
   BREAST-CANCER; TYROSINE PHOSPHORYLATION; MTOR INHIBITORS;
   DOWN-REGULATION; IN-VIVO; POSTTRANSLATIONAL MODIFICATIONS;
   HEPATOCELLULAR-CARCINOMA
AB The treatment of advanced and metastatic kidney cancer has entered a golden era with the addition of more therapeutic options, improved survival and new targeted therapies. Tyrosine kinase inhibitors, mammalian target of rapamycin (mTOR) inhibitors and immune checkpoint blockade have all been shown to be promising strategies in the treatment of renal cell carcinoma (RCC). However, little is known about the best therapeutic approach for individual patients with RCC and how to combat therapeutic resistance. Cancers, including RCC, rely on sustained replicative potential. The cyclin-dependent kinases CDK4 and CDK6 are involved in cell-cycle regulation with additional roles in metabolism, immunogenicity and antitumour immune response. Inhibitors of CDK4 and CDK6 are now commonly used as approved and investigative treatments in breast cancer, as well as several other tumours. Furthermore, CDK4/6 inhibitors have been shown to work synergistically with other kinase inhibitors, including mTOR inhibitors, as well as with immune checkpoint inhibitors in preclinical cancer models. The effect of CDK4/6 inhibitors in kidney cancer is relatively understudied compared with other cancers, but the preclinical studies available are promising. Collectively, growing evidence suggests that targeting CDK4 and CDK6 in kidney cancer, alone and in combination with current therapeutics including mTOR and immune checkpoint inhibitors, might have therapeutic benefit and should be further explored.
   Several therapeutic options for the treatment of renal cell carcinoma (RCC) are available, but challenges in the field such as drug resistance still exist. In this Perspective, Sager et. al discuss the role and the inhibition of the cyclin-dependent kinases CDK4 and CDK6 in RCC. The role of CDK4/6 at the interface between metabolic signalling pathways and cell cycle, the wide use of CDK4/6 inhibitors in cancer treatment, and promising preclinical studies testing these drugs in RCC support further investigation of CDK4/6 targeting in RCC.
C1 [Sager, Rebecca A.; Backe, Sarah J.; Ahanin, Elham; Smith, Garrett; Nsouli, Imad; Woodford, Mark R.; Bratslaysky, Gennady; Bourboulia, Dimitra; Mollapour, Mehdi] SUNY Upstate Med Univ, Dept Urol, Syracuse, NY 13210 USA.
   [Sager, Rebecca A.; Backe, Sarah J.; Ahanin, Elham; Smith, Garrett; Nsouli, Imad; Woodford, Mark R.; Bratslaysky, Gennady; Bourboulia, Dimitra; Mollapour, Mehdi] SUNY Upstate Med Univ, Upstate Canc Ctr, Syracuse, NY 13210 USA.
   [Backe, Sarah J.; Ahanin, Elham; Woodford, Mark R.; Bratslaysky, Gennady; Bourboulia, Dimitra; Mollapour, Mehdi] SUNY Upstate Med Univ, Dept Biochem & Mol Biol, Syracuse, NY 13210 USA.
   [Nsouli, Imad; Mollapour, Mehdi] Syracuse VA Med Ctr, Syracuse, NY 13210 USA.
RP Mollapour, M (通讯作者)，SUNY Upstate Med Univ, Dept Urol, Syracuse, NY 13210 USA.; Mollapour, M (通讯作者)，SUNY Upstate Med Univ, Upstate Canc Ctr, Syracuse, NY 13210 USA.; Mollapour, M (通讯作者)，SUNY Upstate Med Univ, Dept Biochem & Mol Biol, Syracuse, NY 13210 USA.; Mollapour, M (通讯作者)，Syracuse VA Med Ctr, Syracuse, NY 13210 USA.
EM mollapom@upstate.edu
OI Bratslavsky, Gennady/0000-0002-2712-4375; Mollapour,
   Mehdi/0000-0002-2144-1361
FU National Institute of General Medical Sciences; NIH [R35GM139584,
   R01GM124256, DoD KC190038, R01GM139932]; SUNY Upstate Medical
   University; Upstate Foundation
FX The authors are grateful to W. Marston Linehan (Urologic Oncology
   Branch, NCI) for his scientific contribution. This work was partly
   supported by the National Institute of General Medical Sciences with the
   NIH (grants R35GM139584, R01GM124256 and DoD KC190038 (M.M.), and
   R01GM139932 (D.B.)). The content is solely the responsibility of the
   authors and does not necessarily represent the official views of the
   NIH. This work was also supported by funds from SUNY Upstate Medical
   University and the Upstate Foundation (D.B. and M.M.).
CR Al Baghdadi T, 2020, TARGET ONCOL, V15, P743, DOI 10.1007/s11523-020-00752-8
   Altucci L, 1996, ONCOGENE, V12, P2315
   Alva AS, 2021, J CLIN ONCOL, V39, P2443, DOI 10.1200/JCO.20.02923
   Anand P, 2008, CANCER LETT, V267, P133, DOI 10.1016/j.canlet.2008.03.025
   Annicotte JS, 2009, NAT CELL BIOL, V11, P1017, DOI 10.1038/ncb1915
   [Anonymous], 2018, N Engl J Med, V379, P2582, DOI 10.1056/NEJMx180043
   Asby DJ, 2018, CANCER MANAG RES, V10, P3483, DOI 10.2147/CMAR.S167095
   Atkins DJ, 2005, VIRCHOWS ARCH, V447, P634, DOI 10.1007/s00428-005-1262-y
   Bachman AB, 2018, NAT COMMUN, V9, DOI 10.1038/s41467-017-02711-w
   Backe SJ, 2020, J BIOL CHEM, V295, P11099, DOI 10.1074/jbc.REV120.011833
   Bai JW, 2017, CANCER BIOL MED, V14, P348, DOI [10.20892/j.issn.2095-3941.2016.0033, 10.20892/j.issn.2095-3941.2017.0033]
   Bailey ST, 2017, NAT COMMUN, V8, DOI 10.1038/ncomms15770
   Baker Stacey J, 2012, Genes Cancer, V3, P658, DOI 10.1177/1947601913478972
   Binh MBN, 2005, AM J SURG PATHOL, V29, P1340, DOI 10.1097/01.pas.0000170343.09562.39
   Bisteau X, 2013, PLOS GENET, V9, DOI 10.1371/journal.pgen.1003546
   Blain SW, 1997, J BIOL CHEM, V272, P25863, DOI 10.1074/jbc.272.41.25863
   Blancquaert S, 2010, MOL ENDOCRINOL, V24, P1453, DOI 10.1210/me.2010-0087
   Bockstaele L, 2006, MOL CELL BIOL, V26, P5070, DOI 10.1128/MCB.02006-05
   Boice JA, 1996, PROTEIN SCI, V5, P1776, DOI 10.1002/pro.5560050903
   Bommi-Reddy A, 2008, P NATL ACAD SCI USA, V105, P16484, DOI 10.1073/pnas.0806574105
   Braden WA, 2008, ONCOGENE, V27, P7083, DOI 10.1038/onc.2008.319
   Brookes S, 2015, CELL CYCLE, V14, P1164, DOI 10.1080/15384101.2015.1010866
   Ceha HM, 1998, BIOCHEM BIOPH RES CO, V249, P550, DOI 10.1006/bbrc.1998.9183
   CHAN FKM, 1995, MOL CELL BIOL, V15, P2682
   Chen DH, 2020, BIOMED RES INT, V2020, DOI 10.1155/2020/9525207
   Chen P, 2016, MOL CANCER THER, V15, P2273, DOI 10.1158/1535-7163.MCT-16-0300
   Cho YS, 2012, ACS MED CHEM LETT, V3, P445, DOI 10.1021/ml200241a
   Cho YS, 2010, J MED CHEM, V53, P7938, DOI 10.1021/jm100571n
   Clark DJ, 2019, CELL, V179, P964, DOI 10.1016/j.cell.2019.10.007
   Coleman KG, 1997, J BIOL CHEM, V272, P18869, DOI 10.1074/jbc.272.30.18869
   Colleoni B, 2017, ONCOGENE, V36, P4349, DOI 10.1038/onc.2017.7
   Cretella D, 2018, J EXP CLIN CANC RES, V37, DOI 10.1186/s13046-018-0741-3
   Curigliano G, 2020, LANCET ONCOL, V21, P191, DOI 10.1016/S1470-2045(19)30808-3
   Czemeres J, 2017, PLOS ONE, V12, DOI 10.1371/journal.pone.0190267
   D'Annessa I, 2020, MOLECULES, V25, DOI 10.3390/molecules25020360
   Dai K, 1996, J BIOL CHEM, V271, P22030, DOI 10.1074/jbc.271.36.22030
   deAzevedo WF, 1996, P NATL ACAD SCI USA, V93, P2735, DOI 10.1073/pnas.93.7.2735
   Debata PR, 2013, ANTI-CANCER AGENT ME, V13, P1508, DOI 10.2174/18715206113139990093
   Deng JH, 2018, CANCER DISCOV, V8, P216, DOI 10.1158/2159-8290.CD-17-0915
   Deng YF, 2018, CLIN BREAST CANCER, V18, pE943, DOI 10.1016/j.clbc.2018.04.017
   Dickler MN, 2017, CLIN CANCER RES, V23, P5218, DOI 10.1158/1078-0432.CCR-17-0754
   Dickson MA, 2013, J CLIN ONCOL, V31, P2024, DOI 10.1200/JCO.2012.46.5476
   Ertel A, 2010, CELL CYCLE, V9, P4153, DOI 10.4161/cc.9.20.13454
   Finn RS, 2016, NEW ENGL J MED, V375, P1925, DOI 10.1056/NEJMoa1607303
   Finn RS, 2009, BREAST CANCER RES, V11, DOI 10.1186/bcr2419
   Fisher JG, 2020, TARGET ONCOL, V15, P733, DOI 10.1007/s11523-020-00753-7
   Flaherty KT, 2020, J CLIN ONCOL, V38, DOI 10.1200/JCO.19.03010
   Foulkes WD, 1997, MOL MED, V3, P5, DOI 10.1007/BF03401664
   Frei C, 2004, DEV CELL, V6, P241, DOI 10.1016/S1534-5807(03)00409-X
   Frisone D, 2020, CANCER BIOL THER, V21, P197, DOI 10.1080/15384047.2019.1685291
   Fry DW, 2004, MOL CANCER THER, V3, P1427
   Gao JJ, 2020, LANCET ONCOL, V21, P250, DOI 10.1016/S1470-2045(19)30804-6
   Gelbert LM, 2014, INVEST NEW DRUG, V32, P825, DOI 10.1007/s10637-014-0120-7
   Ghidini M, 2017, EXPERT OPIN INV DRUG, V26, P1229, DOI 10.1080/13543784.2017.1384813
   Goel S, 2017, NATURE, V548, P471, DOI 10.1038/nature23465
   Gong XQ, 2017, CANCER CELL, V32, P761, DOI 10.1016/j.ccell.2017.11.006
   Gopalan Priya K, 2018, Oncotarget, V9, P37352, DOI 10.18632/oncotarget.26424
   Gray NS, 1998, SCIENCE, V281, P533, DOI 10.1126/science.281.5376.533
   Green JL, 2019, MOL CANCER THER, V18, P771, DOI 10.1158/1535-7163.MCT-18-0755
   Grubb RL, 2007, J UROLOGY, V177, P2074, DOI 10.1016/j.juro.2007.01.155
   GU Y, 1993, NATURE, V366, P707, DOI 10.1038/366707a0
   Guan HX, 2017, ANTI-CANCER AGENT ME, V17, P646, DOI 10.2174/1871520617666170103095527
   GUAN KL, 1994, GENE DEV, V8, P2939, DOI 10.1101/gad.8.24.2939
   Gump J, 2003, J BIOL CHEM, V278, P6619, DOI 10.1074/jbc.C200622200
   Haas K, 1997, ONCOGENE, V15, P179, DOI 10.1038/sj.onc.1201171
   Hadjadj D, 2017, AGING-US, V9, P2695, DOI 10.18632/aging.101356
   Hallett ST, 2017, CELL REP, V21, P1386, DOI 10.1016/j.celrep.2017.10.042
   HANNON GJ, 1994, NATURE, V371, P257, DOI 10.1038/371257a0
   Hardie DG, 2012, NAT REV MOL CELL BIO, V13, P251, DOI 10.1038/nrm3311
   HARPER JW, 1993, CELL, V75, P805
   Hartl FU, 2011, NATURE, V475, P324, DOI 10.1038/nature10317
   Herbst RS, 2014, NATURE, V515, P563, DOI 10.1038/nature14011
   Hermeking H, 2000, P NATL ACAD SCI USA, V97, P2229, DOI 10.1073/pnas.050586197
   HIRAI H, 1995, MOL CELL BIOL, V15, P2672
   Hsieh FS, 2017, MOL ONCOL, V11, P1035, DOI 10.1002/1878-0261.12072
   Hua H, 2019, J HEMATOL ONCOL, V12, DOI 10.1186/s13045-019-0754-1
   Huang SL, 2015, INT J CLIN EXP MED, V8, P11692
   HUSSUSSIAN CJ, 1994, NAT GENET, V8, P15, DOI 10.1038/ng0994-15
   Iida Masafumi, 2019, Oncotarget, V10, P4907, DOI 10.18632/oncotarget.27127
   Ikuta M, 2001, J BIOL CHEM, V276, P27548, DOI 10.1074/jbc.M102060200
   Iwai Y, 2002, P NATL ACAD SCI USA, V99, P12293, DOI 10.1073/pnas.192461099
   Jaakkola P, 2001, SCIENCE, V292, P468, DOI 10.1126/science.1059796
   Jafri M, 2015, CANCER DISCOV, V5, P723, DOI 10.1158/2159-8290.CD-14-1096
   James MK, 2008, MOL CELL BIOL, V28, P498, DOI 10.1128/MCB.02171-06
   Jardim DL, 2021, ONCOLOGIST, V26, pE78, DOI 10.1634/theoncologist.2020-0509
   Jiang SH, 2017, NATURE, V544, P460, DOI 10.1038/nature22032
   Jin X, 2019, MOL CELL, V73, P22, DOI 10.1016/j.molcel.2018.10.034
   Jinno S, 1999, ONCOGENE, V18, P565, DOI 10.1038/sj.onc.1202347
   Johnston SRD, 2020, J CLIN ONCOL, V38, DOI 10.1200/JCO.20.02514
   Jonasch E, 2021, NEW ENGL J MED, V385, P2036, DOI 10.1056/NEJMoa2103425
   Kamb A, 1994, Nat Genet, V8, P23
   KATO J, 1993, GENE DEV, V7, P331
   KATO JY, 1994, MOL CELL BIOL, V14, P2713, DOI 10.1128/MCB.14.4.2713
   Kim J, 2019, NAT CELL BIOL, V21, P63, DOI 10.1038/s41556-018-0205-1
   Klein ME, 2018, CANCER CELL, V34, P9, DOI 10.1016/j.ccell.2018.03.023
   Knudsen ES, 2019, ONCOGENE, V38, P3355, DOI 10.1038/s41388-018-0650-0
   Knudsen ES, 2017, ONCOTARGET, V8, P43678, DOI 10.18632/oncotarget.18435
   Knudsen ES, 2017, TRENDS CANCER, V3, P39, DOI 10.1016/j.trecan.2016.11.006
   Krall AS, 2017, NATURE, V546, P357, DOI 10.1038/nature22504
   LaBaer J, 1997, GENE DEV, V11, P847, DOI 10.1101/gad.11.7.847
   Lamphere L, 1997, ONCOGENE, V14, P1999, DOI 10.1038/sj.onc.1201036
   LATIF F, 1993, SCIENCE, V260, P1317, DOI 10.1126/science.8493574
   Launonen V, 2001, P NATL ACAD SCI USA, V98, P3387, DOI 10.1073/pnas.051633798
   Lawless N, 2013, PHARMACEUTICALS, V6, P1407, DOI 10.3390/ph6111407
   LEE MH, 1995, GENE DEV, V9, P639, DOI 10.1101/gad.9.6.639
   Lee YJ, 2014, NATURE, V510, P547, DOI 10.1038/nature13267
   Leonard JP, 2012, BLOOD, V119, P4597, DOI 10.1182/blood-2011-10-388298
   Li J, 2020, BREAST CANCER RES TR, V180, P21, DOI 10.1007/s10549-020-05528-2
   Linehan WM, 2019, CANCER DISCOV, V9, P1006, DOI 10.1158/2159-8290.CD-18-1354
   Logan JE, 2013, ANTICANCER RES, V33, P2997
   Lopez-Mejia IC, 2017, MOL CELL, V68, P336, DOI 10.1016/j.molcel.2017.09.034
   Macian F, 2005, NAT REV IMMUNOL, V5, P472, DOI 10.1038/nri1632
   Malumbres M, 2004, CELL, V118, P493, DOI 10.1016/j.cell.2004.08.002
   Malumbres M, 2009, NAT REV CANCER, V9, P153, DOI 10.1038/nrc2602
   Martin MP, 2017, ESSAYS BIOCHEM, V61, P439, DOI 10.1042/EBC20170040
   Martin P, 2019, LEUKEMIA LYMPHOMA, V60, P2917, DOI 10.1080/10428194.2019.1612062
   Martinez-Carreres L, 2019, CANCER RES, V79, P5245, DOI 10.1158/0008-5472.CAN-19-0708
   MATSUOKA S, 1995, GENE DEV, V9, P650, DOI 10.1101/gad.9.6.650
   Matthews HK, 2022, NAT REV MOL CELL BIO, V23, P74, DOI 10.1038/s41580-021-00404-3
   Maubec E, 2010, CANCER-AM CANCER SOC, V116, P5716, DOI 10.1002/cncr.25562
   Mayer MP, 2015, MOL CELL, V58, P8, DOI 10.1016/j.molcel.2015.02.022
   McDermott DF, 2005, J CLIN ONCOL, V23, P133, DOI 10.1200/JCO.2005.03.206
   McInnes C, 2004, CHEM BIOL, V11, P525, DOI 10.1016/j.chembiol.2004.03.022
   Messina C, 2018, BREAST CANCER RES TR, V172, P9, DOI 10.1007/s10549-018-4901-0
   Meyer CA, 2000, EMBO J, V19, P4533, DOI 10.1093/emboj/19.17.4533
   Michaloglou C, 2018, MOL CANCER THER, V17, P908, DOI 10.1158/1535-7163.MCT-17-0537
   Miyata Y, 2005, MOL CELL BIOCHEM, V274, P171, DOI 10.1007/s11010-005-2949-8
   MODIANO JF, 1994, J BIOL CHEM, V269, P32972
   Modiano JF, 2000, J IMMUNOL, V165, P6693, DOI 10.4049/jimmunol.165.12.6693
   Mollapour M, 2010, MOL CELL, V37, P333, DOI 10.1016/j.molcel.2010.01.005
   Motzer RJ, 2018, NEW ENGL J MED, V378, P1277, DOI 10.1056/NEJMoa1712126
   Motzer RJ, 2015, NEW ENGL J MED, V373, P1803, DOI 10.1056/NEJMoa1510665
   Motzer RJ, 2008, LANCET, V372, P449, DOI 10.1016/S0140-6736(08)61039-9
   Motzer RJ, 2007, NEW ENGL J MED, V356, P115, DOI 10.1056/NEJMoa065044
   Mukhopadhyay A, 2002, ONCOGENE, V21, P8852, DOI 10.1038/sj.onc.1206048
   Nebenfuehr S, 2020, INT J CANCER, V147, P2988, DOI 10.1002/ijc.33054
   Nicholson HE, 2019, SCI SIGNAL, V12, DOI 10.1126/scisignal.aay0482
   Nickerson ML, 2002, CANCER CELL, V2, P157, DOI 10.1016/S1535-6108(02)00104-6
   NOBORI T, 1994, NATURE, V368, P753, DOI 10.1038/368753a0
   NODA A, 1994, EXP CELL RES, V211, P90, DOI 10.1006/excr.1994.1063
   O'Brien J, 2018, FRONT ENDOCRINOL, V9, DOI 10.3389/fendo.2018.00402
   O'Brien N, 2018, MOL CANCER THER, V17, P897, DOI 10.1158/1535-7163.MCT-17-0290
   O'Leary B, 2016, NAT REV CLIN ONCOL, V13, P417, DOI 10.1038/nrclinonc.2016.26
   Obaya AJ, 2002, J BIOL CHEM, V277, P31263, DOI 10.1074/jbc.M202528200
   Oberoi J, 2016, P NATL ACAD SCI USA, V113, P9009, DOI 10.1073/pnas.1603059113
   Olmez I, 2017, CLIN CANCER RES, V23, P6958, DOI 10.1158/1078-0432.CCR-17-0803
   Paladino A, 2020, CHEM-EUR J, V26, P9459, DOI 10.1002/chem.202000615
   Pan WJ, 2001, CANCER RES, V61, P2885
   Pancholi S, 2020, ONCOGENE, V39, P4781, DOI 10.1038/s41388-020-1284-6
   Pandey K, 2020, CANCERS, V12, DOI 10.3390/cancers12123566
   Pandey K, 2019, INT J CANCER, V145, P1179, DOI 10.1002/ijc.32020
   Park H, 2004, CHEMBIOCHEM, V5, P1662, DOI 10.1002/cbic.200400214
   Paternot S, 2009, CANCER RES, V69, P4577, DOI 10.1158/0008-5472.CAN-08-3260
   Perez-Galan P, 2011, BLOOD, V117, P26, DOI 10.1182/blood-2010-04-189977
   Pernas S, 2018, THER ADV MED ONCOL, V10, DOI 10.1177/1758835918786451
   Pikman Y, 2017, CLIN CANCER RES, V23, P1012, DOI 10.1158/1078-0432.CCR-15-2869
   POLYAK K, 1994, CELL, V78, P59, DOI 10.1016/0092-8674(94)90572-X
   POLYAK K, 1994, GENE DEV, V8, P9, DOI 10.1101/gad.8.1.9
   Rane SG, 2002, MOL CELL BIOL, V22, P644, DOI 10.1128/MCB.22.2.644-656.2002
   Rane SG, 1999, NAT GENET, V22, P44, DOI 10.1038/8751
   Raspe E, 2017, EMBO MOL MED, V9, P1052, DOI 10.15252/emmm.201607084
   Ricketts CJ, 2018, CELL REP, V23, P313, DOI [10.1016/j.celrep.2018.03.075, 10.1016/j.celrep.2018.06.032]
   Rini BI, 2019, NEW ENGL J MED, V380, P1116, DOI 10.1056/NEJMoa1816714
   Roberto M, 2021, CANCERS, V13, DOI 10.3390/cancers13020332
   Rohl A, 2013, TRENDS BIOCHEM SCI, V38, P253, DOI 10.1016/j.tibs.2013.02.003
   Romero-Pozuelo J, 2020, CELL REP, V31, DOI 10.1016/j.celrep.2020.03.068
   Rose TL, 2018, BRIT J CANCER, V119, P801, DOI 10.1038/s41416-018-0229-0
   Roussel MF, 1999, ONCOGENE, V18, P5311, DOI 10.1038/sj.onc.1202998
   Ruas M, 2007, MOL CELL BIOL, V27, P4273, DOI 10.1128/MCB.02286-06
   Russo AA, 1998, NATURE, V395, P237, DOI 10.1038/26155
   Sager RA, 2020, CELL STRESS CHAPERON, V25, P383, DOI 10.1007/s12192-020-01091-3
   Sato H, 2020, INT J CLIN ONCOL, V25, P801, DOI 10.1007/s10147-020-01666-1
   Satyanarayana A, 2009, ONCOGENE, V28, P2925, DOI 10.1038/onc.2009.170
   Schaer DA, 2018, CELL REP, V22, P2978, DOI 10.1016/j.celrep.2018.02.053
   Schodel J, 2012, NAT GENET, V44, P420, DOI 10.1038/ng.2204
   Schopf FH, 2017, NAT REV MOL CELL BIO, V18, P345, DOI 10.1038/nrm.2017.20
   Semenza GL, 2003, NAT REV CANCER, V3, P721, DOI 10.1038/nrc1187
   SERRANO M, 1993, NATURE, V366, P704, DOI 10.1038/366704a0
   Shen C, 2013, SEMIN CANCER BIOL, V23, P18, DOI 10.1016/j.semcancer.2012.06.001
   Sherr CJ, 2016, CANCER DISCOV, V6, P353, DOI 10.1158/2159-8290.CD-15-0894
   Sherr CJ, 2004, GENE DEV, V18, P2699, DOI 10.1101/gad.1256504
   SHERR CJ, 1995, TRENDS BIOCHEM SCI, V20, P187, DOI 10.1016/S0968-0004(00)89005-2
   Siegel RL, 2019, CA-CANCER J CLIN, V69, P7, DOI 10.3322/caac.21551
   Sima S, 2018, BBA-MOL CELL RES, V1865, P889, DOI 10.1016/j.bbamcr.2018.03.008
   Singer EA, 2008, EXPERT OPIN PHARMACO, V9, P211, DOI 10.1517/14656566.9.2.211 
   Sledge GW, 2017, J CLIN ONCOL, V35, P2875, DOI 10.1200/JCO.2017.73.7585
   Small J, 2017, ONCOTARGET, V8, P95116, DOI 10.18632/oncotarget.19618
   Smith JR, 2015, ONCOGENE, V34, P15, DOI 10.1038/onc.2013.519
   Song XH, 2019, CLIN CANCER RES, V25, P403, DOI [10.1158/1078-0432.CCR-18-0284, 10.19821/j.1671-2781.2019.05.003]
   Soni R, 2001, JNCI-J NATL CANCER I, V93, P436, DOI 10.1093/jnci/93.6.436
   Sotillo R, 2001, EMBO J, V20, P6637, DOI 10.1093/emboj/20.23.6637
   Statello L, 2021, NAT REV MOL CELL BIO, V22, P96, DOI 10.1038/s41580-020-00315-9
   Steinebach C, 2020, CHEM SCI, V11, P3474, DOI 10.1039/d0sc00167h
   Stepanova L, 1996, GENE DEV, V10, P1491, DOI 10.1101/gad.10.12.1491
   Takita J, 1997, CANCER RES, V57, P907
   Tan AR, 2019, LANCET ONCOL, V20, P1587, DOI 10.1016/S1470-2045(19)30616-3
   Tate SC, 2018, CLIN PHARMACOKINET, V57, P335, DOI 10.1007/s40262-017-0559-8
   Teh JLF, 2020, MOL CANCER THER, V19, P1719, DOI 10.1158/1535-7163.MCT-19-1016
   Tong ZC, 2019, J EXP CLIN CANC RES, V38, DOI 10.1186/s13046-019-1322-9
   Toogood PL, 2005, J MED CHEM, V48, P2388, DOI 10.1021/jm049354h
   Topalian SL, 2015, CANCER CELL, V27, P450, DOI 10.1016/j.ccell.2015.03.001
   Torres-Guzman R, 2017, ONCOTARGET, V8, P69493, DOI 10.18632/oncotarget.17778
   TOYOSHIMA H, 1994, CELL, V78, P67, DOI 10.1016/0092-8674(94)90573-8
   Truman AW, 2012, CELL, V151, P1308, DOI 10.1016/j.cell.2012.10.051
   Tsutsui T, 1999, MOL CELL BIOL, V19, P7011
   Turner NC, 2015, NEW ENGL J MED, V373, P209, DOI 10.1056/NEJMoa1505270
   Ueki K, 1996, CANCER RES, V56, P150
   Vaughan CK, 2008, MOL CELL, V31, P886, DOI 10.1016/j.molcel.2008.07.021
   Vaughan CK, 2006, MOL CELL, V23, P697, DOI 10.1016/j.molcel.2006.07.016
   Verba KA, 2017, TRENDS BIOCHEM SCI, V42, P799, DOI 10.1016/j.tibs.2017.07.002
   Verba KA, 2016, SCIENCE, V352, P1542, DOI 10.1126/science.aaf5023
   Vilgelm AE, 2019, SCI TRANSL MED, V11, DOI 10.1126/scitranslmed.aav7171
   Voss MH, 2011, HEMATOL ONCOL CLIN N, V25, P835, DOI 10.1016/j.hoc.2011.04.008
   Wallace M, 2004, MOL CELL BIOL, V24, P5606, DOI 10.1128/MCB.24.12.5606-5619.2004
   Walton-Diaz A, 2013, FUTURE MED CHEM, V5, P1059, DOI 10.4155/fmc.13.88
   Wang LQ, 2020, BREAST J, V26, P1439, DOI 10.1111/tbj.13703
   Wang Y, 2020, FRONT PHARMACOL, V11, DOI 10.3389/fphar.2020.01152
   Wang ZH, 2015, LIVER INT, V35, P1403, DOI 10.1111/liv.12651
   Woodford MR, 2016, CURR TOP MED CHEM, V16, P2792, DOI 10.2174/1568026616666160413141753
   Wright MD, 2021, EXPERT OPIN DRUG DIS, V16, P485, DOI 10.1080/17460441.2021.1853097
   Xiao HB, 2016, CANCER LETT, V374, P107, DOI 10.1016/j.canlet.2016.01.032
   Xiao HB, 2015, ONCOTARGET, V6, P13201, DOI 10.18632/oncotarget.3915
   XIONG Y, 1993, NATURE, V366, P701, DOI 10.1038/366701a0
   Xu WP, 2012, MOL CELL, V47, P434, DOI 10.1016/j.molcel.2012.05.015
   Yamamoto T, 2019, BREAST CANCER RES TR, V174, P615, DOI 10.1007/s10549-018-05104-9
   Yardley DA, 2019, FUTURE ONCOL, V15, P2673, DOI 10.2217/fon-2019-0130
   Young RJ, 2014, PIGM CELL MELANOMA R, V27, DOI 10.1111/pcmr.12228
   Yu JY, 2019, CLIN CANCER RES, V25, P6511, DOI 10.1158/1078-0432.CCR-19-0475
   Zacharek SJ, 2005, CANCER RES, V65, P11354, DOI 10.1158/0008-5472.CAN-05-2236
   ZBAR B, 1995, J UROLOGY, V153, P907, DOI 10.1016/S0022-5347(01)67601-8
   Zhang J, 2021, TARGET ONCOL, V16, P177, DOI 10.1007/s11523-020-00789-9
   Zhang JF, 2018, NATURE, V553, P91, DOI 10.1038/nature25015
   Zhao Q, 2004, J BIOL CHEM, V279, P12560, DOI 10.1074/jbc.M308242200
   Zhu GX, 2003, J MED CHEM, V46, P2027, DOI 10.1021/jm0256169
   Zhu JJ, 2018, CANCER SCI, V109, P656, DOI 10.1111/cas.13495
   Zuo L, 1996, NAT GENET, V12, P97, DOI 10.1038/ng0196-97
   Zygmunt A, 2002, EXP CELL RES, V278, P53, DOI 10.1006/excr.2002.5564
NR 237
TC 0
Z9 0
U1 7
U2 7
PU NATURE PORTFOLIO
PI BERLIN
PA HEIDELBERGER PLATZ 3, BERLIN, 14197, GERMANY
SN 1759-4812
EI 1759-4820
J9 NAT REV UROL
JI Nat. Rev. Urol.
PD MAY
PY 2022
VL 19
IS 5
BP 305
EP 320
DI 10.1038/s41585-022-00571-8
EA MAR 2022
PG 16
WC Urology & Nephrology
WE Science Citation Index Expanded (SCI-EXPANDED)
SC Urology & Nephrology
GA 1A5GY
UT WOS:000766424100002
PM 35264774
OA Green Accepted
DA 2022-08-05
ER

PT J
AU Wang, JY
   Li, QQ
   Yuan, JJ
   Wang, JY
   Chen, ZH
   Liu, ZT
   Li, ZW
   Lai, YM
   Gao, J
   Shen, L
AF Wang, Jiayuan
   Li, Qingqing
   Yuan, Jiajia
   Wang, Jingyuan
   Chen, Zuhua
   Liu, Zhentao
   Li, Zhongwu
   Lai, Yumei
   Gao, Jing
   Shen, Lin
TI CDK4/6 inhibitor-SHR6390 exerts potent antitumor activity in esophageal
   squamous cell carcinoma by inhibiting phosphorylated Rb and inducing G1
   cell cycle arrest
SO JOURNAL OF TRANSLATIONAL MEDICINE
LA English
DT Article
DE CDK4/6 inhibitor; ESCC; Cell cycle arrest; pRb
ID COMBINATION; LY2835219; PATHWAY; SENSITIVITY; RESISTANCE; MODELS
AB Background: Cell cycle dysregulation is common in human malignancies, and CDK4/6 inhibitors targeting cell cycle have potential antitumor activity. SHR6390 is a novel small molecule inhibitor specifically targeting the CDK4/6 pathway. However, the role of SHR6390 in esophageal squamous cell carcinoma ( ESCC) remains unknown, which will be investigated in our study.
   Methods: Eca 109, Eca 9706, and KYSE-510 ESCC cell lines were chosen for further analysis. The effect of SHR6390 on cell viability, cell cycle and cell apoptosis, the status of kinases in Cyclin D1-CDK4/6-Rb pathway were determined by MTS assay, flow cytometry, and western blotting, respectively. Cell-derived and patient-derived xenografts were established to investigate the effects of drugs in vivo.
   Results: SHR6390 could suppress cell proliferation in vitro cell lines and inhibit tumor growth in vivo PDX models with different drug susceptibility. The effective treatment of SHR6390 induced the inhibition of phosphorylated Rb and cell cycle arrest at G1 phase both in cell lines and in xenografts. SHR6390 combined with paclitaxel or cisplatin offered synergistic inhibitory effects in cell-derived xenografts especially in Eca 9706 xenografts which showed relative lower sensitivity of SHR6390 single. Moreover, low expression of CDK6 and/or high expression of Cyclin D1 might be associated with high sensitivity of SHR6390, which would be validated in the future.
   Conclusions: CDK4/6 inhibitor-SHR6390 exerted potential antitumor activity against ESCC cell lines and xenografts, and evaluation of CDK6 and Cyclin D1 expressions might be helpful to select patients beneficial from SHR6390, which provided evidences for future clinical trials.
C1 [Wang, Jiayuan; Li, Qingqing; Yuan, Jiajia; Wang, Jingyuan; Chen, Zuhua; Liu, Zhentao; Gao, Jing; Shen, Lin] Peking Univ, Canc Hosp & Inst, Key Lab Carcinogenesis & Translat Res, Dept Gastrointestinal Oncol,Minist Educ Beijing, Fu Cheng Rd 52, Beijing 100142, Peoples R China.
   [Li, Zhongwu; Lai, Yumei] Peking Univ, Canc Hosp & Inst, Key Lab Carcinogenesis & Translat Res, Dept Pathol,Minist Educ Beijing, Fu Cheng Rd 52, Beijing 100142, Peoples R China.
RP Gao, J; Shen, L (通讯作者)，Peking Univ, Canc Hosp & Inst, Key Lab Carcinogenesis & Translat Res, Dept Gastrointestinal Oncol,Minist Educ Beijing, Fu Cheng Rd 52, Beijing 100142, Peoples R China.
EM gaojing_pumc@163.com; linshenpku@163.com
FU Beijing Municipal Administration of Hospital Program [QML20151002];
   Beijing Municipal Senior Technical Training Plan in Health System
   [2015-3-073]
FX This work was supported by Beijing Municipal Administration of Hospital
   Program (QML20151002), and Beijing Municipal Senior Technical Training
   Plan in Health System (2015-3-073).
CR Divakar SKA, 2016, LEUKEMIA, V30, P86, DOI 10.1038/leu.2015.185
   Finn RS, 2015, LANCET ONCOL, V16, P25, DOI 10.1016/S1470-2045(14)71159-3
   Franco J, 2014, ONCOTARGET, V5, P6512, DOI 10.18632/oncotarget.2270
   Gampenrieder SP, 2016, MEMO-MAG EUR MED ONC, V9, P76, DOI 10.1007/s12254-016-0268-2
   Gelbert LM, 2014, INVEST NEW DRUG, V32, P825, DOI 10.1007/s10637-014-0120-7
   Gogolin S, 2013, CELL CYCLE, V12, P1091, DOI 10.4161/cc.24091
   Hanahan D, 2011, CELL, V144, P646, DOI 10.1016/j.cell.2011.02.013
   Harbour JW, 1999, CELL, V98, P859, DOI 10.1016/S0092-8674(00)81519-6
   Jemal A, 2010, CA-CANCER J CLIN, V60, P277, DOI 10.3322/caac.20073
   Johnson J, 2016, ONCOGENE, V35, P4829, DOI 10.1038/onc.2016.32
   Kennedy AL, 2015, ONCOTARGET, V6, P30178, DOI 10.18632/oncotarget.4903
   Ku BM, 2016, ONCOTARGET, V7, P14803, DOI 10.18632/oncotarget.7543
   Lee MS, 2016, ONCOTARGET, V7, P39595, DOI 10.18632/oncotarget.9153
   Leonard JP, 2012, BLOOD, V119, P4597, DOI 10.1182/blood-2011-10-388298
   Li CS, 2014, ONCOL LETT, V7, P1673, DOI 10.3892/ol.2014.1957
   Lin DC, 2014, NAT GENET, V46, P467, DOI 10.1038/ng.2935
   McClendon AK, 2012, CELL CYCLE, V11, P2747, DOI 10.4161/cc.21127
   Olanich ME, 2015, CLIN CANCER RES, V21, P4947, DOI 10.1158/1078-0432.CCR-14-2955
   Rader J, 2013, CLIN CANCER RES, V19, P6173, DOI 10.1158/1078-0432.CCR-13-1675
   Roberts PJ, 2012, JNCI-J NATL CANCER I, V104, P476, DOI 10.1093/jnci/djs002
   Rustgi AK, 2014, NEW ENGL J MED, V371, P2499, DOI 10.1056/NEJMra1314530
   Shah MA, 2001, CLIN CANCER RES, V7, P2168
   Shin SY, 2013, INT J MOL SCI, V14, P16970, DOI 10.3390/ijms140816970
   Sumi NJ, 2015, ACS CHEM BIOL, V10, P2680, DOI 10.1021/acschembio.5b00368
   VanArsdale T, 2015, CLIN CANCER RES, V21, P2905, DOI 10.1158/1078-0432.CCR-14-0816
   Witkiewicz AK, 2015, ONCOTARGET, V6, P15788, DOI 10.18632/oncotarget.3819
   Yadav V, 2014, MOL CANCER THER, V13, P2253, DOI 10.1158/1535-7163.MCT-14-0257
   Yang C, 2017, ONCOGENE, V36, P2255, DOI 10.1038/onc.2016.379
   Zhang X., 2013, J ANAL METHODS CHEM, V2013, P6
   Zhang YX, 2014, MOL CANCER THER, V13, P2184, DOI 10.1158/1535-7163.MCT-14-0387
   Zhu Y, 2015, BMC CANCER, V15, DOI 10.1186/s12885-015-1900-y
NR 31
TC 26
Z9 26
U1 0
U2 11
PU BMC
PI LONDON
PA CAMPUS, 4 CRINAN ST, LONDON N1 9XW, ENGLAND
SN 1479-5876
J9 J TRANSL MED
JI J. Transl. Med.
PD JUN 2
PY 2017
VL 15
AR 127
DI 10.1186/s12967-017-1231-7
PG 11
WC Medicine, Research & Experimental
WE Science Citation Index Expanded (SCI-EXPANDED)
SC Research & Experimental Medicine
GA EW8EY
UT WOS:000402752500003
PM 28578693
OA Green Published, gold
DA 2022-08-05
ER

PT J
AU Cen, L
   Carlson, BL
   Schroeder, MA
   Ostrem, JL
   Kitange, GJ
   Mladek, AC
   Fink, SR
   Decker, PA
   Wu, WT
   Kim, JS
   Waldman, T
   Jenkins, RB
   Sarkaria, JN
AF Cen, Ling
   Carlson, Brett L.
   Schroeder, Mark A.
   Ostrem, Jamie L.
   Kitange, Gaspar J.
   Mladek, Ann C.
   Fink, Stephanie R.
   Decker, Paul A.
   Wu, Wenting
   Kim, Jung-Sik
   Waldman, Todd
   Jenkins, Robert B.
   Sarkaria, Jann N.
TI p16-Cdk4-Rb axis controls sensitivity to a cyclin-dependent kinase
   inhibitor PD0332991 in glioblastoma xenograft cells
SO NEURO-ONCOLOGY
LA English
DT Article
DE Cdk4; Cdk6; glioblastoma; p16(INK4a); retinoblastoma protein
ID CDK4 AMPLIFICATION; TEST PANEL; MULTIFORME; LINES; TEMOZOLOMIDE; GROWTH;
   GENES; EGFR
AB Deregulation of the p16(INK4a)-Cdk4/6-Rb pathway is commonly detected in patients with glioblastoma multiforme (GBM) and is a rational therapeutic target. Here, we characterized the p16(INK4a)-Cdk4/6-Rb pathway in the Mayo panel of GBM xenografts, established from primary tissue samples from patients with GBM, and evaluated their response to PD0332991, a specific inhibitor of Cdk4/6. All GBM xenograft lines evaluated in this study had disruptions in the p16(INK4a)-Cdk4/6-Rb pathway. In vitro evaluation using short-term explant cultures from selected GBM xenograft lines showed that PD0332991 effectively arrested cell cycle in G1-phase and inhibited cell proliferation dose-dependently in lines deleted for CDKN2A/B-p16(INK4a) and either single-copy deletion of CDK4 (GBM22), high-level CDK6 amplification (GBM34), or deletion of CDKN2C/p18(INK4c) (GBM43). In contrast, 2 GBM lines with p16(INK4a) expression and either CDK4 amplification (GBM5) or RB mutation (GBM28) were completely resistant to PD0332991. Additional xenograft lines were screened, and GBM63 was identified to have p16(INK4a) expression and CDK4 amplification. Similar to the results with GBM5, GBM63 was resistant to PD0332991 treatment. In an orthotopic survival model, treatment of GBM6 xenografts (CDKN2A/B-deleted and CDK4 wild-type) with PD0332991 significantly suppressed tumor cell proliferation and prolonged survival. Collectively, these data support the concept that GBM tumors lacking p16(INK4a) expression and with nonamplified CDK4 and wild-type RB status may be more susceptible to Cdk4/6 inhibition using PD0332991.
C1 [Cen, Ling; Carlson, Brett L.; Schroeder, Mark A.; Ostrem, Jamie L.; Kitange, Gaspar J.; Mladek, Ann C.; Sarkaria, Jann N.] Mayo Clin, Dept Radiat Oncol, Rochester, MN 55905 USA.
   [Fink, Stephanie R.; Jenkins, Robert B.] Mayo Clin, Dept Lab Med & Pathol, Rochester, MN 55905 USA.
   [Decker, Paul A.; Wu, Wenting] Mayo Clin, Dept Biostat, Rochester, MN 55905 USA.
   [Kim, Jung-Sik; Waldman, Todd] Georgetown Univ, Sch Med, Dept Oncol, Washington, DC USA.
RP Sarkaria, JN (通讯作者)，Mayo Clin, Dept Radiat Oncol, 200 1st St SW, Rochester, MN 55905 USA.
EM sarkaria.jann@mayo.edu
RI Ramos, Joe W./L-6189-2013
OI Ramos, Joe W./0000-0002-9708-2115
FU Novartis; Basilea; Merck; National Institutes of Health Mayo Brain Tumor
   SPORE [CA108961, RO1CA159467]; Mayo Clinic; NATIONAL CANCER INSTITUTE
   [R01CA159467, P50CA108961, P30CA016672] Funding Source: NIH RePORTER
FX J.N.S. is the recipient of research funding from Novartis, Basilea, and
   Merck for work unrelated to the studies reported here. Also unrelated to
   this research, some of the xenograft lines used in this study have been
   licensed to Wyeth Pharmaceuticals. All other authors: No conflicts
   declared.; This work was supported by the National Institutes of Health
   Mayo Brain Tumor SPORE (CA108961 to J.N.S. and RO1CA159467 to T.W.) and
   the Mayo Clinic.
CR Arora T, 1998, J BIOL CHEM, V273, P11799, DOI 10.1074/jbc.273.19.11799
   Baughn LB, 2006, CANCER RES, V66, P7661, DOI 10.1158/0008-5472.CAN-06-1098
   Cancer Genome Atlas Research Network, 2008, NATURE, V455, P1061
   Carlson BL, 2011, ESTABLISHMENT MAINTE
   Carlson BL, 2009, INT J RADIAT ONCOL, V75, P212, DOI 10.1016/j.ijrobp.2009.04.026
   Clarke MJ, 2009, MOL CANCER THER, V8, P407, DOI 10.1158/1535-7163.MCT-08-0854
   Dean JL, 2010, ONCOGENE, V29, P4018, DOI 10.1038/onc.2010.154
   Fry DW, 2004, MOL CANCER THER, V3, P1427
   Giannini C, 2005, NEURO-ONCOLOGY, V7, P164, DOI 10.1215/S1152851704000821
   HE J, 1994, CANCER RES, V54, P5804
   Hostein I, 2004, J PATHOL, V202, P95, DOI 10.1002/path.1495
   Ishii N, 1999, BRAIN PATHOL, V9, P469, DOI 10.1111/j.1750-3639.1999.tb00536.x
   Malumbres M, 2004, CELL, V118, P493, DOI 10.1016/j.cell.2004.08.002
   Michaud K, 2010, CANCER RES, V70, P3228, DOI 10.1158/0008-5472.CAN-09-4559
   Parsons DW, 2008, SCIENCE, V321, P1807, DOI 10.1126/science.1164382
   Sarkaria JN, 2007, MOL CANCER THER, V6, P1167, DOI 10.1158/1535-7163.MCT-06-0691
   Takaki T, 2005, J BIOCHEM, V137, P381, DOI 10.1093/jb/mvi050
   Ueki K, 1996, CANCER RES, V56, P150
   Wiedemeyer WR, 2010, P NATL ACAD SCI USA, V107, P11501, DOI 10.1073/pnas.1001613107
   Yang L, 2008, CLIN CANCER RES, V14, P3993, DOI 10.1158/1078-0432.CCR-07-4152
NR 20
TC 121
Z9 124
U1 2
U2 15
PU OXFORD UNIV PRESS INC
PI CARY
PA JOURNALS DEPT, 2001 EVANS RD, CARY, NC 27513 USA
SN 1522-8517
J9 NEURO-ONCOLOGY
JI Neuro-Oncology
PD JUL
PY 2012
VL 14
IS 7
BP 870
EP 881
DI 10.1093/neuonc/nos114
PG 12
WC Oncology; Clinical Neurology
WE Science Citation Index Expanded (SCI-EXPANDED)
SC Oncology; Neurosciences & Neurology
GA 963OE
UT WOS:000305630300007
PM 22711607
OA Green Published, Bronze
DA 2022-08-05
ER

PT J
AU Qi, JT
   Ouyang, ZQ
AF Qi, Jiating
   Ouyang, Zhuqing
TI Targeting CDK4/6 for Anticancer Therapy
SO BIOMEDICINES
LA English
DT Article
DE CDK4/6; PROTAC; small molecular inhibitor; drug resistance; cancer;
   palbociclib; ribociclib; abemaciclib; trilaciclib
ID CYCLIN-DEPENDENT-KINASES; CELL LUNG-CANCER; BREAST-CANCER; INHIBITOR
   PALBOCICLIB; CDK6 INHIBITOR; PHASE-II; AMG 925; TUMOR; SENESCENCE;
   RESISTANCE
AB Cyclin-dependent kinase 4/6 (CDK4/6) are key regulators of the cell cycle and are deemed as critical therapeutic targets of multiple cancers. Various approaches have been applied to silence CDK4/6 at different levels, i.e., CRISPR to knock out at the DNA level, siRNA to inhibit translation, and drugs that target the protein of interest. Here we summarize the current status in this field, highlighting the mechanisms of small molecular inhibitors treatment and drug resistance. We describe approaches to combat drug resistance, including combination therapy and PROTACs drugs that degrade the kinases. Finally, critical issues and perspectives in the field are outlined.
C1 [Qi, Jiating] Huazhong Univ Sci & Technol, Clin Coll 2, Tongji Med Coll, Wuhan 430030, Peoples R China.
   [Ouyang, Zhuqing] Huazhong Univ Sci & Technol, Tongji Med Coll, Sch Basic Med, Dept Pathogen Biol, Wuhan 430030, Peoples R China.
RP Ouyang, ZQ (通讯作者)，Huazhong Univ Sci & Technol, Tongji Med Coll, Sch Basic Med, Dept Pathogen Biol, Wuhan 430030, Peoples R China.
EM jiatingqi@hust.edu.cn; zhuqingouyang@hust.edu.cn
OI Qi, Jiating/0000-0002-7816-9792; Ouyang, Zhuqing/0000-0002-5627-3791
FU National Key Research and Development Program of China [2018YFE0204500];
   National Natural Science Foundation of China [31870751]
FX National Key Research and Development Program of China 2018YFE0204500
   (Z.O). National Natural Science Foundation of China 31870751 (Z.O).
CR AbuHammad S, 2019, P NATL ACAD SCI USA, V116, P17990, DOI 10.1073/pnas.1901323116
   Adon T, 2021, RSC ADV, V11, P29227, DOI 10.1039/d1ra03820f
   Alvarez-Fernandez M, 2020, CANCER CELL, V37, P514, DOI 10.1016/j.ccell.2020.03.010
   Anderson NA, 2020, BIOORG MED CHEM LETT, V30, DOI 10.1016/j.bmcl.2020.127106
   Asghar U, 2015, NAT REV DRUG DISCOV, V14, P130, DOI 10.1038/nrd4504
   Baker DJ, 2011, NATURE, V479, P232, DOI 10.1038/nature10600
   Bisi JE, 2017, ONCOTARGET, V8, P42343, DOI 10.18632/oncotarget.16216
   Bollard J, 2017, GUT, V66, P1286, DOI 10.1136/gutjnl-2016-312268
   Bonelli MA, 2017, NEOPLASIA, V19, P637, DOI 10.1016/j.neo.2017.05.003
   Brand M, 2019, CELL CHEM BIOL, V26, P300, DOI 10.1016/j.chembiol.2018.11.006
   Cen L, 2012, NEURO-ONCOLOGY, V14, P870, DOI 10.1093/neuonc/nos114
   Cho YS, 2010, J MED CHEM, V53, P7938, DOI 10.1021/jm100571n
   Cicenas J, 2014, CANCERS, V6, P2224, DOI 10.3390/cancers6042224
   Coppe JP, 2006, J BIOL CHEM, V281, P29568, DOI 10.1074/jbc.M603307200
   Corona SP, 2018, DRUG DES DEV THER, V12, P321, DOI 10.2147/DDDT.S137783
   Dai MO, 2021, CANCER RES, V81, P1332, DOI 10.1158/0008-5472.CAN-20-2121
   Dall'Acqua A, 2017, EMBO MOL MED, V9, P1415, DOI 10.15252/emmm.201607012
   Damsky W, 2015, CANCER CELL, V27, P41, DOI 10.1016/j.ccell.2014.11.014
   Dean JL, 2010, ONCOGENE, V29, P4018, DOI 10.1038/onc.2010.154
   Dean JL, 2012, CELL CYCLE, V11, P2756, DOI 10.4161/cc.21195
   Deng JH, 2018, CANCER DISCOV, V8, P216, DOI 10.1158/2159-8290.CD-17-0915
   Dickler MN, 2017, CLIN CANCER RES, V23, P5218, DOI 10.1158/1078-0432.CCR-17-0754
   Eggersmann TK, 2019, BIODRUGS, V33, P125, DOI 10.1007/s40259-019-00337-6
   Fassl A, 2020, SCI ADV, V6, DOI 10.1126/sciadv.abb2210
   Finn RS, 2015, LANCET ONCOL, V16, P25, DOI 10.1016/S1470-2045(14)71159-3
   Foidart P, 2019, CLIN CANCER RES, V25, P1838, DOI 10.1158/1078-0432.CCR-18-1880
   Formisano L, 2019, NAT COMMUN, V10, DOI 10.1038/s41467-019-09068-2
   Franco J, 2016, CELL REP, V14, P979, DOI 10.1016/j.celrep.2015.12.094
   Freeman-Cook KD, 2021, J MED CHEM, V64, P9056, DOI 10.1021/acs.jmedchem.1c00159
   Fry DW, 2004, MOL CANCER THER, V3, P1427
   Fukasawa K, 2021, ONCOGENE, V40, P2803, DOI 10.1038/s41388-021-01745-1
   Gadd MS, 2017, NAT CHEM BIOL, V13, P514, DOI [10.1038/NCHEMBIO.2329, 10.1038/nchembio.2329]
   Gelbert LM, 2014, INVEST NEW DRUG, V32, P825, DOI 10.1007/s10637-014-0120-7
   Goel S, 2016, CANCER CELL, V29, P255, DOI 10.1016/j.ccell.2016.02.006
   Gong XQ, 2017, CANCER CELL, V32, P761, DOI 10.1016/j.ccell.2017.11.006
   Gorgoulis V, 2019, CELL, V179, P813, DOI 10.1016/j.cell.2019.10.005
   Hafner M, 2019, CELL CHEM BIOL, V26, P1067, DOI 10.1016/j.chembiol.2019.05.005
   Hamilton E, 2016, CANCER TREAT REV, V45, P129, DOI 10.1016/j.ctrv.2016.03.002
   Hanahan D, 2011, CELL, V144, P646, DOI 10.1016/j.cell.2011.02.013
   Handschick K, 2014, MOL CELL, V53, P193, DOI 10.1016/j.molcel.2013.12.002
   Hashizume R, 2016, NEURO-ONCOLOGY, V18, P1519, DOI 10.1093/neuonc/now106
   He SH, 2017, SCI TRANSL MED, V9, DOI 10.1126/scitranslmed.aal3986
   Heilmann AM, 2014, CANCER RES, V74, P3947, DOI 10.1158/0008-5472.CAN-13-2923
   Heptinstall AB, 2018, FUTURE MED CHEM, V10, P1369, DOI 10.4155/fmc-2017-0246
   Herrera-Abreu MT, 2016, CANCER RES, V76, P2301, DOI 10.1158/0008-5472.CAN-15-0728
   Hortobagyi GN, 2016, NEW ENGL J MED, V375, P1738, DOI 10.1056/NEJMoa1609709
   Iannello A, 2013, J EXP MED, V210, P2057, DOI 10.1084/jem.20130783
   Jia WZ, 2018, ONCOGENE, V37, P1685, DOI 10.1038/s41388-017-0072-4
   Jiang BS, 2019, ANGEW CHEM INT EDIT, V58, P6321, DOI 10.1002/anie.201901336
   Johansson M, 2008, ANTI-CANCER AGENT ME, V8, P723, DOI 10.2174/187152008785914833
   Johnson SM, 2010, J CLIN INVEST, V120, P2528, DOI 10.1172/JCI41402
   Kang TW, 2011, NATURE, V479, P547, DOI 10.1038/nature10599
   Kettner NM, 2019, CLIN CANCER RES, V25, P3996, DOI 10.1158/1078-0432.CCR-18-3274
   Kollmann K, 2013, ONCOTARGET, V4, P1858, DOI 10.18632/oncotarget.1541
   Kollmann K, 2013, CANCER CELL, V24, P167, DOI 10.1016/j.ccr.2013.07.012
   Kong T, 2019, MOL CANCER THER, V18, P2158, DOI 10.1158/1535-7163.MCT-19-0162
   Konstantinidou M, 2019, EXPERT OPIN DRUG DIS, V14, P1255, DOI 10.1080/17460441.2019.1659242
   Kovatcheva M, 2015, ONCOTARGET, V6, P8226, DOI 10.18632/oncotarget.3364
   Krtolica A, 2001, P NATL ACAD SCI USA, V98, P12072, DOI 10.1073/pnas.211053698
   Kuilman T, 2010, GENE DEV, V24, P2463, DOI 10.1101/gad.1971610
   Lange C, 2009, CELL STEM CELL, V5, P320, DOI 10.1016/j.stem.2009.05.026
   Leontieva OV, 2012, P NATL ACAD SCI USA, V109, P13314, DOI 10.1073/pnas.1205690109
   Li C, 2015, MOL CANCER THER, V14, P375, DOI 10.1158/1535-7163.MCT-14-0388
   Li J, 2010, CANCER INVEST, V28, P350, DOI 10.3109/07357900903286966
   Li M, 2017, ONCOTARGET, V8, P55319, DOI 10.18632/oncotarget.19429
   Li YN, 2016, DNA CELL BIOL, V35, P13, DOI 10.1089/dna.2015.3049
   Li ZH, 2014, J MED CHEM, V57, P3430, DOI 10.1021/jm500118j
   Li ZQ, 2018, CANCER CELL, V34, P893, DOI 10.1016/j.ccell.2018.11.006
   Lin S, 2019, CANCER RES, V79, DOI 10.1158/1538-7445.AM2019-4425
   Liu HG, 2020, MOL CLIN ONCOL, V12, P9, DOI 10.3892/mco.2019.1952
   Malumbres M, 2004, CELL, V118, P493, DOI 10.1016/j.cell.2004.08.002
   Malumbres M, 2001, NAT REV CANCER, V1, P222, DOI 10.1038/35106065
   Malumbres M, 2014, GENOME BIOL, V15, DOI 10.1186/gb4184
   Malumbres M, 2011, CANCER CELL, V19, P691, DOI 10.1016/j.ccr.2011.05.023
   Malumbres M, 2009, NAT REV CANCER, V9, P153, DOI 10.1038/nrc2602
   Matsuura I, 2004, NATURE, V430, P226, DOI 10.1038/nature02650
   McCartney A, 2019, FRONT ONCOL, V9, DOI 10.3389/fonc.2019.00666
   McClendon AK, 2012, CELL CYCLE, V11, P2747, DOI 10.4161/cc.21127
   McHugh D, 2018, J CELL BIOL, V217, P65, DOI 10.1083/jcb.201708092
   Miettinen TP, 2018, EMBO J, V37, DOI 10.15252/embj.201798359
   Milanovic M, 2018, NATURE, V553, P96, DOI 10.1038/nature25167
   Mitra J, 2006, CELL CYCLE, V5, P661
   Naz S, 2018, CLIN CANCER RES, V24, P3994, DOI 10.1158/1078-0432.CCR-17-3575
   Nebenfuehr S, 2020, INT J CANCER, V147, P2988, DOI 10.1002/ijc.33054
   Nowak RP, 2018, NAT CHEM BIOL, V14, P706, DOI 10.1038/s41589-018-0055-y
   O'Brien NA, 2020, BREAST CANCER RES, V22, DOI 10.1186/s13058-020-01320-8
   O'Leary B, 2016, NAT REV CLIN ONCOL, V13, P417, DOI 10.1038/nrclinonc.2016.26
   O'Sullivan Ciara C, 2015, Int J Cancer Clin Res, V2
   Ohtani N, 2013, CANCER SCI, V104, P525, DOI 10.1111/cas.12118
   Olmez I, 2018, CANCER RES, V78, P4360, DOI 10.1158/0008-5472.CAN-17-3124
   Palleschi M, 2020, DIAGNOSTICS, V10, DOI 10.3390/diagnostics10080573
   Patel P, 2018, MOL CANCER RES, V16, P361, DOI 10.1158/1541-7786.MCR-17-0602
   Patnaik A, 2016, CANCER DISCOV, V6, P740, DOI 10.1158/2159-8290.CD-16-0095
   Pikman Y, 2017, CLIN CANCER RES, V23, P1012, DOI 10.1158/1078-0432.CCR-15-2869
   Pujol Jean-Louis, 2021, JTO Clin Res Rep, V2, P100234, DOI 10.1016/j.jtocrr.2021.100234
   Purba TS, 2019, EMBO MOL MED, V11, DOI 10.15252/emmm.201911031
   Puyol M, 2010, CANCER CELL, V18, P63, DOI 10.1016/j.ccr.2010.05.025
   Rader J, 2013, CLIN CANCER RES, V19, P6173, DOI 10.1158/1078-0432.CCR-13-1675
   Rana S, 2019, BIOORG MED CHEM LETT, V29, P1375, DOI 10.1016/j.bmcl.2019.03.035
   Reddy MVR, 2014, J MED CHEM, V57, P578, DOI 10.1021/jm401073p
   Roskoski R, 2022, PHARMACOL RES, V175, DOI 10.1016/j.phrs.2021.106037
   Ruhland MK, 2016, NAT COMMUN, V7, DOI 10.1038/ncomms11762
   Salvador-Barbero B, 2020, CANCER CELL, V37, P340, DOI 10.1016/j.ccell.2020.01.007
   Sammons SL, 2017, CURR CANCER DRUG TAR, V17, P637, DOI 10.2174/1568009617666170330120452
   Schaer DA, 2018, CELL REP, V22, P2978, DOI 10.1016/j.celrep.2018.02.053
   Scheicher R, 2015, BLOOD, V125, P90, DOI 10.1182/blood-2014-06-584417
   Shapiro GI, 2006, J CLIN ONCOL, V24, P1770, DOI 10.1200/JCO.2005.03.7689
   Sheppard KE, 2013, CLIN CANCER RES, V19, P5320, DOI 10.1158/1078-0432.CCR-13-0259
   Sherr CJ, 2004, GENE DEV, V18, P2699, DOI 10.1101/gad.1256504
   Sledge GW, 2017, J CLIN ONCOL, V35, P2875, DOI 10.1200/JCO.2017.73.7585
   Sobhani N, 2021, CELLS-BASEL, V10, DOI 10.3390/cells10020293
   Sobhani N, 2019, CELLS-BASEL, V8, DOI 10.3390/cells8040321
   Steinebach C, 2020, CHEM SCI, V11, P3474, DOI 10.1039/d0sc00167h
   Su S, 2019, J MED CHEM, V62, P7575, DOI 10.1021/acs.jmedchem.9b00871
   Sun BW, 2020, ONCOGENE, V39, P50, DOI 10.1038/s41388-019-0953-9
   Sun XY, 2019, SIGNAL TRANSDUCT TAR, V4, DOI 10.1038/s41392-019-0101-6
   Sun XY, 2020, BIOCHEMISTRY-US, V59, P240, DOI 10.1021/acs.biochem.9b00848
   Teh JLF, 2018, CANCER DISCOV, V8, P568, DOI 10.1158/2159-8290.CD-17-0699
   Tetsu O, 2003, CANCER CELL, V3, P233, DOI 10.1016/S1535-6108(03)00053-9
   Tigan AS, 2016, ONCOGENE, V35, P3083, DOI 10.1038/onc.2015.407
   Tolaney SM, 2018, J CLIN ONCOL, V36, DOI 10.1200/JCO.2018.36.15_suppl.1059
   Tripathy D, 2017, CLIN CANCER RES, V23, P3251, DOI 10.1158/1078-0432.CCR-16-3157
   Turner NC, 2019, J CLIN ONCOL, V37, P1169, DOI 10.1200/JCO.18.00925
   Vermeulen K, 2003, CELL PROLIFERAT, V36, P131, DOI 10.1046/j.1365-2184.2003.00266.x
   Vijayaraghavan S, 2017, NAT COMMUN, V8, DOI 10.1038/ncomms15916
   Vilgelm AE, 2019, SCI TRANSL MED, V11, DOI 10.1126/scitranslmed.aav7171
   Vora SR, 2014, CANCER CELL, V26, P136, DOI 10.1016/j.ccr.2014.05.020
   Wagner V, 2020, ONCOGENE, V39, P5165, DOI 10.1038/s41388-020-1354-9
   Wander SA, 2020, CANCER DISCOV, V10, P1174, DOI 10.1158/2159-8290.CD-19-1390
   Wang CL, 2021, CANCER RES, V81
   Wang HZ, 2017, NATURE, V546, P426, DOI 10.1038/nature22797
   Wang Y, 2020, ACTA PHARMACOL SIN B, V10, P207, DOI 10.1016/j.apsb.2019.08.001
   Wang YB, 2015, CELL, V163, P174, DOI 10.1016/j.cell.2015.08.063
   Wang Y, 2018, J MED CHEM, V61, P1499, DOI 10.1021/acs.jmedchem.7b01261
   Wei L, 2016, J CLIN INVEST, V126, P4076, DOI 10.1172/JCI88410
   Wei MM, 2021, EUR J MED CHEM, V209, DOI 10.1016/j.ejmech.2020.112903
   Weiss JM, 2019, ANN ONCOL, V30, P1613, DOI 10.1093/annonc/mdz278
   Xing Z, 2018, CANCER RES, V78, P4524, DOI 10.1158/0008-5472.CAN-17-0385
   Xu B, 2019, ANN ONCOL, V30, P123
   Yang C, 2017, ONCOGENE, V36, P2255, DOI 10.1038/onc.2016.379
   Yoon S, 2012, CELL CYCLE, V11, P1354, DOI 10.4161/cc.19755
   Yoshida A, 2016, CANCER RES, V76, P2990, DOI 10.1158/0008-5472.CAN-15-2931
   Yu F, 2021, FRONT CHEM, V9, DOI 10.3389/fchem.2021.679120
   Yuan K, 2021, ACTA PHARMACOL SIN B, V11, P30, DOI 10.1016/j.apsb.2020.05.001
   Zhang JF, 2018, NATURE, V553, P91, DOI 10.1038/nature25015
   Zhang MN, 2021, AM J CANCER RES, V11, P1913
   Zhang Y, 2017, ONCOTARGET, V8, P59476, DOI 10.18632/oncotarget.19761
   Zhao BS, 2019, CHEM COMMUN, V55, P2704, DOI 10.1039/c9cc00163h
   Zhong SS, 2019, ONCOTARGETS THER, V12, P2137, DOI 10.2147/OTT.S195655
NR 149
TC 0
Z9 0
U1 17
U2 17
PU MDPI
PI BASEL
PA ST ALBAN-ANLAGE 66, CH-4052 BASEL, SWITZERLAND
EI 2227-9059
J9 BIOMEDICINES
JI Biomedicines
PD MAR
PY 2022
VL 10
IS 3
AR 685
DI 10.3390/biomedicines10030685
PG 22
WC Biochemistry & Molecular Biology; Medicine, Research & Experimental;
   Pharmacology & Pharmacy
WE Science Citation Index Expanded (SCI-EXPANDED)
SC Biochemistry & Molecular Biology; Research & Experimental Medicine;
   Pharmacology & Pharmacy
GA 0D2HS
UT WOS:000775822500001
PM 35327487
OA gold, Green Published
DA 2022-08-05
ER

PT J
AU Zhang, B
   Li, D
   Jin, X
   Zhang, K
AF Zhang, Bin
   Li, Dan
   Jin, Xin
   Zhang, Kun
TI The CDK4/6 inhibitor PD0332991 stabilizes FBP1 by repressing MAGED1
   expression in pancreatic ductal adenocarcinoma
SO INTERNATIONAL JOURNAL OF BIOCHEMISTRY & CELL BIOLOGY
LA English
DT Article
DE Pancreatic cancer; CDK4/6; CDK4/6 inhibitors; FBP1; MAGED1; Aerobic
   glycolysis
ID GEMCITABINE RESISTANCE; CANCER; FRUCTOSE-1,6-BISPHOSPHATASE; PROTEIN;
   FAMILY; METABOLISM; GLUCOSE
AB Pancreatic ductal adenocarcinoma (PDAC) is one of the most deadly solid tumors in the world. Aerobic glycolysis is among the characteristic features of pancreatic cancer. However, the regulatory process of aerobic glycolysis in pancreatic cancer is too complicated, and the underlying mechanism remains unexplained. Reportedly, CDK4/6 inhibitors repress breast cancer cell proliferation by modulating glucose metabolism. Here, we reveal that the CDK4/6 inhibitor, PD0332991 stabilized FBP1 to hinder aerobic glycolysis in pancreatic cancer. We also show that the CDK4/6-E2?F1 signaling pathway mediated an increase in MAGED1 expression, promoting FBP1 degradation in pancreatic cancer. We, therefore, might have identified a novel mechanism by which the CDK4/6 inhibitor, PD0332991 blocks the Warburg effect of pancreatic cancer by stabilizing FBP1.
C1 [Zhang, Bin; Jin, Xin] Huazhong Univ Sci & Technol, Union Hosp, Tongji Med Coll, Canc Ctr, Wuhan 430022, Peoples R China.
   [Li, Dan] Huazhong Univ Sci & Technol, Union Hosp, Tongji Med Coll, Dept Hand Surg, West Campus, Wuhan 430030, Peoples R China.
   [Zhang, Kun] Huazhong Univ Sci & Technol, Union Hosp, Tongji Med Coll, Dept Otorhinolaryngol Head & Neck Surg, Wuhan 430030, Peoples R China.
RP Jin, X (通讯作者)，Huazhong Univ Sci & Technol, Union Hosp, Tongji Med Coll, Canc Ctr, Wuhan 430022, Peoples R China.; Zhang, K (通讯作者)，Huazhong Univ Sci & Technol, Union Hosp, Tongji Med Coll, Dept Otorhinolaryngol Head & Neck Surg, Wuhan 430030, Peoples R China.
EM jinxinunion@hust.edu.cn; kkwd_010@163.com
OI Jin, Xin/0000-0001-6461-6005
FU Chinese National Natural Science Foundation [81702374]
FX This work was supported in part by grants from the Chinese National
   Natural Science Foundation Grant No. 81702374 (X.J.).
CR Andersen DK, 2017, DIABETES, V66, P1103, DOI 10.2337/db16-1477
   Arnedos M, 2018, ANN ONCOL, V29, P1755, DOI 10.1093/annonc/mdy202
   Batchu RB, 2016, JAMA SURG, V151, P1086, DOI 10.1001/jamasurg.2016.2346
   Bieda M, 2006, GENOME RES, V16, P595, DOI 10.1101/gr.4887606
   Buscail L, 2020, NAT REV GASTRO HEPAT, V17, P153, DOI 10.1038/s41575-019-0245-4
   Cretella D, 2018, J EXP CLIN CANC RES, V37, DOI 10.1186/s13046-018-0741-3
   Dong CF, 2013, CANCER CELL, V23, P316, DOI 10.1016/j.ccr.2013.01.022
   Doyle JM, 2010, MOL CELL, V39, P963, DOI 10.1016/j.molcel.2010.08.029
   Fan P, 2019, J EXP CLIN CANC RES, V38, DOI 10.1186/s13046-019-1044-z
   Fan P, 2018, INT J BIOCHEM CELL B, V104, P1, DOI 10.1016/j.biocel.2018.08.014
   Grasso C, 2017, CRIT REV ONCOL HEMAT, V114, P139, DOI 10.1016/j.critrevonc.2017.03.026
   Hay N, 2016, NAT REV CANCER, V16, P635, DOI 10.1038/nrc.2016.77
   Jin X, 2017, ONCOGENESIS, V6, DOI 10.1038/oncsis.2017.21
   Jin X, 2017, CANCER RES, V77, P4328, DOI 10.1158/0008-5472.CAN-16-3143
   Lee AK, 2017, J MOL BIOL, V429, P1114, DOI 10.1016/j.jmb.2017.03.005
   Li B, 2014, NATURE, V513, P251, DOI 10.1038/nature13557
   Li KC, 2016, BIOMED PHARMACOTHER, V84, P1144, DOI 10.1016/j.biopha.2016.10.050
   Li QG, 2019, ONCOGENE, V38, P483, DOI 10.1038/s41388-018-0469-8
   Lorito N, 2020, CELLS-BASEL, V9, DOI 10.3390/cells9030668
   Naz S, 2018, CLIN CANCER RES, V24, P3994, DOI 10.1158/1078-0432.CCR-17-3575
   Perera RM, 2015, CANCER DISCOV, V5, P1247, DOI 10.1158/2159-8290.CD-15-0671
   Pineda CT, 2015, CELL, V160, P715, DOI 10.1016/j.cell.2015.01.034
   Sacaan AI, 2017, MOL CANCER RES, V15, P1531, DOI 10.1158/1541-7786.MCR-17-0172
   Siegel RL, 2016, CA-CANCER J CLIN, V66, P7, DOI 10.3322/caac.21332
   Springfeld C, 2019, PRESSE MED, V48, pE159, DOI 10.1016/j.lpm.2019.02.025
   Tang ZF, 2017, NUCLEIC ACIDS RES, V45, pW98, DOI 10.1093/nar/gkx247
   Timson D.J., 2019, BIOSCI REP, V39
   Wang B, 2018, J EXP CLIN CANC RES, V37, DOI 10.1186/s13046-018-0888-y
   Wattanavanitchakorn S, 2018, PLOS ONE, V13, DOI 10.1371/journal.pone.0194252
   Weon JL, 2015, CURR OPIN CELL BIOL, V37, P1, DOI 10.1016/j.ceb.2015.08.002
   Yang C, 2020, AM J CANCER RES, V10, P523
   Yang C, 2019, AM J CANCER RES, V9, P1722
   Zarkowska T, 1997, J BIOL CHEM, V272, P12738, DOI 10.1074/jbc.272.19.12738
   Zhang J, 2016, MOL CELL BIOCHEM, V411, P331, DOI 10.1007/s11010-015-2595-8
   Zhu Y, 2015, ONCOTARGET, V6, P21443, DOI 10.18632/oncotarget.4167
NR 35
TC 2
Z9 2
U1 1
U2 5
PU PERGAMON-ELSEVIER SCIENCE LTD
PI OXFORD
PA THE BOULEVARD, LANGFORD LANE, KIDLINGTON, OXFORD OX5 1GB, ENGLAND
SN 1357-2725
EI 1878-5875
J9 INT J BIOCHEM CELL B
JI Int. J. Biochem. Cell Biol.
PD NOV
PY 2020
VL 128
AR 105859
DI 10.1016/j.biocel.2020.105859
PG 8
WC Biochemistry & Molecular Biology; Cell Biology
WE Science Citation Index Expanded (SCI-EXPANDED)
SC Biochemistry & Molecular Biology; Cell Biology
GA OG8KY
UT WOS:000582127100009
PM 32987196
DA 2022-08-05
ER

PT J
AU Zhang, H
   Wang, JL
   Li, JT
   Zhou, XP
   Yin, L
   Wang, YR
   Gu, YC
   Niu, XJ
   Yang, Y
   Ji, HF
   Zhang, QY
AF Zhang, Han
   Wang, Jinlu
   Li, Jingtong
   Zhou, Xiaoping
   Yin, Lei
   Wang, Yiran
   Gu, Yucui
   Niu, Xingjian
   Yang, Yue
   Ji, Hongfei
   Zhang, Qingyuan
TI HMGB1 is a key factor for tamoxifen resistance and has the potential to
   predict the efficacy of CDK4/6 inhibitors in breast cancer
SO CANCER SCIENCE
LA English
DT Article
DE breast cancer; CDK4; 6 inhibitors; HMGB1; tamoxifen resistance; TLR4
ID ENDOCRINE RESISTANCE; SINGLE-AGENT; PHASE-II; ABEMACICLIB; CELL;
   RECEPTOR; PALBOCICLIB; COMBINATION; THERAPY; PATHWAY
AB Breast cancer is the leading cause of cancer death in women. Hormone-receptor-positive breast cancer (HR + BC) is the most common pathological type of breast cancer, of which the main treatment method is endocrine therapy. Unfortunately, primary or acquired drug resistance greatly limits its efficacy. In recent years, the newly launched CDK4/6 inhibitors could effectively reverse endocrine resistance in breast cancer. However, considering their expensive price and side effects, it is particularly important to find out effective biomarkers and screen sensitive patients. Here, we found through bioinformatics analysis that high mobility group box 1 (HMGB1) expression increased in endocrine-resistant HR + BC. In clinical specimens, the higher expression of HMGB1 was associated with shorter progression-free survival (PFS) for HR + BC patients with endocrine therapy after surgery. For endocrine-resistant breast cancer, compared with HMGB1-negative patients, HMGB1-positive patients who received CDK4/6 inhibitors treatment benefited more in PFS. Moreover, we demonstrated that HMGB1 promoted tamoxifen resistance by combining with the Toll-like receptor 4 (TLR4) and activating nuclear factor kappa B (NF-kappa B) pathway. CDK4/6 inhibitors could downregulate the expression of HMGB1 and suppress the TLR4-NF-kappa B pathway, and in turn reverse tamoxifen resistance. These results illuminated the critical role of HMGB1 in the process of tamoxifen resistance, explained the mechanism of CDK4/6 inhibitors reversing tamoxifen resistance, and suggested the feasibility of HMGB1 as a potential biomarker for screening sensitive patients receiving CDK4/6 inhibitors.
C1 [Zhang, Han; Wang, Jinlu; Li, Jingtong; Zhou, Xiaoping; Gu, Yucui; Niu, Xingjian; Zhang, Qingyuan] Harbin Med Univ, Harbin Med Univ Canc Hosp, Dept Med Oncol, Harbin 150081, Heilongjiang, Peoples R China.
   [Yin, Lei; Wang, Yiran; Yang, Yue; Ji, Hongfei; Zhang, Qingyuan] Harbin Med Univ, Heilongjiang Acad Med Sci, Inst Canc Prevent & Treatment, Harbin, Peoples R China.
RP Zhang, QY (通讯作者)，Harbin Med Univ, Harbin Med Univ Canc Hosp, Dept Med Oncol, Harbin 150081, Heilongjiang, Peoples R China.; Ji, HF (通讯作者)，Harbin Med Univ, Heilongjiang Acad Med Sci, Inst Canc Prevent & Treatment, Harbin, Peoples R China.
EM jihongfei@hrbmu.edu.cn; zqyhmu1965@163.com
FU National Natural Science Foundation of China [81730074]
FX National Natural Science Foundation of China, Grant/Award Number:
   81730074
CR Cebrian MJG, 2016, ANTICANCER RES, V36, P4381, DOI 10.21873/anticanres.10981
   DeMichele A, 2015, CLIN CANCER RES, V21, P995, DOI 10.1158/1078-0432.CCR-14-2258
   Dickler MN, 2017, CLIN CANCER RES, V23, P5218, DOI 10.1158/1078-0432.CCR-17-0754
   Eggersmann TK, 2019, BIODRUGS, V33, P125, DOI 10.1007/s40259-019-00337-6
   Fan WM, 2015, FUTURE MED CHEM, V7, P1511, DOI 10.4155/fmc.15.93
   Fujiwara Y, 2016, CANCER CHEMOTH PHARM, V78, P281, DOI 10.1007/s00280-016-3085-8
   Goel S, 2018, TRENDS CELL BIOL, V28, P911, DOI 10.1016/j.tcb.2018.07.002
   Goel S, 2017, NATURE, V548, P471, DOI 10.1038/nature23465
   Goetz MP, 2017, J CLIN ONCOL, V35, P3638, DOI 10.1200/JCO.2017.75.6155
   Guerrero-Zotano AL, 2019, CLIN CANCER RES, V25, P1431, DOI 10.1158/1078-0432.CCR-18-4270
   Gul A, 2018, AM J CANCER RES, V8, P2359
   Ingham M, 2017, J CLIN ONCOL, V35, P2949, DOI 10.1200/JCO.2016.69.0032
   Kang R, 2013, CLIN CANCER RES, V19, P4046, DOI 10.1158/1078-0432.CCR-13-0495
   Kim J, 2018, INT J MOL SCI, V19, DOI 10.3390/ijms19010076
   Kwapisz D, 2017, BREAST CANCER RES TR, V166, P41, DOI 10.1007/s10549-017-4385-3
   Li DB, 2020, CANCER SCI, V111, P47, DOI 10.1111/cas.14230
   Li F, 2019, CLIN CANCER RES, V25, P2264, DOI 10.1158/1078-0432.CCR-18-1029
   Li J, 2017, ANAT REC, V300, P1219, DOI 10.1002/ar.23590
   Liu ZQ, 2011, J IMMUNOL, V187, P118, DOI 10.4049/jimmunol.1003378
   Matutino A, 2018, THER ADV MED ONCOL, V10, DOI 10.1177/1758835918818346
   Musgrove EA, 2009, NAT REV CANCER, V9, P631, DOI 10.1038/nrc2713
   Pancholi S, 2020, ONCOGENE, V39, P4781, DOI 10.1038/s41388-020-1284-6
   Pandey K, 2019, INT J CANCER, V145, P1179, DOI 10.1002/ijc.32020
   Pistoia V, 2016, J IMMUNOL RES, V2016, DOI 10.1155/2016/3142365
   Raspe E, 2017, EMBO MOL MED, V9, P1052, DOI 10.15252/emmm.201607084
   Rossi V, 2019, CANCERS, V11, DOI 10.3390/cancers11111661
   Schaer DA, 2018, CELL REP, V22, P2978, DOI 10.1016/j.celrep.2018.02.053
   Serra Francesco, 2019, Drugs Context, V8, P212579, DOI 10.7573/dic.212579
   Siegel RL, 2019, CA-CANCER J CLIN, V69, P7, DOI 10.3322/caac.21551
   Slamon DJ, 2018, J CLIN ONCOL, V36, P2465, DOI 10.1200/JCO.2018.78.9909
   Sledge GW, 2017, J CLIN ONCOL, V35, P2875, DOI 10.1200/JCO.2017.73.7585
   Szklarczyk D, 2019, NUCLEIC ACIDS RES, V47, pD607, DOI 10.1093/nar/gky1131
   Tripathy D, 2018, LANCET ONCOL, V19, P904, DOI 10.1016/S1470-2045(18)30292-4
   Turner NC, 2018, NEW ENGL J MED, V379, P1926, DOI 10.1056/NEJMoa1810527
   Vijayaraghavan S, 2017, NAT COMMUN, V8, DOI 10.1038/ncomms15916
   Voit R, 1997, MOL CELL BIOL, V17, P4230, DOI 10.1128/MCB.17.8.4230
   Wang CH, 2018, ONCOGENE, V37, P589, DOI 10.1038/onc.2017.357
   Wang W, 2019, CANCER RES, V79, P2909, DOI 10.1158/0008-5472.CAN-18-3134
   Zhang H, 2021, CHINA PERSPECT-SER, P1, DOI 10.4324/9781003160151
   Zhang JF, 2018, NATURE, V553, P91, DOI 10.1038/nature25015
   Zhang M, 2016, ONCOL LETT, V11, P379, DOI 10.3892/ol.2015.3887
   Zhang YL, 2019, MED SCI MONITOR, V25, P6462, DOI 10.12659/MSM.915829
   Zhou JC, 2013, ONCOL LETT, V6, P295, DOI 10.3892/ol.2013.1405
NR 43
TC 2
Z9 2
U1 0
U2 0
PU WILEY
PI HOBOKEN
PA 111 RIVER ST, HOBOKEN 07030-5774, NJ USA
SN 1347-9032
EI 1349-7006
J9 CANCER SCI
JI Cancer Sci.
PD APR
PY 2021
VL 112
IS 4
BP 1603
EP 1613
DI 10.1111/cas.14813
EA FEB 2021
PG 11
WC Oncology
WE Science Citation Index Expanded (SCI-EXPANDED)
SC Oncology
GA RH5ZE
UT WOS:000621837100001
PM 33453094
OA gold, Green Published
DA 2022-08-05
ER

PT J
AU Yoshida, A
   Bu, YW
   Qie, S
   Wrangle, J
   Camp, ER
   Hazard, ES
   Hardiman, G
   de Leeuw, R
   Knudsen, KE
   Diehl, JA
AF Yoshida, Akihiro
   Bu, Yiwen
   Qie, Shuo
   Wrangle, John
   Camp, E. Ramsay
   Hazard, E. Starr
   Hardiman, Gary
   de Leeuw, Renee
   Knudsen, Karen E.
   Diehl, J. Alan
TI SLC36A1-mTORC1 signaling drives acquired resistance to CDK4/6 inhibitors
SO SCIENCE ADVANCES
LA English
DT Article
ID DRUG-RESISTANCE; CYCLIN D1; TRANSPORTERS; MELANOMA; CANCER;
   PHOSPHORYLATION; GLYCOSYLATION; CDK6
AB The cyclin-dependent kinase 4/6 (CDK4/6) kinase is dysregulated in melanoma, highlighting it as a potential therapeutic target. CDK4/6 inhibitors are being evaluated in trials for melanoma and additional cancers. While beneficial, resistance to therapy is a concern, and the molecular mechanisms of such resistance remain undefined. We demonstrate that reactivation of mammalian target of rapamycin 1 (mTORC1) signaling through increased expression of the amino acid transporter, solute carrier family 36 member 1 (SLC36A1), drives resistance to CDK4/6 inhibitors. Increased expression of SLC36A1 reflects two distinct mechanisms: (i) Rb loss, which drives SLC36A1 via reduced suppression of E2f; (ii) fragile X mental retardation syndrome-associated protein 1 overexpression, which promotes SLC36A1 translation and subsequently mTORC1. Last, we demonstrate that a combination of a CDK4/6 inhibitor with an mTORC1 inhibitor has increased therapeutic efficacy in vivo, providing an important avenue for improved therapeutic intervention in aggressive melanoma.
C1 [Yoshida, Akihiro; Bu, Yiwen; Qie, Shuo; Diehl, J. Alan] Med Univ South Carolina, Hollings Canc Ctr, Dept Biochem & Mol Biol, Charleston, SC 29425 USA.
   [Wrangle, John; Hardiman, Gary] Med Univ South Carolina, Dept Med, Charleston, SC 29425 USA.
   [Camp, E. Ramsay] Med Univ South Carolina, Dept Surg, Charleston, SC 29425 USA.
   [Hazard, E. Starr; Hardiman, Gary] Med Univ South Carolina, Ctr Genom Med Bioinformat, Charleston, SC 29425 USA.
   [de Leeuw, Renee; Knudsen, Karen E.] Thomas Jefferson Univ, Sidney Kimmel Canc Ctr, Dept Canc Biol, Philadelphia, PA 19107 USA.
   [Yoshida, Akihiro; Diehl, J. Alan] Case Western Reserve Univ, Dept Biochem, 10900 Euclid Ave, Cleveland, OH 44106 USA.
   [Hardiman, Gary] Inst Global Food Secur Biol Sci, 19 Chlorine Gardens, Belfast BT9 5DL, Antrim, North Ireland.
   [de Leeuw, Renee] Univ Illinois, Dept Pathol, Chicago, IL 60612 USA.
RP Yoshida, A; Diehl, JA (通讯作者)，Med Univ South Carolina, Hollings Canc Ctr, Dept Biochem & Mol Biol, Charleston, SC 29425 USA.; Yoshida, A; Diehl, JA (通讯作者)，Case Western Reserve Univ, Dept Biochem, 10900 Euclid Ave, Cleveland, OH 44106 USA.
EM axy234@case.edu; jad283@case.edu
RI Qie, Shuo/O-4382-2015
OI Qie, Shuo/0000-0002-3481-3582; Yoshida, Akihiro/0000-0002-9785-9035; ,
   J. Alan/0000-0001-9854-5049; Hardiman, Gary/0000-0003-4558-0400;
   Knudsen, Karen/0000-0002-1301-890X; Hazard, E. Starr/0000-0002-4645-7642
FU NIH [R01CA093237, P01098101, R01CA176401, R01CA217329]; Prostate Cancer
   Foundation; Outrun the Sun Foundation; Novartis;  [1U01DA045300-01A1];
   NATIONAL CANCER INSTITUTE [R01CA093237, R01CA217329, R01CA176401,
   P01CA098101] Funding Source: NIH RePORTER; NATIONAL INSTITUTE OF DENTAL
   & CRANIOFACIAL RESEARCH [T32DE017551] Funding Source: NIH RePORTER
FX This work was supported by grants from the NIH [R01CA093237 and
   P01098101 (to J.A.D.) and R01CA176401 and R01CA217329 (to K.E.K.)],
   Prostate Cancer Foundation Young Investigator Award (to R.d.L.), Outrun
   the Sun Foundation (to A.Y.), and Novartis (to J.A.D. and K.E.K.). G.H.
   acknowledges support from 1U01DA045300-01A1. This work was supported, in
   part, by a grant from Novartis.
CR Ackermann J, 2005, CANCER RES, V65, P4005, DOI 10.1158/0008-5472.CAN-04-2970
   Alla V, 2012, CELL CYCLE, V11, P3067, DOI 10.4161/cc.21476
   Boll M, 2002, J BIOL CHEM, V277, P22966, DOI 10.1074/jbc.M200374200
   Byth KF, 2009, MOL CANCER THER, V8, P1856, DOI 10.1158/1535-7163.MCT-08-0836
   Choi YJ, 2012, CANCER CELL, V22, P438, DOI 10.1016/j.ccr.2012.09.015
   Davidovic L, 2013, PLOS GENET, V9, DOI 10.1371/journal.pgen.1003367
   de Leeuw R, 2018, CLIN CANCER RES, V24, P4201, DOI 10.1158/1078-0432.CCR-18-0410
   Dean M, 2009, J MAMMARY GLAND BIOL, V14, P3, DOI 10.1007/s10911-009-9109-9
   Dorn M, 2009, FEBS LETT, V583, P1631, DOI 10.1016/j.febslet.2009.04.037
   Fry DW, 2004, MOL CANCER THER, V3, P1427
   Glavinas Hristos, 2004, Current Drug Delivery, V1, P27, DOI 10.2174/1567201043480036
   Goberdhan DCI, 2016, CELL METAB, V23, P580, DOI 10.1016/j.cmet.2016.03.013
   Goel S, 2016, CANCER CELL, V29, P255, DOI 10.1016/j.ccell.2016.02.006
   GU Y, 1992, EMBO J, V11, P3995, DOI 10.1002/j.1460-2075.1992.tb05493.x
   Halaban R, 2000, J EXP MED, V191, P1005, DOI 10.1084/jem.191.6.1005
   Heublein S, 2010, ONCOGENE, V29, P4068, DOI 10.1038/onc.2010.177
   Ibrahim N, 2009, ANNU REV PATHOL-MECH, V4, P551, DOI 10.1146/annurev.pathol.3.121806.151541
   Kitagawa M, 1996, EMBO J, V15, P7060, DOI 10.1002/j.1460-2075.1996.tb01097.x
   Knudsen ES, 2017, TRENDS CANCER, V3, P39, DOI 10.1016/j.trecan.2016.11.006
   Lane HA, 2009, CLIN CANCER RES, V15, P1612, DOI 10.1158/1078-0432.CCR-08-2057
   Laplante M, 2012, CELL, V149, P274, DOI 10.1016/j.cell.2012.03.017
   Lee EK, 2013, MOL CELL BIOL, V33, P4422, DOI 10.1128/MCB.00706-13
   LUKAS J, 1995, MOL CELL BIOL, V15, P2600
   Luo HJ, 2017, FEBS LETT, V591, P613, DOI 10.1002/1873-3468.12567
   Majumder M, 2016, PLOS GENET, V12, DOI 10.1371/journal.pgen.1006306
   O'Leary B, 2016, NAT REV CLIN ONCOL, V13, P417, DOI 10.1038/nrclinonc.2016.26
   Ogmundsdottir MH, 2012, PLOS ONE, V7, DOI 10.1371/journal.pone.0036616
   Qie S, 2017, NAT COMMUN, V8, DOI 10.1038/s41467-017-01199-8
   QUELLE DE, 1993, GENE DEV, V7, P1559, DOI 10.1101/gad.7.8.1559
   Rebsamen M, 2015, NATURE, V519, P477, DOI 10.1038/nature14107
   Sagne C, 2001, P NATL ACAD SCI USA, V98, P7206, DOI 10.1073/pnas.121183498
   Sauter ER, 2002, CANCER RES, V62, P3200
   Schaeffer C, 2001, EMBO J, V20, P4803, DOI 10.1093/emboj/20.17.4803
   Sherr CJ, 2016, CANCER DISCOV, V6, P353, DOI 10.1158/2159-8290.CD-15-0894
   Vasudevan S, 2007, CELL, V128, P1105, DOI 10.1016/j.cell.2007.01.038
   Wang SY, 2015, SCIENCE, V347, P188, DOI 10.1126/science.1257132
   Yang C, 2017, ONCOGENE, V36, P2255, DOI 10.1038/onc.2016.379
   Yoshida A, 2016, CANCER RES, V76, P2990, DOI 10.1158/0008-5472.CAN-15-2931
   Zhou J, 2017, NAT COMMUN, V8, DOI 10.1038/ncomms13897
NR 39
TC 18
Z9 18
U1 4
U2 6
PU AMER ASSOC ADVANCEMENT SCIENCE
PI WASHINGTON
PA 1200 NEW YORK AVE, NW, WASHINGTON, DC 20005 USA
SN 2375-2548
J9 SCI ADV
JI Sci. Adv.
PD SEP
PY 2019
VL 5
IS 9
AR eaax6352
DI 10.1126/sciadv.aax6352
PG 15
WC Multidisciplinary Sciences
WE Science Citation Index Expanded (SCI-EXPANDED)
SC Science & Technology - Other Topics
GA JF1DW
UT WOS:000491128800058
PM 31555743
OA Green Published, gold
DA 2022-08-05
ER

PT J
AU La Monica, S
   Fumarola, C
   Cretella, D
   Bonelli, M
   Minari, R
   Cavazzoni, A
   Digiacomo, G
   Galetti, M
   Volta, F
   Mancini, M
   Petronini, PG
   Tiseo, M
   Alfieri, R
AF La Monica, Silvia
   Fumarola, Claudia
   Cretella, Daniele
   Bonelli, Mara
   Minari, Roberta
   Cavazzoni, Andrea
   Digiacomo, Graziana
   Galetti, Maricla
   Volta, Francesco
   Mancini, Maicol
   Petronini, Pier Giorgio
   Tiseo, Marcello
   Alfieri, Roberta
TI Efficacy of the CDK4/6 Dual Inhibitor Abemaciclib in EGFR-Mutated NSCLC
   Cell Lines with Different Resistance Mechanisms to Osimertinib
SO CANCERS
LA English
DT Article
DE non-small cell lung cancer; osimertinib; resistance; epidermal growth
   factor receptor; abemaciclib; CDK4; 6 inhibitors
ID LUNG-CANCER; BREAST-CANCER; SENESCENCE; COMBINATION; AZD9291; CDK6; P21;
   P53; TKI
AB Simple Summary: Osimertinib, a third-generation irreversible epidermal growth factor receptor (EGFR) tyrosine kinase inhibitor (TKI), has shown marked clinical benefit for non-small cell lung cancer (NSCLC) patients with EGFR activating mutations. However, resistance to osimertinib inevitably develops and heterogeneous mechanisms of acquired resistance have been documented. Therefore, new strategies to bypass resistance are urgently needed. In this study, we investigated the potential activity of abemaciclib as second-line therapeutic approach after osimertinib progression and the effect of combining abemaciclib with osimertinib on the appearance of resistance in osimertinib-sensitive models.
   Abemaciclib is an inhibitor of cyclin-dependent kinases (CDK) 4 and 6 that inhibits the transition from the G1 to the S phase of the cell cycle by blocking downstream CDK4/6-mediated phosphorylation of Rb. The effects of abemaciclib alone or combined with the third-generation epidermal growth factor receptor (EGFR) tyrosine kinase inhibitor (TKI) osimertinib were examined in a panel of PC9 and HCC827 osimertinib-resistant non-small cell lung cancer (NSCLC) cell lines carrying EGFR-dependent or -independent mechanisms of intrinsic or acquired resistance. Differently from sensitive cells, all the resistant cell lines analyzed maintained p-Rb, which may be considered as a biomarker of osimertinib resistance and a potential target for therapeutic intervention. In these models, abemaciclib inhibited cell growth, spheroid formation, colony formation, and induced senescence, and its efficacy was not enhanced in the presence of osimertinib. Interestingly, in osimertinib sensitive PC9, PC9T790M, and H1975 cells the combination of abemaciclib with osimertinib significantly inhibited the onset of resistance in long-term experiments. Our findings provide a preclinical support for using abemaciclib to treat resistance in EGFR mutated NSCLC patients progressed to osimertinib either as single treatment or combined with osimertinib, and suggest the combination of osimertinib with abemaciclib as a potential approach to prevent or delay osimertinib resistance in first-line treatment.
C1 [La Monica, Silvia; Fumarola, Claudia; Cretella, Daniele; Bonelli, Mara; Cavazzoni, Andrea; Digiacomo, Graziana; Volta, Francesco; Petronini, Pier Giorgio; Tiseo, Marcello; Alfieri, Roberta] Univ Parma, Dept Med & Surg, I-43126 Parma, Italy.
   [Minari, Roberta; Tiseo, Marcello] Univ Hosp Parma, Med Oncol Unit, I-43126 Parma, Italy.
   [Galetti, Maricla] Italian Workers Compensat Author INAIL Res Ctr, I-43126 Parma, Italy.
   [Mancini, Maicol] Canc Res Inst Montpellier IRCM, F-34298 Montpellier 5, France.
RP Tiseo, M; Alfieri, R (通讯作者)，Univ Parma, Dept Med & Surg, I-43126 Parma, Italy.; Tiseo, M (通讯作者)，Univ Hosp Parma, Med Oncol Unit, I-43126 Parma, Italy.
EM silvia.lamonica@unipr.it; claudia.fumarola@unipr.it;
   daniele.cretella@unipr.it; mara.bonelli@unipr.it; rominari@ao.pr.it;
   andrea.cavazzoni@unipr.it; graziana.digiacomo@unipr.it;
   m.galetti@inail.it; francesco.volta@unipr.it; maicol.mancini@inserm.fr;
   piergiorgio.petronini@unipr.it; marcello.tiseo@unipr.it;
   roberta.alfieri@unipr.it
RI Mancini, Maicol/AAA-4139-2022; Tiseo, Marcello/K-6119-2016; Minari,
   Roberta/I-1148-2018
OI Tiseo, Marcello/0000-0002-9553-8465; Alfieri,
   Roberta/0000-0003-0601-7244; Fumarola, Claudia/0000-0002-3291-6668; La
   Monica, Silvia/0000-0003-3578-3917; Minari, Roberta/0000-0002-4808-0308;
   Volta, Francesco/0000-0002-3033-4381; Cavazzoni,
   Andrea/0000-0002-3752-1868; Mancini, Maicol/0000-0002-7472-0786
FU AIRC (Italian Association for Cancer Research), Milan [IG2017-20074];
   Associazione Augusto per la Vita (Novellara, RE); AstraZeneca, Milan
   Italy
FX This work was supported by AIRC (Italian Association for Cancer
   Research), Milan (grant IG2017-20074 PI M.T.); AstraZeneca, Milan Italy
   (PI R.A); Associazione Augusto per la Vita (Novellara, RE) (PI P.G.P.).
   The funders had no role in study design, data collection and analysis,
   decision to publish, or preparation of the manuscript.
CR Ahn MJ, 2019, CANCER-AM CANCER SOC, V125, P892, DOI 10.1002/cncr.31891
   Apostolou P, 2018, ANN ONCOL, V29
   Bhateja P, 2019, CANCER MED-US, V8, P1459, DOI 10.1002/cam4.2023
   Blakely CM, 2017, NAT GENET, V49, P1693, DOI 10.1038/ng.3990
   Bonelli M, 2019, BIOCHEM PHARMACOL, V170, DOI 10.1016/j.bcp.2019.113676
   Bonelli MA, 2017, NEOPLASIA, V19, P637, DOI 10.1016/j.neo.2017.05.003
   Brown K, 2017, BRIT J CLIN PHARMACO, V83, P1216, DOI 10.1111/bcp.13223
   Cavazzoni A, 2008, MOL CANCER THER, V7, P361, DOI 10.1158/1535-7163.MCT-07-0477
   Chou CW, 2019, SCI REP-UK, V9, DOI 10.1038/s41598-019-56532-6
   Cross DAE, 2014, CANCER DISCOV, V4, P1046, DOI 10.1158/2159-8290.CD-14-0337
   Di Veroli GY, 2016, BIOINFORMATICS, V32, P2866, DOI 10.1093/bioinformatics/btw230
   Dickler MN, 2017, CLIN CANCER RES, V23, P5218, DOI 10.1158/1078-0432.CCR-17-0754
   Eberlein CA, 2015, CANCER RES, V75, P2489, DOI 10.1158/0008-5472.CAN-14-3167
   Freed DM, 2019, CANCER RES, V79, DOI 10.1158/1538-7445.AM2019-4415
   Fumarola C, 2005, CELL DEATH DIFFER, V12, P1344, DOI 10.1038/sj.cdd.4401660
   Goetz MP, 2017, J CLIN ONCOL, V35, P3638, DOI 10.1200/JCO.2017.75.6155
   Hafner M, 2019, CELL CHEM BIOL, V26, P1067, DOI 10.1016/j.chembiol.2019.05.005
   La Monica S, 2019, TARGET ONCOL, V14, P619, DOI 10.1007/s11523-019-00669-x
   La Monica S, 2019, J EXP CLIN CANC RES, V38, DOI 10.1186/s13046-019-1240-x
   La Monica S, 2017, J EXP CLIN CANC RES, V36, DOI 10.1186/s13046-017-0653-7
   La Monica S, 2016, J THORAC ONCOL, V11, P1051, DOI 10.1016/j.jtho.2016.03.006
   La Monica S, 2009, BIOCHEM PHARMACOL, V78, P460, DOI 10.1016/j.bcp.2009.04.033
   Le XN, 2018, CLIN CANCER RES, V24, P6195, DOI 10.1158/1078-0432.CCR-18-1542
   Leonetti A, 2019, BRIT J CANCER, V121, P725, DOI 10.1038/s41416-019-0573-8
   Leontieva OV, 2013, CELL CYCLE, V12, P3063, DOI 10.4161/cc.26130
   Lyu JF, 2020, NAT COMMUN, V11, DOI 10.1038/s41467-020-18872-0
   Mancini M, 2018, EMBO MOL MED, V10, P294, DOI 10.15252/emmm.201708076
   McCartney A, 2019, FRONT ONCOL, V9, DOI 10.3389/fonc.2019.00666
   Meder L, 2016, INT J CANCER, V138, P927, DOI 10.1002/ijc.29835
   Mok TS, 2017, NEW ENGL J MED, V376, P629, DOI 10.1056/NEJMoa1612674
   Naz S, 2018, CLIN CANCER RES, V24, P3994, DOI 10.1158/1078-0432.CCR-17-3575
   Nie HJ, 2019, BIOMED PHARMACOTHER, V109, P1750, DOI 10.1016/j.biopha.2018.10.170
   Niederst MJ, 2015, NAT COMMUN, V6, DOI 10.1038/ncomms7377
   Patnaik A, 2016, CANCER DISCOV, V6, P740, DOI 10.1158/2159-8290.CD-16-0095
   Planchard D, 2018, ANN ONCOL, V29, P192, DOI 10.1093/annonc/mdy275
   Prives C, 2008, GENE DEV, V22, P1259, DOI 10.1101/gad.1680508
   Qin Q, 2020, THORAC CANCER, V11, P2389, DOI 10.1111/1759-7714.13521
   Ramalingam SS, 2020, NEW ENGL J MED, V382, P41, DOI 10.1056/NEJMoa1913662
   Ramalingam SS, 2018, ANN ONCOL, V29
   Rebuzzi SE, 2020, CRIT REV ONCOL HEMAT, V146, DOI 10.1016/j.critrevonc.2019.102820
   Rufini A, 2013, ONCOGENE, V32, P5129, DOI 10.1038/onc.2012.640
   Sledge GW, 2017, J CLIN ONCOL, V35, P2875, DOI 10.1200/JCO.2017.73.7585
   Soria JC, 2018, NEW ENGL J MED, V378, P113, DOI 10.1056/NEJMoa1713137
   Wu CH, 2007, P NATL ACAD SCI USA, V104, P13028, DOI 10.1073/pnas.0701953104
   Wu SQ, 2003, ONCOGENE, V22, P351, DOI 10.1038/sj.onc.1206145
   Xu XF, 2014, ENDOCRINOLOGY, V155, P1510, DOI 10.1210/en.2013-1929
   Yochum ZA, 2019, ONCOGENE, V38, P656, DOI 10.1038/s41388-018-0482-y
   Yu HA, 2020, JAMA ONCOL, V6, P1048, DOI 10.1001/jamaoncol.2020.1260
NR 48
TC 9
Z9 9
U1 2
U2 5
PU MDPI
PI BASEL
PA ST ALBAN-ANLAGE 66, CH-4052 BASEL, SWITZERLAND
EI 2072-6694
J9 CANCERS
JI Cancers
PD JAN
PY 2021
VL 13
IS 1
AR 6
DI 10.3390/cancers13010006
PG 15
WC Oncology
WE Science Citation Index Expanded (SCI-EXPANDED)
SC Oncology
GA PP5BR
UT WOS:000605878100001
PM 33374971
OA gold, Green Published
DA 2022-08-05
ER

PT J
AU Rodriguez-Diez, E
   Quereda, V
   Bellutti, F
   Prchal-Murphy, M
   Partida, D
   Eguren, M
   Kollmann, K
   de Cedron, MG
   Dubus, P
   Canamero, M
   Martinez, D
   Sexl, V
   Malumbres, M
AF Rodriguez-Diez, Esther
   Quereda, Victor
   Bellutti, Florian
   Prchal-Murphy, Michaela
   Partida, David
   Eguren, Manuel
   Kollmann, Karoline
   Gomez de Cedron, Marta
   Dubus, Pierre
   Canamero, Marta
   Martinez, Dolores
   Sexl, Veronika
   Malumbres, Marcos
TI Cdk4 and Cdk6 cooperate in counteracting the INK4 family of inhibitors
   during murine leukemogenesis
SO BLOOD
LA English
DT Article
ID DEPENDENT KINASE 6; CELL-CYCLE; TUMOR-SUPPRESSOR; BREAST-CANCER;
   EXPRESSION; DIFFERENTIATION; GENE; P18(INK4C); LOCUS; REARRANGEMENTS
AB Cdk4 and Cdk6 are related protein kinases that bind D-type cyclins and regulate cell-cycle progression. Cdk4/6 inhibitors are currently being used in advanced clinical trials and show great promise against many types of tumors. Cdk4 and Cdk6 are inhibited by INK4 proteins, which exert tumor-suppressing functions. To test the significance of this inhibitory mechanism, we generated knock-in mice that express a Cdk6 mutant (Cdk6 R31C) insensitive to INK4-mediated inhibition. Cdk6(R/R) mice display altered development of the hematopoietic system without enhanced tumor susceptibility, either in the presence or absence of p53. Unexpectedly, Cdk6 R31C impairs the potential of hematopoietic progenitors to repopulate upon adoptive transfer or after 5-fluorouracil-induced damage. The defects are overcome by eliminating sensitivity of cells to INK4 inhibitors by introducing the INK4-insensitive Cdk4 R24C allele, and INK4-resistant mice are more susceptible to hematopoietic and endocrine tumors. In BCR-ABL-transformed hematopoietic cells, Cdk6 R31C causes increased binding of p16(INK4a) to wild-type Cdk4, whereas cells harboring Cdk4 R24C and Cdk6 R31C are fully insensitive to INK4 inhibitors, resulting in accelerated disease onset. Our observations reveal that Cdk4 and Cdk6 cooperate in hematopoietic tumor development and suggest a role for Cdk6 in sequestering INK4 proteins away from Cdk4.
C1 [Rodriguez-Diez, Esther; Quereda, Victor; Partida, David; Eguren, Manuel; Gomez de Cedron, Marta; Malumbres, Marcos] Spanish Natl Canc Res Ctr CNIO, Cell Div & Canc Grp, Madrid, Spain.
   [Bellutti, Florian; Prchal-Murphy, Michaela; Kollmann, Karoline; Sexl, Veronika] Vet Univ Vienna, Inst Pharmacol & Toxicol, A-1210 Vienna, Austria.
   [Dubus, Pierre] EA2406 Univ Bordeaux, Bordeaux, France.
   [Canamero, Marta] CNIO, Histopathol Unit, Madrid, Spain.
   [Martinez, Dolores] CNIO, Flow Cytometry Unit, Madrid, Spain.
RP Sexl, V (通讯作者)，Vet Univ Vienna, Inst Pharmacol & Toxicol, Veterinaerpl 1, A-1210 Vienna, Austria.
EM veronika.sexl@vetmeduni.ac.at; malumbres@cnio.es
RI de Cedrón, Marta Gómez/M-7764-2014; Quereda, Victor/J-8120-2019;
   Malumbres, Marcos/E-8834-2011; Martinez, Lola/ABG-2474-2020; Martinez,
   Lola/L-2308-2014; /AAI-3238-2021; Sexl, Veronika/B-8657-2016
OI de Cedrón, Marta Gómez/0000-0002-0894-970X; Quereda,
   Victor/0000-0002-9966-9104; Malumbres, Marcos/0000-0002-0829-6315;
   Martinez, Lola/0000-0001-6273-6724; Sexl, Veronika/0000-0001-9363-0412;
   Dubus, Pierre/0000-0003-1803-4711; Bellutti,
   Florian/0000-0003-2095-4971; Kollmann, Karoline/0000-0002-7937-4245;
   Eguren, Manuel/0000-0003-0850-939X; Rodriguez Diez,
   Esther/0000-0003-1837-1005
FU Austrian Science Foundation (FWF) [SFB47, P24297]; Spanish Ministerio de
   Economia y Competitividad (MINECO); MINECO [SAF2012-38215]; Fundacion
   Ramon Areces; OncoCycle Programme from the Comunidad de Madrid
   [S2010/BMD-2470]; OncoBIO Consolider-Ingenio Programme from MINECO
   [CSD2007-00017]; European Union [HEALTH-F5-2010-241548]; Austrian
   Science Fund (FWF) [P 24297] Funding Source: researchfish
FX This work was supported by grants from the Austrian Science Foundation
   (FWF) (SFB47 and P24297) (V.S.), fellowships from the Spanish Ministerio
   de Economia y Competitividad (MINECO) (E.R.-D., V.Q.), and grants from
   MINECO (SAF2012-38215), Fundacion Ramon Areces, the OncoCycle Programme
   (S2010/BMD-2470) from the Comunidad de Madrid, the OncoBIO
   Consolider-Ingenio 2010 Programme (CSD2007-00017) from MINECO, and the
   European Union Seventh Framework Programme (MitoSys project;
   HEALTH-F5-2010-241548) (M.M.).
CR Cavazzini F, 2008, BRIT J HAEMATOL, V142, P529, DOI 10.1111/j.1365-2141.2008.07227.x
   Corcoran MM, 1999, ONCOGENE, V18, P6271, DOI 10.1038/sj.onc.1203033
   Dickson MA, 2013, J CLIN ONCOL, V31, P2024, DOI 10.1200/JCO.2012.46.5476
   Giacomini CP, 2013, PLOS GENET, V9, DOI 10.1371/journal.pgen.1003464
   Gil J, 2006, NAT REV MOL CELL BIO, V7, P667, DOI 10.1038/nrm1987
   Grossel MJ, 1999, J BIOL CHEM, V274, P29960, DOI 10.1074/jbc.274.42.29960
   Haferlach C, 2012, GENE CHROMOSOME CANC, V51, P328, DOI 10.1002/gcc.21918
   Handschick K, 2014, MOL CELL, V53, P193, DOI 10.1016/j.molcel.2013.12.002
   Hayette S, 2003, BLOOD, V102, P1549, DOI 10.1182/blood-2003-04-1220
   Hu MG, 2011, BLOOD, V117, P6120, DOI 10.1182/blood-2010-08-300517
   Hu MG, 2009, CANCER RES, V69, P810, DOI 10.1158/0008-5472.CAN-08-2473
   Huang DW, 2009, NAT PROTOC, V4, P44, DOI 10.1038/nprot.2008.211
   Ignatiadis M, 2013, NAT REV CLIN ONCOL, V10, P494, DOI 10.1038/nrclinonc.2013.124
   JACKS T, 1994, CURR BIOL, V4, P1, DOI 10.1016/S0960-9822(00)00002-6
   KHATIB ZA, 1993, CANCER RES, V53, P5535
   Kollmann K, 2013, CANCER CELL, V24, P167, DOI 10.1016/j.ccr.2013.07.012
   Kollmann K, 2011, BLOOD, V117, P4065, DOI 10.1182/blood-2010-07-299644
   Kovacic B, 2012, EMBO MOL MED, V4, P283, DOI 10.1002/emmm.201100208
   Krimpenfort P, 2007, NATURE, V448, P943, DOI 10.1038/nature06084
   Lapointe J, 1996, CANCER RES, V56, P4586
   Latres E, 2000, EMBO J, V19, P3496, DOI 10.1093/emboj/19.13.3496
   Lim JTE, 2005, P NATL ACAD SCI USA, V102, P5156, DOI 10.1073/pnas.0501203102
   LUCAS JJ, 1995, J IMMUNOL, V154, P6275
   Malumbres M, 2004, CELL, V118, P493, DOI 10.1016/j.cell.2004.08.002
   Malumbres M, 2005, TRENDS BIOCHEM SCI, V30, P630, DOI 10.1016/j.tibs.2005.09.005
   Malumbres M, 2001, NAT REV CANCER, V1, P222, DOI 10.1038/35106065
   Malumbres M, 2012, CANCER CELL, V22, P419, DOI 10.1016/j.ccr.2012.09.024
   Matushansky I, 2003, ONCOGENE, V22, P4143, DOI 10.1038/sj.onc.1206484
   Matushansky I, 2000, P NATL ACAD SCI USA, V97, P14317, DOI 10.1073/pnas.250488697
   Nagel S, 2008, LEUKEMIA, V22, P387, DOI 10.1038/sj.leu.2405028
   Ogasawara T, 2004, MOL CELL BIOL, V24, P6560, DOI 10.1128/mcb.24.15.6560-6568.2004
   Ortega S, 2002, BBA-REV CANCER, V1602, P73, DOI 10.1016/S0304-419X(02)00037-9
   Pear WS, 1998, BLOOD, V92, P3780, DOI 10.1182/blood.V92.10.3780.422k15_3780_3792
   Ramsey MR, 2007, CANCER RES, V67, P4732, DOI 10.1158/0008-5472.CAN-06-3437
   RANADE K, 1995, NAT GENET, V10, P114, DOI 10.1038/ng0595-114
   Rane SG, 1999, NAT GENET, V22, P44, DOI 10.1038/8751
   REIFENBERGER G, 1994, CANCER RES, V54, P4299
   Roider HG, 2009, BIOINFORMATICS, V25, P435, DOI 10.1093/bioinformatics/btn627
   Ruas M, 2007, MOL CELL BIOL, V27, P4273, DOI 10.1128/MCB.02286-06
   Russo AA, 1998, NATURE, V395, P237, DOI 10.1038/26155
   Schwenk F, 1995, NUCLEIC ACIDS RES, V23, P5080, DOI 10.1093/nar/23.24.5080
   Sexl V, 2000, BLOOD, V96, P2277, DOI 10.1182/blood.V96.6.2277
   Sicinska E, 2003, CANCER CELL, V4, P451, DOI 10.1016/S1535-6108(03)00301-5
   Slomiany P, 2006, J CELL BIOCHEM, V99, P635, DOI 10.1002/jcb.20966
   Solomon DA, 2008, CANCER RES, V68, P8657, DOI 10.1158/0008-5472.CAN-08-2084
   Sotillo R, 2001, P NATL ACAD SCI USA, V98, P13312, DOI 10.1073/pnas.241338598
   Sotillo R, 2001, EMBO J, V20, P6637, DOI 10.1093/emboj/20.23.6637
   Su XY, 2004, GENE CHROMOSOME CANC, V41, P243, DOI 10.1002/gcc.20088
   Sun Y, 2010, BLOOD, V115, P1709, DOI 10.1182/blood-2009-07-232934
   Tsutsui T, 1999, MOL CELL BIOL, V19, P7011
   Veiga-Fernandes H, 2004, NAT IMMUNOL, V5, P31, DOI 10.1038/ni1015
   Wiedemeyer R, 2008, CANCER CELL, V13, P355, DOI 10.1016/j.ccr.2008.02.010
   WOLFEL T, 1995, SCIENCE, V269, P1281, DOI 10.1126/science.7652577
   Zuo L, 1996, NAT GENET, V12, P97, DOI 10.1038/ng0196-97
NR 54
TC 21
Z9 22
U1 0
U2 6
PU AMER SOC HEMATOLOGY
PI WASHINGTON
PA 2021 L ST NW, SUITE 900, WASHINGTON, DC 20036 USA
SN 0006-4971
EI 1528-0020
J9 BLOOD
JI Blood
PD OCT 9
PY 2014
VL 124
IS 15
BP 2380
EP 2390
DI 10.1182/blood-2014-02-555292
PG 11
WC Hematology
WE Science Citation Index Expanded (SCI-EXPANDED)
SC Hematology
GA AY2ZL
UT WOS:000347454400016
PM 25157181
DA 2022-08-05
ER

PT J
AU Zhang, Y
   He, LJ
   Huang, LL
   Yao, S
   Lin, N
   Li, P
   Xu, HW
   Wu, XW
   Xu, JL
   Lu, Y
   Li, YJ
   Zhu, SL
AF Zhang, Yi
   He, Long-Jun
   Huang, Lin-Lin
   Yao, Sheng
   Lin, Nan
   Li, Ping
   Xu, Hui-Wen
   Wu, Xi-Wen
   Xu, Jian-Liang
   Lu, Yi
   Li, Yan-Jie
   Zhu, Sen-Lin
TI Oncogenic PAX6 elicits CDK4/6 inhibitor resistance by epigenetically
   inactivating the LATS2-Hippo signaling pathway
SO CLINICAL AND TRANSLATIONAL MEDICINE
LA English
DT Article
DE CDK4; 6 inhibitor; DNA methylation; Hippo signaling pathway; PAX6
ID CELL-CYCLE; CANCER-CELLS; SUPPRESSES GROWTH; BREAST-CANCER; TAZ; YAP;
   EXPRESSION; CARCINOMA; TUMORIGENESIS; MOLECULES
AB Intrinsic resistance to CDK4/6 inhibitors hinders their clinical utility in cancer treatment. Furthermore, the predictive markers of CDK4/6 inhibitors in gastric cancer (GC) remain incompletely described. Here, we found that PAX6 expression was negatively correlated with the response to palbociclib in vitro and in vivo in GC. We observed that the PAX6 expression level was negatively correlated with the overall survival of GC patients and further showed that PAX6 can promote GC cell proliferation and the cell cycle. The cell cycle is regulated by the interaction of cyclins with their partner serine/threonine cyclin-dependent kinases (CDKs), and the G1/S-phase transition is the main target of CDK4/6 inhibitors. Therefore, we tested whether PAX6 expression was correlated with the GC response to palbociclib. We found that PAX6 hypermethylates the promoter of LATS2 and inactivates the Hippo pathway, which upregulates cyclin D1 (CCND1) expression. This results in a suppressed response to palbociclib in GC. Furthermore, we found that the induction of the Hippo signaling pathway or treatment with a DNA methylation inhibitor could overcome PAX6-induced palbociclib resistance in GC. These findings uncover a tumor promoter function of PAX6 in GC and establish overexpressed PAX6 as a mechanism of resistance to palbociclib.
C1 [Zhang, Yi; Huang, Lin-Lin; Yao, Sheng; Li, Ping; Xu, Hui-Wen; Zhu, Sen-Lin] Sun Yat Sen Univ, Affiliated Hosp 1, Dept Gastroenterol & Hepatol, 58 Zhongshan 2nd Rd, Guangzhou 510630, Peoples R China.
   [Zhang, Yi; Lin, Nan; Xu, Jian-Liang; Lu, Yi; Li, Yan-Jie] Sun Yat Sen Univ, Affiliated Hosp 3, Dept Hepatobiliary Surg, 600 Tian He Rd, Guangzhou 510630, Peoples R China.
   [Zhang, Yi; Wu, Xi-Wen] Sun Yat Sen Univ, Affiliated Hosp 1, Dept Hepat Surg, 58 Zhongshan 2nd Rd, Guangzhou 510080, Peoples R China.
   [He, Long-Jun] Sun Yat Sen Univ, Canc Ctr, State Key Lab Oncol South China, 651 Dongfeng Rd East, Guangzhou 510060, Peoples R China.
   [Huang, Lin-Lin] Guangdong Acad Med Sci, Dept Gastroenterol & Hepatol, Guangdong Prov Peoples Hosp, 106 Zhongshan 2nd Rd, Guangzhou 510080, Peoples R China.
RP Zhu, SL (通讯作者)，Sun Yat Sen Univ, Affiliated Hosp 1, Dept Gastroenterol & Hepatol, 58 Zhongshan 2nd Rd, Guangzhou 510630, Peoples R China.
EM zhusl@mail.sysu.edu.cn
FU National Natural Science Foundation of China [81072044, 82002608,
   82002544]; Natural Science Foundation of Guangdong [S2011010004653,
   2021A1515011013]; Guangzhou Science and Technology Development Funds
   [201803010103]; International Cooperation Scientific Research Project of
   Sun Yat-sen University [17]; Medical Scientific Research Foundation of
   Guangdong Province of China [A2019270]; Guangdong Basic and Applied
   Basic Research Foundation [2020A1515010178]
FX This work was supported by grants from the National Natural Science
   Foundation of China (grant number: 81072044, 82002608 and 82002544), the
   Natural Science Foundation of Guangdong (grant numbers: S2011010004653,
   2021A1515011013), Guangzhou Science and Technology Development Funds
   (grant number: 201803010103), International Cooperation Scientific
   Research Project of Sun Yat-sen University in 2018 (grant number: 17),
   Medical Scientific Research Foundation of Guangdong Province of China
   (grant number: A2019270), and the Guangdong Basic and Applied Basic
   Research Foundation (grant number: 2020A1515010178).
CR Acevedo M, 2016, CANCER RES, V76, P3252, DOI 10.1158/0008-5472.CAN-15-2347
   Aylon Y, 2006, GENE DEV, V20, P2687, DOI 10.1101/gad.1447006
   Blake JA, 2014, DEVELOPMENT, V141, P737, DOI 10.1242/dev.091785
   Brown NR, 2015, NAT COMMUN, V6, DOI 10.1038/ncomms7769
   Chang L, 2018, NATURE, V563, P265, DOI 10.1038/s41586-018-0658-1
   Ciemerych MA, 2002, GENE DEV, V16, P3277, DOI 10.1101/gad.1023602
   Coggins GE, 2019, CANCER RES, V79, P6204, DOI 10.1158/0008-5472.CAN-19-1415
   Cvekl A, 2017, EXP EYE RES, V156, P10, DOI 10.1016/j.exer.2016.04.017
   Das Purkayastha BP, 2015, CANCER LETT, V356, P315, DOI 10.1016/j.canlet.2014.05.015
   Dean JL, 2012, J BIOL CHEM, V287, P29075, DOI 10.1074/jbc.M112.365494
   Dowless M, 2018, CLIN CANCER RES, V24, P6028, DOI 10.1158/1078-0432.CCR-18-1256
   Elsen GE, 2018, FRONT NEUROSCI-SWITZ, V12, DOI 10.3389/fnins.2018.00571
   Fang HH, 2018, BREAST CANCER RES TR, V168, pCP8, DOI 10.1007/s10549-017-4612-y
   Ganem NJ, 2014, CELL, V158, P833, DOI 10.1016/j.cell.2014.06.029
   Gobbi G, 2019, ONCOGENE, V38, P6801, DOI 10.1038/s41388-019-0924-1
   Goel S, 2017, NATURE, V548, P471, DOI 10.1038/nature23465
   Goel S, 2016, CANCER CELL, V29, P255, DOI 10.1016/j.ccell.2016.02.006
   Hansen CG, 2015, TRENDS CELL BIOL, V25, P499, DOI 10.1016/j.tcb.2015.05.002
   Hegge B, 2018, BMC CANCER, V18, DOI 10.1186/s12885-018-4394-6
   Huang LL, 2015, TUMOR BIOL, V36, P4405, DOI 10.1007/s13277-015-3080-4
   Johnson J, 2016, ONCOGENE, V35, P4829, DOI 10.1038/onc.2016.32
   Klein ME, 2018, CANCER CELL, V34, P9, DOI 10.1016/j.ccell.2018.03.023
   Knudsen ES, 2017, ONCOTARGET, V8, P43678, DOI 10.18632/oncotarget.18435
   Knudsen ES, 2017, TRENDS CANCER, V3, P39, DOI 10.1016/j.trecan.2016.11.006
   Kumari S, 2016, MED ONCOL, V33, DOI 10.1007/s12032-016-0754-8
   Lee KH, 2008, PATHOBIOLOGY, V75, P364, DOI 10.1159/000164221
   Lee Y, 2018, NAT COMMUN, V9, DOI 10.1038/s41467-018-04757-w
   Li W, 2014, CANCER CELL, V26, P48, DOI 10.1016/j.ccr.2014.05.001
   Li ZQ, 2018, CANCER CELL, V34, P893, DOI 10.1016/j.ccell.2018.11.006
   Lin KC, 2017, NAT CELL BIOL, V19, P996, DOI 10.1038/ncb3581
   Liu HT, 2018, CANCER RES, V78, P5877, DOI 10.1158/0008-5472.CAN-18-1011
   Liu H, 2021, CANCER RES, V81, P18, DOI 10.1158/0008-5472.CAN-20-2245
   Lu W, 2018, J EXP CLIN CANC RES, V37, DOI 10.1186/s13046-018-0738-y
   Malumbres M, 2009, NAT REV CANCER, V9, P153, DOI 10.1038/nrc2602
   Martinez-Soria N, 2018, CANCER CELL, V34, P626, DOI 10.1016/j.ccell.2018.08.015
   Mascarenhas JB, 2009, J BIOL CHEM, V284, P27524, DOI 10.1074/jbc.M109.047209
   Matsui S, 2018, ONCOL LETT, V15, P2595, DOI 10.3892/ol.2017.7535
   Maugeri-Sacca M, 2015, EXPERT REV MOL MED, V17, DOI 10.1017/erm.2015.12
   Mi D, 2018, FRONT CELL NEUROSCI, V12, DOI 10.3389/fncel.2018.00419
   Min A, 2018, CANCER LETT, V430, P123, DOI 10.1016/j.canlet.2018.04.037
   O'Leary B, 2016, NAT REV CLIN ONCOL, V13, P417, DOI 10.1038/nrclinonc.2016.26
   Oku Y, 2015, FEBS OPEN BIO, V5, P542, DOI 10.1016/j.fob.2015.06.007
   Ooki A, 2018, ONCOGENE, V37, P5967, DOI 10.1038/s41388-018-0373-2
   Ou WB, 2019, ONCOGENE, V38, P6615, DOI 10.1038/s41388-019-0894-3
   Ouyang H, 2014, NATURE, V511, P358, DOI 10.1038/nature13465
   Peng H, 2019, EBIOMEDICINE, V46, P105, DOI 10.1016/j.ebiom.2019.07.002
   Qian Z, 2018, RESP RES, V19, DOI 10.1186/s12931-018-0948-z
   Roulois D, 2015, CELL, V162, P961, DOI 10.1016/j.cell.2015.07.056
   Sadaf, 2018, GENE, V676, P156, DOI 10.1016/j.gene.2018.07.033
   Shyr CR, 2010, PROSTATE, V70, P190, DOI 10.1002/pros.21052
   Siegel RL, 2018, CA-CANCER J CLIN, V68, P7, DOI 10.3322/caac.21442
   Sikka A, 2012, CELL CYCLE, V11, P1374, DOI 10.4161/cc.19798
   Sobhani N, 2019, CELLS-BASEL, V8, DOI 10.3390/cells8040321
   Song IH, 2019, CLIN CANCER RES, V25, P6148, DOI 10.1158/1078-0432.CCR-19-1157
   Stahl P, 2015, BMC GASTROENTEROL, V15, DOI 10.1186/s12876-015-0231-4
   Sun BY, 2018, J MOL HISTOL, V49, P123, DOI 10.1007/s10735-017-9752-1
   Swaffer MP, 2016, CELL, V167, P1750, DOI 10.1016/j.cell.2016.11.034
   Urrutia Guillermo, 2018, Asian Pac J Cancer Prev, V19, P2859
   Vilgelm AE, 2019, SCI TRANSL MED, V11, DOI 10.1126/scitranslmed.aav7171
   Vora SR, 2014, CANCER CELL, V26, P136, DOI 10.1016/j.ccr.2014.05.020
   Walter DM, 2019, NATURE, V569, P423, DOI 10.1038/s41586-019-1172-9
   Wang HZ, 2017, NATURE, V546, P426, DOI 10.1038/nature22797
   Wang KN, 2009, BIOCHEM CELL BIOL, V87, P77, DOI 10.1139/O08-114
   Wang R, 2018, EXP CELL RES, V373, P80, DOI 10.1016/j.yexcr.2018.09.025
   Wedam S, 2020, CLIN CANCER RES, V26, P1208, DOI 10.1158/1078-0432.CCR-19-2580
   Wei T, 2019, ONCOGENE, V38, P5541, DOI 10.1038/s41388-019-0801-y
   Wu D, 2018, NATURE, V559, P637, DOI 10.1038/s41586-018-0350-5
   Yang WH, 2019, CELL REP, V28, P2501, DOI 10.1016/j.celrep.2019.07.107
   Yao S, 2018, BIOCHEM BIOPH RES CO, V501, P628, DOI 10.1016/j.bbrc.2018.05.019
   Yuan CW, 2016, J EXP CLIN CANC RES, V35, DOI 10.1186/s13046-016-0294-2
   Zhang SH, 2017, CANCER CELL, V31, P669, DOI 10.1016/j.ccell.2017.04.004
   Zhang Y, 2015, HEPATOL RES, V45, P228, DOI 10.1111/hepr.12340
   Zhao Y, 2016, TUMOR BIOL, V37, P8691, DOI 10.1007/s13277-015-4645-y
   Zhou YH, 2005, J NEURO-ONCOL, V71, P223, DOI 10.1007/s11060-004-1720-4
   Zuo XX, 2014, ONCOL REP, V31, P2358, DOI 10.3892/or.2014.3107
NR 75
TC 0
Z9 0
U1 4
U2 7
PU JOHN WILEY & SONS LTD
PI CHICHESTER
PA THE ATRIUM, SOUTHERN GATE, CHICHESTER PO19 8SQ, W SUSSEX, ENGLAND
SN 2001-1326
J9 CLIN TRANSL MED
JI Clin. Transl. Med.
PD AUG
PY 2021
VL 11
IS 8
AR e503
DI 10.1002/ctm2.503
PG 21
WC Oncology; Medicine, Research & Experimental
WE Science Citation Index Expanded (SCI-EXPANDED)
SC Oncology; Research & Experimental Medicine
GA UI7EG
UT WOS:000690764900013
PM 34459131
OA gold, Green Published
DA 2022-08-05
ER

PT J
AU Jin, X
   Ge, LP
   Li, Q
   Zhao, NQ
   Di, GH
   Xu, XE
   Jiang, YZ
AF Jin, Xi
   Ge, Li-Ping
   Li, Qiang
   Zhao, Naiqing
   Di, Gen-Hong
   Xu, Xiao-En
   Jiang, Yizhou
TI LncRNA TROJAN promotes proliferation and resistance to CDK4/6 inhibitor
   via CDK2 transcriptional activation in ER plus breast cancer
SO MOLECULAR CANCER
LA English
DT Article
DE Breast cancer; lncRNA TROJAN; CDK4; 6 inhibitor
ID UP-REGULATION; PALBOCICLIB; METASTASIS; PROGNOSIS
AB Background Estrogen receptor-positive (ER+) breast cancers represent approximately two-thirds of all breast cancers and have a sustained risk of late disease recurrence. Cyclin-dependent kinase 4 and 6 (CDK4/6) inhibitors have shown significant efficacy in ER+ breast cancer. However, their effects are still limited by drug resistance. In this study, we aim to explore the role of long noncoding RNA TROJAN in ER+ breast cancer. Methods The expression level of TROJAN in breast cancer tissue and cell lines was determined by quantitative real-time PCR. In vitro and in vivo assays as well as patient derived organoid were preformed to explore the phenotype of TROJAN in ER+ breast cancer. The TROJAN-NKRF-CDK2 axis were screened and validated by RNA pull-down, mass spectrometry, RNA immunoprecipitation, microarray, dual-luciferase reporter and chromatin immunoprecipitation assays. Results Herein, we showed that TROJAN was highly expressed in ER+ breast cancer. TROJAN promoted cell proliferation and resistance to a CDK4/6 inhibitor and was associated with poor survival in ER+ breast cancer. TROJAN can bind to NKRF and inhibit its interaction with RELA, upregulating the expression of CDK2. The inhibition of TROJAN abolished the activity of CDK2, reversing the resistance to CDK4/6 inhibitor. A TROJAN antisense oligonucleotide sensitized breast cancer cells and organoid to the CDK4/6 inhibitor palbociclib both in vitro and in vivo. Conclusions TROJAN promotes ER+ breast cancer proliferation and is a potential target for reversing CDK4/6 inhibitor resistance.
C1 [Jin, Xi; Ge, Li-Ping; Zhao, Naiqing; Di, Gen-Hong; Xu, Xiao-En; Jiang, Yizhou] Fudan Univ, Dept Breast Surg, Shanghai Canc Ctr, 270 Dong An Rd, Shanghai 200032, Peoples R China.
   [Jin, Xi; Ge, Li-Ping; Zhao, Naiqing; Di, Gen-Hong; Xu, Xiao-En; Jiang, Yizhou] Fudan Univ, Canc Inst, Shanghai Canc Ctr, 270 Dong An Rd, Shanghai 200032, Peoples R China.
   [Jin, Xi; Ge, Li-Ping; Li, Qiang; Zhao, Naiqing; Di, Gen-Hong; Xu, Xiao-En; Jiang, Yizhou] Fudan Univ, Shanghai Med Coll, Dept Oncol, 270 Dong An Rd, Shanghai 200032, Peoples R China.
   [Li, Qiang; Zhao, Naiqing; Di, Gen-Hong; Xu, Xiao-En; Jiang, Yizhou] Fudan Univ, Precis Canc Med Ctr, Shanghai Canc Ctr, 270 Dong An Rd, Shanghai 200032, Peoples R China.
   [Li, Qiang; Zhao, Naiqing; Di, Gen-Hong; Xu, Xiao-En; Jiang, Yizhou] Key Lab Breast Canc Shanghai, Shanghai 200032, Peoples R China.
RP Di, GH; Xu, XE; Jiang, YZ (通讯作者)，Fudan Univ, Dept Breast Surg, Shanghai Canc Ctr, 270 Dong An Rd, Shanghai 200032, Peoples R China.; Di, GH; Xu, XE; Jiang, YZ (通讯作者)，Fudan Univ, Canc Inst, Shanghai Canc Ctr, 270 Dong An Rd, Shanghai 200032, Peoples R China.; Di, GH; Xu, XE; Jiang, YZ (通讯作者)，Fudan Univ, Shanghai Med Coll, Dept Oncol, 270 Dong An Rd, Shanghai 200032, Peoples R China.; Di, GH; Xu, XE; Jiang, YZ (通讯作者)，Fudan Univ, Precis Canc Med Ctr, Shanghai Canc Ctr, 270 Dong An Rd, Shanghai 200032, Peoples R China.; Di, GH; Xu, XE; Jiang, YZ (通讯作者)，Key Lab Breast Canc Shanghai, Shanghai 200032, Peoples R China.
EM genhongdi@163.com; xiaoenxu@163.com; yizhoujiang@fudan.edu.cn
OI Di, Genhong/0000-0003-1171-7907
FU National Natural Science Foundation of China [81922048, 81902684,
   81572583, 81874113, 81874112, 81502278, 81372848, 81370075, 81530075,
   81773155, 81672600, 81722032]; Municipal Project for Developing Emerging
   and Frontier Technology in Shanghai Hospitals [SHDC12010116];
   Cooperation Project of Conquering Major Diseases in the Shanghai
   Municipality Health System [2013ZYJB0302]; Innovation Team of the
   Ministry of Education [IRT1223]; Shanghai Key Laboratory of Breast
   Cancer [12DZ2260100]; Training Plan of Excellent Talents in Shanghai
   Municipality Health System [2017YQ038]; Shanghai Municipal Education
   Commission; Shanghai Education Development Foundation [17CG01]; Shanghai
   Pujiang Program [18PJD007]; Fok Ying-Tong Education Foundation for
   College Young Teachers [171034]; National Key Research and Development
   Program of China [2017YFC0108904]; Training Plan of Excellent Talents of
   FUSCC [YJYQ201602]; the "Chen Guang" project
FX This work was supported by the National Natural Science Foundation of
   China (81922048, 81902684, 81572583, 81874113, 81874112, 81502278,
   81372848, 81370075, 81530075, 81773155, 81672600, and 81722032), the
   Municipal Project for Developing Emerging and Frontier Technology in
   Shanghai Hospitals (SHDC12010116), the Cooperation Project of Conquering
   Major Diseases in the Shanghai Municipality Health System
   (2013ZYJB0302), the Innovation Team of the Ministry of Education
   (IRT1223), the Shanghai Key Laboratory of Breast Cancer (12DZ2260100),
   the Training Plan of Excellent Talents in Shanghai Municipality Health
   System (2017YQ038), the "Chen Guang" project, supported by the Shanghai
   Municipal Education Commission and Shanghai Education Development
   Foundation (17CG01), the Shanghai Pujiang Program (18PJD007), the
   Training Plan of Excellent Talents of FUSCC (YJYQ201602), the Fok
   Ying-Tong Education Foundation for College Young Teachers (171034), and
   National Key Research and Development Program of China (2017YFC0108904).
CR Ades F, 2014, J CLIN ONCOL, V32, P2794, DOI 10.1200/JCO.2013.54.1870
   Amodio N, 2018, J HEMATOL ONCOL, V11, DOI 10.1186/s13045-018-0606-4
   Aravind L, 1999, TRENDS BIOCHEM SCI, V24, P342, DOI 10.1016/S0968-0004(99)01437-1
   Cottu P, 2018, ANN ONCOL, V29, P2334, DOI 10.1093/annonc/mdy448
   DeSantis CE, 2017, CA-CANCER J CLIN, V67, P439, DOI 10.3322/caac.21412
   Dowsett M, 2018, J CLIN ONCOL, V36, P1941, DOI 10.1200/JCO.2017.76.4258
   Fan Y, 2014, CLIN CANCER RES, V20, P1531, DOI 10.1158/1078-0432.CCR-13-1455
   Finn RS, 2016, NEW ENGL J MED, V375, P1925, DOI 10.1056/NEJMoa1607303
   Formisano L, 2019, NAT COMMUN, V10, DOI 10.1038/s41467-019-09068-2
   Godinho M, 2011, J CELL PHYSIOL, V226, P1741, DOI 10.1002/jcp.22503
   Gong XQ, 2017, CANCER CELL, V32, P761, DOI 10.1016/j.ccell.2017.11.006
   Gupta RA, 2010, NATURE, V464, P1071, DOI 10.1038/nature08975
   Gyorffy B, 2010, BREAST CANCER RES TR, V123, P725, DOI 10.1007/s10549-009-0674-9
   Herrera-Abreu MT, 2016, CANCER RES, V76, P2301, DOI 10.1158/0008-5472.CAN-15-0728
   Hirata H, 2015, CANCER RES, V75, P1322, DOI 10.1158/0008-5472.CAN-14-2931
   Ignatiadis M, 2013, NAT REV CLIN ONCOL, V10, P494, DOI 10.1038/nrclinonc.2013.124
   Jansen VM, 2017, CANCER RES, V77, P2488, DOI 10.1158/0008-5472.CAN-16-2653
   Jiang YZ, 2019, CANCER CELL, V35, P428, DOI 10.1016/j.ccell.2019.02.001
   Jiang YZ, 2016, CANCER RES, V76, P2105, DOI 10.1158/0008-5472.CAN-15-3284
   Jin X, 2019, SCI ADV, V5, DOI 10.1126/sciadv.aat9820
   Johnston S, 2019, J CLIN ONCOL, V37, P178, DOI 10.1200/JCO.18.01624
   Kogo R, 2011, CANCER RES, V71, P6320, DOI 10.1158/0008-5472.CAN-11-1021
   Li QL, 2016, CANCER LETT, V383, P28, DOI 10.1016/j.canlet.2016.09.019
   Li ZQ, 2018, CANCER CELL, V34, P893, DOI 10.1016/j.ccell.2018.11.006
   Lu ZX, 2011, EMBO J, V30, P57, DOI 10.1038/emboj.2010.296
   Mita MM, 2017, BRIT J CANCER, V117, P1258, DOI 10.1038/bjc.2017.288
   Murphy CG, 2019, CURR TREAT OPTION ON, V20, DOI 10.1007/s11864-019-0651-4
   Niinuma T, 2012, CANCER RES, V72, P1126, DOI 10.1158/0008-5472.CAN-11-1803
   Nourbakhsh M, 1999, EMBO J, V18, P6415, DOI 10.1093/emboj/18.22.6415
   Pandey K., 2018, INT J CANC
   Pernas S, 2018, THER ADV MED ONCOL, V10, DOI 10.1177/1758835918786451
   Perou CM, 2000, NATURE, V406, P747, DOI 10.1038/35021093
   Rocca A, 2014, EXPERT OPIN PHARMACO, V15, P407, DOI 10.1517/14656566.2014.870555
   Roskoski R, 2019, PHARMACOL RES, V139, P471, DOI 10.1016/j.phrs.2018.11.035
   Sachs N, 2018, CELL, V172, P373, DOI 10.1016/j.cell.2017.11.010
   Siegel RL, 2019, CA-CANCER J CLIN, V69, P7, DOI 10.3322/caac.21551
   Sun W, 2019, INT J CANCER, V145, P842, DOI 10.1002/ijc.32185
   Turner NC, 2018, NEW ENGL J MED, V379, P1926, DOI 10.1056/NEJMoa1810527
   Turner NC, 2015, NEW ENGL J MED, V373, P209, DOI 10.1056/NEJMoa1505270
   Xing Z, 2014, CELL, V159, P1110, DOI 10.1016/j.cell.2014.10.013
   Zhang Y, 2017, BIOMED PHARMACOTHER, V85, P264, DOI 10.1016/j.biopha.2016.11.014
NR 41
TC 24
Z9 26
U1 2
U2 13
PU BMC
PI LONDON
PA CAMPUS, 4 CRINAN ST, LONDON N1 9XW, ENGLAND
EI 1476-4598
J9 MOL CANCER
JI Mol. Cancer
PD MAY 11
PY 2020
VL 19
IS 1
AR 87
DI 10.1186/s12943-020-01210-9
PG 18
WC Biochemistry & Molecular Biology; Oncology
WE Science Citation Index Expanded (SCI-EXPANDED)
SC Biochemistry & Molecular Biology; Oncology
GA LP4OF
UT WOS:000534297700001
PM 32393270
OA gold, Green Published
DA 2022-08-05
ER

PT J
AU Lin, YT
   Lin, OS
   Liu, YE
   Hsu, KW
   Hsieh, CC
   Chen, DR
   Wu, HS
AF Lin, Yueh-Te
   Lin, Joseph
   Liu, Yi-En
   Hsu, Kai-Wen
   Hsieh, Chang-Chi
   Chen, Dar-Ren
   Wu, Han-Tsang
TI Nafamostat mesylate overcomes endocrine resistance of breast cancer
   through epigenetic regulation of CDK4 and CDK6 expression
SO TRANSLATIONAL ONCOLOGY
LA English
DT Article
DE Endocrine resistance; Estrogen receptor-positive breast cancer;
   Nafamostat mesylate; CDK4; 6
ID KAPPA-B ACTIVATION; TAMOXIFEN RESISTANCE; PANCREATIC-CANCER; MESILATE;
   PALBOCICLIB; INHIBITION; THERAPY; COMBINATION; MECHANISMS; LETROZOLE
AB Breast cancer is common worldwide, and the estrogen receptor-positive subtype accounts for approximately 70% of breast cancer in women. Tamoxifen and fulvestrant are drugs currently used for endocrinal therapy. Breast cancer exhibiting endocrine resistance can undergo metastasis and lead to the death of breast cancer patients. Drug repurposing is an active area of research in clinical medicine. We found that nafamostat mesylate, clinically used for patients with pancreatitis and disseminated intravascular coagulation, acts as an anti-cancer drug for endocrine-resistant estrogen receptor-positive breast cancer (ERPBC). Epigenetic repression of CDK4 and CDK6 by nafamostat mesylate induced apoptosis and suppressed the metastasis of ERPBC through the deacetylation of Histone 3 Lysine 27. A combination of nafamostat mesylate and CDK4/6 inhibitor synergistically overcame endocrine resistance in ERPBC. Nafamostat mesylate might be an essential adjuvant or alternative drug for the treatment of endocrine-resistant ERPBC due to the low cost-efficiency of the CDK4/6 inhibitor.
C1 [Lin, Yueh-Te] Chang Gung Mem Hosp Linkou, Canc Genome Res Ctr, Taoyuan 333, Taiwan.
   [Lin, Joseph; Chen, Dar-Ren] Changhua Christian Hosp, Comprehens Breast Canc Ctr, Changhua 500, Taiwan.
   [Liu, Yi-En; Chen, Dar-Ren; Wu, Han-Tsang] Changhua Christian Hosp, Canc Res Ctr, Changhua 500, Taiwan.
   [Lin, Joseph; Hsieh, Chang-Chi] Tunghai Univ, Dept Anim Sci & Biotechnol, Taichung 407, Taiwan.
   [Hsu, Kai-Wen] China Med Univ, Res Ctr Canc Biol, Inst New Drug Dev, Taichung 404, Taiwan.
   [Chen, Dar-Ren] Chung Shan Med Univ, Sch Med, Taichung 402, Taiwan.
RP Chen, DR (通讯作者)，Changhua Christian Hosp, Comprehens Breast Canc Ctr, Changhua 500, Taiwan.; Chen, DR; Wu, HS (通讯作者)，Changhua Christian Hosp, Canc Res Ctr, Changhua 500, Taiwan.
EM darren_chen@cch.org.tw; 182033@cch.org.tw
OI Lin, Joseph/0000-0003-0623-816X
CR Aleskandarany MA, 2014, BREAST CANCER RES TR, V145, P339, DOI 10.1007/s10549-014-2927-5
   Allison KH, 2020, ARCH PATHOL LAB MED, V144, P545, DOI 10.5858/arpa.2019-0904-SA
   Attoub S, 2011, EUR J PHARMACOL, V651, P18, DOI 10.1016/j.ejphar.2010.10.063
   Browne BC, 2013, FEBS J, V280, P5237, DOI 10.1111/febs.12441
   Ceccacci E, 2016, BRIT J CANCER, V114, P605, DOI 10.1038/bjc.2016.36
   Cho EY, 2011, INT IMMUNOPHARMACOL, V11, P412, DOI 10.1016/j.intimp.2010.12.008
   Colleoni M, 2001, J CLIN ONCOL, V19, P4141, DOI 10.1200/JCO.2001.19.21.4141
   Finn RS, 2016, NEW ENGL J MED, V375, P1925, DOI 10.1056/NEJMoa1607303
   Finn RS, 2015, LANCET ONCOL, V16, P25, DOI 10.1016/S1470-2045(14)71159-3
   Fujiwara Y, 2011, J HEPATO-BIL-PAN SCI, V18, P731, DOI 10.1007/s00534-011-0390-9
   Furukawa K, 2010, ONCOL REP, V24, P843, DOI 10.3892/or_00000928
   Guo PP, 2018, PATHOL ONCOL RES, V24, P807, DOI 10.1007/s12253-018-0433-5
   Hammond M.EH., 2010, Arch. Pathol. Lab. Med., V134, pe72
   Haruki K, 2013, SURGERY, V154, P468, DOI 10.1016/j.surg.2013.05.037
   Hiscox S, 2004, CLIN EXP METASTAS, V21, P201, DOI 10.1023/B:CLIN.0000037697.76011.1d
   Jurida L, 2015, CELL REP, V10, P726, DOI 10.1016/j.celrep.2015.01.001
   Labrie M, 2013, CELL MOL LIFE SCI, V70, P3109, DOI 10.1007/s00018-012-1214-z
   Lee A, 2018, CANCER TREAT REV, V62, P110, DOI 10.1016/j.ctrv.2017.11.003
   Li JM, 2020, JAMA NETW OPEN, V3, DOI 10.1001/jamanetworkopen.2020.20312
   Lin CC, 2014, MEDIAT INFLAMM, V2014, DOI 10.1155/2014/879326
   Lin NU, 2008, J CLIN ONCOL, V26, P798, DOI 10.1200/JCO.2007.15.0946
   Liu TZ, 2017, NAT COMMUN, V8, DOI 10.1038/ncomms13923
   Mamiya H, 2017, ANN ONCOL, V28, P1825, DOI 10.1093/annonc/mdx201
   Mander S, 2018, ARCH PHARM RES, V41, P229, DOI 10.1007/s12272-017-0996-9
   Mokhtari RB, 2017, ONCOTARGET, V8, P38022, DOI 10.18632/oncotarget.16723
   Mukherjee SP, 2013, PLOS BIOL, V11, DOI 10.1371/journal.pbio.1001647
   Murphy CG, 2016, ENDOCR-RELAT CANCER, V23, pR337, DOI 10.1530/ERC-16-0121
   Nikolaou M, 2018, CLIN EXP METASTAS, V35, P309, DOI 10.1007/s10585-018-9903-0
   Noguchi S, 2003, INT IMMUNOPHARMACOL, V3, P1335, DOI 10.1016/S1567-5769(03)00146-2
   Pan HC, 2017, NEW ENGL J MED, V377, P1836, DOI 10.1056/NEJMoa1701830
   Piggott L, 2018, CLIN CANCER RES, V24, P2452, DOI 10.1158/1078-0432.CCR-17-1381
   Reinert T, 2015, THER ADV MED ONCOL, V7, P304, DOI 10.1177/1758834015608993
   Roberto M, 2021, CANCERS, V13, DOI 10.3390/cancers13020332
   Robertson JFR, 2016, LANCET, V388, P2997, DOI 10.1016/S0140-6736(16)32389-3
   Saier MH, 2007, WATER AIR SOIL POLL, V181, P1, DOI 10.1007/s11270-007-9372-6
   Toy W, 2013, NAT GENET, V45, P1439, DOI 10.1038/ng.2822
   Turner NC, 2015, NEW ENGL J MED, V373, P209, DOI 10.1056/NEJMoa1505270
   Uwagawa T, 2007, CANCER-AM CANCER SOC, V109, P2142, DOI 10.1002/cncr.22658
   Vijayaraghavan S, 2017, NAT COMMUN, V8, DOI 10.1038/ncomms15916
   Wu HT, 2021, PHYTOMEDICINE, V81, DOI 10.1016/j.phymed.2020.153437
   Wu HT, 2016, NAT COMMUN, V7, DOI 10.1038/ncomms13644
   Zhang Z, 2020, SIGNAL TRANSDUCT TAR, V5, DOI 10.1038/s41392-020-0118-x
NR 42
TC 0
Z9 0
U1 1
U2 2
PU ELSEVIER SCIENCE INC
PI NEW YORK
PA STE 800, 230 PARK AVE, NEW YORK, NY 10169 USA
SN 1936-5233
J9 TRANSL ONCOL
JI Transl. Oncol.
PD JAN
PY 2022
VL 15
IS 1
AR 101302
DI 10.1016/j.tranon.2021.101302
PG 12
WC Oncology
WE Science Citation Index Expanded (SCI-EXPANDED)
SC Oncology
GA 0U8LI
UT WOS:000787898500001
PM 34890965
OA Green Published, gold
DA 2022-08-05
ER

PT J
AU Garrido-Castro, AC
   Goel, S
AF Garrido-Castro, Ana C.
   Goel, Shom
TI CDK4/6 Inhibition in Breast Cancer: Mechanisms of Response and Treatment
   Failure
SO CURRENT BREAST CANCER REPORTS
LA English
DT Article
DE Breast cancer; CDK4/6; Cyclin; Drug resistance; Estrogen receptor
ID KINASE 4/6 INHIBITOR; ESTROGEN-RECEPTOR; CYCLIN D1; CELL-CYCLE;
   PREDICTIVE BIOMARKER; DEPENDENT KINASES; CDK6 INHIBITOR; PHASE-II;
   PALBOCICLIB; RESISTANCE
AB The purpose of this review is to describe the role of D-type cyclins and cyclin-dependent kinases (CDKs) 4 and 6 in breast cancer and to discuss potential biomarkers for sensitivity or resistance to CDK4/6 inhibitors.
   A small number of preclinical and clinical studies have explored potential mechanisms of CDK4/6 inhibitor response and resistance in breast cancer. Putative markers of response include estrogen receptor positivity, luminal patterns of gene expression, high cyclin D1 levels, and low p16 levels. Possible resistance mechanisms include loss of Rb function, overexpression/amplification of cyclin E, and CDK6 amplification. Most of these remain speculative and have not been validated in clinical specimens.
   If early successes with CDK4/6 inhibitors are to be capitalized upon, it is critical that our understanding of CDK4/6 biology in breast cancer extends beyond its current rudimentary state. Only then, we will be able to develop rational therapeutic combinations that further enhance the efficacy of these agents.
C1 [Garrido-Castro, Ana C.; Goel, Shom] Dana Farber Canc Inst, Dept Med Oncol, 450 Brookline Ave, Boston, MA 02215 USA.
RP Goel, S (通讯作者)，Dana Farber Canc Inst, Dept Med Oncol, 450 Brookline Ave, Boston, MA 02215 USA.
EM shom_goel@dfci.harvard.edu
RI Goel, Shom/E-2399-2011
OI Goel, Shom/0000-0001-8329-9084
FU Dana-Farber/Harvard Cancer Center SPORE in Breast Cancer [NIH 2015 P50
   CA]; NATIONAL CANCER INSTITUTE [P50CA168504] Funding Source: NIH
   RePORTER
FX This work was supported by a Career Development Award provided through
   the Dana-Farber/Harvard Cancer Center SPORE in Breast Cancer (NIH 2015
   P50 CA) to Shom Goel.
CR Anders L, 2011, CANCER CELL, V20, P620, DOI 10.1016/j.ccr.2011.10.001
   Asghar U, 2015, J CLIN ONCOL, V33
   Baselga J, 2016, CANCER RES, V76, DOI 10.1158/1538-7445.SABCS15-OT1-03-14
   Baselga J, 2012, NEW ENGL J MED, V366, P520, DOI 10.1056/NEJMoa1109653
   Beaver JA, 2015, CLIN CANCER RES, V21, P4760, DOI 10.1158/1078-0432.CCR-15-1185
   Beroukhim R, 2010, NATURE, V463, P899, DOI 10.1038/nature08822
   Blagosklonny MV, 2002, CELL CYCLE, V1, P103, DOI 10.4161/cc.1.2.108
   Cheng MG, 1999, EMBO J, V18, P1571, DOI 10.1093/emboj/18.6.1571
   Cheng MG, 1998, P NATL ACAD SCI USA, V95, P1091, DOI 10.1073/pnas.95.3.1091
   Choi YJ, 2012, CANCER CELL, V22, P438, DOI 10.1016/j.ccr.2012.09.015
   Cristofanilli M, 2016, LANCET ONCOL, V17, P425, DOI 10.1016/S1470-2045(15)00613-0
   Dean JL, 2010, ONCOGENE, V29, P4018, DOI 10.1038/onc.2010.154
   Dean JL, 2012, CELL CYCLE, V11, P2756, DOI 10.4161/cc.21195
   DeMichele A, 2015, CLIN CANCER RES, V21, P995, DOI 10.1158/1078-0432.CCR-14-2258
   Deshpande A, 2005, ONCOGENE, V24, P2909, DOI 10.1038/sj.onc.1208618
   Dickler MN, 2016, J CLIN ONCOL, V34, DOI 10.1200/JCO.2016.34.15_suppl.510
   Dickler MN, 2015, J CLIN ONCOL, V33, DOI 10.1200/jco.2015.33.15_suppl.501
   Diehl JA, 1998, GENE DEV, V12, P3499, DOI 10.1101/gad.12.22.3499
   Dubravka D, 2000, CELL RES, V10, P1, DOI 10.1038/sj.cr.7290031
   Finn RS, 2016, NEW ENGL J MED, V375, P1925, DOI 10.1056/NEJMoa1607303
   Finn RS, 2016, J CLIN ONCOL, V34, DOI 10.1200/JCO.2016.34.15_suppl.507
   Finn RS, 2016, BREAST CANCER RES, V18, DOI 10.1186/s13058-015-0661-5
   Finn RS, 2015, LANCET ONCOL, V16, P25, DOI 10.1016/S1470-2045(14)71159-3
   Finn RS, 2009, BREAST CANCER RES, V11, DOI 10.1186/bcr2419
   Finn RS, 2016, ANN ONCOL, V27, P1
   Foster JS, 2001, MOL CELL BIOL, V21, P794, DOI 10.1128/MCB.21.3.794-810.2001
   Franco J, 2016, CELL REP, V14, P979, DOI 10.1016/j.celrep.2015.12.094
   Fribbens C, 2016, J CLIN ONCOL OFF J A
   Gelbert LM, 2014, INVEST NEW DRUG, V32, P825, DOI 10.1007/s10637-014-0120-7
   Goel S, 2016, CANCER CELL, V29, P255, DOI 10.1016/j.ccell.2016.02.006
   GUAN KL, 1994, GENE DEV, V8, P2939, DOI 10.1101/gad.8.24.2939
   Herrera-Abreu MT, 2016, CANCER RES, V76, P2301, DOI 10.1158/0008-5472.CAN-15-0728
   Hortobagyi GN, 2016, NEW ENGL J MED, V375, P1738, DOI 10.1056/NEJMoa1609709
   Infante JR, 2016, CLIN CANC RES
   Jeselsohn R, 2014, CLIN CANCER RES, V20, P1757, DOI 10.1158/1078-0432.CCR-13-2332
   Kim J, 2009, 2009 FIRST INTERNATIONAL CONFERENCE ON UBIQUITOUS AND FUTURE NETWORKS, P220, DOI 10.1109/ICUFN.2009.5174315
   Klein EA, 2008, J CELL SCI, V121, P3853, DOI 10.1242/jcs.039131
   Koboldt DC, 2012, NATURE, V490, P61, DOI 10.1038/nature11412
   Lehmann BD, 2011, J CLIN INVEST, V121, P2750, DOI 10.1172/JCI45014
   Malorni L, 2016, ONCOTARGET, V7, P68012, DOI 10.18632/oncotarget.12010
   Malumbres M, 2001, NAT REV CANCER, V1, P222, DOI 10.1038/35106065
   O'Leary B, 2016, NAT REV CLIN ONCOL, V13, P417, DOI 10.1038/nrclinonc.2016.26
   Parker JS, 2009, J CLIN ONCOL, V27, P1160, DOI 10.1200/JCO.2008.18.1370
   Patnaik A, 2016, CANCER DISCOV, V6, P740, DOI 10.1158/2159-8290.CD-16-0095
   Saura C, CANC RES S, V75
   Schwartz GK, 2005, J CLIN ONCOL, V23, P9408, DOI 10.1200/JCO.2005.01.5594
   Sherr CJ, 2016, CANCER DISCOV, V6, P353, DOI 10.1158/2159-8290.CD-15-0894
   Sherr CJ, 2004, GENE DEV, V18, P2699, DOI 10.1101/gad.1256504
   Sicinski P, 1997, J MAMMARY GLAND BIOL, V2, P335, DOI 10.1023/A:1026391128117
   Sutherland RL, 2002, BREAST CANCER RES, V4, P14, DOI 10.1186/bcr411
   Turner NC, 2015, NEW ENGL J MED, V373, P209, DOI 10.1056/NEJMoa1505270
   Walker AJ, 2016, CLIN CANC RES OFF J
   Wang PL, 2016, CLIN CANCER RES, V22, P1130, DOI 10.1158/1078-0432.CCR-15-1534
   WANG TC, 1994, NATURE, V369, P669, DOI 10.1038/369669a0
   Weber JD, 1997, BIOCHEM J, V326, P61, DOI 10.1042/bj3260061
   Winston JT, 1996, ONCOGENE, V12, P127
   Yang C, 2016, ONCOGENE
   Yu QY, 2001, NATURE, V411, P1017, DOI 10.1038/35082500
   Yu QY, 2006, CANCER CELL, V9, P23, DOI 10.1016/j.ccr.2005.12.012
   Zwijsen RML, 1997, CELL, V88, P405, DOI 10.1016/S0092-8674(00)81879-6
NR 60
TC 43
Z9 45
U1 3
U2 11
PU SPRINGER
PI NEW YORK
PA 233 SPRING ST, NEW YORK, NY 10013 USA
SN 1943-4588
EI 1943-4596
J9 CURR BREAST CANCER R
JI Curr. Breast Cancer Rep
PD MAR
PY 2017
VL 9
IS 1
BP 26
EP 33
DI 10.1007/s12609-017-0232-0
PG 8
WC Oncology
WE Emerging Sources Citation Index (ESCI)
SC Oncology
GA EP7RB
UT WOS:000397573800003
PM 28479958
OA Green Accepted
DA 2022-08-05
ER

PT J
AU Pack, LR
   Daigh, LH
   Chung, MY
   Meyer, T
AF Pack, Lindsey R.
   Daigh, Leighton H.
   Chung, Mingyu
   Meyer, Tobias
TI Clinical CDK4/6 inhibitors induce selective and immediate dissociation
   of p21 from cyclin D-CDK4 to inhibit CDK2
SO NATURE COMMUNICATIONS
LA English
DT Article
ID CRYSTAL-STRUCTURE; CANCER; RESISTANCE; KINASE; PHOSPHORYLATION; PATHWAY;
   COMPLEX; DEGRADATION; SENSITIVITY; QUIESCENCE
AB Since their discovery as drivers of proliferation, cyclin-dependent kinases (CDKs) have been considered therapeutic targets. Small molecule inhibitors of CDK4/6 are used and tested in clinical trials to treat multiple cancer types. Despite their clinical importance, little is known about how CDK4/6 inhibitors affect the stability of CDK4/6 complexes, which bind cyclins and inhibitory proteins such as p21. We develop an assay to monitor CDK complex stability inside the nucleus. Unexpectedly, treatment with CDK4/6 inhibitors-palbociclib, ribociclib, or abemaciclib-immediately dissociates p21 selectively from CDK4 but not CDK6 complexes. This effect mediates indirect inhibition of CDK2 activity by p21 but not p27 redistribution. Our work shows that CDK4/6 inhibitors have two roles: non-catalytic inhibition of CDK2 via p21 displacement from CDK4 complexes, and catalytic inhibition of CDK4/6 independent of p21. By broadening the non-catalytic displacement to p27 and CDK6 containing complexes, next-generation CDK4/6 inhibitors may have improved efficacy and overcome resistance mechanisms.
C1 [Pack, Lindsey R.; Daigh, Leighton H.; Chung, Mingyu; Meyer, Tobias] Stanford Univ, Dept Chem & Syst Biol, Stanford, CA 94305 USA.
RP Meyer, T (通讯作者)，Stanford Univ, Dept Chem & Syst Biol, Stanford, CA 94305 USA.
EM tobias1@stanford.edu
OI Chung, Mingyu/0000-0003-1718-6203; Daigh, Leighton/0000-0001-6914-0229;
   Meyer, Tobias/0000-0003-4339-3804
FU National Institute of General Medical Sciences of the National
   Institutes of Health [F32GM125246]; Stanford Medical Scientist Training
   Program NIH [T32GM007365]; National Institute of Aging of the National
   Institutes of Health [F30AG060634]; National Institute of General
   Medical Sciences [GM127026]
FX We thank Charles Sherr for the p21-/- p27-/- MEF cell line and thank
   Peter Sicinski for the Cyclin D1-/- D2-/- D3-/- MEF cell line; we thank
   Hee Won Yang for the T-47D cell line; we thank members of the Meyer Lab,
   Julien Sage, James Ferrell, and Scott Coyle for discussions; we thank
   Damien Garbett and Anjali Bisaria for assistance with FRAP assays.
   L.R.P. was supported by National Institute of General Medical Sciences
   of the National Institutes of Health F32 Ruth L. Kirschstein fellowship
   F32GM125246. L.H.D. was supported by Stanford Medical Scientist Training
   Program NIH training grant T32GM007365 and National Institute of Aging
   of the National Institutes of Health F30 Ruth L. Kirschstein fellowship
   F30AG060634. T.M. was supported by a National Institute of General
   Medical Sciences R35 grant (GM127026).
CR Abbas T, 2008, GENE DEV, V22, P2496, DOI 10.1101/gad.1676108
   Alvarez-Fernandez M, 2020, CANCER CELL, V37, P514, DOI 10.1016/j.ccell.2020.03.010
   Arora M, 2017, CELL REP, V19, P1351, DOI 10.1016/j.celrep.2017.04.055
   Barr AR, 2017, NAT COMMUN, V8, DOI 10.1038/ncomms14728
   Besson A, 2008, DEV CELL, V14, P159, DOI 10.1016/j.devcel.2008.01.013
   Brotherton DH, 1998, NATURE, V395, P244, DOI 10.1038/26164
   Cappell SD, 2016, CELL, V166, P167, DOI 10.1016/j.cell.2016.05.077
   CHEN JJ, 1995, NATURE, V374, P386, DOI 10.1038/374386a0
   Chung MY, 2019, MOL CELL, V76, P562, DOI 10.1016/j.molcel.2019.08.020
   Coleman KE, 2015, GENE DEV, V29, P1734, DOI 10.1101/gad.263731.115
   Cornell L, 2019, CELL REP, V26, P2667, DOI 10.1016/j.celrep.2019.02.023
   Coyle SM, 2013, CELL, V154, P875, DOI 10.1016/j.cell.2013.07.019
   Daigh LH, 2018, CELL SYST, V7, P17, DOI 10.1016/j.cels.2018.05.011
   Day PJ, 2009, P NATL ACAD SCI USA, V106, P4166, DOI 10.1073/pnas.0809645106
   Finn RS, 2020, CLIN CANCER RES, V26, P110, DOI 10.1158/1078-0432.CCR-19-0751
   Franco J, 2014, ONCOTARGET, V5, P6512, DOI 10.18632/oncotarget.2270
   Gookin S, 2017, PLOS BIOL, V15, DOI 10.1371/journal.pbio.2003268
   Guiley KZ, 2019, SCIENCE, V366, P1330, DOI 10.1126/science.aaw2106
   Hahn AT, 2009, CELL CYCLE, V8, P1044, DOI 10.4161/cc.8.7.8042
   Hallett ST, 2017, CELL REP, V21, P1386, DOI 10.1016/j.celrep.2017.10.042
   Herrera-Abreu MT, 2016, CANCER RES, V76, P2301, DOI 10.1158/0008-5472.CAN-15-0728
   Iida Masafumi, 2019, Oncotarget, V10, P4907, DOI 10.18632/oncotarget.27127
   Kim Y, 2008, GENE DEV, V22, P2507, DOI 10.1101/gad.1703708
   LaBaer J, 1997, GENE DEV, V11, P847, DOI 10.1101/gad.11.7.847
   Li ZQ, 2018, CANCER CELL, V34, P893, DOI 10.1016/j.ccell.2018.11.006
   Liu C, 2020, NAT COMMUN, V11, DOI 10.1038/s41467-020-18966-9
   LUO Y, 1995, NATURE, V375, P159, DOI 10.1038/375159a0
   Massague J, 2004, NATURE, V432, P298, DOI 10.1038/nature03094
   Nishitani H, 2008, J BIOL CHEM, V283, P29045, DOI 10.1074/jbc.M806045200
   O'Leary B, 2016, NAT REV CLIN ONCOL, V13, P417, DOI 10.1038/nrclinonc.2016.26
   Otto T, 2017, NAT REV CANCER, V17, P93, DOI 10.1038/nrc.2016.138
   Ou L, 2011, J BIOL CHEM, V286, P30142, DOI 10.1074/jbc.M111.244095
   Pack L. R., PROTOCOL EXCHANGE, DOI [10.21203/rs.3.pex- 1479/v1, DOI 10.21203/RS.3.PEX-1479/V1]
   Pack L. R., CLIN CDK46 INHIBITOR, DOI [10.5281/zenodo.4701945, DOI 10.5281/ZENODO.4701945]
   Pack LR, 2019, CURR OPIN CELL BIOL, V60, P106, DOI 10.1016/j.ceb.2019.05.005
   Pandey K, 2019, INT J CANCER, V145, P1179, DOI 10.1002/ijc.32020
   Peng GE, 2011, MOL BIOL CELL, V22, P3986, DOI 10.1091/mbc.E11-04-0379
   Pollard TD, 2010, MOL BIOL CELL, V21, P4061, DOI 10.1091/mbc.E10-08-0683
   Raspe E, 2017, EMBO MOL MED, V9, P1052, DOI 10.15252/emmm.201607084
   Ruas M, 1999, ONCOGENE, V18, P5423, DOI 10.1038/sj.onc.1202918
   Russo AA, 1996, NATURE, V382, P325, DOI 10.1038/382325a0
   Sakaue-Sawano A, 2008, CELL, V132, P487, DOI 10.1016/j.cell.2007.12.033
   Scaffidi P, 2005, NAT MED, V11, P440, DOI 10.1038/nm1204
   Schachter MM, 2013, MOL CELL, V50, P250, DOI 10.1016/j.molcel.2013.04.003
   Schwarz C, 2018, MOL CELL, V69, P253, DOI 10.1016/j.molcel.2017.12.017
   Spencer SL, 2013, CELL, V155, P369, DOI 10.1016/j.cell.2013.08.062
   Spring LM, 2020, LANCET, V395, P817, DOI 10.1016/S0140-6736(20)30165-3
   Tadesse S, 2015, CELL CYCLE, V14, P3220, DOI 10.1080/15384101.2015.1084445
   Taylor-Harding B, 2015, ONCOTARGET, V6, P696, DOI 10.18632/oncotarget.2673
   VanArsdale T, 2015, CLIN CANCER RES, V21, P2905, DOI 10.1158/1078-0432.CCR-14-0816
   Wander SA, 2020, CANCER DISCOV, V10, P1174, DOI 10.1158/2159-8290.CD-19-1390
   Wilson C, 2015, SCIENCE, V347, P882, DOI 10.1126/science.aaa1823
   Yang C, 2017, ONCOGENE, V36, P2255, DOI 10.1038/onc.2016.379
   Zhang C, 2019, ONCOGENE, V38, P5905, DOI 10.1038/s41388-019-0850-2
NR 54
TC 10
Z9 10
U1 3
U2 4
PU NATURE PORTFOLIO
PI BERLIN
PA HEIDELBERGER PLATZ 3, BERLIN, 14197, GERMANY
EI 2041-1723
J9 NAT COMMUN
JI Nat. Commun.
PD JUN 7
PY 2021
VL 12
IS 1
AR 3356
DI 10.1038/s41467-021-23612-z
PG 12
WC Multidisciplinary Sciences
WE Science Citation Index Expanded (SCI-EXPANDED)
SC Science & Technology - Other Topics
GA UD6ON
UT WOS:000687325100089
PM 34099663
OA gold, Green Published
DA 2022-08-05
ER

PT J
AU Fallah, Y
   Demas, DM
   Jin, L
   He, W
   Shajahan-Haq, AN
AF Fallah, Yassi
   Demas, Diane M.
   Jin, Lu
   He, Wei
   Shajahan-Haq, Ayesha N.
TI Targeting WEE1 Inhibits Growth of Breast Cancer Cells That Are Resistant
   to Endocrine Therapy and CDK4/6 Inhibitors
SO FRONTIERS IN ONCOLOGY
LA English
DT Article
DE estrogen receptor positive breast cancer; endocrine therapy; drug
   resistance; CDK4; 6 inhibitors; ribociclib; WEE1; AZD1775
ID ESTROGEN-RECEPTOR; PHASE-I; KINASE; EFFICACY; COMBINATION; CHECKPOINT;
   MK-1775; MECHANISMS; AZD1775; MULTICENTER
AB Despite the success of antiestrogens in extending overall survival of patients with estrogen receptor positive (ER+) breast tumors, resistance to these therapies is prevalent. ER+ tumors that progress on antiestrogens are treated with antiestrogens and CDK4/6 inhibitors. However, 20% of these tumors never respond to CDK4/6 inhibitors due to intrinsic resistance. Here, we used endocrine sensitive ER+ MCF7 and T47D breast cancer cells to generate long-term estrogen deprived (LTED) endocrine resistant cells that are intrinsically resistant to CDK4/6 inhibitors. Since treatment with antiestrogens arrests cells in the G1 phase of the cell cycle, we hypothesized that a defective G1 checkpoint allows resistant cells to escape this arrest but increases their dependency on G2 checkpoint for DNA repair and growth, and hence, targeting the G2 checkpoint will induce cell death. Indeed, inhibition of WEE1, a crucial G2 checkpoint regulator, with AZD1775 (Adavosertib), significantly decreased cell proliferation and increased G2/M arrest, apoptosis and gamma-H2AX levels (a marker for DNA double stranded breaks) in resistant cells compared with sensitive cells. Thus, targeting WEE1 is a promising anti-cancer therapeutic strategy in standard therapy resistant ER+ breast cancer.
C1 [Fallah, Yassi; Demas, Diane M.; Jin, Lu; Shajahan-Haq, Ayesha N.] Georgetown Univ, Med Ctr, Dept Oncol, Lombardi Comprehens Canc Ctr, Washington, DC 20007 USA.
   [He, Wei] Virginia Tech, VT Biol Transport, Program Genet Bioinformat & Computat Biol, Blacksburg, VA USA.
RP Shajahan-Haq, AN (通讯作者)，Georgetown Univ, Med Ctr, Dept Oncol, Lombardi Comprehens Canc Ctr, Washington, DC 20007 USA.
EM ans33@georgetown.edu
FU Public Health Service [R01-CA201092, 1P30-CA-51008]; Susan G Komen TREND
   grant [GTDR15330383]
FX This research was partly funded by Public Health Service grant
   R01-CA201092 to ASH. YF was supported by a Susan G Komen TREND grant
   (GTDR15330383). Technical services were provided by the following shared
   resources at Georgetown University Medical Center: Tissue Culture and
   Flow Cytometry Shared Resources that were funded through Public Health
   Service award 1P30-CA-51008 (Lombardi Comprehensive Cancer Center
   Support Grant).
CR Ali R, 2020, THER ADV MED ONCOL, V12, DOI 10.1177/1758835920974201
   Andre F, 2019, NEW ENGL J MED, V380, P1929, DOI 10.1056/NEJMoa1813904
   BALDIN V, 1995, J CELL SCI, V108, P2425
   Bauman JE, 2014, CLIN CANCER RES, V20, P4173, DOI 10.1158/1078-0432.CCR-14-0720
   Brunner A, 2020, ELIFE, V9, DOI 10.7554/eLife.57894
   Bucher N, 2008, BRIT J CANCER, V98, P523, DOI 10.1038/sj.bjc.6604208
   Chen X, 2018, CLIN CANCER RES, V24, P6594, DOI 10.1158/1078-0432.CCR-18-1446
   Condorelli R, 2018, ANN ONCOL, V29, P640, DOI 10.1093/annonc/mdx784
   Cornell L, 2019, CELL REP, V26, P2667, DOI 10.1016/j.celrep.2019.02.023
   Cristofanilli M, 2016, LANCET ONCOL, V17, P425, DOI 10.1016/S1470-2045(15)00613-0
   Davies C, 2011, LANCET, V378, P771, DOI 10.1016/S0140-6736(11)60993-8
   de Gooijer MC, 2017, FEBS OPEN BIO, V7, P439, DOI 10.1002/2211-5463.12206
   Desmedt C, 2007, CLIN CANCER RES, V13, P3207, DOI 10.1158/1078-0432.CCR-06-2765
   Diab A, 2019, MOL CANCER RES, V17, P1115, DOI 10.1158/1541-7786.MCR-18-0860
   Dixon H, 2002, CELL CYCLE, V1, P362, DOI 10.4161/cc.1.6.257
   Do K, 2015, J CLIN ONCOL, V33, P3409, DOI 10.1200/JCO.2014.60.4009
   Do K, 2013, CELL CYCLE, V12, P3159, DOI 10.4161/cc.26062
   Finn RS, 2015, LANCET ONCOL, V16, P25, DOI 10.1016/S1470-2045(14)71159-3
   Finn RS, 2009, BREAST CANCER RES, V11, DOI 10.1186/bcr2419
   Formisano L, 2019, NAT COMMUN, V10, DOI 10.1038/s41467-019-09068-2
   di Rora AGL, 2020, J HEMATOL ONCOL, V13, DOI 10.1186/s13045-020-00959-2
   Grolmusz VK, 2020, CANCER CELL INT, V20, DOI 10.1186/s12935-020-01337-1
   Guertin AD, 2013, MOL CANCER THER, V12, P1442, DOI 10.1158/1535-7163.MCT-13-0025
   Ha DH, 2020, SCI REP-UK, V10, DOI 10.1038/s41598-020-66018-5
   He LY, 2018, METHODS MOL BIOL, V1711, P351, DOI 10.1007/978-1-4939-7493-1_17
   Herrera-Abreu MT, 2016, CANCER RES, V76, P2301, DOI 10.1158/0008-5472.CAN-15-0728
   Hirai H, 2010, CANCER BIOL THER, V9, P514, DOI 10.4161/cbt.9.7.11115
   Hirai H, 2009, MOL CANCER THER, V8, P2992, DOI 10.1158/1535-7163.MCT-09-0463
   Hortobagyi GN, 2016, NEW ENGL J MED, V375, P1738, DOI 10.1056/NEJMoa1609709
   Jackman M, 2002, MOL BIOL CELL, V13, P1030, DOI 10.1091/mbc.01-07-0361
   Keenan TE, 2021, CLIN CANCER RES, V27, P983, DOI 10.1158/1078-0432.CCR-20-3089
   Knudsen ES, 2017, TRENDS CANCER, V3, P39, DOI 10.1016/j.trecan.2016.11.006
   Knudsen ES, 1998, GENE DEV, V12, P2278, DOI 10.1101/gad.12.15.2278
   Kogiso T, 2014, PLOS ONE, V9, DOI 10.1371/journal.pone.0100495
   Ku BM, 2017, ONCOTARGET, V8, P67526, DOI 10.18632/oncotarget.18728
   Lee YY, 2019, SCI REP-UK, V9, DOI 10.1038/s41598-019-51959-3
   Leijen S, 2016, J CLIN ONCOL, V34, P4371, DOI 10.1200/JCO.2016.67.5991
   Li ZQ, 2018, CANCER CELL, V34, P893, DOI 10.1016/j.ccell.2018.11.006
   Lim LY, 2009, BRIT J CANCER, V101, P1606, DOI 10.1038/sj.bjc.6605335
   Mao Y, 2018, PLOS ONE, V13, DOI 10.1371/journal.pone.0201395
   Meng XB, 2018, CANCERS, V10, DOI 10.3390/cancers10050149
   Mercer WE, 1998, J CELL BIOCHEM, P50
   Mills JN, 2018, CURR OPIN PHARMACOL, V41, P59, DOI 10.1016/j.coph.2018.04.009
   Murrow LM, 2010, BREAST CANCER RES TR, V122, P347, DOI 10.1007/s10549-009-0571-2
   Musgrove EA, 2011, NAT REV CANCER, V11, P558, DOI 10.1038/nrc3090
   Musgrove EA, 2009, NAT REV CANCER, V9, P631, DOI 10.1038/nrc2713
   OConnor PM, 1997, CANCER RES, V57, P4285
   OLAJIDE D, 1985, PSYCHOPHARMACOLOGY, V86, P374, DOI 10.1007/BF00432232
   Osborne CK, 2011, ANNU REV MED, V62, P233, DOI 10.1146/annurev-med-070909-182917
   Pandey K, 2020, CANCERS, V12, DOI 10.3390/cancers12123566
   Parsels LA, 2018, CELL CYCLE, V17, P1076, DOI 10.1080/15384101.2018.1475827
   Patnaik A, 2016, CANCER DISCOV, V6, P740, DOI 10.1158/2159-8290.CD-16-0095
   Piezzo M, 2020, INT J MOL SCI, V21, DOI 10.3390/ijms21186479
   Pitts TM, 2020, CANCERS, V12, DOI 10.3390/cancers12030719
   Ribnikar D, 2019, BREAST, V43, P8, DOI 10.1016/j.breast.2018.10.001
   Sand A, 2020, CANCER LETT, V472, P119, DOI 10.1016/j.canlet.2019.12.023
   Shah M, 2018, ONCOLOGY-NY, V32, P216
   Sharifi MN, 2020, CANCER-AM CANCER SOC, V126, P3400, DOI 10.1002/cncr.32931
   Stewart M, 2007, NAT REV MOL CELL BIO, V8, P195, DOI 10.1038/nrm2114
   VINDELOV LL, 1983, CYTOMETRY, V3, P323, DOI 10.1002/cyto.990030503
   Wang YL, 2004, CANCER BIOL THER, V3, P305, DOI 10.4161/cbt.3.3.697
   Wang YX, 2005, LANCET, V365, P671, DOI 10.1016/S0140-6736(05)17947-1
   Yang C, 2017, ONCOGENE, V36, P2255, DOI 10.1038/onc.2016.379
   Zwijsen RML, 1997, CELL, V88, P405, DOI 10.1016/S0092-8674(00)81879-6
NR 64
TC 3
Z9 3
U1 1
U2 1
PU FRONTIERS MEDIA SA
PI LAUSANNE
PA AVENUE DU TRIBUNAL FEDERAL 34, LAUSANNE, CH-1015, SWITZERLAND
SN 2234-943X
J9 FRONT ONCOL
JI Front. Oncol.
PD JUL 1
PY 2021
VL 11
AR 681530
DI 10.3389/fonc.2021.681530
PG 16
WC Oncology
WE Science Citation Index Expanded (SCI-EXPANDED)
SC Oncology
GA TJ7SK
UT WOS:000673676500001
PM 34277427
OA Green Published, gold
DA 2022-08-05
ER

PT J
AU Lee, MS
   Helms, TL
   Feng, NP
   Gay, J
   Chang, QE
   Tian, F
   Wu, JY
   Toniatti, C
   Heffernan, TP
   Powis, G
   Kwong, LN
   Kopetz, S
AF Lee, Michael S.
   Helms, Timothy L.
   Feng, Ningping
   Gay, Jason
   Chang, Qing Edward
   Tian, Feng
   Wu, Ji Y.
   Toniatti, Carlo
   Heffernan, Timothy P.
   Powis, Garth
   Kwong, Lawrence N.
   Kopetz, Scott
TI Efficacy of the combination of MEK and CDK4/6 inhibitors in vitro and in
   vivo in KRAS mutant colorectal cancer models
SO ONCOTARGET
LA English
DT Article
DE KRAS; NRAS; MEK inhibitor; CDK4/6 inhibitor
ID SYNTHETIC LETHAL INTERACTIONS; PROTEIN S6 PHOSPHORYLATION; HUMAN TUMOR
   XENOGRAFTS; DOSE-ESCALATION TRIAL; DEPENDENT KINASE 4/6; CELL
   LUNG-CARCINOMA; PHASE-I; K-RAS; MEDIATES RESISTANCE; CUTANEOUS MELANOMA
AB Purpose: Though the efficacy of MEK inhibitors is being investigated in KRAS-mutant colorectal cancers (CRC), early clinical trials of MEK inhibitor monotherapy did not reveal significant antitumor activity. Resistance to MEK inhibitor monotherapy developed through a variety of mechanisms converging in ERK reactivation. Since ERK increases cyclin D expression and increases entry into the cell cycle, we hypothesized that the combination of MEK inhibitors and CDK4/6 inhibitors would have synergistic antitumor activity and cause tumor regression in vivo.
   Results: The combination of MEK and CDK4/6 inhibitors synergistically inhibited cancer cell growth in vitro and caused tumor regression in vivo in cell line and patient-derived xenograft models. Combination therapy markedly decreased levels of phosphorylated ribosomal protein S6 both in vitro and in vivo and decreased Ki67 staining in vivo.
   Experimental Design: We performed in vitro proliferation, colony formation, apoptosis, and senescence assays, and Western blots, on a panel of 11 KRAS mutant CRC cell lines treated with the MEK inhibitor MEK162, the CDK4/6 inhibitor palbociclib, or the combination. We also treated 4 KRAS mutant CRC cell line and patient-derived xenografts with the MEK inhibitor trametinib, the CDK4/6 inhibitor palbociclib, or the combination, and performed immunohistochemical and reverse phase protein array analysis.
   Conclusions: Combined inhibition of both MEK and CDK4/6 is effective in preclinical models of KRAS mutant CRC and justifies a planned phase II clinical trial in patients with refractory KRAS-mutant CRC.
   Efficacy of the combination of MEK and CDK4/6 inhibitors in vitro and in vivo in KRAS mutant colorectal cancer models.
C1 [Lee, Michael S.] Univ N Carolina, Dept Med, Div Hematol & Oncol, Chapel Hill, NC USA.
   [Lee, Michael S.] Univ N Carolina, Lineberger Comprehens Canc Ctr, Chapel Hill, NC 27599 USA.
   [Helms, Timothy L.; Kwong, Lawrence N.] Univ Texas MD Anderson Canc Ctr, Dept Genom Med, Houston, TX 77030 USA.
   [Tian, Feng; Wu, Ji Y.; Kopetz, Scott] Univ Texas MD Anderson Canc Ctr, Dept Gastrointestinal Med Oncol, Houston, TX 77030 USA.
   [Feng, Ningping; Gay, Jason; Chang, Qing Edward; Toniatti, Carlo; Heffernan, Timothy P.] Univ Texas MD Anderson Canc Ctr, Dept Inst Appl Canc Sci, Houston, TX 77030 USA.
   [Toniatti, Carlo; Heffernan, Timothy P.] Univ Texas MD Anderson Canc Ctr, Ctr Coclin Trials, Houston, TX 77030 USA.
   [Powis, Garth] Sanford Burnham Med Res Inst, La Jolla, CA USA.
RP Kwong, LN (通讯作者)，Univ Texas MD Anderson Canc Ctr, Dept Genom Med, Houston, TX 77030 USA.; Kopetz, S (通讯作者)，Univ Texas MD Anderson Canc Ctr, Dept Gastrointestinal Med Oncol, Houston, TX 77030 USA.
EM lkwong@mdanderson.org; skopetz@mdanderson.org
RI Kopetz, Scott/AAC-1387-2019
OI Kopetz, Scott/0000-0001-9647-3416
FU ASCO Conquer Cancer Foundation; Robert J. and Helen C. Kleberg
   Foundation; NIH [R01 CA172670, R01 CA185504, P50 CA093459]; NATIONAL
   CANCER INSTITUTE [R21CA185504, P50CA093459, R01CA172670] Funding Source:
   NIH RePORTER
FX ASCO Conquer Cancer Foundation Young Investigator Award (M.S.L.);
   generous philanthropic contributions to the University of Texas MD
   Anderson Moon Shots Program, including support from the Robert J. and
   Helen C. Kleberg Foundation (C.T., T.P.H.); NIH R01 CA172670 (G.P.,
   S.K.); NIH R01 CA185504 (G.P.); and NIH P50 CA093459 (L.N.K.)
CR Akbani R, 2015, CELL, V161, P1681, DOI 10.1016/j.cell.2015.05.044
   Albeck JG, 2013, MOL CELL, V49, P249, DOI 10.1016/j.molcel.2012.11.002
   Anders L, 2011, CANCER CELL, V20, P620, DOI 10.1016/j.ccr.2011.10.001
   Burd CE, 2014, CANCER DISCOV, V4, P1418, DOI 10.1158/2159-8290.CD-14-0729
   Carriere C, 2011, GASTROENTEROLOGY, V141, P1091, DOI 10.1053/j.gastro.2011.05.041
   Chambard JC, 2007, BBA-MOL CELL RES, V1773, P1299, DOI 10.1016/j.bbamcr.2006.11.010
   Chapman PB, 2011, NEW ENGL J MED, V364, P2507, DOI 10.1056/NEJMoa1103782
   Cholewa BD, 2013, CANCER RES, V73, P6848, DOI 10.1158/0008-5472.CAN-13-2197
   Chou TC, 2006, PHARMACOL REV, V58, P621, DOI 10.1124/pr.58.3.10
   Chou TC, 2010, CANCER RES, V70, P440, DOI 10.1158/0008-5472.CAN-09-1947
   Collins MJ, 2012, CURR BIOL, V22, P1765, DOI 10.1016/j.cub.2012.07.040
   Corcoran RB, 2015, J CLIN ONCOL, V33, P4023, DOI 10.1200/JCO.2015.63.2471
   Corcoran RB, 2013, SCI TRANSL MED, V5, DOI 10.1126/scitranslmed.3005753
   de Hoon MJL, 2004, BIOINFORMATICS, V20, P1453, DOI 10.1093/bioinformatics/bth078
   Dean JL, 2010, ONCOGENE, V29, P68, DOI 10.1038/onc.2009.313
   Douillard JY, 2013, NEW ENGL J MED, V369, P1023, DOI 10.1056/NEJMoa1305275
   Fiebig HH, 2004, EUR J CANCER, V40, P802, DOI 10.1016/j.ejca.2004.01.009
   Flaherty KT, 2012, NEW ENGL J MED, V367, P107, DOI 10.1056/NEJMoa1203421
   Flaherty KT, 2012, CLIN CANCER RES, V18, P568, DOI 10.1158/1078-0432.CCR-11-0509
   Fry DW, 2004, MOL CANCER THER, V3, P1427
   Gelbert LM, 2014, INVEST NEW DRUG, V32, P825, DOI 10.1007/s10637-014-0120-7
   Gopal YNV, 2010, CANCER RES, V70, P8736, DOI 10.1158/0008-5472.CAN-10-0902
   Haigis KM, 2008, NAT GENET, V40, P600, DOI 10.1038/ng.115
   Halilovic E, 2010, CANCER RES, V70, P6804, DOI 10.1158/0008-5472.CAN-10-0409
   Hatzivassiliou G, 2012, MOL CANCER THER, V11, P1143, DOI 10.1158/1535-7163.MCT-11-1010
   Infante JR, 2014, J CLIN ONCOL, V32, DOI 10.1200/jco.2014.32.15_suppl.2528
   Infante JR, 2012, LANCET ONCOL, V13, P773, DOI 10.1016/S1470-2045(12)70270-X
   Janakiraman M, 2010, CANCER RES, V70, P5901, DOI 10.1158/0008-5472.CAN-10-0192
   Jing JP, 2012, MOL CANCER THER, V11, P720, DOI 10.1158/1535-7163.MCT-11-0505
   KATO J, 1993, GENE DEV, V7, P331
   Koehler M, 2014, ANN ONCOL, V25, pi21
   Kopetz S, 2015, J CLIN ONCOL, V33, P4032, DOI 10.1200/JCO.2015.63.2497
   KUMAZAKI T, 1991, EXP CELL RES, V195, P13, DOI 10.1016/0014-4827(91)90494-F
   Kwong LN, 2012, NAT MED, V18, P1503, DOI 10.1038/nm.2941
   Lamba S, 2014, CELL REP, V8, P1475, DOI 10.1016/j.celrep.2014.07.033
   Lavoie JN, 1996, J BIOL CHEM, V271, P20608, DOI 10.1074/jbc.271.34.20608
   Liu F, 2012, MOL CANCER THER, V11, P2138, DOI 10.1158/1535-7163.MCT-12-0562
   Lukas C, 1999, NATURE, V401, P815, DOI 10.1038/44611
   Luo J, 2009, CELL, V137, P835, DOI 10.1016/j.cell.2009.05.006
   Mao CQ, 2014, MOL THER, V22, P964, DOI 10.1038/mt.2014.18
   Messersmith WA, 2011, J CLIN ONCOL, V29, DOI 10.1200/jco.2011.29.4_suppl.246
   Migliardi G, 2012, CLIN CANCER RES, V18, P2515, DOI 10.1158/1078-0432.CCR-11-2683
   Muzny DM, 2012, NATURE, V487, P330, DOI 10.1038/nature11252
   OHARA MH, 2015, J CLIN ONCOL, V33
   Pende M, 2004, MOL CELL BIOL, V24, P3112, DOI 10.1128/MCB.24.8.3112-3124.2004
   Puyol M, 2010, CANCER CELL, V18, P63, DOI 10.1016/j.ccr.2010.05.025
   Rader J, 2013, CLIN CANCER RES, V19, P6173, DOI 10.1158/1078-0432.CCR-13-1675
   RESNITZKY D, 1995, MOL CELL BIOL, V15, P3463
   Rosner M, 2010, AMINO ACIDS, V39, P1487, DOI 10.1007/s00726-010-0615-2
   Roux PP, 2007, J BIOL CHEM, V282, P14056, DOI 10.1074/jbc.M700906200
   Ruvinsky I, 2006, TRENDS BIOCHEM SCI, V31, P342, DOI 10.1016/j.tibs.2006.04.003
   Saldanha AJ, 2004, BIOINFORMATICS, V20, P3246, DOI 10.1093/bioinformatics/bth349
   Sarthy AV, 2007, MOL CANCER THER, V6, P269, DOI 10.1158/1535-7163.MCT-06-0560
   Schneider CA, 2012, NAT METHODS, V9, P671, DOI 10.1038/nmeth.2089
   Schwartz GK, 2011, BRIT J CANCER, V104, P1862, DOI 10.1038/bjc.2011.177
   Steckel M, 2012, CELL RES, V22, P1227, DOI 10.1038/cr.2012.82
   Sun C, 2014, CELL REP, V7, P86, DOI 10.1016/j.celrep.2014.02.045
   Tarasewicz E, 2014, CELL CYCLE, V13, P3191, DOI 10.4161/15384101.2014.950126
   Tategu M, 2008, J GENET GENOMICS, V35, P215, DOI 10.1016/S1673-8527(08)60030-2
   Tibes R, 2006, MOL CANCER THER, V5, P2512, DOI 10.1158/1535-7163.MCT-06-0334
   Tuominen VJ, 2010, BREAST CANCER RES, V12, DOI 10.1186/bcr2615
   Turke AB, 2012, CANCER RES, V72, P3228, DOI 10.1158/0008-5472.CAN-11-3747
   Van Schaeybroeck S, 2014, CELL REP, V7, P1940, DOI 10.1016/j.celrep.2014.05.032
   Winston JT, 1996, ONCOGENE, V12, P127
   Woodford-Richens KL, 2001, P NATL ACAD SCI USA, V98, P9719, DOI 10.1073/pnas.171321498
   Yamamoto H, 1999, CLIN CANCER RES, V5, P1805
   Yeh JJ, 2009, MOL CANCER THER, V8, P834, DOI 10.1158/1535-7163.MCT-08-0972
   Young RJ, 2014, PIGM CELL MELANOMA R, V27, DOI 10.1111/pcmr.12228
   Zelivianski S, 2010, MOL CANCER RES, V8, P1375, DOI 10.1158/1541-7786.MCR-09-0537
   Ziemke EK, 2015, CLIN CANC RES
NR 70
TC 68
Z9 71
U1 0
U2 8
PU IMPACT JOURNALS LLC
PI ORCHARD PARK
PA 6666 E QUAKER ST, STE 1, ORCHARD PARK, NY 14127 USA
EI 1949-2553
J9 ONCOTARGET
JI Oncotarget
PD JUN 28
PY 2016
VL 7
IS 26
BP 39595
EP 39608
DI 10.18632/oncotarget.9153
PG 14
WC Oncology; Cell Biology
WE Science Citation Index Expanded (SCI-EXPANDED)
SC Oncology; Cell Biology
GA DP6NV
UT WOS:000378614700050
PM 27167191
OA Green Submitted, Green Published, gold
DA 2022-08-05
ER

PT J
AU Amari, K
   Sasagawa, S
   Imayoshi, N
   Toda, Y
   Hosogi, S
   Imamura, T
   Ashihara, E
AF Amari, Keigo
   Sasagawa, Satoru
   Imayoshi, Natsuki
   Toda, Yuki
   Hosogi, Shigekuni
   Imamura, Toshihiko
   Ashihara, Eishi
TI The CDK4/6-UCHL5-BRD4 axis confers resistance to BET inhibitors in
   MLL-rearranged leukemia cells by suppressing BRD4 protein degradation
SO BIOCHEMICAL AND BIOPHYSICAL RESEARCH COMMUNICATIONS
LA English
DT Article
DE MLL-rearranged leukemia; BET inhibitor resistance; BRD4; UCHL5; CDK4; 6
ID ACUTE LYMPHOBLASTIC-LEUKEMIA; BROMODOMAIN INHIBITOR; THERAPY
AB Among acute leukemias, mixed-lineage leukemia-rearranged (MLL-r) leukemia is associated with poor prognosis. Bromodomain and extra-terminal inhibitors (BETi) are promising agents for treatment of hematological malignancies; however, the mechanisms underlying sensitivity to BETi and biomarkers to predict sensitivity are yet to be clarified. Here, we established OTX015-resistant MLL-r cell lines (OTX015-R cells) and used them to explore therapeutic targets in BETi-resistant MLL-r leukemia. OTX015-R cells exhibited resistance to various BETi, and levels of bromodomain-containing protein 4 (BRD4) and BRD4-regulated molecules, such as c-MYC and B-cell/CLL lymphoma-2 (BCL-2), were remarkably increased in OTX015-R cells relative to those in the parental cells; however, BRD4 mRNA transcript levels were not elevated. These results suggest that overexpression of BRD4 protein, through suppression of BRD4 degradation, may contribute to BETi-resistance. Notably, expression of ubiquitin carboxyl-terminal hy-drolase isozyme L5 (UCHL5) was increased in OTX015-R cells. Further, a UCHL5 inhibitor, b-AP15, and UCHL5 knockdown had antitumor effects by degrading BRD4. In addition, sensitivity to OTX015 was partially recovered in OTX015-R cells pretreated with b-AP15. Furthermore, cyclin-dependent kinase 4/6 (CDK4/6) inhibition decreased UCHL5 expression, suppressed OTX015-R cell proliferation, and induced apoptosis. These results indicate that the CDK4/6-UCHL5-BRD4 axis confers resistance to BETi by sup -pressing BRD4 degradation. We propose that this pathway is a potential novel therapeutic target in BETi-resistant MLL-r leukemia with BRD4 overexpression. (c) 2021 Published by Elsevier Inc.
C1 [Amari, Keigo; Imayoshi, Natsuki; Toda, Yuki; Hosogi, Shigekuni; Ashihara, Eishi] Kyoto Pharmaceut Univ, Dept Clin & Translat Physiol, Kyoto, Japan.
   [Sasagawa, Satoru] Nozaki Tokushukai Hosp, Res Inst, Mol Biol Lab, Osaka, Japan.
   [Imayoshi, Natsuki] Japan Soc Promot Sci, DC1, Tokyo, Japan.
   [Imamura, Toshihiko] Kyoto Prefectural Univ Med, Dept Pediat, Kyoto, Japan.
RP Ashihara, E (通讯作者)，5 Nakauchi, Kyoto 6078414, Japan.
EM ash@mb.kyoto-phu.ac.jp
FU Ministry of Education, Culture, Sports, Science, and Technology of Japan
   (MEXT) [19K08826, S1511024L]; JSPS Research Fellowships for Young
   Scientists [20J22374]
FX This work was partly supported by Grants-in-Aid for Scientific Research
   from the Ministry of Education, Culture, Sports, Science, and Technology
   of Japan (MEXT; 19K08826 and S1511024L to E.A.) and JSPS Research
   Fellowships for Young Scientists (grant number 20J22374 to N.I.) .
CR Berthon C, 2016, LANCET HAEMATOL, V3, pE186, DOI 10.1016/S2352-3026(15)00247-1
   Dai XP, 2017, NAT MED, V23, DOI 10.1038/nm.4378
   Dawson MA, 2011, NATURE, V478, P529, DOI 10.1038/nature10509
   Filippakopoulos P, 2014, NAT REV DRUG DISCOV, V13, P339, DOI 10.1038/nrd4286
   Fong CY, 2015, NATURE, V525, P538, DOI 10.1038/nature14888
   Fraile JM, 2012, ONCOGENE, V31, P2373, DOI 10.1038/onc.2011.443
   Frank SB, 2017, BMC BIOTECHNOL, V17, DOI 10.1186/s12896-017-0341-x
   Han W, 2017, SCI REP-UK, V7, DOI 10.1038/srep42590
   Hishiki K, 2018, LEUKEMIA RES, V74, P57, DOI 10.1016/j.leukres.2018.09.016
   Imamura T, 2002, LEUKEMIA, V16, P2302, DOI 10.1038/sj.leu.2402665
   Imayoshi N, 2017, BIOCHEM BIOPH RES CO, V484, P262, DOI 10.1016/j.bbrc.2017.01.088
   Jang JE, 2017, CLIN CANCER RES, V23, P2781, DOI 10.1158/1078-0432.CCR-16-1903
   Jin X, 2018, MOL CELL, V71, P592, DOI 10.1016/j.molcel.2018.06.036
   Klein ME, 2018, CANCER CELL, V34, P9, DOI 10.1016/j.ccell.2018.03.023
   Luo ZJ, 2012, NAT REV MOL CELL BIO, V13, P543, DOI 10.1038/nrm3417
   Mahanic CS, 2015, J BIOL CHEM, V290, P26508, DOI 10.1074/jbc.M115.659425
   Meyer C, 2009, LEUKEMIA, V23, P1490, DOI 10.1038/leu.2009.33
   Mines MA, 2009, J BIOL CHEM, V284, P5742, DOI 10.1074/jbc.M808507200
   Muntean AG, 2012, ANNU REV PATHOL-MECH, V7, P283, DOI 10.1146/annurev-pathol-011811-132434
   Nan L, 2016, SCI REP-UK, V6, DOI 10.1038/srep33116
   Ohtake S, 2011, BLOOD, V117, P2358, DOI 10.1182/blood-2010-03-273243
   Pui CH, 2006, NEW ENGL J MED, V354, P166, DOI 10.1056/NEJMra052603
   Rathert P, 2015, NATURE, V525, P543, DOI 10.1038/nature14898
   Tamai H, 2010, J CLIN EXP HEMATOP, V50, P91, DOI 10.3960/jslrt.50.91
   Tomizawa D, 2007, LEUKEMIA, V21, P2258, DOI 10.1038/sj.leu.2404903
   Wakabayashi R, 2021, BIOCHEM BIOPH RES CO, V535, P73, DOI 10.1016/j.bbrc.2020.12.027
   Wang WY, 2021, NAT COMMUN, V12, DOI 10.1038/s41467-021-24687-4
   Zuber J, 2011, NATURE, V478, P524, DOI 10.1038/nature10334
NR 28
TC 0
Z9 0
U1 0
U2 2
PU ACADEMIC PRESS INC ELSEVIER SCIENCE
PI SAN DIEGO
PA 525 B ST, STE 1900, SAN DIEGO, CA 92101-4495 USA
SN 0006-291X
EI 1090-2104
J9 BIOCHEM BIOPH RES CO
JI Biochem. Biophys. Res. Commun.
PD JAN 15
PY 2022
VL 588
BP 147
EP 153
DI 10.1016/j.bbrc.2021.12.063
EA DEC 2021
PG 7
WC Biochemistry & Molecular Biology; Biophysics
WE Science Citation Index Expanded (SCI-EXPANDED)
SC Biochemistry & Molecular Biology; Biophysics
GA XW8SB
UT WOS:000735880700020
PM 34954522
DA 2022-08-05
ER

PT J
AU Li, Q
   Chen, L
   Ma, YF
   Jian, XE
   Ji, JH
   You, WW
   Zhao, PL
AF Li, Qiu
   Chen, Lin
   Ma, Yu-Feng
   Jian, Xie-Er
   Ji, Jia-Hao
   You, Wen-Wei
   Zhao, Pei-Liang
TI Development of pteridin-7(8H)-one analogues as highly potent
   cyclin-dependent kinase 4/6 inhibitors: Synthesis, structure-activity
   relationship, and biological activity
SO BIOORGANIC CHEMISTRY
LA English
DT Article
DE Pteridin-7(8H)-one; Antiproliferative activity; CDK4/6 inhibitor
ID CDK4/6 INHIBITION; BREAST-CANCER; RESISTANCE
AB CDK4/6 have been validated as the cancer therapeutic targets. Here, we describe a series of pteridin-7(8H)-one analogues as potent CDK4/6 inhibitors. Among them, the most promising compound 7s demonstrated remarkable and broad-spectrum antiproliferative activities toward HCT116, HeLa, MDA-MB-231, and HT-29 cells with IC50 values of 0.65, 0.70, 0.39, and 2.53 mu M, respectively, which were more potent than that of the anticancer drug Palbociclib. Interestingly, 7s also manifested the greatest inhibitory activities toward both CDK4/cyclin D3 and CDK6/cyclin D3 (IC50 = 34.0 and 65.1 nM, respectively), which was comparable with Palbociclib. Additionally, molecular simulation indicated that 7s bound efficiently at the ATP binding sites of CDK4 and CDK6. Further mechanistic studies revealed that compound 7s could concentration-dependently induce cell cycle arrest and apoptosis in HeLa cells. Taken together, 7s represents a promising novel CDK4/6 inhibitor for the potential treatment of cancer.
C1 [Li, Qiu; Chen, Lin; Ma, Yu-Feng; Jian, Xie-Er; Ji, Jia-Hao; You, Wen-Wei; Zhao, Pei-Liang] Southern Med Univ, Sch Pharmaceut Sci, Guangdong Prov Key Lab New Drug Screening, Guangzhou 510515, Peoples R China.
RP Zhao, PL (通讯作者)，Southern Med Univ, Sch Pharmaceut Sci, Guangdong Prov Key Lab New Drug Screening, Guangzhou 510515, Peoples R China.
EM plzhao@smu.edu.cn
RI Zhao, Peiliang/L-8187-2018
OI Zhao, Peiliang/0000-0002-9400-922X
FU Natural Science Foun-dation of Guangdong Province, China
   [2018B030311067]; Open Project of Guangdong Provincial Key Laboratory of
   New Drug Screening [GDKLNDS-2021OF001]
FX This present research was supported by the Natural Science Foun-dation
   of Guangdong Province, China (Grant No. 2018B030311067) , and the Open
   Project of Guangdong Provincial Key Laboratory of New Drug Screening
   (No. GDKLNDS-2021OF001).
CR Bronner SM, 2019, BIOORG MED CHEM LETT, V29, P2294, DOI 10.1016/j.bmcl.2019.06.021
   Cheng WY, 2019, EUR J MED CHEM, V164, P615, DOI 10.1016/j.ejmech.2019.01.003
   Deng JH, 2018, CANCER DISCOV, V8, P216, DOI 10.1158/2159-8290.CD-17-0915
   Diao PC, 2019, EUR J MED CHEM, V179, P196, DOI 10.1016/j.ejmech.2019.06.055
   Goel S, 2017, NATURE, V548, P471, DOI 10.1038/nature23465
   Guarducci C, 2017, BREAST CARE, V12, P304, DOI 10.1159/000484167
   Guo LH, 2020, EUR J MED CHEM, V204, DOI 10.1016/j.ejmech.2020.112531
   Herrera-Abreu MT, 2016, CANCER RES, V76, P2301, DOI 10.1158/0008-5472.CAN-15-0728
   Iida M, 2020, BREAST CANCER-TOKYO, V27, P963, DOI 10.1007/s12282-020-01090-3
   Julve M, 2021, EXPERT OPIN PHARMACO, V22, P351, DOI 10.1080/14656566.2020.1828348
   Kwapisz D, 2017, BREAST CANCER RES TR, V166, P41, DOI 10.1007/s10549-017-4385-3
   Li Q, 2021, BIOORG MED CHEM LETT, V31, DOI 10.1016/j.bmcl.2020.127684
   Li Q, 2017, BIOORG MED CHEM LETT, V27, P3954, DOI 10.1016/j.bmcl.2017.07.076
   Li XY, 2009, BIOORG MED CHEM LETT, V19, P2860, DOI 10.1016/j.bmcl.2009.03.074
   Malumbres M, 2009, NAT REV CANCER, V9, P153, DOI 10.1038/nrc2602
   Marak BN, 2020, EUR J MED CHEM, V203, DOI 10.1016/j.ejmech.2020.112571
   Oh SJ, 2018, CANCER RES, V78, P2638, DOI 10.1158/0008-5472.CAN-17-2325
   Poratti M, 2019, EUR J MED CHEM, V172, P143, DOI 10.1016/j.ejmech.2019.03.064
   Sanchez-Martinez C, 2019, BIOORG MED CHEM LETT, V29, DOI 10.1016/j.bmcl.2019.126637
   Santamaria D, 2007, NATURE, V448, P811, DOI 10.1038/nature06046
   Sherr CJ, 2016, CANCER DISCOV, V6, P353, DOI 10.1158/2159-8290.CD-15-0894
   Shi C, 2020, EUR J MED CHEM, V193, DOI 10.1016/j.ejmech.2020.112239
   Sun D.H., J MED CHEM, V59
NR 23
TC 2
Z9 2
U1 4
U2 7
PU ACADEMIC PRESS INC ELSEVIER SCIENCE
PI SAN DIEGO
PA 525 B ST, STE 1900, SAN DIEGO, CA 92101-4495 USA
SN 0045-2068
EI 1090-2120
J9 BIOORG CHEM
JI Bioorganic Chem.
PD NOV
PY 2021
VL 116
AR 105324
DI 10.1016/j.bioorg.2021.105324
EA SEP 2021
PG 9
WC Biochemistry & Molecular Biology; Chemistry, Organic
WE Science Citation Index Expanded (SCI-EXPANDED); Index Chemicus (IC)
SC Biochemistry & Molecular Biology; Chemistry
GA UZ0RS
UT WOS:000701921100005
PM 34509794
DA 2022-08-05
ER

PT J
AU Agostinetto, E
   Debien, V
   Marta, GN
   Lambertini, M
   Piccart-Gebhart, M
   de Azambuja, E
AF Agostinetto, Elisa
   Debien, Veronique
   Marta, Guilherme Nader
   Lambertini, Matteo
   Piccart-Gebhart, Martine
   de Azambuja, Evandro
TI CDK4/6 and PI3K inhibitors: A new promise for patients with
   HER2-positive breast cancer
SO EUROPEAN JOURNAL OF CLINICAL INVESTIGATION
LA English
DT Article
DE CDK4; 6 inhibitors; HER2&#8208; positive breast cancer; PI3K inhibitors
AB Background HER2-positive (HER2+) breast cancer represents a heterogeneous breast cancer subtype, including both oestrogen receptor (ER) positive and negative tumours. A deeper understanding of the crosstalk between ER and HER2 receptor pathways has led to the development of treatment strategies consisting of a simultaneous blockade of both signalling pathways, as a reasonable approach to prevent the onset of mechanisms of resistance.
   Methods This review was based on the material searched on PubMed, MEDLINE and Embase databases and on conference proceedings from major oncology conferences up to 15 December 2020. The search strategy included the following keywords: 'HER2-positive breast cancer', 'CDK4-6 inhibitors' and 'PI3K inhibitors', and was adapted for use with different bibliographic databases.
   Results CDK4/6 and PI3K inhibitors are two classes of agents already approved in patients with hormone receptor positive, HER2-negative breast cancer. Recently, promising data with their use have been also shown in HER2+ disease. Results from preclinical and clinical studies are shedding light on the role of these classes of agents in HER2+ breast cancer, and are paving the road for a forthcoming change in clinical practice.
   Conclusions Treatment landscape for HER2+ breast cancer is rapidly changing, and CDK4/6 and PI3K inhibitors represent a new promising strategy to improve patients' outcomes.
C1 [Agostinetto, Elisa; Debien, Veronique; Marta, Guilherme Nader; de Azambuja, Evandro] Inst Jules Bordet, Acad Trials Promoting Team, Blvd Waterloo 121, B-1000 Brussels, Belgium.
   [Agostinetto, Elisa; Debien, Veronique; Marta, Guilherme Nader; de Azambuja, Evandro] Univ Libre Bruxelles ULB, Brussels, Belgium.
   [Agostinetto, Elisa] Humanitas Canc Ctr, Humanitas Clin & Res Ctr IRCCS, Milan, Italy.
   [Lambertini, Matteo] Univ Genoa, Sch Med, Dept Internal Med & Med Specialties DiMI, Genoa, Italy.
   [Lambertini, Matteo] IRCCS Osped Policlin San Martino, Dept Med Oncol, UOC Clin Oncol Med, Genoa, Italy.
   [Piccart-Gebhart, Martine] Inst Jules Bordet, Dept Oncol, Brussels, Belgium.
RP Agostinetto, E (通讯作者)，Inst Jules Bordet, Acad Trials Promoting Team, Blvd Waterloo 121, B-1000 Brussels, Belgium.
EM elisa.agostinetto@bordet.be
RI Agostinetto, Elisa/AHE-4748-2022; Lambertini, Matteo/T-2563-2017
OI Lambertini, Matteo/0000-0003-1797-5296; Agostinetto,
   Elisa/0000-0003-0295-7511
CR Agostinetto E, 2021, EUR J CLIN INVEST, V51, DOI 10.1111/eci.13535
   Agostinetto E, 2020, ESMO OPEN, V5, DOI 10.1136/esmoopen-2020-001132
   Ali K, 2014, NATURE, V510, P407, DOI 10.1038/nature13444
   Andre F, 2021, ANN ONCOL, V32, P208, DOI 10.1016/j.annonc.2020.11.011
   Andre F, 2019, NEW ENGL J MED, V380, P1929, DOI 10.1056/NEJMoa1813904
   Arciero CA, 2019, CLIN BREAST CANCER, V19, P236, DOI 10.1016/j.clbc.2019.02.001
   Asghar U, 2015, NAT REV DRUG DISCOV, V14, P130, DOI 10.1038/nrd4504
   Baselga J, 2016, CLIN CANCER RES, V22, P3755, DOI 10.1158/1078-0432.CCR-15-2499
   Baselga J, 2014, J CLIN ONCOL, V32, P3753, DOI 10.1200/JCO.2013.54.5384
   Berns K, 2007, CANCER CELL, V12, P395, DOI 10.1016/j.ccr.2007.08.030
   Biganzoli L, 2019, ANN ONCOL, V30
   Brandao M, 2020, CLIN CANCER RES, V26, P2783, DOI 10.1158/1078-0432.CCR-19-2612
   Brao M., 2020, ESMO OPEN, V5
   Carnevalli LS, 2018, J IMMUNOTHER CANCER, V6, DOI 10.1186/s40425-018-0457-0
   Cascetta KP, 2018, J CLIN ONCOL, V36, DOI 10.1200/JCO.2018.36.15_suppl.TPS1103
   Ciruelos E, 2020, CLIN CANCER RES, V26, P5820, DOI 10.1158/1078-0432.CCR-20-0844
   Costa RLB, 2020, NPJ BREAST CANCER, V6, DOI 10.1038/s41523-020-0153-3
   Dawood S, 2010, J CLIN ONCOL, V28, P92, DOI 10.1200/JCO.2008.19.9844
   De Henau O, 2016, NATURE, V539, P443, DOI 10.1038/nature20554
   Deluche E, 2020, EUR J CANCER, V129, P60, DOI 10.1016/j.ejca.2020.01.016
   DeMichele A, 2015, CLIN CANCER RES, V21, P995, DOI 10.1158/1078-0432.CCR-14-2258
   Dickler MN, 2017, CLIN CANCER RES, V23, P5218, DOI 10.1158/1078-0432.CCR-17-0754
   ElChaarani B, 2017, J CLIN ONCOL, V35, DOI 10.1200/JCO.2017.35.15_suppl.e12520
   Fiascarelli A, 2019, ANN ONCOL, V30
   Finn RS, 2009, BREAST CANCER RES, V11, DOI 10.1186/bcr2419
   Fuentes N, 2019, ADV PROTEIN CHEM STR, V116, P135, DOI 10.1016/bs.apcsb.2019.01.001
   Gianni L, 2018, LANCET ONCOL, V19, P249, DOI 10.1016/S1470-2045(18)30001-9
   Gianni L, 2012, LANCET ONCOL, V13, P25, DOI 10.1016/S1470-2045(11)70336-9
   Goel S, 2019, CLIN BREAST CANCER, V19, P399, DOI 10.1016/j.clbc.2019.05.010
   Goel S, 2017, NATURE, V548, P471, DOI 10.1038/nature23465
   Goel S, 2016, CANCER CELL, V29, P255, DOI 10.1016/j.ccell.2016.02.006
   Goel S, 2015, J CLIN ONCOL, V33, P1407, DOI 10.1200/JCO.2014.60.0742
   Guarneri V., 2020, ANN ONCOL, V31, pS15, DOI [10.1016/annonc/annonc117, DOI 10.1016/ANNONC/ANNONC117]
   Guerin M, 2017, EUR J CANCER, V86, P28, DOI 10.1016/j.ejca.2017.08.025
   Hernandez-Aya LF, 2011, ONCOLOGIST, V16, P404, DOI 10.1634/theoncologist.2010-0402
   Hong R, 2018, CANCER RES, V78
   Hurvitz SA, 2020, CLIN CANCER RES, V26, P566, DOI 10.1158/1078-0432.CCR-19-1425
   Jain S, 2018, BREAST CANCER RES TR, V171, P371, DOI 10.1007/s10549-018-4792-0
   Johnston SRD, 2020, J CLIN ONCOL, V38, DOI 10.1200/JCO.20.02514
   Koboldt DC, 2012, NATURE, V490, P61, DOI 10.1038/nature11412
   Krapcho M., 2016, CANC STAT REV 1975 2
   Lambertini M, 2019, BREAST CANCER RES TR, V177, P103, DOI 10.1007/s10549-019-05284-y
   Lauder SN, 2020, J IMMUNOTHER CANCER, V8, DOI 10.1136/jitc-2020-000693
   Le Romancer M, 2011, ENDOCR REV, V32, P597, DOI 10.1210/er.2010-0016
   Lee AV, 2001, CLIN CANCER RES, V7, p4429S
   Lin NU, 2020, J CLIN ONCOL, V38, P2610, DOI 10.1200/JCO.20.00775
   Lin NU, 2013, CLIN CANCER RES, V19, P6404, DOI 10.1158/1078-0432.CCR-13-0790
   Loi S, 2013, JNCI-J NATL CANCER I, V105, P960, DOI 10.1093/jnci/djt121
   Loibl S, 2016, ANN ONCOL, V27, P1519, DOI 10.1093/annonc/mdw197
   Loibl S, 2017, EUR J CANCER, V85, P133, DOI 10.1016/j.ejca.2017.08.020
   Manning BD, 2007, CELL, V129, P1261, DOI 10.1016/j.cell.2007.06.009
   -Maria CAS, 2017, J CLIN ONCOL, V35, DOI 10.1200/JCO.2017.35.15_suppl.TPS1110
   Martini M, 2014, ANN MED, V46, P372, DOI 10.3109/07853890.2014.912836
   Masci G, 2020, FUTURE ONCOL, V16, P269, DOI 10.2217/fon-2019-0602
   Mendes D, 2015, BREAST CANCER RES, V17, DOI 10.1186/s13058-015-0648-2
   Merlino G, 2018, CANCER RES, V78, DOI 10.1158/1538-7445.AM2018-2160
   Metzger O, 2019, CANCER RES, V79, DOI 10.1158/1538-7445.SABCS18-OT3-02-07
   Cejalvo JM, 2018, CANCER TREAT REV, V67, P63, DOI 10.1016/j.ctrv.2018.04.015
   Montagna E, 2019, THER ADV MED ONCOL, V11, DOI 10.1177/1758835919894105
   Murthy RK, 2020, NEW ENGL J MED, V382, P597, DOI 10.1056/NEJMoa1914609
   Niikura N, 2016, ANN ONCOL, V27, P480, DOI 10.1093/annonc/mdv611
   Nikolai BC, 2016, CANCER RES, V76, P1463, DOI 10.1158/0008-5472.CAN-15-2383
   O'Brien N, 2018, MOL CANCER THER, V17, P897, DOI 10.1158/1535-7163.MCT-17-0290
   O'Sullivan CC, 2019, THER ADV MED ONCOL, V11, DOI 10.1177/1758835919887665
   Osborne CK, 2005, CLIN CANCER RES, V11, p865S
   Patnaik A, 2016, CANCER DISCOV, V6, P740, DOI 10.1158/2159-8290.CD-16-0095
   Pogue-Geile KL, 2015, J CLIN ONCOL, V33, P1340, DOI 10.1200/JCO.2014.56.2439
   Prat A, 2020, JNCI-J NATL CANCER I, V112, P46, DOI 10.1093/jnci/djz042
   Prat A, 2014, JNCI-J NATL CANCER I, V106, DOI 10.1093/jnci/dju152
   Qin HJ, 2018, PEERJ, V6, DOI 10.7717/peerj.5092
   Rimawi M, 2018, J CLIN ONCOL, V36, P2826, DOI 10.1200/JCO.2017.76.7863
   Sai JQ, 2017, CLIN CANCER RES, V23, P3371, DOI 10.1158/1078-0432.CCR-16-2142
   Saura C, 2014, CLIN CANCER RES, V20, P1935, DOI 10.1158/1078-0432.CCR-13-1070
   Schaer DA, 2018, CELL REP, V22, P2978, DOI 10.1016/j.celrep.2018.02.053
   Schettini F, 2017, BREAST CARE, V12, P290, DOI 10.1159/000481657
   Schneeweiss A, 2013, ANN ONCOL, V24, P2278, DOI 10.1093/annonc/mdt182
   Schrijver WAME, 2018, JNCI-J NATL CANCER I, V110, P568, DOI 10.1093/jnci/djx273
   Shagisultanova E, 2019, J CLIN ONCOL, V37, DOI 10.1200/JCO.2019.37.15_suppl.1029
   SLAMON DJ, 1987, SCIENCE, V235, P177, DOI 10.1126/science.3798106
   Solovieff, 2020, 2020 SAN ANT BREAST
   Spring LM, 2020, LANCET, V395, P817, DOI 10.1016/S0140-6736(20)30165-3
   Swain SM, 2020, LANCET ONCOL, V21, P519, DOI 10.1016/S1470-2045(19)30863-0
   Tolaney SM, 2020, LANCET ONCOL, V21, P763, DOI 10.1016/S1470-2045(20)30112-1
   Vaz-Luis I, 2013, ANN ONCOL, V24, P283, DOI 10.1093/annonc/mds286
   Viani GA, 2007, BMC CANCER, V7, DOI 10.1186/1471-2407-7-153
   Wang YC, 2011, BREAST CANCER RES, V13, DOI 10.1186/bcr3067
   Witkiewicz Agnieszka K, 2014, Genes Cancer, V5, P261
   Yang J, 2019, MOL THER-NUCL ACIDS, V18, P1, DOI 10.1016/j.omtn.2019.08.003
   Zhang JF, 2018, NATURE, V553, P91, DOI 10.1038/nature25015
NR 89
TC 4
Z9 4
U1 6
U2 13
PU WILEY
PI HOBOKEN
PA 111 RIVER ST, HOBOKEN 07030-5774, NJ USA
SN 0014-2972
EI 1365-2362
J9 EUR J CLIN INVEST
JI Eur. J. Clin. Invest.
PD JUL
PY 2021
VL 51
IS 7
AR e13535
DI 10.1111/eci.13535
EA MAR 2021
PG 15
WC Medicine, General & Internal; Medicine, Research & Experimental
WE Science Citation Index Expanded (SCI-EXPANDED)
SC General & Internal Medicine; Research & Experimental Medicine
GA SV4EU
UT WOS:000629276400001
PM 33662161
DA 2022-08-05
ER

PT J
AU Cornell, L
   Wander, SA
   Visal, T
   Wagle, N
   Shapiro, GI
AF Cornell, Liam
   Wander, Seth A.
   Visal, Tanvi
   Wagle, Nikhil
   Shapiro, Geoffrey I.
TI MicroRNA-Mediated Suppression of the TGF-beta Pathway Confers
   Transmissible and Reversible CDK4/6 Inhibitor Resistance
SO CELL REPORTS
LA English
DT Article
ID DEPENDENT KINASE 4/6; BREAST-CANCER; MOLECULAR PORTRAITS; CYCLIN D1;
   CDK6; EXPRESSION; ABEMACICLIB; THERAPY; CELLS; AMPLIFICATION
AB CDK4/6 inhibition is now part of the standard armamentarium for patients with estrogen receptor-positive (ER+) breast cancer, so that defining mechanisms of resistance is a pressing issue. Here, we identify increased CDK6 expression as a key determinant of acquired resistance after palbociclib treatment in ER+ breast cancer cells. CDK6 expression is critical for cellular survival during palbociclib exposure. The increased CDK6 expression observed in resistant cells is dependent on TGF-beta pathway suppression via miR-432-5p expression. Exosomal miR-432-5p expression mediates the transfer of the resistance phenotype between neighboring cell populations. Levels of miR-432-5p are higher in primary breast cancers demonstrating CDK4/6 resistance compared to those that are sensitive. These data are further confirmed in pre-treatment and post-progression biopsies from a parotid cancer patient who had responded to ribociclib, demonstrating the clinical relevance of this mechanism. Finally, the CDK4/6 inhibitor resistance phenotype is reversible in vitro and in vivo by a prolonged drug holiday.
C1 [Cornell, Liam; Wander, Seth A.; Visal, Tanvi; Wagle, Nikhil; Shapiro, Geoffrey I.] Dana Farber Canc Inst, Dept Med Oncol, Boston, MA 02215 USA.
   [Wander, Seth A.; Wagle, Nikhil; Shapiro, Geoffrey I.] Brigham & Womens Hosp, Dept Med, Boston, MA 02115 USA.
   [Wander, Seth A.; Wagle, Nikhil; Shapiro, Geoffrey I.] Harvard Med Sch, Boston, MA 02115 USA.
   [Wander, Seth A.; Wagle, Nikhil] Dana Farber Canc Inst, Ctr Canc Precis Med, Boston, MA 02215 USA.
   [Wander, Seth A.; Wagle, Nikhil] Broad Inst MIT & Harvard, Cambridge, MA 02142 USA.
RP Shapiro, GI (通讯作者)，Dana Farber Canc Inst, Dept Med Oncol, Boston, MA 02215 USA.; Shapiro, GI (通讯作者)，Brigham & Womens Hosp, Dept Med, Boston, MA 02115 USA.; Shapiro, GI (通讯作者)，Harvard Med Sch, Boston, MA 02115 USA.
EM geoffrey_shapiro@dfci.harvard.edu
RI Wagle, Nikhil/Q-7428-2019
OI Visal, Tanvi/0000-0003-4779-8470; Wander, Seth/0000-0002-4127-4708
FU Dana-Farber/Harvard Cancer Center Specialized Program of Research
   Excellence (SPORE) in Breast Cancer, NIH [P50 CA168504]; Dana-Farber
   Cancer Institute (DFCI) Department of Medical Oncology Discovery Grant;
   Susan G. Komen Career Catalyst Research [CCR15333343]; American
   Association for Cancer Research (AACR) NextGen Grant for Transformative
   Cancer Research [1620-38-WAGL]; V Foundation; Cancer Couch Foundation;
   Dana-Farber Cancer Institute [T32CA009172]; Dana-Farber Cancer Institute
   Wong Family Award; American Society of Clinical Oncology (ASCO) Young
   Investigator Award (YIA); NATIONAL CANCER INSTITUTE [T32CA009172,
   P50CA168504] Funding Source: NIH RePORTER
FX This work was supported by a Developmental Research Project grant as
   part of the Dana-Farber/Harvard Cancer Center Specialized Program of
   Research Excellence (SPORE) in Breast Cancer, NIH grant P50 CA168504
   (G.I.S.), a Dana-Farber Cancer Institute (DFCI) Department of Medical
   Oncology Discovery Grant (L.C. and G.I.S.), Susan G. Komen Career
   Catalyst Research Grant CCR15333343 (N.W.), American Association for
   Cancer Research (AACR) NextGen Grant for Transformative Cancer Research
   1620-38-WAGL (N.W.), as well as grants from the V Foundation (N.W.) and
   The Cancer Couch Foundation (N.W.). S.A.W. was supported by Dana-Farber
   Cancer Institute T32CA009172 Graduate Training in Cancer Research grant,
   a Dana-Farber Cancer Institute Wong Family Award, and an American
   Society of Clinical Oncology (ASCO) Young Investigator Award (YIA).
CR Alves CL, 2016, CLIN CANCER RES, V22, P5514, DOI 10.1158/1078-0432.CCR-15-1984
   Arnold A, 2005, J CLIN ONCOL, V23, P4215, DOI 10.1200/JCO.2005.05.064
   Bockstaele L, 2009, MOL CELL BIOL, V29, P4188, DOI 10.1128/MCB.01823-08
   Chiron D, 2013, CELL CYCLE, V12, P1892, DOI 10.4161/cc.24928
   Choi YE, 2014, ELIFE, V3, DOI 10.7554/eLife.02445
   Condorelli R, 2018, ANN ONCOL, V29, P640, DOI 10.1093/annonc/mdx784
   Cristofanilli M, 2016, LANCET ONCOL, V17, P425, DOI 10.1016/S1470-2045(15)00613-0
   Dall'Acqua A, 2017, EMBO MOL MED, V9, P1415, DOI 10.15252/emmm.201607012
   Di Liberto M, 2016, BLOOD, V128, DOI 10.1182/blood.V128.22.610.610
   Di Veroli GY, 2016, BIOINFORMATICS, V32, P2866, DOI 10.1093/bioinformatics/btw230
   Dickler MN, 2017, CLIN CANCER RES, V23, P5218, DOI 10.1158/1078-0432.CCR-17-0754
   Dobin A, 2013, BIOINFORMATICS, V29, P15, DOI 10.1093/bioinformatics/bts635
   Elsheikh S, 2008, BREAST CANCER RES TR, V109, P325, DOI 10.1007/s10549-007-9659-8
   Finn RS, 2016, NEW ENGL J MED, V375, P1925, DOI 10.1056/NEJMoa1607303
   Formisano L, 2017, CANCER RES, V77, DOI 10.1158/1538-7445.AM2017-1008
   Fry DW, 2004, MOL CANCER THER, V3, P1427
   Goetz MP, 2017, J CLIN ONCOL, V35, P3638, DOI 10.1200/JCO.2017.75.6155
   Hannafon BN, 2016, BREAST CANCER RES, V18, DOI 10.1186/s13058-016-0753-x
   Hortobagyi GN, 2016, NEW ENGL J MED, V375, P1738, DOI 10.1056/NEJMoa1609709
   Hu MG, 2011, BLOOD, V117, P6120, DOI 10.1182/blood-2010-08-300517
   HURVITZ SA, 2018, CANCER RES, V78
   Infante JR, 2016, CLIN CANCER RES, V22, P5696, DOI 10.1158/1078-0432.CCR-16-1248
   Jansen VM, 2017, CANCER RES, V77, P2488, DOI 10.1158/0008-5472.CAN-16-2653
   Koboldt DC, 2012, NATURE, V490, P61, DOI 10.1038/nature11412
   Kosaka N, 2010, J BIOL CHEM, V285, P17442, DOI 10.1074/jbc.M110.107821
   Liu F, 2012, MOL CANCER THER, V11, P2138, DOI 10.1158/1535-7163.MCT-12-0562
   Livak KJ, 2001, METHODS, V25, P402, DOI 10.1006/meth.2001.1262
   Mao PP, 2018, CANCER RES, V78
   Massague J, 2004, NATURE, V432, P298, DOI 10.1038/nature03094
   Mittelbrunn M, 2011, NAT COMMUN, V2, DOI 10.1038/ncomms1285
   Moffat J, 2006, CELL, V124, P1283, DOI 10.1016/j.cell.2006.01.040
   Montecalvo A, 2012, BLOOD, V119, P756, DOI 10.1182/blood-2011-02-338004
   O'Leary B, 2018, CANCER DISCOV, V8, P1390, DOI 10.1158/2159-8290.CD-18-0264
   Pantano L, 2011, BIOINFORMATICS, V27, P3202, DOI 10.1093/bioinformatics/btr527
   Pantano L, 2010, NUCLEIC ACIDS RES, V38, DOI 10.1093/nar/gkp1127
   Perou CM, 2000, NATURE, V406, P747, DOI 10.1038/35021093
   Rabinowits G, 2009, CLIN LUNG CANCER, V10, P42, DOI 10.3816/CLC.2009.n.006
   Roberts PJ, 2012, JNCI-J NATL CANCER I, V104, P476, DOI 10.1093/jnci/djs002
   Sanjana NE, 2014, NAT METHODS, V11, P783, DOI 10.1038/nmeth.3047
   Sledge GW, 2017, J CLIN ONCOL, V35, P2875, DOI 10.1200/JCO.2017.73.7585
   Trapnell C, 2010, NAT BIOTECHNOL, V28, P511, DOI 10.1038/nbt.1621
   Tsubari M, 1999, MOL CELL BIOL, V19, P3654
   Velasco-Velazquez MA, 2011, FUTURE ONCOL, V7, P753, DOI [10.2217/fon.11.56, 10.2217/FON.11.56]
   WANDER SA, 2018, J CLIN ONCOL S, V36
   Wang L, 2007, BLOOD, V110, P2075, DOI 10.1182/blood-2007-02-071266
   Wani S, 2014, BIORXIV, DOI [10.1101/005439, DOI 10.1101/005439]
   Yang C, 2017, ONCOGENE, V36, P2255, DOI 10.1038/onc.2016.379
   Yu QY, 2006, CANCER CELL, V9, P23, DOI 10.1016/j.ccr.2005.12.012
   Zhang F, 2001, ONCOGENE, V20, P5888, DOI 10.1038/sj.onc.1204745
NR 49
TC 60
Z9 60
U1 1
U2 6
PU CELL PRESS
PI CAMBRIDGE
PA 50 HAMPSHIRE ST, FLOOR 5, CAMBRIDGE, MA 02139 USA
SN 2211-1247
J9 CELL REP
JI Cell Reports
PD MAR 5
PY 2019
VL 26
IS 10
BP 2667
EP +
DI 10.1016/j.celrep.2019.02.023
PG 21
WC Cell Biology
WE Science Citation Index Expanded (SCI-EXPANDED)
SC Cell Biology
GA HN6FM
UT WOS:000460280800013
PM 30840889
OA Green Accepted, gold
DA 2022-08-05
ER

PT J
AU AbuHammad, S
   Cullinane, C
   Martin, C
   Bacolas, Z
   Ward, T
   Chen, HQ
   Slater, A
   Ardley, K
   Kirby, L
   Chan, KT
   Brajanovski, N
   Smith, LK
   Rao, AD
   Lelliott, EJ
   Kleinschmidt, M
   Vergara, IA
   Papenfuss, AT
   Lau, P
   Ghosh, P
   Haupt, S
   Haupt, Y
   Sanij, E
   Poortinga, G
   Pearson, RB
   Falk, H
   Curtis, DJ
   Stupple, P
   Devlin, M
   Street, I
   Davies, MA
   McArthur, GA
   Sheppard, KE
AF AbuHammad, Shatha
   Cullinane, Carleen
   Martin, Claire
   Bacolas, Zoe
   Ward, Teresa
   Chen, Huiqin
   Slater, Alison
   Ardley, Kerry
   Kirby, Laura
   Chan, Keefe T.
   Brajanovski, Natalie
   Smith, Lorey K.
   Rao, Aparna D.
   Lelliott, Emily J.
   Kleinschmidt, Margarete
   Vergara, Ismael A.
   Papenfuss, Anthony T.
   Lau, Peter
   Ghosh, Prerana
   Haupt, Sue
   Haupt, Ygal
   Sanij, Elaine
   Poortinga, Gretchen
   Pearson, Richard B.
   Falk, Hendrik
   Curtis, David J.
   Stupple, Paul
   Devlin, Mark
   Street, Ian
   Davies, Michael A.
   McArthur, Grant A.
   Sheppard, Karen E.
TI Regulation of PRMT5-MDM4 axis is critical in the response to CDK4/6
   inhibitors in melanoma
SO PROCEEDINGS OF THE NATIONAL ACADEMY OF SCIENCES OF THE UNITED STATES OF
   AMERICA
LA English
DT Article
DE acquired resistance; CDK4; PRMT5; MDM4; p53
ID BREAST-CANCER; THERAPEUTIC TARGET; ARGININE METHYLTRANSFERASE;
   PALBOCICLIB; METHYLATION; GROWTH; VULNERABILITY; COMBINATION;
   METHYLOSOME; RESISTANCE
AB Cyclin-dependent kinase 4/6 ( CDK4/6) inhibitors are an established treatment in estrogen receptor-positive breast cancer and are currently in clinical development in melanoma, a tumor that exhibits high rates of CDK4 activation. We analyzed melanoma cells with acquired resistance to the CDK4/6 inhibitor palbociclib and demonstrate that the activity of PRMT5, a protein arginine methyltransferase and indirect target of CDK4, is essential for CDK4/6 inhibitor sensitivity. By indirectly suppressing PRMT5 activity, palbociclib alters the pre-mRNA splicing of MDM4, a negative regulator of p53, leading to decreased MDM4 protein expression and subsequent p53 activation. In turn, p53 induces p21, leading to inhibition of CDK2, the main kinase substituting for CDK4/6 and a key driver of resistance to palbociclib. Loss of the ability of palbociclib to regulate the PRMT5-MDM4 axis leads to resistance. Importantly, combining palbociclib with the PRMT5 inhibitor GSK3326595 enhances the efficacy of palbociclib in treating naive and resistant models and also delays the emergence of resistance. Our studies have uncovered a mechanism of action of CDK4/6 inhibitors in regulating the MDM4 oncogene and the tumor suppressor, p53. Furthermore, we have established that palbociclib inhibition of the PRMT5-MDM4 axis is essential for robust melanoma cell sensitivity and provide preclinical evidence that coinhibition of CDK4/6 and PRMT5 is an effective and well-tolerated therapeutic strategy. Overall, our data provide a strong rationale for further investigation of novel combinations of CDK4/6 and PRMT5 inhibitors, not only in melanoma but other tumor types, including breast, pancreatic, and esophageal carcinoma.
C1 [AbuHammad, Shatha; Cullinane, Carleen; Martin, Claire; Bacolas, Zoe; Ward, Teresa; Slater, Alison; Ardley, Kerry; Kirby, Laura; Chan, Keefe T.; Brajanovski, Natalie; Smith, Lorey K.; Rao, Aparna D.; Lelliott, Emily J.; Kleinschmidt, Margarete; Vergara, Ismael A.; Papenfuss, Anthony T.; Lau, Peter; Ghosh, Prerana; Haupt, Sue; Haupt, Ygal; Sanij, Elaine; Poortinga, Gretchen; Pearson, Richard B.; Devlin, Mark; McArthur, Grant A.; Sheppard, Karen E.] Peter MacCallum Canc Ctr, Res Div, Melbourne, Vic 3000, Australia.
   [Cullinane, Carleen; Chan, Keefe T.; Smith, Lorey K.; Lelliott, Emily J.; Papenfuss, Anthony T.; Lau, Peter; Haupt, Ygal; Sanij, Elaine; Poortinga, Gretchen; Pearson, Richard B.; McArthur, Grant A.; Sheppard, Karen E.] Univ Melbourne, Sir Peter MacCallum Dept Oncol, Parkville, Vic 3010, Australia.
   [Chen, Huiqin] Univ Texas MD Anderson Canc Ctr, Dept Biostat, Houston, TX 77030 USA.
   [Vergara, Ismael A.; Papenfuss, Anthony T.] Walter & Eliza Hall Inst Med Res, Res Div, Parkville, Vic 3052, Australia.
   [Papenfuss, Anthony T.] Univ Melbourne, Dept Math & Stat, Parkville, Vic 3010, Australia.
   [Papenfuss, Anthony T.] Univ Melbourne, Dept Med Biol, Parkville, Vic 3010, Australia.
   [Haupt, Sue; Haupt, Ygal; Sanij, Elaine] Univ Melbourne, Dept Clin Pathol, Parkville, Vic 3010, Australia.
   [Haupt, Ygal; Pearson, Richard B.] Monash Univ, Dept Biochem & Mol Biol, Clayton, Vic 3800, Australia.
   [Poortinga, Gretchen; McArthur, Grant A.] Univ Melbourne, St Vincents Hosp, Dept Med, Parkville, Vic 3010, Australia.
   [Pearson, Richard B.; Sheppard, Karen E.] Univ Melbourne, Dept Biochem & Mol Biol, Parkville, Vic 3010, Australia.
   [Falk, Hendrik; Stupple, Paul; Devlin, Mark; Street, Ian] Canc Therapeut CRC, Melbourne, Vic 3000, Australia.
   [Falk, Hendrik; Street, Ian] Univ Melbourne, Dept Med Biol, Parkville, Vic 3010, Australia.
   [Curtis, David J.] Alfred Hosp, Dept Clin Hematol, Melbourne, Vic 3004, Australia.
   [Curtis, David J.] Australian Ctr Blood Dis, Div Blood Canc Res, Melbourne, Vic 3004, Australia.
   [Stupple, Paul] Monash Inst Pharmaceut Sci, Med Chem Dept, Parkville, Vic 3052, Australia.
   [Davies, Michael A.] Univ Texas MD Anderson Canc Ctr, Dept Translat Mol Pathol, Houston, TX 77030 USA.
   [Davies, Michael A.] Univ Texas MD Anderson Canc Ctr, Dept Melanoma Med Oncol, Houston, TX 77030 USA.
RP McArthur, GA; Sheppard, KE (通讯作者)，Peter MacCallum Canc Ctr, Res Div, Melbourne, Vic 3000, Australia.; McArthur, GA; Sheppard, KE (通讯作者)，Univ Melbourne, Sir Peter MacCallum Dept Oncol, Parkville, Vic 3010, Australia.; McArthur, GA (通讯作者)，Univ Melbourne, St Vincents Hosp, Dept Med, Parkville, Vic 3010, Australia.; Sheppard, KE (通讯作者)，Univ Melbourne, Dept Biochem & Mol Biol, Parkville, Vic 3010, Australia.
EM grant.mcarthur@petermac.org; karen.sheppard@petermac.org
RI Papenfuss, Anthony T/C-6297-2008; Lau, Peter Kar Han/AFL-9718-2022; Lau,
   Peter Kar Han/AAH-1863-2022; AbuHammad, Shatha/AAB-2224-2021; Sheppard,
   Karen E/U-5360-2017; Chan, Keefe/AAG-4153-2020; Falk, Rainer
   Hendrik/AAE-6631-2022
OI Papenfuss, Anthony T/0000-0002-1102-8506; Lau, Peter Kar
   Han/0000-0003-1071-7956; AbuHammad, Shatha/0000-0001-9138-270X;
   Sheppard, Karen E/0000-0002-2798-4703; Brajanovski,
   Natalie/0000-0003-3482-6006; Chan, Keefe/0000-0001-6114-3724; Vergara,
   Ismael/0000-0002-2960-2967; Sanij, Elaine/0000-0002-2063-7813; Smith,
   Lorey/0000-0001-6130-978X; Haupt, Ygal/0000-0001-5925-0096; Street,
   Ian/0000-0003-2684-4239; Rao, Aparna Dodla/0000-0002-6394-0011
FU Cancer Therapeutics CRC; Peter MacCallum Cancer Foundation; Cancer
   Council Victoria [1108149]; National Health and Medical Research Council
   of Australia [1042986]; University of Melbourne; NATIONAL CANCER
   INSTITUTE [P30CA016672] Funding Source: NIH RePORTER
FX We thank the staff of the following Peter MacCallum Cancer Centre core
   facilities: the Victorian Centre for Functional Genomics; the Molecular
   Genomics facility; and the Flow Cytometry facility. We thank the MD
   Anderson RPPA core facility for performing the RPPA screening. We thank
   Rachael Walker and Susan Jackson for assisting in the in vivo study. We
   thank Dr. Maria Doyle (Research Computing) for bioinformatic assistance.
   We thank Associate Professor Marco Herold (Walter and Eliza Hall
   Institute) for providing the MDM4 silencing vector; Dr. Gareth Gregory
   and Prof. Ricky Johnston for providing CDK2 shRNA constructs; and Prof.
   Shereen Loi, Dr. Joyce Teo, Prof. Wayne Phillips, and Dr. Nicholas
   Clemmens for providing breast, pancreatic, and esophageal cancer cell
   lines. We thank Dr. Twishi Gulati for editorial assistance. We
   acknowledge Cancer Therapeutics CRC for partly funding the in vivo
   studies. This work was supported by the Peter MacCallum Cancer
   Foundation; and by Cancer Council Victoria Grant 1108149 and National
   Health and Medical Research Council of Australia Grant 1042986 (to K. E.
   S. and G. A. M.). S. A. was supported by doctoral scholarships from the
   University of Melbourne and Cancer Therapeutics CRC.
CR AbuHammad S., REGULATION PRMT5 MDM
   Aggarwal P, 2010, CANCER CELL, V18, P329, DOI 10.1016/j.ccr.2010.08.012
   Anders S, 2015, BIOINFORMATICS, V31, P166, DOI 10.1093/bioinformatics/btu638
   Antonysamy S, 2012, P NATL ACAD SCI USA, V109, P17960, DOI 10.1073/pnas.1209814109
   Bardot B, 2017, GENES-BASEL, V8, DOI 10.3390/genes8020082
   Bezzi M, 2013, GENE DEV, V27, P1903, DOI 10.1101/gad.219899.113
   Blanc RS, 2017, MOL CELL, V65, P8, DOI 10.1016/j.molcel.2016.11.003
   Braun CJ, 2017, CANCER CELL, V32, P411, DOI 10.1016/j.ccell.2017.08.018
   Condorelli R, 2018, ANN ONCOL, V29, P640, DOI 10.1093/annonc/mdx784
   Cristofanilli M, 2016, LANCET ONCOL, V17, P425, DOI 10.1016/S1470-2045(15)00613-0
   Curtin JA, 2005, NEW ENGL J MED, V353, P2135, DOI 10.1056/NEJMoa050092
   Dean JL, 2010, ONCOGENE, V29, P4018, DOI 10.1038/onc.2010.154
   Dean JL, 2012, CELL CYCLE, V11, P2756, DOI 10.4161/cc.21195
   FILMUS J, 1994, ONCOGENE, V9, P3627
   Finn RS, 2015, LANCET ONCOL, V16, P25, DOI 10.1016/S1470-2045(14)71159-3
   FOUNTAIN JW, 1992, P NATL ACAD SCI USA, V89, P10557, DOI 10.1073/pnas.89.21.10557
   Friesen WJ, 2001, MOL CELL BIOL, V21, P8289, DOI 10.1128/MCB.21.24.8289-8300.2001
   Friesen WJ, 2002, J BIOL CHEM, V277, P8243, DOI 10.1074/jbc.M109984200
   Gembarska A, 2012, NAT MED, V18, P1239, DOI 10.1038/nm.2863
   Gerhart SV, 2018, SCI REP-UK, V8, DOI 10.1038/s41598-018-28002-y
   Haupt S, 2015, CELL DEATH DIS, V6, DOI 10.1038/cddis.2015.173
   Herold MJ, 2008, P NATL ACAD SCI USA, V105, P18507, DOI 10.1073/pnas.0806213105
   Herrera-Abreu MT, 2016, CANCER RES, V76, P2301, DOI 10.1158/0008-5472.CAN-15-0728
   Ho MC, 2013, PLOS ONE, V8, DOI 10.1371/journal.pone.0057008
   Jenuwein T, 2001, SCIENCE, V293, P1074, DOI 10.1126/science.1063127
   Karkhanis V, 2011, TRENDS BIOCHEM SCI, V36, P633, DOI 10.1016/j.tibs.2011.09.001
   Klein ME, 2018, CANCER CELL, V34, P9, DOI 10.1016/j.ccell.2018.03.023
   Kong XJ, 2017, NATURE, V550, P270, DOI 10.1038/nature24037
   Kouzarides T, 2007, CELL, V128, P693, DOI 10.1016/j.cell.2007.02.005
   Kryukov GV, 2016, SCIENCE, V351, P1214, DOI 10.1126/science.aad5214
   Kwong LN, 2012, NAT MED, V18, P1503, DOI 10.1038/nm.2941
   Law CW, 2014, GENOME BIOL, V15, DOI 10.1186/gb-2014-15-2-r29
   Liao Y, 2014, BIOINFORMATICS, V30, P923, DOI 10.1093/bioinformatics/btt656
   Mahgoub T, 2015, INT J ONCOL, V47, P900, DOI 10.3892/ijo.2015.3097
   Marine JC, 2006, CELL DEATH DIFFER, V13, P927, DOI 10.1038/sj.cdd.4401912
   Marjon K, 2016, CELL REP, V15, P574, DOI 10.1016/j.celrep.2016.03.043
   Martin CA, 2018, INT J CANCER, V142, P2139, DOI 10.1002/ijc.31220
   Mavrakis KJ, 2016, SCIENCE, V351, P1208, DOI 10.1126/science.aad5944
   McBride AE, 2001, CELL, V106, P5, DOI 10.1016/S0092-8674(01)00423-8
   Michaud K, 2010, CANCER RES, V70, P3228, DOI 10.1158/0008-5472.CAN-09-4559
   Mootha VK, 2003, NAT GENET, V34, P267, DOI 10.1038/ng1180
   O'Leary B, 2018, CANCER DISCOV, V8, P1390, DOI 10.1158/2159-8290.CD-18-0264
   O'Leary B, 2016, NAT REV CLIN ONCOL, V13, P417, DOI 10.1038/nrclinonc.2016.26
   Olanich ME, 2015, CLIN CANCER RES, V21, P4947, DOI 10.1158/1078-0432.CCR-14-2955
   Ozaki A, 2015, NEW ENGL J MED, V373, P1672, DOI 10.1056/NEJMc1510345
   Shapiro GI, 2017, CANCER RES, V77, DOI 10.1158/1538-7445.AM2017-CT046
   Sheppard KE, 2013, CLIN CANCER RES, V19, P5320, DOI 10.1158/1078-0432.CCR-13-0259
   Sherr CJ, 2016, CANCER DISCOV, V6, P353, DOI 10.1158/2159-8290.CD-15-0894
   Sotillo R, 2001, P NATL ACAD SCI USA, V98, P13312, DOI 10.1073/pnas.241338598
   Sriraman A, 2018, CELL DEATH DIS, V9, DOI 10.1038/s41419-018-0968-0
   Stopa N, 2015, CELL MOL LIFE SCI, V72, P2041, DOI 10.1007/s00018-015-1847-9
   Subramanian A, 2005, P NATL ACAD SCI USA, V102, P15545, DOI 10.1073/pnas.0506580102
   Teh JLF, 2016, CANCER RES, V76, P5455, DOI 10.1158/0008-5472.CAN-15-3384
   Turner NC, 2019, J CLIN ONCOL, V37, P1169, DOI 10.1200/JCO.18.00925
   US National Library of Medicine, CDK4 6 INH
   Wang XJ, 2012, FEBS LETT, V586, P1390, DOI 10.1016/j.febslet.2012.02.049
   Yadav V, 2015, PHARMACOL THERAPEUT, V149, P139, DOI 10.1016/j.pharmthera.2014.12.003
   Yang C, 2017, ONCOGENE, V36, P2255, DOI 10.1038/onc.2016.379
   Yoshida A, 2016, CANCER RES, V76, P2990, DOI 10.1158/0008-5472.CAN-15-2931
   Young RJ, 2014, PIGM CELL MELANOMA R, V27, DOI 10.1111/pcmr.12228
   Zhang YX, 2014, MOL CANCER THER, V13, P2184, DOI 10.1158/1535-7163.MCT-14-0387
   Zuo L, 1996, NAT GENET, V12, P97, DOI 10.1038/ng0196-97
NR 62
TC 45
Z9 47
U1 2
U2 10
PU NATL ACAD SCIENCES
PI WASHINGTON
PA 2101 CONSTITUTION AVE NW, WASHINGTON, DC 20418 USA
SN 0027-8424
J9 P NATL ACAD SCI USA
JI Proc. Natl. Acad. Sci. U. S. A.
PD SEP 3
PY 2019
VL 116
IS 36
BP 17990
EP 18000
DI 10.1073/pnas.1901323116
PG 11
WC Multidisciplinary Sciences
WE Science Citation Index Expanded (SCI-EXPANDED)
SC Science & Technology - Other Topics
GA IW7CH
UT WOS:000485140300061
PM 31439820
OA Green Published, hybrid
DA 2022-08-05
ER

PT J
AU Yuan, K
   Min, WJ
   Wang, X
   Li, JX
   Kuang, WB
   Zhang, F
   Xie, SN
   Yang, P
AF Yuan, Kai
   Min, Wenjian
   Wang, Xiao
   Li, Jiaxing
   Kuang, Wenbin
   Zhang, Fang
   Xie, Shengnan
   Yang, Peng
TI Discovery of novel and selective CDK4/6 inhibitors by pharmacophore and
   structure-based virtual screening
SO FUTURE MEDICINAL CHEMISTRY
LA English
DT Article
DE CDK4; 6 inhibitors; hit identification; molecular docking; multiple
   myeloma; pharmacophore
ID CYCLIN-DEPENDENT KINASES; CELL-CYCLE; CANCER; RESISTANCE; MYELOMA;
   FUTURE; RB
AB Aim: CDK4 and 6 are the key initiators in the transition from G1 to S phase in the cell cycle; thus, inhibition of CDK4/6 is a promising strategy for cancer treatment. Materials & methods: The Specs database and an in-house library were screened via the pharmacophore model and LibDock protocol and then the retrieved hits were clustered into 100 clusters. The CDK4/6 inhibitory activity of selected compounds was evaluated by CDK enzymatic assays, followed by chemical optimization of the top hit compound. Results & conclusion: The integration of pharmacophores and molecular docking offered us an effective method to discover the novel CDK4/6 inhibitor 10 and further chemical optimization led to the highly selective and potent CDK4/6 inhibitor 18, which exhibited potential for the treatment of multiple myeloma.
   Graphical abstract
C1 [Yuan, Kai; Min, Wenjian; Wang, Xiao; Li, Jiaxing; Kuang, Wenbin; Zhang, Fang; Xie, Shengnan; Yang, Peng] China Pharmaceut Univ, State Key Lab Nat Med, Nanjing 210009, Peoples R China.
   [Yuan, Kai; Min, Wenjian; Wang, Xiao; Li, Jiaxing; Kuang, Wenbin; Zhang, Fang; Xie, Shengnan; Yang, Peng] China Pharmaceut Univ, Jiang Su Key Lab Drug Design & Optimizat, Nanjing 210009, Peoples R China.
   [Yuan, Kai; Min, Wenjian; Wang, Xiao; Li, Jiaxing; Kuang, Wenbin; Zhang, Fang; Xie, Shengnan; Yang, Peng] China Pharmaceut Univ, Sch Pharm, Dept Med Chem, Nanjing 210009, Peoples R China.
RP Yang, P (通讯作者)，China Pharmaceut Univ, State Key Lab Nat Med, Nanjing 210009, Peoples R China.; Yang, P (通讯作者)，China Pharmaceut Univ, Jiang Su Key Lab Drug Design & Optimizat, Nanjing 210009, Peoples R China.; Yang, P (通讯作者)，China Pharmaceut Univ, Sch Pharm, Dept Med Chem, Nanjing 210009, Peoples R China.
EM pengyang@cpu.edu.cn
OI Yuan, Kai/0000-0002-3030-6460; Yang, Peng/0000-0002-2613-941X
FU State Key Laboratory of Natural Medicines, China Pharmaceutical
   University [SKLNMZZRC07]; 111 Project [B16046]; 'Double First-Class'
   University Project [CPU2018GF04]; Jiangsu Key Laboratory of Drug Design
   and Optimization [DORC201801]; 65th China Postdoctoral Science
   Foundation [2019M652030]
FX This study was supported by the Project Program of State Key Laboratory
   of Natural Medicines, China Pharmaceutical University (no. SKLNMZZRC07),
   111 Project (no. B16046), `Double First-Class' University Project (no.
   CPU2018GF04), Jiangsu Key Laboratory of Drug Design and Optimization
   (no. DORC201801) and 65th China Postdoctoral Science Foundation (no.
   2019M652030). The authors have no other relevant affiliations or
   financial involvement with any organization or entity with a financial
   interest in or financial conflict with the subject matter or materials
   discussed in the manuscript apart from those disclosed.
CR Alnabulsi SM, 2019, FUTURE MED CHEM, V11, P1107, DOI 10.4155/fmc-2018-0462
   Asghar U, 2015, NAT REV DRUG DISCOV, V14, P130, DOI 10.1038/nrd4504
   Baughn LB, 2006, CANCER RES, V66, P7661, DOI 10.1158/0008-5472.CAN-06-1098
   Chen P, 2019, FUTURE MED CHEM, V12, P127
   Chen P, 2016, MOL CANCER THER, V15, P2273, DOI 10.1158/1535-7163.MCT-16-0300
   Chim CS, 2003, LEUKEMIA, V17, P2533, DOI 10.1038/sj.leu.2403133
   Cowan AJ, 2018, JAMA ONCOL, V4, P1221, DOI 10.1001/jamaoncol.2018.2128
   Hamilton E, 2016, CANCER TREAT REV, V45, P129, DOI 10.1016/j.ctrv.2016.03.002
   Harbour JW, 1999, CELL, V98, P859, DOI 10.1016/S0092-8674(00)81519-6
   HIEBERT SW, 1992, GENE DEV, V6, P177, DOI 10.1101/gad.6.2.177
   Kwapisz D, 2017, BREAST CANCER RES TR, V166, P41, DOI 10.1007/s10549-017-4385-3
   Lamb R, 2013, CELL CYCLE, V12, P2384, DOI 10.4161/cc.25403
   Lapenna S, 2009, NAT REV DRUG DISCOV, V8, P547, DOI 10.1038/nrd2907
   Li ZQ, 2018, CANCER CELL, V34, P893, DOI 10.1016/j.ccell.2018.11.006
   Malumbres M, 2009, NAT REV CANCER, V9, P153, DOI 10.1038/nrc2602
   O'Leary B, 2018, CANCER DISCOV, V8, P1390, DOI 10.1158/2159-8290.CD-18-0264
   O'Leary B, 2016, NAT REV CLIN ONCOL, V13, P417, DOI 10.1038/nrclinonc.2016.26
   Santamaria D, 2007, NATURE, V448, P811, DOI 10.1038/nature06046
   Stone Andrew, 2012, Critical Reviews in Oncogenesis, V17, P175
   Tadesse S, 2017, J MED CHEM, V60, P1892, DOI 10.1021/acs.jmedchem.6b01670
   Xu YQ, 2019, FUTURE MED CHEM, V11, P165, DOI 10.4155/fmc-2018-0478
   Yang C, 2017, ONCOGENE, V36, P2255, DOI 10.1038/onc.2016.379
NR 22
TC 8
Z9 8
U1 4
U2 17
PU FUTURE SCI LTD
PI LONDON
PA UNITED HOUSE, 2 ALBERT PL, LONDON, N3 1QB, ENGLAND
SN 1756-8919
EI 1756-8927
J9 FUTURE MED CHEM
JI Future Med. Chem.
PD JUN
PY 2020
VL 12
IS 12
BP 1121
EP 1136
DI 10.4155/fmc-2020-0011
PG 16
WC Chemistry, Medicinal
WE Science Citation Index Expanded (SCI-EXPANDED)
SC Pharmacology & Pharmacy
GA QA2JP
UT WOS:000613274900004
PM 32400188
DA 2022-08-05
ER

PT J
AU Bongiovanni, L
   Andriessen, A
   Silvestri, S
   Porcellato, I
   Brachelente, C
   de Bruin, A
AF Bongiovanni, Laura
   Andriessen, Anneloes
   Silvestri, Serenella
   Porcellato, Ilaria
   Brachelente, Chiara
   de Bruin, Alain
TI H2AFZ: A Novel Prognostic Marker in Canine Melanoma and a Predictive
   Marker for Resistance to CDK4/6 Inhibitor Treatment
SO FRONTIERS IN VETERINARY SCIENCE
LA English
DT Article
DE dog; melanoma; cancer biomarker; CDK4/6 inhibitor; E2F target genes
ID MITOTIC INDEX; CELL-CYCLE; EXPRESSION; CANCER; PROLIFERATION; SURVIVIN;
   OVEREXPRESSION; IDENTIFICATION; GENES; E2F7
AB Uncontrolled proliferation is a key feature of tumor progression and malignancy. This suggests that cell-cycle related factors could be exploited as cancer biomarkers and that pathways specifically involved in the cell cycle, such as the Rb-E2F pathway, could be targeted as an effective anti-tumor therapy. We investigated 34 formalin-fixed paraffin-embedded (FFPE) tissue samples of canine cutaneous melanocytoma, cutaneous melanoma, and oral melanoma. Corresponding clinical follow-up data were used to determine the prognostic value of the mRNA expression levels of several cell cycle regulated E2F target genes (E2F1, DHFR, CDC6, ATAD2, MCM2, H2AFZ, GINS2, and survivin/BIRC5). Moreover, using four canine melanoma cell lines, we explored the possibility of blocking the Rb-E2F pathway by using a CDK4/6 inhibitor (Palbociclib) as a potential anti-cancer therapy. We investigated the expression levels of the same E2F target gene transcripts before and after treatment to determine the potential utility of these molecules as predictive markers. The E2F target gene H2AFZ was expressed in 91.43% of the primary tumors and H2AFZ expression was significantly higher in cases with unfavorable clinical outcome. Among the other tested genes, survivin/BIRC5 showed as well-promising results as a prognostic marker in canine melanoma. Three of the four tested melanoma cell lines were sensitive to the CDK4/6 inhibitor. The resistant cell line displayed higher expression levels of H2AFZ before treatment compared to the CDK4/6 inhibitor-sensitive cell lines. The present results suggest that CDK4/6 inhibitors could potentially be used as a new anti-cancer treatment for canine melanoma and that H2AFZ could serve as a prognostic and predictive marker for patient selection.
C1 [Bongiovanni, Laura; Andriessen, Anneloes; de Bruin, Alain] Univ Utrecht, Fac Vet Med, Dept Biomol Hlth Sci, Utrecht, Netherlands.
   [Silvestri, Serenella; Porcellato, Ilaria; Brachelente, Chiara] Univ Perugia, Dept Vet Med, Perugia, Italy.
   [de Bruin, Alain] Univ Groningen, Univ Med Ctr Groningen, Dept Pediat, Groningen, Netherlands.
   [Bongiovanni, Laura] Univ Teramo, Fac Vet Med, Teramo, Italy.
   [Silvestri, Serenella] Univ Perugia, Dept Med & Surg, Perugia, Italy.
RP Bongiovanni, L (通讯作者)，Univ Utrecht, Fac Vet Med, Dept Biomol Hlth Sci, Utrecht, Netherlands.; Bongiovanni, L (通讯作者)，Univ Teramo, Fac Vet Med, Teramo, Italy.
EM l.bongiovanni@uu.nl
RI Silvestri, Serenella/AAP-3747-2020
OI Silvestri, Serenella/0000-0002-2366-1210; de Bruin,
   Alain/0000-0001-8579-2649
CR Avallone G, 2016, VET PATHOL, V53, P773, DOI 10.1177/0300985815626573
   Banys-Paluchowski M, 2019, CURR OPIN OBSTET GYN, V31, P56, DOI 10.1097/GCO.0000000000000511
   Bergin IL, 2011, VET PATHOL, V48, P41, DOI 10.1177/0300985810388947
   Berlato D, 2015, VET COMP ONCOL, V13, P143, DOI 10.1111/vco.12029
   Bongiovanni L, 2015, VET DERMATOL, V26, P270, DOI 10.1111/vde.12211
   Bongiovanni L, 2011, EXP DERMATOL, V20, P457, DOI 10.1111/j.1600-0625.2011.01273.x
   Brachelente C, 2017, SCI REP-UK, V7, DOI 10.1038/s41598-017-06281-1
   Cai LJ, 2021, HISTOPATHOLOGY, V79, P544, DOI 10.1111/his.14383
   de Bruin A, 2003, J BIOL CHEM, V278, P42041, DOI 10.1074/jbc.M308105200
   Di Palma S, 2021, VET PATHOL, V58, P881, DOI 10.1177/0300985821996658
   Dunn CJ, 2017, ENEURO, V4, DOI 10.1523/ENEURO.0040-17.2017
   Garutti M, 2021, CELLS-BASEL, V10, DOI 10.3390/cells10061334
   Gillard M, 2014, PIGM CELL MELANOMA R, V27, DOI 10.1111/pcmr.12170
   Giuliano A, 2017, J COMP PATHOL, V156, P14, DOI 10.1016/j.jcpa.2016.10.004
   Goel N, 2017, CUTANEOUS MELANOMA: ETIOLOGY AND THERAPY, P161, DOI 10.15586/codon.cutaneousmelanoma.2017.ch11
   Gorgoulis VG, 2002, J PATHOL, V198, P142, DOI 10.1002/path.1121
   Gou KH, 2018, J CANCER, V9, P1518, DOI 10.7150/jca.22691
   Hua S, 2008, MOL SYST BIOL, V4, DOI 10.1038/msb.2008.25
   Huang CL, 2007, CLIN CANCER RES, V13, P6938, DOI 10.1158/1078-0432.CCR-07-1539
   Jaeger J, 2007, CLIN CANCER RES, V13, P806, DOI 10.1158/1078-0432.CCR-06-1820
   Juarez-Velazquez R, 2014, LEUKEMIA LYMPHOMA, V55, P2305, DOI 10.3109/10428194.2013.878458
   Kent LN, 2016, J CLIN INVEST, V126, P2955, DOI 10.1172/JCI85506
   Kim K, 2013, EPIGENET CHROMATIN, V6, DOI 10.1186/1756-8935-6-34
   Knudsen ES, 2017, TRENDS CANCER, V3, P39, DOI 10.1016/j.trecan.2016.11.006
   Koenig A, 2002, VET PATHOL, V39, P458, DOI 10.1354/vp.39-4-458
   Kollmann Karoline, 2019, Oncotarget, V10, P1346, DOI 10.18632/oncotarget.26515
   Kucherlapati M, 2018, BMC CANCER, V18, P1, DOI 10.1186/s12885-018-4705-y
   Li J, 2021, AM J TRANSL RES, V13, P420
   Liu YX, 2020, COMPUT STRUCT BIOTEC, V18, P2657, DOI 10.1016/j.csbj.2020.09.013
   Livak KJ, 2001, METHODS, V25, P402, DOI 10.1006/meth.2001.1262
   Monteiro FL, 2014, ONCOTARGET, V5, P3428, DOI 10.18632/oncotarget.2007
   Mukaka MM, 2012, MALAWI MED J, V24, P69
   O'Leary B, 2016, NAT REV CLIN ONCOL, V13, P417, DOI 10.1038/nrclinonc.2016.26
   Organista-Nava J, 2018, ONCOL LETT, V15, P8405, DOI 10.3892/ol.2018.8429
   Parylo S, 2019, J ONCOL PHARM PRACT, V25, P110, DOI 10.1177/1078155218770904
   Prouteau A, 2019, GENES-BASEL, V10, DOI 10.3390/genes10070501
   Riccardo F, 2014, CLIN CANCER RES, V20, P3753, DOI 10.1158/1078-0432.CCR-13-3042
   Schettini F, 2018, FRONT ONCOL, V8, DOI 10.3389/fonc.2018.00608
   Schoos A, 2019, VET COMP ONCOL, V17, P507, DOI 10.1111/vco.12514
   Segeren HA, 2020, CELL REP, V33, DOI 10.1016/j.celrep.2020.108449
   Silvestri S, 2019, VET PATHOL, V56, P180, DOI 10.1177/0300985818798094
   Simpson RM, 2014, PIGM CELL MELANOMA R, V27, DOI 10.1111/pcmr.12185
   Slupianek A, 2010, J CELL PHYSIOL, V224, P369, DOI 10.1002/jcp.22132
   Smedley RC, 2011, VET PATHOL, V48, P54, DOI 10.1177/0300985810390717
   Thurlings I, 2017, ONCOGENE, V36, P829, DOI 10.1038/onc.2016.251
   van Lelyveld S, 2015, J SMALL ANIM PRACT, V56, P312, DOI 10.1111/jsap.12320
   Vardabasso C, 2016, MELANOMA MANAG, V3, P1, DOI 10.2217/mmt.15.35
   Vardabasso C, 2016, MOL CELL ONCOL, V3, DOI 10.1080/23723556.2015.1073417
   Vardabasso C, 2015, MOL CELL, V59, P75, DOI 10.1016/j.molcel.2015.05.009
   Westendorp B, 2012, NUCLEIC ACIDS RES, V40, P3511, DOI 10.1093/nar/gkr1203
   Yang C, 2018, CLIN TRANSL ONCOL, V20, P570, DOI 10.1007/s12094-017-1774-3
   Yang HD, 2016, ONCOTARGET, V7, P11412, DOI 10.18632/oncotarget.7194
   Yoshitake R, 2017, VET J, V221, P38, DOI 10.1016/j.tvjl.2017.02.001
   Young RJ, 2014, PIGM CELL MELANOMA R, V27, DOI 10.1111/pcmr.12228
   Yuan RX, 2019, EMBO J, V38, DOI 10.15252/embj.2018101430
   Zeng ZC, 2018, NAT COMMUN, V9, DOI 10.1038/s41467-018-07810-w
   Zhang MJ, 2016, CLIN TRANSL ONCOL, V18, P776, DOI 10.1007/s12094-015-1430-8
   Zhou R, 2019, CLIN CANCER RES, V25, P3548, DOI 10.1158/1078-0432.CCR-18-3442
NR 58
TC 1
Z9 1
U1 3
U2 4
PU FRONTIERS MEDIA SA
PI LAUSANNE
PA AVENUE DU TRIBUNAL FEDERAL 34, LAUSANNE, CH-1015, SWITZERLAND
EI 2297-1769
J9 FRONT VET SCI
JI Front. Vet. Sci.
PD AUG 16
PY 2021
VL 8
AR 705359
DI 10.3389/fvets.2021.705359
PG 15
WC Veterinary Sciences
WE Science Citation Index Expanded (SCI-EXPANDED)
SC Veterinary Sciences
GA UL3MG
UT WOS:000692558800001
PM 34485433
OA gold, Green Published
DA 2022-08-05
ER

PT J
AU Nichols, M
AF Nichols, Mark
TI New directions for drug-resistant breast cancer: the CDK4/6 inhibitors
SO FUTURE MEDICINAL CHEMISTRY
LA English
DT Article
ID KINASE 4/6; PROLIFERATION; THERAPY; SERMS
AB Many breast cancers are treated with selective estrogen receptor modulators (SERMs) if the cancers are estrogen and progesterone hormone receptor positive. However, some 30% are not responsive or later become resistant to such therapies. There has been continued interest in developing new and more effective SERMs that target the estrogen receptors for therapeutic benefit. This article will focus on therapies directed against other molecular targets to improve outcomes, as preventing growth of breast cancer cells by an unrelated mechanism is most likely to yield success against resistance, or synergize in a combination therapy with SERMs or aromatase inhibitors. New drugs in development that target the cyclin-dependent kinases CDK4/CDK6 have breakthrough therapy' designation at the US FDA and may provide an exciting and realistic new avenue to patients in the near future.
C1 Univ Pittsburgh, Sch Med, Dept Pharmacol & Chem Biol, Pittsburgh, PA 15260 USA.
RP Nichols, M (通讯作者)，Univ Pittsburgh, Sch Med, Dept Pharmacol & Chem Biol, 4200 Fifth Ave, Pittsburgh, PA 15260 USA.
EM mnichols@pitt.edu
FU NIH [CA87414, DK59516]; NATIONAL CANCER INSTITUTE [R21CA087414] Funding
   Source: NIH RePORTER; NATIONAL INSTITUTE OF DIABETES AND DIGESTIVE AND
   KIDNEY DISEASES [R21DK059516] Funding Source: NIH RePORTER
FX The author has received funding from the NIH grants CA87414 and DK59516.
   The authors have no other relevant affiliations or financial involvement
   with any organization or entity with a financial interest in or
   financial conflict with the subject matter or materials discussed in the
   manuscript apart from those disclosed.
CR [Anonymous], 2013, CANC DISCOVERY, V3, P4
   Dean JL, 2010, ONCOGENE, V29, P4018, DOI 10.1038/onc.2010.154
   Finn R, 2012, 2012 SAN ANT BREAST
   Finn RS, 2009, BREAST CANCER RES, V11, DOI 10.1186/bcr2419
   Gelbert LM, 2011, MOL CANC THER S, V10
   Holsberger DR, 2005, CELL TISSUE RES, V322, P133, DOI 10.1007/s00441-005-1082-z
   Kim S, 2013, AACR MOL CANC THER S, V12
   Lapenna S, 2009, NAT REV DRUG DISCOV, V8, P547, DOI 10.1038/nrd2907
   Logan JE, 2013, ANTICANCER RES, V33, P2997
   Malumbres M, 2008, TRENDS PHARMACOL SCI, V29, P16, DOI 10.1016/j.tips.2007.10.012
   Mehta RS, 2012, NEW ENGL J MED, V367, P435, DOI 10.1056/NEJMoa1201622
   Pinkerton JV, 2014, J STEROID BIOCHEM, V142, P142, DOI 10.1016/j.jsbmb.2013.12.011
   Rader J, 2013, CLIN CANCER RES, V19, P6173, DOI 10.1158/1078-0432.CCR-13-1675
   Samson K., 2014, ONCOL TIMES, V36, P39
   Schmidt C, 2010, J NATL CANCER I, V102, P1690, DOI 10.1093/jnci/djq477
   Shapiro G, 2013, ASCO M, V31, P2500, DOI DOI 10.1200/JC0.2013.31.15_
   Van Asten K, 2014, ENDOCR-RELAT CANCER, V21, pR31, DOI 10.1530/ERC-13-0269
   Vogel VG, 2011, BREAST CANCER-TARGET, V3, P127, DOI 10.2147/BCTT.S11288
   Wesierska-Gadek J, 2011, J CELL PHYSIOL, V226, P341, DOI 10.1002/jcp.22426
   Yu QY, 2006, CANCER CELL, V9, P23, DOI 10.1016/j.ccr.2005.12.012
NR 20
TC 7
Z9 7
U1 0
U2 11
PU FUTURE SCI LTD
PI LONDON
PA UNITED HOUSE, 2 ALBERT PL, LONDON, N3 1QB, ENGLAND
SN 1756-8919
EI 1756-8927
J9 FUTURE MED CHEM
JI Future Med. Chem.
PY 2015
VL 7
IS 12
BP 1473
EP 1481
DI 10.4155/fmc.15.86
PG 9
WC Chemistry, Medicinal
WE Science Citation Index Expanded (SCI-EXPANDED)
SC Pharmacology & Pharmacy
GA CQ9MS
UT WOS:000360939800002
PM 26306734
OA Green Accepted, Green Published
DA 2022-08-05
ER

PT J
AU Li, ZQ
   Razavi, P
   Li, Q
   Toy, W
   Liu, B
   Ping, C
   Hsieh, W
   Sanchez-Vega, F
   Brown, DN
   Paula, AFD
   Morris, L
   Selenica, P
   Eichenberger, E
   Shen, RL
   Schultz, N
   Rosen, N
   Scaltriti, M
   Brogi, E
   Baselga, J
   Reis, JS
   Chandarlapaty, S
AF Li, Zhiqiang
   Razavi, Pedram
   Li, Qing
   Toy, Weiyi
   Liu, Bo
   Ping, Christina
   Hsieh, Wilson
   Sanchez-Vega, Francisco
   Brown, David N.
   Paula, Arnaud F. Da Cruz
   Morris, Luc
   Selenica, Pier
   Eichenberger, Emily
   Shen, Ronglai
   Schultz, Nikolaus
   Rosen, Neal
   Scaltriti, Maurizio
   Brogi, Edi
   Baselga, Jose
   Reis-Filho, Jorge S.
   Chandarlapaty, Sarat
TI Loss of the FAT1 Tumor Suppressor Promotes Resistance to CDK4/6
   Inhibitors via the Hippo Pathway
SO CANCER CELL
LA English
DT Article
ID BREAST-CANCER; MUTATIONAL LANDSCAPE; CADHERIN ACTS; GENE; ABEMACICLIB;
   PALBOCICLIB; DROSOPHILA; UPSTREAM; GROWTH; TAZ
AB Cyclin dependent kinase 4/6 (CDK4/6) inhibitors (CDK4/6i) are effective in breast cancer; however, drug resistance is frequently encountered and poorly understood. We conducted a genomic analysis of 348 estrogen receptor-positive (ER+) breast cancers treated with CDK4/6i and identified loss-of-function mutations affecting FAT1 and RB1 linked to drug resistance. FAT1 loss led to marked elevations in CDK6, the suppression of which restored sensitivity to CDK4/6i. The induction of CDK6 was mediated by the Hippo pathway with accumulation of YAP and TAZ transcription factors on the CDK6 promoter. Genomic alterations in other Hippo pathway components were also found to promote CDK4/6i resistance. These findings uncover a tumor suppressor function of Hippo signaling in ER+ breast cancer and establish FAT1 loss as a mechanism of resistance to CDK4/6i.
C1 [Li, Zhiqiang; Razavi, Pedram; Li, Qing; Toy, Weiyi; Liu, Bo; Hsieh, Wilson; Sanchez-Vega, Francisco; Morris, Luc; Schultz, Nikolaus; Scaltriti, Maurizio; Baselga, Jose; Chandarlapaty, Sarat] Mem Sloan Kettering Canc Ctr, Human Oncol & Pathogenesis Program, New York, NY 10065 USA.
   [Razavi, Pedram; Ping, Christina; Rosen, Neal; Baselga, Jose; Chandarlapaty, Sarat] MSKCC, Breast Med Serv, Dept Med, New York, NY 10065 USA.
   [Razavi, Pedram; Selenica, Pier; Eichenberger, Emily; Rosen, Neal; Chandarlapaty, Sarat] Weill Cornell Med Coll, New York, NY 10065 USA.
   [Brown, David N.; Paula, Arnaud F. Da Cruz; Scaltriti, Maurizio; Brogi, Edi; Reis-Filho, Jorge S.] MSKCC, Dept Pathol, New York, NY 10065 USA.
   [Shen, Ronglai] MSKCC, Dept Epidemiol & Biostat, New York, NY 10065 USA.
   [Baselga, Jose] Vall dHebron Inst Oncol, Barcelona, Spain.
RP Chandarlapaty, S (通讯作者)，Mem Sloan Kettering Canc Ctr, Human Oncol & Pathogenesis Program, New York, NY 10065 USA.; Chandarlapaty, S (通讯作者)，MSKCC, Breast Med Serv, Dept Med, New York, NY 10065 USA.; Chandarlapaty, S (通讯作者)，Weill Cornell Med Coll, New York, NY 10065 USA.
EM chandars@mskcc.org
RI Miquel, Josep Maria/AAG-3508-2019; Liu, Bo/G-5317-2015; Schultz,
   Nikolaus/ABE-6347-2020; Toy, Weiyi/ABH-3914-2020; Eichenberger,
   Emily/AHC-5402-2022; Rosen, Neal/ABF-2677-2020
OI Liu, Bo/0000-0002-4511-6926; Eichenberger, Emily/0000-0002-2469-0638; Da
   Cruz Paula, Arnaud/0000-0001-7694-8760; Sanchez-Vega,
   Francisco/0000-0002-2990-4893; Razavi, Pedram/0000-0003-4236-0576;
   Brown, David/0000-0002-8249-3632
FU Cancer Couch Foundation; Shen Family Fund; Weinberg Family Fund; Breast
   Cancer Research Foundation; Breast Cancer Alliance Young Investigator
   Award; NCI Cancer Center Support Grant (CCSG) [P30 CA08748]; NATIONAL
   CANCER INSTITUTE [P30CA008748, R01CA234361] Funding Source: NIH
   RePORTER; NATIONAL INSTITUTE OF DENTAL & CRANIOFACIAL RESEARCH
   [K08DE024774, R01DE027738] Funding Source: NIH RePORTER
FX We would like to thank T. Chan for plasmids and oligonucleotides. We
   would also like to thank Andy Koff for his helpful discussions. This
   work was funded by the generous support of the Cancer Couch Foundation,
   the Shen Family Fund, the Weinberg Family Fund, the Breast Cancer
   Research Foundation, the Breast Cancer Alliance Young Investigator
   Award, and the NCI Cancer Center Support Grant (CCSG, P30 CA08748).
CR Ahmed AF, 2015, CELL MOL LIFE SCI, V72, P4653, DOI 10.1007/s00018-015-1955-6
   Alves CL, 2016, CLIN CANCER RES, V22, P5514, DOI 10.1158/1078-0432.CCR-15-1984
   Bennett FC, 2006, CURR BIOL, V16, P2101, DOI 10.1016/j.cub.2006.09.045
   Bolger AM, 2014, BIOINFORMATICS, V30, P2114, DOI 10.1093/bioinformatics/btu170
   Bosch A, 2015, SCI TRANSL MED, V7, DOI 10.1126/scitranslmed.aaa4442
   Carter H, 2009, CANCER RES, V69, P6660, DOI 10.1158/0008-5472.CAN-09-1133
   Carter SL, 2012, NAT BIOTECHNOL, V30, P413, DOI 10.1038/nbt.2203
   Chakravarty D, 2017, JCO PRECIS ONCOL, V1
   Chan SW, 2008, CANCER RES, V68, P2592, DOI 10.1158/0008-5472.CAN-07-2696
   Chang MT, 2016, NAT BIOTECHNOL, V34, P155, DOI 10.1038/nbt.3391
   Chen XY, 2016, BIOINFORMATICS, V32, P1220, DOI 10.1093/bioinformatics/btv710
   Cheng DT, 2015, J MOL DIAGN, V17, P251, DOI 10.1016/j.jmoldx.2014.12.006
   Condorelli R, 2018, ANN ONCOL, V29, P640, DOI 10.1093/annonc/mdx784
   Cooper J, 2014, FEBS LETT, V588, P2743, DOI 10.1016/j.febslet.2014.04.001
   DECAPRIO JA, 1989, CELL, V58, P1085, DOI 10.1016/0092-8674(89)90507-2
   Dickler MN, 2017, CLIN CANCER RES, V23, P5218, DOI 10.1158/1078-0432.CCR-17-0754
   Dobin A, 2013, BIOINFORMATICS, V29, P15, DOI 10.1093/bioinformatics/bts635
   Fellmann C, 2013, CELL REP, V5, P1704, DOI 10.1016/j.celrep.2013.11.020
   Finn RS, 2016, NEW ENGL J MED, V375, P1925, DOI 10.1056/NEJMoa1607303
   Fry DW, 2004, MOL CANCER THER, V3, P1427
   Futreal PA, 2004, NAT REV CANCER, V4, P177, DOI 10.1038/nrc1299
   Hortobagyi GN, 2016, NEW ENGL J MED, V375, P1738, DOI 10.1056/NEJMoa1609709
   Jeselsohn R, 2014, CLIN CANCER RES, V20, P1757, DOI 10.1158/1078-0432.CCR-13-2332
   Johnston S, 2009, J CLIN ONCOL, V27, P5538, DOI 10.1200/JCO.2009.23.3734
   Kandoth C, 2013, NATURE, V502, P333, DOI 10.1038/nature12634
   Lawrence MS, 2014, NATURE, V505, P495, DOI 10.1038/nature12912
   Li Q, 2016, ONCOTARGET, V7, P77838, DOI 10.18632/oncotarget.12834
   Love MI, 2014, GENOME BIOL, V15, DOI 10.1186/s13059-014-0550-8
   Martin D, 2018, NAT COMMUN, V9, DOI 10.1038/s41467-018-04590-1
   MATSUSHIME H, 1992, CELL, V71, P323, DOI 10.1016/0092-8674(92)90360-O
   Morris LGT, 2013, NAT GENET, V45, P253, DOI 10.1038/ng.2538
   O'Leary B, 2018, CANCER DISCOV, V8, P1390, DOI 10.1158/2159-8290.CD-18-0264
   Polak P, 2017, NAT GENET, V49, P1476, DOI 10.1038/ng.3934
   Razavi P, 2018, CANCER CELL, V34, P427, DOI 10.1016/j.ccell.2018.08.008
   Riaz N, 2017, NAT COMMUN, V8, DOI 10.1038/s41467-017-00921-w
   Robinson DR, 2013, NAT GENET, V45, P1446, DOI 10.1038/ng.2823
   Sanchez-Vega F, 2018, CELL, V173, P321, DOI 10.1016/j.cell.2018.03.035
   Sanjana NE, 2014, NAT METHODS, V11, P783, DOI 10.1038/nmeth.3047
   Schwarz JM, 2010, NAT METHODS, V7, P575, DOI 10.1038/nmeth0810-575
   Shalem O, 2014, SCIENCE, V343, P84, DOI 10.1126/science.1247005
   Shen RL, 2016, NUCLEIC ACIDS RES, V44, DOI 10.1093/nar/gkw520
   Shihab HA, 2013, HUM MUTAT, V34, P57, DOI 10.1002/humu.22225
   Silva E, 2006, CURR BIOL, V16, P2081, DOI 10.1016/j.cub.2006.09.004
   Skouloudaki K, 2009, P NATL ACAD SCI USA, V106, P8579, DOI 10.1073/pnas.0811691106
   Sledge GW, 2017, J CLIN ONCOL, V35, P2875, DOI 10.1200/JCO.2017.73.7585
   Subramanian A, 2005, P NATL ACAD SCI USA, V102, P15545, DOI 10.1073/pnas.0506580102
   Toy W, 2013, NAT GENET, V45, P1439, DOI 10.1038/ng.2822
   Turner NC, 2015, NEW ENGL J MED, V373, P209, DOI 10.1056/NEJMoa1505270
   Tyler DM, 2007, DEV BIOL, V305, P187, DOI 10.1016/j.ydbio.2007.02.004
   Willecke M, 2006, CURR BIOL, V16, P2090, DOI 10.1016/j.cub.2006.09.005
   Xie Q, 2013, CANCER RES, V73, P3615, DOI 10.1158/0008-5472.CAN-12-3793
   Yang C, 2017, ONCOGENE, V36, P2255, DOI 10.1038/onc.2016.379
   Yates LR, 2017, CANCER CELL, V32, P169, DOI 10.1016/j.ccell.2017.07.005
   Zehir A, 2017, NAT MED, V23, P703, DOI 10.1038/nm.4333
NR 54
TC 182
Z9 186
U1 3
U2 29
PU CELL PRESS
PI CAMBRIDGE
PA 50 HAMPSHIRE ST, FLOOR 5, CAMBRIDGE, MA 02139 USA
SN 1535-6108
EI 1878-3686
J9 CANCER CELL
JI Cancer Cell
PD DEC 10
PY 2018
VL 34
IS 6
BP 893
EP +
DI 10.1016/j.ccell.2018.11.006
PG 21
WC Oncology; Cell Biology
WE Science Citation Index Expanded (SCI-EXPANDED)
SC Oncology; Cell Biology
GA HD6AV
UT WOS:000452614700006
PM 30537512
OA Green Accepted, Bronze
DA 2022-08-05
ER

PT J
AU Abutorabi, ES
   Irani, S
   Yaghmaie, M
   Ghaffari, SH
AF Abutorabi, Elaheh Seyed
   Irani, Shiva
   Yaghmaie, Marjan
   Ghaffari, Seyed Hamid
TI Abemaciclib (CDK4/6 Inhibitor) Blockade Induces Cytotoxicity in Human
   Anaplastic Thyroid Carcinoma Cells
SO REPORTS OF BIOCHEMISTRY AND MOLECULAR BIOLOGY
LA English
DT Article
DE Abemaciclib; Anaplastic Thyroid Carcinoma; CDK4/6 inhibitor
ID KINASE INHIBITORS; BREAST-CANCER; ANTICANCER; COMBINATION; PROTEIN;
   FUTURE; CDK6
AB Background: Thyroid cancer is the most prevalent endocrine malignancies globally. Anaplastic thyroid carcinoma (ATC) accounts for 1-3% of all Thyroid cancer. The evidence showed that ATC is a highly invasive solid tumor with poor prognosis. Despite conventional chemotherapy treatments, a considerable number of patients show developing resistance to therapeutic agents and tumor relapse. The aim of this study was the investigation anti-tumor effect of Abemaciclib (novel targeted cancer therapy drug) on Anaplastic Thyroid carcinoma SW1736 and C643 cell lines.
   Methods: SW1736 and C643 cell lines were treated by desire concentrations of Abemaciclib (0, 1, 2.5, 5, 10, and 20 mu M) and cell viability was measured by MTT assay. Also, Anoikis resistance assay was conducted for non-adherent the cells in the exposure of Abemaciclib. The gene expression of apoptotic and antiapoptotic genes was conducted by quantitative Real-time PCR.
   Results: Abemaciclib at the concentration of 10 and 20 mu M effectively reduced cell proliferation and growth of the ATC cells compared to the control (p=0.000). Furthermore, we showed that 10 and 20 mu M doses of the Abemaciclib inhibited the non-adherent ATC cells which were resistant to Anoikis death significantly (p=0.001). Moreover, we demonstrated this targeted therapy significantly reduced anti-apoptotic gene expression levels (BCL2 and CMYC) (p<0.05) and increased apoptotic gene expressions such as P21 and BAX (p<0.05).
   Conclusions: Our data suggested that Abemaciclib can be utilized as a novel therapeutic agent in ATC cancer. Further in vivo and in vitro investigations are needed to evaluate molecular and clinical mechanisms of Abemaciclib.
C1 [Abutorabi, Elaheh Seyed; Irani, Shiva] Islamic Azad Univ, Sci & Res Branch, Dept Biol, Tehran, Iran.
   [Yaghmaie, Marjan; Ghaffari, Seyed Hamid] Univ Tehran Med Sci, Hematol Oncol & Stem Cell Transplantat Res Ctr, Shariati Hosp, Sch Med, Tehran, Iran.
RP Ghaffari, SH (通讯作者)，Univ Tehran Med Sci, Hematol Oncol & Stem Cell Transplantat Res Ctr, Shariati Hosp, Sch Med, Tehran, Iran.
EM shghaffari_200@yahoo.com
CR Abe I, 2015, CASE REP ENDOCRINOL, V2015, DOI 10.1155/2015/726085
   Allegri L, 2016, ONCOL REP, V35, P2413, DOI 10.3892/or.2016.4614
   Antonelli A, 2011, CURR GENOMICS, V12, P626, DOI 10.2174/138920211798120808
   Arancio W, 2015, INT J ENDOCRINOL, V2015, DOI 10.1155/2015/439370
   Asghar U, 2015, NAT REV DRUG DISCOV, V14, P130, DOI 10.1038/nrd4504
   Baldini E, 2014, INT J ENDOCRINOL, V2014, DOI 10.1155/2014/816430
   Cabanillas M, 2018, F1000RES, V7
   Cabanillas ME, 2016, J ONCOL PRACT, V12, P511, DOI 10.1200/JOP.2016.012013
   Chappell JC, 2019, CLIN PHARMACOL THER, V105, P1187, DOI 10.1002/cpt.1296
   Denaro Nerina, 2013, Onco Targets Ther, V9, P1231, DOI 10.2147/OTT.S46545
   DiPippo AJ, 2016, PHARMACOTHERAPY, V36, P652, DOI 10.1002/phar.1756
   Florea Ana-Maria, 2011, Cancers (Basel), V3, P1351, DOI 10.3390/cancers3011351
   Fujiwara Y, 2016, CANCER CHEMOTH PHARM, V78, P281, DOI 10.1007/s00280-016-3085-8
   Guerra A, 2013, BMC SURG, V13, DOI 10.1186/1471-2482-13-S2-S44
   Hamilton E, 2016, CANCER TREAT REV, V45, P129, DOI 10.1016/j.ctrv.2016.03.002
   Harris EJ, 2019, FRONT ONCOL, V9, DOI 10.3389/fonc.2019.00106
   Hsu KT, 2014, ONCOLOGIST, V19, P1148, DOI 10.1634/theoncologist.2014-0182
   Jin S, 2018, VITAM HORM, V106, P501, DOI 10.1016/bs.vh.2017.05.002
   Kempf E, 2016, EUR RESPIR REV, V25, DOI 10.1183/16000617.0071-2015
   Keutgen XM, 2015, GLAND SURG, V4, P44, DOI 10.3978/j.issn.2227-684X.2014.12.02
   Knudsen ES, 2017, TRENDS CANCER, V3, P39, DOI 10.1016/j.trecan.2016.11.006
   Kojic SL, 2011, EXPERT REV ANTICANC, V11, P387, DOI [10.1586/ERA.10.179, 10.1586/era.10.179]
   Kotake T, 2018, EXPERT OPIN PHARMACO, V19, P517, DOI 10.1080/14656566.2018.1448787
   Lee Jieun, 2013, Genomics & Informatics, V11, P68, DOI 10.5808/GI.2013.11.2.68
   Lorusso L, 2016, ONCOTARGETS THER, V9, P6467, DOI 10.2147/OTT.S84625
   Lowe NM, 2014, SCI WORLD J, DOI 10.1155/2014/674583
   McCartney A., 2018, THER ADV MED ONCOL, V10, DOI DOI 10.1177/1758835918776925
   Nagaiah G, 2011, J ONCOL, V2011, DOI 10.1155/2011/542358
   Naoum GE, 2018, MOL CANCER, V17, DOI 10.1186/s12943-018-0786-0
   Oishi K, 2017, ENDOCRINOL DIAB META, DOI 10.1530/EDM-16-0136
   OSullivan CC, 2015, INT J CANC CLIN RES, V2
   Pacini F, 2010, ANN ONCOL, V21, pv214, DOI 10.1093/annonc/mdq190
   Palumbo A, 2019, ANN PHARMACOTHER, V53, P178, DOI 10.1177/1060028018795146
   Parenti R, 2014, INT J ENDOCRINOL, V2014, DOI 10.1155/2014/685396
   Pellegriti G, 2013, J CANCER EPIDEMIOL, V2013, DOI 10.1155/2013/965212
   Perri F, 2011, WORLD J CLIN ONCOL, V2, P150, DOI 10.5306/wjco.v2.i3.150
   Petrulea MS, 2015, CANCER TREAT REV, V41, P707, DOI 10.1016/j.ctrv.2015.06.005
   Pommier Y, 2010, CHEM BIOL, V17, P421, DOI 10.1016/j.chembiol.2010.04.012
   Raub TJ, 2015, DRUG METAB DISPOS, V43, P1360, DOI 10.1124/dmd.114.062745
   Roskoski R, 2016, PHARMACOL RES, V107, P249, DOI 10.1016/j.phrs.2016.03.012
   Sanchez-Martinez C, 2015, BIOORG MED CHEM LETT, V25, P3420, DOI 10.1016/j.bmcl.2015.05.100
   Seto A, 2015, SURG TODAY, V45, P221, DOI 10.1007/s00595-013-0751-x
   Sherr CJ, 2016, CANCER DISCOV, V6, P353, DOI 10.1158/2159-8290.CD-15-0894
   Sledge GW, 2017, J CLIN ONCOL, V35, P2875, DOI 10.1200/JCO.2017.73.7585
   Suh HJ, 2013, YONSEI MED J, V54, P1400, DOI 10.3349/ymj.2013.54.6.1400
   Tacar O, 2013, J PHARM PHARMACOL, V65, P157, DOI 10.1111/j.2042-7158.2012.01567.x
   Torres-Guzman R, 2017, ONCOTARGET, V8, P69493, DOI 10.18632/oncotarget.17778
   Wang S, 2000, MODERN PATHOL, V13, P882, DOI 10.1038/modpathol.3880157
   Xie XC, 2017, ONCOTARGET, V8, P24882, DOI 10.18632/oncotarget.15079
   Zalzal HG, 2018, CASE REP ENDOCRINOL, V2018, DOI 10.1155/2018/7261264
NR 50
TC 3
Z9 3
U1 0
U2 0
PU VARASTEGAN INST MEDICAL SCIENCES
PI MASHHAD
PA 3 LADAN ST, VAKIL-ABAD BLVD, P O 9179667680, MASHHAD, 00000, IRAN
SN 2322-3480
J9 REP BIOCHEM MOL BIOL
JI Rep. Biochem. Mol. Biol.
PD JAN
PY 2020
VL 8
IS 4
BP 438
EP 445
PG 8
WC Biochemistry & Molecular Biology
WE Emerging Sources Citation Index (ESCI)
SC Biochemistry & Molecular Biology
GA LN0FX
UT WOS:000532622700012
PM 32582803
DA 2022-08-05
ER

PT J
AU Boyle, F
   Beith, J
   Burslem, K
   de Boer, R
   Hui, RN
   Lim, E
   McCarthy, N
   Redfern, A
   Woodward, N
AF Boyle, Frances
   Beith, Jane
   Burslem, Katie
   de Boer, Richard
   Hui, Rina
   Lim, Elgene
   McCarthy, Nicole
   Redfern, Andrew
   Woodward, Natasha
TI Hormone receptor positive, HER2 negative metastatic breast cancer:
   Impact of CDK4/6 inhibitors on the current treatment paradigm
SO ASIA-PACIFIC JOURNAL OF CLINICAL ONCOLOGY
LA English
DT Article
DE CDK4; 6 inhibitor; endocrine therapy; metastatic breast cancer
ID 1ST-LINE TREATMENT; PALBOCICLIB; FULVESTRANT; THERAPY; COMBINATION;
   LETROZOLE; ABEMACICLIB; WOMEN; MULTICENTER; RIBOCICLIB
AB Resistance to endocrine therapy is a significant therapeutic challenge in the treatment of women with hormone receptor positive (HR+), human epidermal growth factor receptor 2 negative (HER2-) advanced breast cancer. Cyclin-dependent kinase (CDK)4/6 inhibitors in combination with endocrine therapy have been shown to improve progression free survival, overall response rate and clinical benefit rate in women with HR+ HER2- metastatic breast cancer compared with endocrine therapy alone. This review examines the clinical evidence to support the use of CDK4/6 inhibitors in first and second line settings. Practical guidance is provided for the use of CDK4/6 inhibitors, including tolerability data, monitoring requirements and management of key toxicities for each of the available agents.
C1 [Boyle, Frances] Mater Hosp, Rocklands Rd, Sydney, NSW 2060, Australia.
   [Boyle, Frances; Beith, Jane; Hui, Rina] Univ Sydney, Sydney, NSW 2006, Australia.
   [Beith, Jane] ChrisO Brien Lifehouse, Camperdown, NSW 2050, Australia.
   [Burslem, Katie] WriteSource Med Pty Ltd, Lane Cove, NSW 1595, Australia.
   [de Boer, Richard] Peter MacCallum Canc Ctr, Melbourne, Vic 3000, Australia.
   [Hui, Rina] Westmead Hosp, Westmead, NSW 2145, Australia.
   [Lim, Elgene] Univ New South Wales, St Vincents Clin Sch, Darlinghurst, NSW 2010, Australia.
   [Lim, Elgene] Garvan Inst Med Res, Darlinghurst, NSW 2010, Australia.
   [McCarthy, Nicole] ICON Canc Care Wesley, Auchenflower, Qld 4066, Australia.
   [McCarthy, Nicole; Woodward, Natasha] Univ Queensland, St Lucia, Qld 4072, Australia.
   [Redfern, Andrew] Fiona Stanley Hosp, Perth, WA 6150, Australia.
   [Woodward, Natasha] Mater Misericordiae Ltd, Raymond Terrace, South Brisbane, Qld 4101, Australia.
   [Woodward, Natasha] Mater Res Inst, Raymond Terrace, South Brisbane, Qld 4101, Australia.
RP Boyle, F (通讯作者)，Mater Hosp, Rocklands Rd, Sydney, NSW 2060, Australia.
EM franb@bigpond.net.au
RI Lim, Elgene/AAS-7280-2020; Hui, Rina/L-6114-2019; Woodward,
   Natasha/G-4054-2015; Redfern, Andrew/ABA-4597-2020
OI Lim, Elgene/0000-0001-8065-8838; Woodward, Natasha/0000-0003-0944-4807;
   McCarthy, Nicole/0000-0001-7394-8909; Redfern,
   Andrew/0000-0001-6728-8713
FU Novartis Pharmaceuticals Australia
FX Medical writing support was funded by Novartis Pharmaceuticals Australia
   in accordance with Good Publication Practice (GPP3) guidelines
   (http://www.ismpp.org/gpp3).
CR Campone M, 2017, ANN ONCOL, V28
   Cristofanilli M, 2016, LANCET ONCOL, V17, P425, DOI 10.1016/S1470-2045(15)00613-0
   Dickler MN, 2017, CLIN CANCER RES, V23, P5218, DOI 10.1158/1078-0432.CCR-17-0754
   Durairaj C, 2018, ANTI-CANCER DRUG, V29, P271, DOI 10.1097/CAD.0000000000000589
   Eli Lilly and Company, 2017, AB US PRESCR INF
   Finn R, 2016, ANN ONCOL S, V27
   Finn RS, 2017, J CLIN ONCOL, V35, DOI 10.1200/JCO.2017.35.15_suppl.1001
   Finn RS, 2016, NEW ENGL J MED, V375, P1925, DOI 10.1056/NEJMoa1607303
   Finn RS, 2016, BREAST CANCER RES, V18, DOI 10.1186/s13058-016-0721-5
   Finn RS, 2015, LANCET ONCOL, V16, P25, DOI 10.1016/S1470-2045(14)71159-3
   Gallicchio L, 2013, BREAST CANCER RES TR, V142, P435, DOI 10.1007/s10549-013-2744-2
   Gibson LJ, 2007, COCHRANE DB SYST REV, DOI 10.1002/14651858.CD003370.pub2
   Goetz MP, 2017, J CLIN ONCOL, V35, P3638, DOI 10.1200/JCO.2017.75.6155
   Hafner M, 2018, CANCER RES, V78
   Harbeck N, 2016, ANN ONCOL, V27, P1047, DOI 10.1093/annonc/mdw139
   Harbeck N, 2018, EUR BREAST CANC C
   Hashizume R, 2016, NEURO-ONCOLOGY, V18, P1519, DOI 10.1093/neuonc/now106
   Hortobagyi GN, 2018, ANN ONCOL, V29, P1541, DOI 10.1093/annonc/mdy155
   Hortobagyi GN, 2016, NEW ENGL J MED, V375, P1738, DOI 10.1056/NEJMoa1609709
   Howlader N, 2014, JNCI-J NATL CANCER I, V106, DOI 10.1093/jnci/dju055
   Isbister GK, 2015, AUST PRESCR, V38, P20, DOI 10.18773/austprescr.2015.003
   Janni W, 2017, ANN ONCOL, V28, pv78
   Janni W, 2017, J CLIN ONCOL, V35, DOI 10.1200/JCO.2017.35.15_suppl.1047
   Kassem L, 2018, BREAST CANCER-TOKYO, V25, P17, DOI 10.1007/s12282-017-0818-4
   Loibl S, 2016, ANN ONCOL S, V27
   Loibl S, 2017, ONCOLOGIST, V22, P1028, DOI 10.1634/theoncologist.2017-0072
   Malorni L, 2017, J CLIN ONCOL, V35, DOI 10.1200/JCO.2017.35.15_suppl.1002
   Murphy CG, 2015, ONCOLOGIST, V20, P483, DOI 10.1634/theoncologist.2014-0443
   NEVEN P, 2018, J CLIN ONCOL S, V36
   Novartis Pharmaceuticals Australia Pty Ltd, 2018, RIB PROD INF
   O'Leary B, 2018, NAT COMMUN, V9, DOI 10.1038/s41467-018-03215-x
   O'Shaughnessy J, 2018, BREAST CANCER RES TR, V168, P127, DOI 10.1007/s10549-017-4518-8
   Pfizer Australia Pty Ltd, 2018, PALB PROD INF
   Pfizer Inc, 2018, PFIZER ANNOUNCES OVE
   Slamon DJ, 2018, J CLIN ONCOL, V36, DOI 10.1200/JCO.2018.36.15_suppl.1000
   Sledge GW, 2017, J CLIN ONCOL, V35, P2875, DOI 10.1200/JCO.2017.73.7585
   Spring LM, 2017, ONCOLOGIST, V22, P1039, DOI 10.1634/theoncologist.2017-0142
   Tao Z, 2016, CLIN CANCER RES, V22, P122, DOI 10.1158/1078-0432.CCR-15-0589
   Tripathy D, 2017, SAN ANT BREAST CANC
   Tripathy D, 2018, LANCET ONCOL, V19, P904, DOI 10.1016/S1470-2045(18)30292-4
   Verma S, 2017, ANN ONCOL, V28
   Verma S, 2017, P AM SOC CLIN ON S15, V35, P1020, DOI DOI 10.1200/JC0.2017.35.15_
   Verma S, 2018, BREAST CANCER RES TR, V170, P535, DOI 10.1007/s10549-018-4769-z
   Verma S, 2016, ONCOLOGIST, V21, P1165, DOI 10.1634/theoncologist.2016-0097
   Wei L, 2016, J CLIN INVEST, V126, P4076, DOI 10.1172/JCI88410
   Yamaori S, 2011, LIFE SCI, V88, P730, DOI 10.1016/j.lfs.2011.02.017
NR 46
TC 2
Z9 2
U1 1
U2 7
PU WILEY
PI HOBOKEN
PA 111 RIVER ST, HOBOKEN 07030-5774, NJ USA
SN 1743-7555
EI 1743-7563
J9 ASIA-PAC J CLIN ONCO
JI Asia-Pac. J. Clin. Oncol.
PD OCT
PY 2018
VL 14
SU 4
SI SI
BP 3
EP 11
DI 10.1111/ajco.13064
PG 9
WC Oncology
WE Science Citation Index Expanded (SCI-EXPANDED)
SC Oncology
GA GV8UX
UT WOS:000446426100001
PM 30288930
DA 2022-08-05
ER

PT J
AU Crozier, L
   Foy, R
   Mouery, BL
   Whitaker, RH
   Corno, A
   Spanos, C
   Ly, T
   Cook, JG
   Saurin, AT
AF Crozier, Lisa
   Foy, Reece
   Mouery, Brandon L.
   Whitaker, Robert H.
   Corno, Andrea
   Spanos, Christos
   Ly, Tony
   Gowen Cook, Jeanette
   Saurin, Adrian T.
TI CDK4/6 inhibitors induce replication stress to cause long-term cell
   cycle withdrawal
SO EMBO JOURNAL
LA English
DT Article
DE CDK6; cyclin-dependent kinase; Palbociclib; replication stress;
   senescence
ID BREAST-CANCER; DNA-DAMAGE; CDK6 INHIBITOR; LUNG-CANCER; PHASE-II;
   SENESCENCE; ABEMACICLIB; MECHANISMS; CHEMOTHERAPY; RESISTANCE
AB CDK4/6 inhibitors arrest the cell cycle in G1-phase. They are approved to treat breast cancer and are also undergoing clinical trials against a range of other tumour types. To facilitate these efforts, it is important to understand why a cytostatic arrest in G1 causes long-lasting effects on tumour growth. Here, we demonstrate that a prolonged G1 arrest following CDK4/6 inhibition downregulates replisome components and impairs origin licencing. Upon release from that arrest, many cells fail to complete DNA replication and exit the cell cycle in a p53-dependent manner. If cells fail to withdraw from the cell cycle following DNA replication problems, they enter mitosis and missegregate chromosomes causing excessive DNA damage, which further limits their proliferative potential. These effects are observed in a range of tumour types, including breast cancer, implying that genotoxic stress is a common outcome of CDK4/6 inhibition. This unanticipated ability of CDK4/6 inhibitors to induce DNA damage now provides a rationale to better predict responsive tumour types and effective combination therapies, as demonstrated by the fact that CDK4/6 inhibition induces sensitivity to chemotherapeutics that also cause replication stress.
C1 [Crozier, Lisa; Foy, Reece; Corno, Andrea; Saurin, Adrian T.] Univ Dundee, Sch Med, Div Cellular & Syst Med, Jacqui Wood Canc Ctr, Dundee, Scotland.
   [Mouery, Brandon L.] Univ N Carolina, Curriculum Genet & Mol Biol, Chapel Hill, NC 27515 USA.
   [Whitaker, Robert H.; Gowen Cook, Jeanette] Univ N Carolina, Dept Biochem & Biophys, Chapel Hill, NC 27515 USA.
   [Spanos, Christos; Ly, Tony] Univ Edinburgh, Wellcome Trust Ctr Cell Biol, Edinburgh, Midlothian, Scotland.
RP Saurin, AT (通讯作者)，Univ Dundee, Sch Med, Div Cellular & Syst Med, Jacqui Wood Canc Ctr, Dundee, Scotland.
EM a.saurin@dundee.ac.uk
RI , UNC Flow Cytometry Core/AGU-9839-2022
OI Saurin, Adrian/0000-0001-9317-2255; Ly, Tony/0000-0002-8650-5215; Corno,
   Andrea/0000-0002-7748-7561; Foy, Reece/0000-0001-5457-9853; Crozier,
   Lisa/0000-0002-3422-8279; Mouery, Brandon/0000-0002-8900-3413
FU Medical Research Council (UK); Tenovus Scotland; Cancer Research UK
   Programme Foundation Award [C47320/A21229]; Wellcome/Royal Society Sir
   Henry Dale Fellowship [206211/Z/17/Z]; United States National Institutes
   of Health [GM083024, GM102413, T32GM135128, T32CA009156]; Wellcome
   [108504, 203149]; National Institutes of Health Cancer Core Support
   Grant [CA016086]
FX We thank staff at the Dundee Imaging Facility and the Genetic Core
   Services Unit for their help with this work, the laboratory of Russell
   Petty for useful advice, and Alexis Barr for critical reading and
   discussion of this manuscript. This work was supported by the Medical
   Research Council (UK) Doctoral Training Program (studentship to LC),
   Tenovus Scotland (studentship for RF), a Cancer Research UK Programme
   Foundation Award to ATS (C47320/A21229. which also funds LC and AC), a
   Wellcome/Royal Society Sir Henry Dale Fellowship to TL (206211/Z/17/Z)
   and the United States National Institutes of Health grants (GM083024 and
   GM102413 to JGC; BLM was supported by T32GM135128, and RHW was supported
   by T32CA009156). The WCB Proteomics core is supported by Wellcome
   (108504 and 203149). The UNC Flow Cytometry Core Facility is supported
   in part by a National Institutes of Health Cancer Core Support Grant to
   the UNC Lineberger Comprehensive Cancer Center (CA016086).
CR Acosta JC, 2013, NAT CELL BIOL, V15, P978, DOI 10.1038/ncb2784
   Adkins D, 2019, LANCET ONCOL, V20, P1295, DOI 10.1016/S1470-2045(19)30405-X
   Alvarez-Fernandez M, 2020, CANCER CELL, V37, P514, DOI 10.1016/j.ccell.2020.03.010
   Anders L, 2011, CANCER CELL, V20, P620, DOI 10.1016/j.ccr.2011.10.001
   Arora M, 2017, CELL REP, V19, P1351, DOI 10.1016/j.celrep.2017.04.055
   Asghar U, 2015, NAT REV DRUG DISCOV, V14, P130, DOI 10.1038/nrd4504
   Asghar US, 2017, CLIN CANCER RES, V23, P5561, DOI 10.1158/1078-0432.CCR-17-0369
   Barr AR, 2017, NAT COMMUN, V8, DOI 10.1038/ncomms14728
   Bartsch K, 2017, HUM MOL GENET, V26, P3960, DOI 10.1093/hmg/ddx283
   Bodnar AG, 1998, SCIENCE, V279, P349, DOI 10.1126/science.279.5349.349
   Chaikovsky AC, 2018, MOL CANCER RES, V16, P1454, DOI 10.1158/1541-7786.MCR-18-0201
   Cox J, 2011, J PROTEOME RES, V10, P1794, DOI 10.1021/pr101065j
   Cox J, 2008, NAT BIOTECHNOL, V26, P1367, DOI 10.1038/nbt.1511
   Daniel D, 2021, INT J CANCER, V148, P2557, DOI 10.1002/ijc.33453
   Dean JL, 2010, ONCOGENE, V29, P4018, DOI 10.1038/onc.2010.154
   DeBonis S, 2004, MOL CANCER THER, V3, P1079
   Deng JH, 2018, CANCER DISCOV, V8, P216, DOI 10.1158/2159-8290.CD-17-0915
   Dhillon S, 2021, DRUGS, V81, P867, DOI 10.1007/s40265-021-01508-y
   Di Nicolantonio F, 2008, P NATL ACAD SCI USA, V105, P20864, DOI 10.1073/pnas.0808757105
   Dickler MN, 2017, CLIN CANCER RES, V23, P5218, DOI 10.1158/1078-0432.CCR-17-0754
   Du Q, 2020, J HEMATOL ONCOL, V13, DOI 10.1186/s13045-020-00880-8
   Ge XQ, 2007, GENE DEV, V21, P3331, DOI 10.1101/gad.457807
   Gekara NO, 2017, J CELL BIOL, V216, P2999, DOI 10.1083/jcb.201708069
   Gemble Simon, 2020, Open Biol, V10, P190259, DOI 10.1098/rsob.190259
   George J, 2015, NATURE, V524, P47, DOI 10.1038/nature14664
   Girdler F, 2006, J CELL SCI, V119, P3664, DOI 10.1242/jcs.03145
   Gire V, 2015, CELL CYCLE, V14, P297, DOI 10.1080/15384101.2014.1000134
   Giuliano M, 2019, LANCET ONCOL, V20, P1360, DOI 10.1016/S1470-2045(19)30420-6
   Goel S, 2018, TRENDS CELL BIOL, V28, P911, DOI 10.1016/j.tcb.2018.07.002
   Goel S, 2017, NATURE, V548, P471, DOI 10.1038/nature23465
   Gong XQ, 2017, CANCER CELL, V32, P761, DOI 10.1016/j.ccell.2017.11.006
   GUDAS JM, 1995, CLIN CANCER RES, V1, P71
   Harding SM, 2017, NATURE, V548, P466, DOI 10.1038/nature23470
   Harrigan JA, 2011, J CELL BIOL, V193, P97, DOI 10.1083/jcb.201011083
   Hart LL, 2021, ADV THER, V38, P350, DOI 10.1007/s12325-020-01538-0
   He SH, 2017, SCI TRANSL MED, V9, DOI 10.1126/scitranslmed.aal3986
   Hiraga S, 2017, EMBO REP, V18, P403, DOI 10.15252/embr.201641983
   Ibarra A, 2008, P NATL ACAD SCI USA, V105, P8956, DOI 10.1073/pnas.0803978105
   Im SA, 2019, NEW ENGL J MED, V381, P307, DOI 10.1056/NEJMoa1903765
   Jerby-Arnon L, 2018, CELL, V175, P984, DOI 10.1016/j.cell.2018.09.006
   Johmura Y, 2014, MOL CELL, V55, P73, DOI 10.1016/j.molcel.2014.05.003
   Johnson J, 2016, ONCOGENE, V35, P4829, DOI 10.1038/onc.2016.32
   Johnston S, 2019, NPJ BREAST CANCER, V5, DOI 10.1038/s41523-018-0097-z
   Kang TW, 2011, NATURE, V479, P547, DOI 10.1038/nature10599
   Klein ME, 2018, CANCER CELL, V34, P9, DOI 10.1016/j.ccell.2018.03.023
   Knudsen ES, 2017, TRENDS CANCER, V3, P39, DOI 10.1016/j.trecan.2016.11.006
   Kotsantis P, 2018, CANCER DISCOV, V8, P537, DOI 10.1158/2159-8290.CD-17-1461
   Kovatcheva M, 2017, NAT COMMUN, V8, DOI 10.1038/s41467-017-00540-5
   Kovatcheva M, 2015, ONCOTARGET, V6, P8226, DOI 10.18632/oncotarget.3364
   Krenning L, 2014, MOL CELL, V55, P59, DOI 10.1016/j.molcel.2014.05.007
   Krizhanovsky V, 2008, CELL, V134, P657, DOI 10.1016/j.cell.2008.06.049
   Leontieva OV, 2013, CELL CYCLE, V12, P3063, DOI 10.4161/cc.26130
   Libouban MAA, 2017, ONCOTARGET, V8, P38309, DOI 10.18632/oncotarget.16213
   Lukas C, 2011, NAT CELL BIOL, V13, P243, DOI 10.1038/ncb2201
   Macheret M, 2015, ANNU REV PATHOL-MECH, V10, P425, DOI 10.1146/annurev-pathol-012414-040424
   Mackenzie KJ, 2017, NATURE, V548, P461, DOI 10.1038/nature23449
   Maglic D, 2013, ONCOGENE, V32, P4120, DOI 10.1038/onc.2012.423
   Marra A, 2019, NPJ BREAST CANCER, V5, DOI 10.1038/s41523-019-0121-y
   Matson JP, 2017, ELIFE, V6, DOI 10.7554/eLife.30473
   Mendonsa AM, 2018, ONCOGENE, V37, P4769, DOI 10.1038/s41388-018-0304-2
   Miettinen TP, 2018, EMBO J, V37, DOI 10.15252/embj.201798359
   Migliaccio I, 2021, CANCER TREAT REV, V93, DOI 10.1016/j.ctrv.2020.102136
   Mijit M, 2020, BIOMOLECULES, V10, DOI 10.3390/biom10030420
   Minocherhomji S, 2015, NATURE, V528, P286, DOI 10.1038/nature16139
   Moreno A, 2016, P NATL ACAD SCI USA, V113, pE5757, DOI 10.1073/pnas.1603252113
   Morschhauser F, 2021, HAEMATOLOGICA, V106, P859, DOI 10.3324/haematol.2019.224535
   Munoz IM, 2014, PLOS ONE, V9, DOI 10.1371/journal.pone.0109752
   Nasrazadani A, 2019, LANCET ONCOL, V20, P1329, DOI 10.1016/S1470-2045(19)30507-8
   Nielsen CF, 2015, NAT COMMUN, V6, DOI 10.1038/ncomms9962
   O'Leary B, 2016, NAT REV CLIN ONCOL, V13, P417, DOI 10.1038/nrclinonc.2016.26
   Olivieri M, 2020, CELL, V182, P481, DOI 10.1016/j.cell.2020.05.040
   Patnaik A, 2016, CANCER DISCOV, V6, P740, DOI 10.1158/2159-8290.CD-16-0095
   Peck B, 2021, CANCER RES, V81, P847, DOI 10.1158/0008-5472.CAN-20-1822
   Pedersen RT, 2015, J CELL BIOL, V210, P565, DOI 10.1083/jcb.201502107
   Pellegrini L, 2016, TRENDS BIOCHEM SCI, V41, P859, DOI 10.1016/j.tibs.2016.07.011
   Pernas S, 2018, THER ADV MED ONCOL, V10, DOI 10.1177/1758835918786451
   Ragu S, 2020, GENES-BASEL, V11, DOI 10.3390/genes11040409
   Ramsey MR, 2007, CANCER RES, V67, P4732, DOI 10.1158/0008-5472.CAN-06-3437
   Reaper PM, 2011, NAT CHEM BIOL, V7, P428, DOI [10.1038/NCHEMBIO.573, 10.1038/nchembio.573]
   Roberts PJ, 2020, MOL CANCER THER, V19, P1575, DOI 10.1158/1535-7163.MCT-18-1161
   Rocca A, 2017, THER ADV MED ONCOL, V9, P83, DOI 10.1177/1758834016677961
   Roninson IB, 2001, DRUG RESIST UPDATE, V4, P303, DOI 10.1054/drup.2001.0213
   Ruscetti M, 2020, CELL, V181, P424, DOI 10.1016/j.cell.2020.03.008
   Sakaue-Sawano A, 2008, CELL, V132, P487, DOI 10.1016/j.cell.2007.12.033
   Saldivar JC, 2018, SCIENCE, V361, P806, DOI 10.1126/science.aap9346
   Salvador-Barbero B, 2020, CANCER CELL, V37, P340, DOI 10.1016/j.ccell.2020.01.007
   Santaguida S, 2017, DEV CELL, V41, P638, DOI 10.1016/j.devcel.2017.05.022
   Schaer DA, 2018, CELL REP, V22, P2978, DOI 10.1016/j.celrep.2018.02.053
   Sharpless NE, 2015, NAT REV CANCER, V15, P397, DOI 10.1038/nrc3960
   Stott FJ, 1998, EMBO J, V17, P5001, DOI 10.1093/emboj/17.17.5001
   Tan AR, 2019, LANCET ONCOL, V20, P1587, DOI 10.1016/S1470-2045(19)30616-3
   Tan C, 2021, DEV CELL, V56, P1756, DOI 10.1016/j.devcel.2021.04.030
   Tolaney SM, 2020, LANCET ONCOL, V21, P763, DOI 10.1016/S1470-2045(20)30112-1
   Trotter EW, 2020, OPEN BIOL, V10, DOI 10.1098/rsob.200200
   Turner NC, 2018, NEW ENGL J MED, V379, P1926, DOI 10.1056/NEJMoa1810527
   Ubhi T, 2019, CANCER RES, V79, P1730, DOI 10.1158/0008-5472.CAN-18-3631
   Vassilev LT, 2006, P NATL ACAD SCI USA, V103, P10660, DOI 10.1073/pnas.0600447103
   Vijayaraghavan S, 2017, NAT COMMUN, V8, DOI 10.1038/ncomms15916
   Wagner V, 2020, ONCOGENE, V39, P5165, DOI 10.1038/s41388-020-1354-9
   Wander SA, 2020, CANCER DISCOV, V10, P1174, DOI 10.1158/2159-8290.CD-19-1390
   Weiss JM, 2019, ANN ONCOL, V30, P1613, DOI 10.1093/annonc/mdz278
   Wiedemeyer WR, 2010, P NATL ACAD SCI USA, V107, P11501, DOI 10.1073/pnas.1001613107
   Xue W, 2007, NATURE, V445, P656, DOI 10.1038/nature05529
   Xue YB, 2019, NAT COMMUN, V10, DOI 10.1038/s41467-019-08380-1
   Xue YB, 2019, NAT COMMUN, V10, DOI 10.1038/s41467-018-06958-9
   Yoshida A, 2016, CANCER RES, V76, P2990, DOI 10.1158/0008-5472.CAN-15-2931
   Young RJ, 2014, PIGM CELL MELANOMA R, V27, DOI 10.1111/pcmr.12228
   Yuan K, 2021, ACTA PHARMACOL SIN B, V11, P30, DOI 10.1016/j.apsb.2020.05.001
NR 108
TC 1
Z9 1
U1 4
U2 4
PU WILEY
PI HOBOKEN
PA 111 RIVER ST, HOBOKEN 07030-5774, NJ USA
SN 0261-4189
EI 1460-2075
J9 EMBO J
JI Embo J.
PD MAR 15
PY 2022
VL 41
IS 6
AR e108599
DI 10.15252/embj.2021108599
EA JAN 2022
PG 20
WC Biochemistry & Molecular Biology; Cell Biology
WE Science Citation Index Expanded (SCI-EXPANDED)
SC Biochemistry & Molecular Biology; Cell Biology
GA ZS9OU
UT WOS:000743742800001
PM 35037284
OA Green Published, Green Submitted
DA 2022-08-05
ER

PT J
AU Zhu, XZ
   Chen, L
   Huang, BH
   Li, XG
   Yang, L
   Hu, X
   Jiang, YZ
   Shao, ZM
   Wang, ZH
AF Zhu, Xiuzhi
   Chen, Li
   Huang, Binhao
   Li, Xiaoguang
   Yang, Liu
   Hu, Xin
   Jiang, Yizhou
   Shao, Zhimin
   Wang, Zhonghua
TI Efficacy and mechanism of the combination of PARP and CDK4/6 inhibitors
   in the treatment of triple-negative breast cancer
SO JOURNAL OF EXPERIMENTAL & CLINICAL CANCER RESEARCH
LA English
DT Article
DE Triple-negative breast cancer; PARP inhibitors; CDK4; 6 inhibitors; Wnt
   signalling pathway; Resistance
AB Background PARP inhibitors (PARPi) benefit only a fraction of breast cancer patients with BRCA mutations, and their efficacy is even more limited in triple-negative breast cancer (TNBC) due to clinical primary and acquired resistance. Here, we found that the efficacy of the PARPi olaparib in TNBC can be improved by combination with the CDK4/6 inhibitor (CDK4/6i) palbociclib. Methods We screened primary olaparib-sensitive and olaparib-resistant cell lines from existing BRCA(mut)/TNBC cell lines and generated cells with acquired olaparib resistance by gradually increasing the concentration. The effects of the PARPi olaparib and the CDK4/6i palbociclib on BRCA(mut)/TNBC cell lines were examined in both sensitive and resistant cells in vitro and in vivo. Pathway and gene alterations were assessed mechanistically and pharmacologically. Results We demonstrated for the first time that the combination of olaparib and palbociclib has synergistic effects against BRCA(mut)/TNBC both in vitro and in vivo. In olaparib-sensitive MDA-MB-436 cells, the single agent olaparib significantly inhibited cell viability and affected cell growth due to severe DNA damage. In olaparib-resistant HCC1937 and SUM149 cells, single-agent olaparib was ineffective due to potential homologous recombination (HR) repair, and the combination of olaparib and palbociclib greatly inhibited HR during the G2 phase, increased DNA damage and inhibited tumour growth. Inadequate DNA damage caused by olaparib activated the Wnt signalling pathway and upregulated MYC. Further experiments indicated that the overexpression of beta-catenin, especially its hyperphosphorylation at the Ser675 site, activated the Wnt signalling pathway and mediated olaparib resistance, which could be strongly inhibited by combined treatment with palbociclib. Conclusions Our data provide a rationale for clinical evaluation of the therapeutic synergy of the PARPi olaparib and CDK4/6i palbociclib in BRCA(mut)/TNBCs with high Wnt signalling activation and high MYC expression that do not respond to PARPi monotherapy.
C1 [Zhu, Xiuzhi; Huang, Binhao] Fudan Univ, Shanghai Med Coll, Dept Oncol, 130 Dong An Rd, Shanghai 200032, Peoples R China.
   [Zhu, Xiuzhi; Chen, Li; Li, Xiaoguang; Yang, Liu; Hu, Xin; Jiang, Yizhou; Shao, Zhimin] Fudan Univ, Key Lab Breast Canc Shanghai, Shanghai Canc Ctr, 270 Dong An Rd, Shanghai 200032, Peoples R China.
   [Zhu, Xiuzhi; Chen, Li; Li, Xiaoguang; Yang, Liu; Hu, Xin; Jiang, Yizhou; Shao, Zhimin] Fudan Univ, Dept Breast Surg, Shanghai Canc Ctr, 270 Dong An Rd, Shanghai 200032, Peoples R China.
   [Huang, Binhao] Fudan Univ, Dept Gastr Surg, Shanghai Canc Ctr, 270 Dong An Rd, Shanghai 200032, Peoples R China.
   [Hu, Xin] Precis Canc Med Ctr, Shanghai 200032, Peoples R China.
   [Shao, Zhimin] Fudan Univ, Inst Biomed Sci, Shanghai 200032, Peoples R China.
   [Wang, Zhonghua] Fudan Univ, Dept Breast Surg, Key Lab Breast Canc Shanghai, Shanghai Canc Ctr, Shanghai 200032, Peoples R China.
RP Wang, ZH (通讯作者)，Fudan Univ, Dept Breast Surg, Key Lab Breast Canc Shanghai, Shanghai Canc Ctr, Shanghai 200032, Peoples R China.
EM zhonghuawang95@hotmail.com
FU Natural Science Foundation of Shanghai [19ZR1411200]; Medicine Guidance
   Project of Shanghai Science and Technology Commission [KW1428]; China
   Anti-Cancer Association [HYXH202029]
FX This study was supported by a grant from the Natural Science Foundation
   of Shanghai (19ZR1411200), a grant from the Medicine Guidance Project of
   Shanghai Science and Technology Commission (KW1428) and a grant from the
   China Anti-Cancer Association (HYXH202029). The funders had no role in
   the study design, collection and analysis of the data, decision to
   publish, or manuscript preparation.
CR Asghar US, 2017, CLIN CANCER RES, V23, P5561, DOI 10.1158/1078-0432.CCR-17-0369
   Ashton JC, 2015, CANCER RES, V75, P2400, DOI 10.1158/0008-5472.CAN-14-3763
   Barazas M, 2019, CANCER RES, V79, P452, DOI 10.1158/0008-5472.CAN-18-2077
   Bianchini G, 2016, NAT REV CLIN ONCOL, V13, P674, DOI 10.1038/nrclinonc.2016.66
   Bouwman P, 2010, NAT STRUCT MOL BIOL, V17, P688, DOI 10.1038/nsmb.1831
   de Groot AF, 2017, CANCER TREAT REV, V60, P130, DOI 10.1016/j.ctrv.2017.09.003
   DIMRI GP, 1995, P NATL ACAD SCI USA, V92, P9363, DOI 10.1073/pnas.92.20.9363
   Farmer H, 2005, NATURE, V434, P917, DOI 10.1038/nature03445
   Finn RS, 2016, NEW ENGL J MED, V375, P1925, DOI 10.1056/NEJMoa1607303
   Finn RS, 2015, LANCET ONCOL, V16, P25, DOI 10.1016/S1470-2045(14)71159-3
   Francica P, 2018, GENOME MED, V10, DOI 10.1186/s13073-018-0612-8
   Greenup R, 2013, ANN SURG ONCOL, V20, P3254, DOI 10.1245/s10434-013-3205-1
   Guglielmi C, 2013, BREAST CANCER RES TR, V141, P515, DOI 10.1007/s10549-013-2705-9
   Harbeck N, 2017, LANCET, V389, P1134, DOI [10.1016/S0140-6736(16)31891-8, 10.1016/s0140-6736(16)31891-8]
   Jiang YZ, 2021, CELL RES, V31, P178, DOI 10.1038/s41422-020-0375-9
   Jiang YZ, 2019, CANCER CELL, V35, P428, DOI 10.1016/j.ccell.2019.02.001
   Jiao SP, 2017, CLIN CANCER RES, V23, P3711, DOI 10.1158/1078-0432.CCR-16-3215
   Jin X, 2020, MOL CANCER, V19, DOI 10.1186/s12943-020-01210-9
   Johnson SF, 2016, CELL REP, V17, P2367, DOI 10.1016/j.celrep.2016.10.077
   Karimaian A, 2017, DNA REPAIR, V51, P14, DOI 10.1016/j.dnarep.2017.01.003
   Kim ES, 2017, DRUGS, V77, P2063, DOI 10.1007/s40265-017-0840-z
   Kim G, 2015, CLIN CANCER RES, V21, P4257, DOI 10.1158/1078-0432.CCR-15-0887
   Kohlhapp FJ, 2016, CLIN CANCER RES, V22, P1048, DOI 10.1158/1078-0432.CCR-15-2667
   Leijen S, 2010, CURR CLIN PHARMACOL, V5, P186, DOI 10.2174/157488410791498824
   Liszczak G, 2018, NAT CHEM BIOL, V14, P837, DOI 10.1038/s41589-018-0097-1
   Liu HY, 2020, NUCLEIC ACIDS RES, V48, P3638, DOI 10.1093/nar/gkaa130
   Lord CJ, 2017, SCIENCE, V355, P1152, DOI 10.1126/science.aam7344
   Lu Q, 2019, CANCER MED-US, V8, P6730, DOI 10.1002/cam4.2528
   Mateo J, 2019, ANN ONCOL, V30, P1437, DOI 10.1093/annonc/mdz192
   Mavaddat N, 2012, CANCER EPIDEM BIOMAR, V21, P134, DOI 10.1158/1055-9965.EPI-11-0775
   McClendon AK, 2012, CELL CYCLE, V11, P2747, DOI 10.4161/cc.21127
   Meyer N, 2008, NAT REV CANCER, V8, P976, DOI 10.1038/nrc2231
   Muvarak NE, 2016, CANCER CELL, V30, P637, DOI 10.1016/j.ccell.2016.09.002
   Ning JF, 2019, NAT COMMUN, V10, DOI 10.1038/s41467-019-10993-5
   Ning JF, 2017, JNCI-J NATL CANCER I, V109, DOI 10.1093/jnci/djw229
   Noordermeer SM, 2019, TRENDS CELL BIOL, V29, P820, DOI 10.1016/j.tcb.2019.07.008
   O'Leary B, 2016, NAT REV CLIN ONCOL, V13, P417, DOI 10.1038/nrclinonc.2016.26
   Pierce AJ, 1999, GENE DEV, V13, P2633, DOI 10.1101/gad.13.20.2633
   Prochownik EV, 2007, CELL CYCLE, V6, P1024, DOI 10.4161/cc.6.9.4161
   Pulliam N, 2018, CLIN CANCER RES, V24, P3163, DOI 10.1158/1078-0432.CCR-18-0204
   Ran FA, 2013, NAT PROTOC, V8, P2281, DOI 10.1038/nprot.2013.143
   Raphael J, 2017, EUR J CANCER, V85, P146, DOI 10.1016/j.ejca.2017.08.018
   Robson ME, 2019, ANN ONCOL, V30, P558, DOI 10.1093/annonc/mdz012
   Robson M, 2017, NEW ENGL J MED, V377, P523, DOI 10.1056/NEJMoa1706450
   Salvador-Barbero B, 2020, CANCER CELL, V37, P340, DOI 10.1016/j.ccell.2020.01.007
   Scholz BA, 2019, NAT GENET, V51, P1723, DOI 10.1038/s41588-019-0535-3
   Seluanov Andrei, 2010, J Vis Exp, DOI 10.3791/2002
   Shen JF, 2019, CANCER RES, V79, P311, DOI 10.1158/0008-5472.CAN-18-1003
   Stamos JL, 2013, CSH PERSPECT BIOL, V5, DOI 10.1101/cshperspect.a007898
   Sun R, 2018, CANCER RES, V78, P5274, DOI 10.1158/0008-5472.CAN-17-3647
   Taurin S, 2008, AM J PHYSIOL-CELL PH, V294, pC1169, DOI 10.1152/ajpcell.00096.2008
   Tomimatsu N, 2014, NAT COMMUN, V5, DOI 10.1038/ncomms4561
   Torre LA, 2015, CA-CANCER J CLIN, V65, P87, DOI 10.3322/caac.21262
   Wade M, 2006, CURR TOP MICROBIOL, V302, P169
   Waks AG, 2019, JAMA-J AM MED ASSOC, V321, P288, DOI 10.1001/jama.2018.19323
   Wang H, 2019, CELL, V178, P135, DOI 10.1016/j.cell.2019.06.002
   Wang QD, 2018, CANCER RES, V78, P3163, DOI 10.1158/0008-5472.CAN-17-3107
   Wu XM, 2008, CELL, V133, P340, DOI 10.1016/j.cell.2008.01.052
   Yang YL, 2020, CELL DEATH DIFFER, V27, P1105, DOI 10.1038/s41418-019-0400-z
   Yi JY, 2019, EBIOMEDICINE, V43, P225, DOI 10.1016/j.ebiom.2019.03.027
   Zheng YZ, 2018, CANCER RES, V78, P3190, DOI 10.1158/0008-5472.CAN-17-3514
   Zhu XZ, 2020, SCI REP-UK, V10, DOI 10.1038/s41598-019-57094-3
NR 62
TC 6
Z9 6
U1 3
U2 21
PU BMC
PI LONDON
PA CAMPUS, 4 CRINAN ST, LONDON N1 9XW, ENGLAND
EI 1756-9966
J9 J EXP CLIN CANC RES
JI J. Exp. Clin. Cancer Res.
PD APR 8
PY 2021
VL 40
IS 1
AR 122
DI 10.1186/s13046-021-01930-w
PG 18
WC Oncology
WE Science Citation Index Expanded (SCI-EXPANDED)
SC Oncology
GA RK4DK
UT WOS:000638247900003
PM 33832512
OA gold, Green Submitted, Green Published
DA 2022-08-05
ER

PT J
AU Liu, Y
   Zhao, Y
   Han, CX
   Ren, CL
AF Liu, Yu
   Zhao, Yan
   Han, Chongxu
   Ren, Chuanli
TI Expression of CDK6 in Stomach Cancer and the Effect of CDK4/6 Inhibitor
   PD-0332991 on the Function of Stomach Cancer Cells
SO COMPUTATIONAL AND MATHEMATICAL METHODS IN MEDICINE
LA English
DT Article
ID RESISTANCE; MECHANISMS
AB Objective. To study the expression and prognostic value of CDK6 in stomach cancer and the function of CDK4/6 inhibitor PD-0332991 on the proliferation of stomach cancer cells. Methods. Immunohistochemistry was used to detect the expression of CDK6 in stomach cancer tissues and adjacent normal tissues and to analyze the effect of CDK6 on clinicopathological parameters of stomach cancer patients. Kaplan-Meier plotter was employed to study the relationship between CDK6 and overall survival in stomach cancer. Western blot and RT-PCR were used to detect protein and gene expression of CDK6 in different cells. The effects of CDK4/6 inhibitor PD-0332991 on apoptosis and aging of stomach cancer cells were detected by flow cytometry and beta-galactosidase aging staining assay. The effects of CDK4/6 inhibitor PD-0332991 on the invasion and migration of stomach cancer cells were explored by the wound healing experiment and the Transwell experiment. The supernatant of stomach cancer cells was collected, and the effect of CDK4/6 inhibitor PD-0332991 on tumor markers of stomach cancer cells was detected by biochemical immunoassay. Results. (1) CDK6 was highly expressed in stomach cancer tissues and cells. (2) Abnormally elevated CDK6 expression results in shorter survival in stomach cancer patients. (3) CDK4/6 inhibitor PD-0332991 could block the proliferation of stomach cancer cells, but not stomach epithelial proliferation. PD-0332991 could inhibit the secretion of pro-GRP by MGC 823. (4) PD-0332991 could advance the development of the apoptosis and senescence of stomach cancer cells and suppressed the invasion and migration of stomach cancer cells. Conclusion. CDK6 expression is elevated in gastric cancer, and the CDK4/6 inhibitor PD-0332991 can remarkably promote apoptosis and senescence of stomach cancer cells and effectively inhibit the migration and invasion of stomach cancer cells.
C1 [Liu, Yu] Yangzhou Univ, Dept Lab Med, Sch Med, Yangzhou 225000, Jiangsu, Peoples R China.
   [Zhao, Yan] Yangzhou Univ, Clin Med Coll, Med Res Ctr, Yangzhou 225000, Jiangsu, Peoples R China.
   [Han, Chongxu; Ren, Chuanli] Yangzhou Univ, Clin Med Coll, Dept Lab Med, Yangzhou 225000, Jiangsu, Peoples R China.
RP Ren, CL (通讯作者)，Yangzhou Univ, Clin Med Coll, Dept Lab Med, Yangzhou 225000, Jiangsu, Peoples R China.
EM ly756422974@126.com; zhaoyan1982@foxmail.com; hanchongxu@126.com;
   161847278@masu.edu.cn
FU National Natural Science Foundation of China [82172345, 81573220]
FX AcknowledgmentsThis study was supported by the National Natural Science
   Foundation of China (82172345; 81573220).
CR Aggelis V, 2018, ANN ONCOL, V29, P1377, DOI 10.1093/annonc/mdy183
   Alvarez-Fernandez M, 2020, CANCER CELL, V37, P514, DOI 10.1016/j.ccell.2020.03.010
   Asghar U, 2015, NAT REV DRUG DISCOV, V14, P130, DOI 10.1038/nrd4504
   Feng HR, 2020, CELL DEATH DIS, V11, DOI 10.1038/s41419-020-03111-7
   Hogner A, 2022, INT J CANCER, V150, P1007, DOI 10.1002/ijc.33864
   Joshi Smita S, 2021, CA Cancer J Clin, V71, P264, DOI 10.3322/caac.21657
   Kamposioras K, 2022, PHARMACOL THERAPEUT, V233, DOI 10.1016/j.pharmthera.2021.108028
   Katzka DA, 2020, BMJ-BRIT MED J, V371, DOI 10.1136/bmj.m3786
   Knudsen ES, 2017, TRENDS CANCER, V3, P39, DOI 10.1016/j.trecan.2016.11.006
   Liu C, 2022, FRONT IMMUNOL, V12, DOI 10.3389/fimmu.2021.799171
   Liu CF, 2020, J ETHNOPHARMACOL, V260, DOI 10.1016/j.jep.2020.113039
   Niclauss N, 2021, CANCERS, V13, DOI 10.3390/cancers13225660
   Patnaik A, 2016, CANCER DISCOV, V6, P740, DOI 10.1158/2159-8290.CD-16-0095
   Scheiblecker L, 2020, PHARMACEUTICALS-BASE, V13, DOI 10.3390/ph13120418
   Wang DZ, 2021, GASTROENTEROLOGY, V161, P1813, DOI 10.1053/j.gastro.2021.09.059
   Yuan K, 2021, ACTA PHARMACOL SIN B, V11, P30, DOI 10.1016/j.apsb.2020.05.001
   Zhu RR, 2017, ACTA BIOMATER, V63, P163, DOI 10.1016/j.actbio.2017.09.009
NR 17
TC 0
Z9 0
U1 3
U2 3
PU HINDAWI LTD
PI LONDON
PA ADAM HOUSE, 3RD FLR, 1 FITZROY SQ, LONDON, W1T 5HF, ENGLAND
SN 1748-670X
EI 1748-6718
J9 COMPUT MATH METHOD M
JI Comput. Math. Method Med.
PD APR 30
PY 2022
VL 2022
AR 2402567
DI 10.1155/2022/2402567
PG 8
WC Mathematical & Computational Biology
WE Science Citation Index Expanded (SCI-EXPANDED)
SC Mathematical & Computational Biology
GA 1H8ER
UT WOS:000796773200002
PM 35535229
OA Green Published, gold
DA 2022-08-05
ER

PT J
AU Kong, T
   Xue, YB
   Cencic, R
   Zhu, XB
   Monast, A
   Fu, Z
   Pilon, V
   Sangwan, V
   Guiot, MC
   Foulkes, WD
   Porco, JA
   Park, M
   Pelletier, J
   Huang, SD
AF Kong, Tim
   Xue, Yibo
   Cencic, Regina
   Zhu, Xianbing
   Monast, Anie
   Fu, Zheng
   Pilon, Virginie
   Sangwan, Veena
   Guiot, Marie-Christine
   Foulkes, William D.
   Porco, John A., Jr.
   Park, Morag
   Pelletier, Jerry
   Huang, Sidong
TI eIF4A Inhibitors Suppress Cell-Cycle Feedback Response and Acquired
   Resistance to CDK4/6 Inhibition in Cancer
SO MOLECULAR CANCER THERAPEUTICS
LA English
DT Article
ID ESTROGEN-RECEPTOR; BREAST-CANCER; TRANSLATION; CDK6; COMBINATION;
   METABOLISM; EXPRESSION; COMPLEX; NEXUS
AB CDK4/6 inhibitors are FDA-approved drugs for estrogen receptor-positive (ER+) breast cancer and are being evaluated to treat other tumor types, including KRAS-mutant non-small cell lung cancer (NSCLC). However, their clinical utility is often limited by drug resistance. Here, we sought to better understand the resistant mechanisms and help devise potential strategies to overcome this challenge. We show that treatment with CDK4/6 inhibitors in both ER+ breast cancer and KRAS-mutant NSCLC cells induces feedback upregulation of cyclin D1, CDK4, and cyclin E1, mediating drug resistance. We demonstrate that rocaglates, which preferentially target translation of key cell-cycle regulators, effectively suppress this feedback upregulation induced by CDK4/6 inhibition. Consequently, combination treatment of CDK4/6 inhibitor palbociclib with the eukaryotic initiation factor (eIF) 4A inhibitor, CR-1-31-B, is synergistic in suppressing the growth of these cancer cells in vitro and in vivo. Furthermore, ER+ breast cancer and KRAS-mutant NSCLC cells that acquired resistance to palbociclib after chronic drug exposure are also highly sensitive to this combination treatment strategy. Our findings reveal a novel strategy using eIF4A inhibitors to suppress cell-cycle feedback response and to overcome resistance to CDK4/6 inhibition in cancer.
C1 [Kong, Tim; Xue, Yibo; Cencic, Regina; Zhu, Xianbing; Monast, Anie; Fu, Zheng; Pilon, Virginie; Sangwan, Veena; Park, Morag; Pelletier, Jerry; Huang, Sidong] McGill Univ, Rosalind & Morris Goodman Canc Res Ctr, Dept Biochem, Montreal, PQ, Canada.
   [Guiot, Marie-Christine] McGill Univ, Montreal Neurol Hosp Inst, Dept Pathol, Hlth Ctr, Montreal, PQ, Canada.
   [Foulkes, William D.] McGill Univ, Dept Human Genet, Montreal, PQ, Canada.
   [Foulkes, William D.] McGill Univ, Jewish Gen Hosp, Dept Med Genet, Montreal, PQ, Canada.
   [Foulkes, William D.] McGill Univ, Jewish Gen Hosp, Lady Davis Inst, Montreal, PQ, Canada.
   [Foulkes, William D.] McGill Univ, Hlth Ctr, Res Inst, Dept Med Genet, Montreal, PQ, Canada.
   [Foulkes, William D.] McGill Univ, Hlth Ctr, Res Inst, Canc Res Program, Montreal, PQ, Canada.
   [Porco, John A., Jr.] Boston Univ, Dept Chem, 590 Commonwealth Ave, Boston, MA 02215 USA.
   [Porco, John A., Jr.] Boston Univ, Ctr Mol Discovery BU CMD, Boston, MA 02215 USA.
RP Huang, SD (通讯作者)，McGill Univ, McIntyre Med Bldg,Room 800C, Montreal, PQ H3G 1Y6, Canada.
EM sidong.huang@mcgill.ca
RI Foulkes, William D./AAR-9586-2021
OI Foulkes, William D./0000-0001-7427-4651; , Tim/0000-0002-3240-8989;
   Huang, Sidong/0000-0002-2838-4726
FU Canadian Institutes of Health Research (CIHR) [MOP-130540, ICT-156650J,
   PJT-156233]; CIHR Foundation [FDN-148390, FDN-148366]; NATIONAL
   INSTITUTE OF GENERAL MEDICAL SCIENCES [R35GM118173] Funding Source: NIH
   RePORTER
FX We thank M. Biondini and S. Tabaries (McGill University) for the gift of
   estrogen pellets for xenograft experiments. S. Huang is supported by
   Canadian Institutes of Health Research (CIHR) grants MOP-130540.
   ICT-156650J, and PJT-156233; J. Pelletier was supported by a CIHR
   Foundation grant (FDN-148366); and W.D. Foulkes was supported by a CIHR
   Foundation Grant (FDN-148390).
CR Akli S, 2004, CANCER RES, V64, P3198, DOI 10.1158/0008-5472.CAN-03-3672
   Asghar U, 2015, NAT REV DRUG DISCOV, V14, P130, DOI 10.1038/nrd4504
   Bhat M, 2015, NAT REV DRUG DISCOV, V14, P261, DOI 10.1038/nrd4505
   Bordeleau ME, 2008, J CLIN INVEST, V118, P2651, DOI 10.1172/JCI34753
   Boussemart L, 2014, NATURE, V513, P105, DOI 10.1038/nature13572
   Bracken AP, 2004, TRENDS BIOCHEM SCI, V29, P409, DOI 10.1016/j.tibs.2004.06.006
   Cencic R, 2009, PLOS ONE, V4, DOI 10.1371/journal.pone.0005223
   Chou TC, 2010, CANCER RES, V70, P440, DOI 10.1158/0008-5472.CAN-09-1947
   Chu J, 2016, MOL CANCER THER, V15, P136, DOI 10.1158/1535-7163.MCT-15-0409
   Chu J, 2015, BBA-GENE REGUL MECH, V1849, P781, DOI 10.1016/j.bbagrm.2014.09.006
   de Leeuw R, 2018, CLIN CANCER RES, V24, P4201, DOI 10.1158/1078-0432.CCR-18-0410
   DeRose Yoko S, 2013, Curr Protoc Pharmacol, VChapter 14, DOI 10.1002/0471141755.ph1423s60
   Franco J, 2014, ONCOTARGET, V5, P6512, DOI 10.18632/oncotarget.2270
   Fry DW, 2004, MOL CANCER THER, V3, P1427
   Gerard B, 2007, ANGEW CHEM INT EDIT, V46, P7831, DOI 10.1002/anie.200702707
   Handschick K, 2014, MOL CELL, V53, P193, DOI 10.1016/j.molcel.2013.12.002
   Herrera-Abreu MT, 2016, CANCER RES, V76, P2301, DOI 10.1158/0008-5472.CAN-15-0728
   Iwasaki S, 2016, NATURE, V534, P558, DOI 10.1038/nature17978
   Jansen VM, 2017, CANCER RES, V77, P2488, DOI 10.1158/0008-5472.CAN-16-2653
   KEYOMARSI K, 1995, ONCOGENE, V11, P941
   Lee YJ, 2014, NATURE, V510, P547, DOI 10.1038/nature13267
   Lindqvist LM, 2018, CURR OPIN GENET DEV, V48, P104, DOI 10.1016/j.gde.2017.11.003
   O'Leary B, 2018, CANCER DISCOV, V8, P1390, DOI 10.1158/2159-8290.CD-18-0264
   O'Leary B, 2016, NAT REV CLIN ONCOL, V13, P417, DOI 10.1038/nrclinonc.2016.26
   Papadakis AI, 2015, CELL RES, V25, P445, DOI 10.1038/cr.2015.16
   Patnaik A, 2016, CANCER DISCOV, V6, P740, DOI 10.1158/2159-8290.CD-16-0095
   Pelletier J, 2015, CANCER RES, V75, P250, DOI 10.1158/0008-5472.CAN-14-2789
   Puyol M, 2010, CANCER CELL, V18, P63, DOI 10.1016/j.ccr.2010.05.025
   Cajal SRY, 2018, ONCOGENE, V37, P2490, DOI 10.1038/s41388-018-0152-0
   Robert F, 2014, P NATL ACAD SCI USA, V111, P13421, DOI 10.1073/pnas.1402650111
   Rodrigo CM, 2012, J MED CHEM, V55, P558, DOI 10.1021/jm201263k
   Rubio CA, 2014, GENOME BIOL, V15, DOI 10.1186/s13059-014-0476-1
   Shah M, 2018, ONCOLOGY-NY, V32, P216
   Sherr CJ, 2016, CANCER DISCOV, V6, P353, DOI 10.1158/2159-8290.CD-15-0894
   Subramanian A, 2005, P NATL ACAD SCI USA, V102, P15545, DOI 10.1073/pnas.0506580102
   Turner NC, 2018, NEW ENGL J MED, V379, P1926, DOI 10.1056/NEJMoa1810527
   Vijayaraghavan S, 2017, NAT COMMUN, V8, DOI 10.1038/ncomms15916
   Wolfe AL, 2014, NATURE, V513, P65, DOI 10.1038/nature13485
   Xue YB, 2019, NAT COMMUN, V10, DOI 10.1038/s41467-019-08380-1
   Xue YB, 2019, NAT COMMUN, V10, DOI 10.1038/s41467-018-06958-9
   Yang C, 2017, ONCOGENE, V36, P2255, DOI 10.1038/onc.2016.379
   YU J, 2017, CANCER CELL, V17, DOI DOI 10.1186/S12885-017-3248-Y
   Zwijsen RML, 1997, CELL, V88, P405, DOI 10.1016/S0092-8674(00)81879-6
NR 43
TC 14
Z9 14
U1 0
U2 11
PU AMER ASSOC CANCER RESEARCH
PI PHILADELPHIA
PA 615 CHESTNUT ST, 17TH FLOOR, PHILADELPHIA, PA 19106-4404 USA
SN 1535-7163
EI 1538-8514
J9 MOL CANCER THER
JI Mol. Cancer Ther.
PD NOV
PY 2019
VL 18
IS 11
BP 2158
EP 2170
DI 10.1158/1535-7163.MCT-19-0162
PG 13
WC Oncology
WE Science Citation Index Expanded (SCI-EXPANDED)
SC Oncology
GA JJ7ZA
UT WOS:000494371100024
PM 31395685
OA Green Accepted
DA 2022-08-05
ER

PT J
AU Lai, HN
   Jiang, W
   Zhao, JL
   Dinglin, XX
   Li, YD
   Li, SY
   Wang, Y
   Yao, HR
AF Lai, Hongna
   Jiang, Wei
   Zhao, Jianli
   Dinglin, Xiaoxiao
   Li, Yudong
   Li, Shunying
   Wang, Ying
   Yao, Herui
TI Global Trend in Research and Development of CDK4/6 Inhibitors for
   Clinical Cancer Therapy: A Bibliometric Analysis
SO JOURNAL OF CANCER
LA English
DT Article
DE CDK4/6 inhibitor; anti-cancer agents; publications; basic research;
   clinical trial
ID CYCLIN-DEPENDENT KINASES; BREAST-CANCER
AB Background: Cyclin-dependent kinase (CDK) 4/6 inhibitors are frequently used anti-cancer agents in hormone receptor-positive breast cancers. This study assessed the course of research and development (R&D) for CDK4/6 inhibitors in terms of publications over the past two decades.
   Methods: The Web of Science (WOS) and PubMed databases were searched to identify publications related to research on CDK4/6 inhibitors since 2001. The VOS Viewer software was used to analyze co-occurring keywords to stratify the publication data and collaborations in research.
   Results: There were 1395 publications related to research on CDK4/6 inhibitors since 2001. Eight of the top 10 institutions originated from the USA and the other two were a Swiss Pharmaceutical Company and French Research Institute. Bardia A, the first author for some of the articles published in the USA, was the most prolific with 25 publications. The journal with the most publications was Cancer Res with 162 publications. Basic research comprised six of the 10 most frequently cited publications and the rest consisted of three reviews and a clinical trial. The most common keywords for publications since 2011 were "palbociclib", "abemaciclib", "ribociclib" and "double blind", indicating the successful development of CDK4/6 inhibitors as anticancer drugs.
   Conclusions: This study provides a comprehensive review of the CDK4/6 inhibitors R&D history. The data imply that drug development in this field is a decade-long process and clinical trials have been performed before clinical applications. Thereafter, research was conducted on the adverse effects and drug resistance associated with the inhibitors.
C1 [Lai, Hongna; Zhao, Jianli; Dinglin, Xiaoxiao; Li, Yudong; Li, Shunying; Wang, Ying; Yao, Herui] SunYat Sen Univ, Sun Yat Sen Mem Hosp, Guangdong Prov Key Lab Malignant Tumour Epigenet, Guangzhou 510120, Peoples R China.
   [Lai, Hongna; Zhao, Jianli; Dinglin, Xiaoxiao; Li, Yudong; Li, Shunying; Wang, Ying; Yao, Herui] Sun Yat Sen Univ, Sun Yat Sen Mem Hosp, Breast Tumour Ctr, Guangzhou 510120, Peoples R China.
   [Jiang, Wei] Sun Yat Sen Univ, Sun Yat Sen Mem Hosp, Dept Pharm, Guangzhou 510120, Peoples R China.
RP Wang, Y; Yao, HR (通讯作者)，Sun Yat Sen Univ, Sun Yat Sen Mem Hosp, Dept Breast Tumour Ctr, 33 Yingfeng Rd, Guangzhou 510120, Peoples R China.
EM wangy556@mail.sysu.edu; yaoherui@mail.sysu.edu.cn
FU National Science and Technology Major Project [2020ZX09201021]; National
   Natural Science Foundation of China [82071754, 81802656, 82003176];
   Medical Artificial Intelligence Project of Sun Yat-Sen Memorial Hospital
   [YXRGZN201902]; Sun Yat-Sen University Clinical Research 5010 Program
   [2018007]; Sun Yat-Sen Clinical Research Cultivating Program
   [SYS-C-201801, SYS-C-202003]
FX This study was supported by grant 2020ZX09201021 from the National
   Science and Technology Major Project, grant 82071754, 81802656 and
   82003176 from National Natural Science Foundation of China, grant
   YXRGZN201902 from the Medical Artificial Intelligence Project of Sun
   Yat-Sen Memorial Hospital, grant 2018007 from the Sun Yat-Sen University
   Clinical Research 5010 Program, grant SYS-C-201801, SYS-C-202003from the
   Sun Yat-Sen Clinical Research Cultivating Program.
CR Abutorabi ES, 2020, REP BIOCHEM MOL BIOL, V8, P438
   Adkins D, 2019, LANCET ONCOL, V20, P1295, DOI 10.1016/S1470-2045(19)30405-X
   [Anonymous], 2018, N Engl J Med, V379, P2582, DOI 10.1056/NEJMx180043
   Asghar U, 2015, NAT REV DRUG DISCOV, V14, P130, DOI 10.1038/nrd4504
   Chen DH, 2020, BIOMED RES INT, V2020, DOI 10.1155/2020/9525207
   Chen X, 2019, J CANCER, V10, P6608, DOI 10.7150/jca.33079
   Corona SP, 2017, MED ONCOL, V34, DOI 10.1007/s12032-017-0975-5
   DeMichele A, 2015, CLIN CANCER RES, V21, P995, DOI 10.1158/1078-0432.CCR-14-2258
   Dick FA, 2013, NAT REV MOL CELL BIO, V14, P297, DOI 10.1038/nrm3567
   Du Q, 2020, J HEMATOL ONCOL, V13, DOI 10.1186/s13045-020-00880-8
   Eggersmann TK, 2019, BIODRUGS, V33, P125, DOI 10.1007/s40259-019-00337-6
   Geoerger B, 2017, CLIN CANCER RES, V23, P2433, DOI 10.1158/1078-0432.CCR-16-2898
   Gnant M, 2015, LANCET ONCOL, V16, P2, DOI 10.1016/S1470-2045(14)71188-X
   Goel S, 2018, TRENDS CELL BIOL, V28, P911, DOI 10.1016/j.tcb.2018.07.002
   Hamilton E, 2016, CANCER TREAT REV, V45, P129, DOI 10.1016/j.ctrv.2016.03.002
   Hanahan D, 2011, CELL, V144, P646, DOI 10.1016/j.cell.2011.02.013
   Jacobson RS, 2015, CANCER RES, V75, P5194, DOI 10.1158/0008-5472.CAN-15-1973
   LEE MG, 1987, NATURE, V327, P31, DOI 10.1038/327031a0
   Loyer P, 2005, CELL SIGNAL, V17, P1033, DOI 10.1016/j.cellsig.2005.02.005
   Matutino A, 2018, THER ADV MED ONCOL, V10, DOI 10.1177/1758835918818346
   Miller TW, 2019, J NEURO-ONCOL, V144, P563, DOI 10.1007/s11060-019-03258-0
   MORGAN DO, 1995, NATURE, V374, P131, DOI 10.1038/374131a0
   Nebreda AR, 2006, CURR OPIN CELL BIOL, V18, P192, DOI 10.1016/j.ceb.2006.01.001
   Niesvizky R, 2015, LEUKEMIA LYMPHOMA, V56, P3320, DOI 10.3109/10428194.2015.1030641
   O'Leary B, 2016, NAT REV CLIN ONCOL, V13, P417, DOI 10.1038/nrclinonc.2016.26
   Ringborg U, 2019, MOL ONCOL, V13, P517, DOI 10.1002/1878-0261.12450
   Sammons SL, 2017, CURR CANCER DRUG TAR, V17, P637, DOI 10.2174/1568009617666170330120452
   Satyanarayana A, 2009, ONCOGENE, V28, P2925, DOI 10.1038/onc.2009.170
   Shapiro GI, 2006, J CLIN ONCOL, V24, P1770, DOI 10.1200/JCO.2005.03.7689
   Shi JJ, 2017, NAT REV CANCER, V17, P20, DOI 10.1038/nrc.2016.108
   Snyder NW, 2015, BIOMARK MED, V9, P821, DOI 10.2217/bmm.15.52
   Tadesse S, 2020, DRUG DISCOV TODAY, V25, P406, DOI 10.1016/j.drudis.2019.12.001
   Thill M, 2018, THER ADV MED ONCOL, V10, DOI 10.1177/1758835918793326
   Turner NC, 2018, NEW ENGL J MED, V379, P1926, DOI 10.1056/NEJMoa1810527
   Zhang RX, 2016, J CONTROL RELEASE, V240, P489, DOI 10.1016/j.jconrel.2016.06.012
NR 35
TC 1
Z9 1
U1 3
U2 9
PU IVYSPRING INT PUBL
PI LAKE HAVEN
PA PO BOX 4546, LAKE HAVEN, NSW 2263, AUSTRALIA
SN 1837-9664
J9 J CANCER
JI J. Cancer
PY 2021
VL 12
IS 12
BP 3539
EP 3547
DI 10.7150/jca.51609
PG 9
WC Oncology
WE Science Citation Index Expanded (SCI-EXPANDED)
SC Oncology
GA RZ4TW
UT WOS:000648591100013
PM 33995631
OA gold, Green Published
DA 2022-08-05
ER

PT J
AU Dang, FB
   Nie, L
   Zhou, J
   Shimizu, K
   Chu, C
   Wu, Z
   Fassl, A
   Ke, SZ
   Wang, YG
   Zhang, JF
   Zhang, T
   Tu, Z
   Inuzuka, H
   Sicinski, P
   Bass, AJ
   Wei, WY
AF Dang, Fabin
   Nie, Li
   Zhou, Jin
   Shimizu, Kouhei
   Chu, Chen
   Wu, Zhong
   Fassl, Anne
   Ke, Shizhong
   Wang, Yuangao
   Zhang, Jinfang
   Zhang, Tao
   Tu, Zhenbo
   Inuzuka, Hiroyuki
   Sicinski, Piotr
   Bass, Adam J.
   Wei, Wenyi
TI Inhibition of CK1 epsilon potentiates the therapeutic efficacy of CDK4/6
   inhibitor in breast cancer
SO NATURE COMMUNICATIONS
LA English
DT Article
ID RETINOBLASTOMA PROTEIN; UBIQUITIN LIGASES; CYCLE; PHOSPHORYLATION;
   RESISTANCE; SP1; PALBOCICLIB; MECHANISMS; RIBOCICLIB; BINDING
AB Although inhibitors targeting CDK4/6 kinases (CDK4/6i) have shown promising clinical prospect in treating ER+/HER2- breast cancers, acquired drug resistance is frequently observed and mechanistic knowledge is needed to harness their full clinical potential. Here, we report that inhibition of CDK4/6 promotes beta TrCP1-mediated ubiquitination and proteasomal degradation of RB1, and facilitates SP1-mediated CDK6 transcriptional activation. Intriguingly, suppression of CK1 epsilon not only efficiently prevents RB1 from degradation, but also prevents CDK4/6i-induced CDK6 upregulation by modulating SP1 protein stability, thereby enhancing CDK4/6i efficacy and overcoming resistance to CDK4/6i in vitro. Using xenograft and PDX models, we further demonstrate that combined inhibition of CK1 epsilon and CDK4/6 results in marked suppression of tumor growth in vivo. Altogether, these results uncover the molecular mechanisms by which CDK4/6i treatment alters RB1 and CDK6 protein abundance, thereby driving the acquisition of CDK4/6i resistance. Importantly, we identify CK1 epsilon as an effective target for potentiating the therapeutic efficacy of CDK4/6 inhibitors.
   Acquisition of CDK4/6i resistance represents a major clinical challenge. Here, the authors report that inhibition of CK1 epsilon can prevent acquisition of CDK4/6i resistance, potentiating the therapeutic efficacy of CDK4/6i in human breast cancer.
C1 [Dang, Fabin; Nie, Li; Shimizu, Kouhei; Zhang, Jinfang; Zhang, Tao; Tu, Zhenbo; Inuzuka, Hiroyuki; Wei, Wenyi] Harvard Med Sch, Beth Israel Deaconess Med Ctr, Dept Pathol, Boston, MA 02115 USA.
   [Nie, Li] Ningbo Univ, Sch Marine Sci, State Key Lab Managing Biot & Chem Threats Qual &, Ningbo, Peoples R China.
   [Zhou, Jin] Sichuan Univ, West China Hosp, Dept Liver Surg & Liver Transplantat, Chengdu, Peoples R China.
   [Zhou, Jin] Sichuan Univ, West China Hosp, Canc Ctr, Chengdu, Peoples R China.
   [Zhou, Jin; Wu, Zhong; Bass, Adam J.] Harvard Med Sch, Dana Farber Canc Inst, Dept Med Oncol, Boston, MA 02115 USA.
   [Chu, Chen; Fassl, Anne; Sicinski, Piotr] Harvard Med Sch, Blavatnik Inst, Dept Canc Biol, Dana Farber Canc Inst, Boston, MA 02115 USA.
   [Chu, Chen; Fassl, Anne; Sicinski, Piotr] Harvard Med Sch, Blavatnik Inst, Dept Genet, Boston, MA 02115 USA.
   [Wu, Zhong] Sichuan Univ, West China Hosp, Dept Pancreat Surg, Chengdu, Peoples R China.
   [Ke, Shizhong] Harvard Med Sch, Beth Israel Deaconess Med Ctr, Dept Med, Div Hematol Oncol, Boston, MA 02115 USA.
   [Wang, Yuangao] Boston Childrens Hosp, Program Cellular & Mol Med, Boston, MA USA.
RP Wei, WY (通讯作者)，Harvard Med Sch, Beth Israel Deaconess Med Ctr, Dept Pathol, Boston, MA 02115 USA.; Bass, AJ (通讯作者)，Harvard Med Sch, Dana Farber Canc Inst, Dept Med Oncol, Boston, MA 02115 USA.
EM adam_bass@dfci.harvard.edu; wwei2@bidmc.harvard.edu
RI Chu, Chen/J-6527-2019; Fassl, Anne/AAA-5249-2022
OI Chu, Chen/0000-0001-8084-0867; Shimizu, Kouhei/0000-0001-9523-4296;
   Dang, Fabin/0000-0002-1954-8231; Zhang, Jinfang/0000-0001-8487-6007; Tu,
   Zhenbo/0000-0002-3720-7844
FU [1K99CA263194];  [CA229307];  [R35CA253027];  [CA177910]; 
   [P01CA098101];  [CA202634];  [P50 CA168504];  [P01 CA250959]
FX We thank members of the Wei laboratory for critical reading of the
   manuscript. This work is supported in part by 1K99CA263194 to F.D.,
   CA229307, R35CA253027, and CA177910 to W.W. and P01CA098101 to A.J.B.,
   and CA202634, P50 CA168504 and P01 CA250959 to P.S.
CR AbuHammad S, 2019, P NATL ACAD SCI USA, V116, P17990, DOI 10.1073/pnas.1901323116
   Allen JJ, 2007, NAT METHODS, V4, P511, DOI 10.1038/nmeth1048
   Anders L, 2011, CANCER CELL, V20, P620, DOI 10.1016/j.ccr.2011.10.001
   Chuang JY, 2012, ONCOGENE, V31, P4946, DOI 10.1038/onc.2011.649
   Condorelli R, 2018, ANN ONCOL, V29, P640, DOI 10.1093/annonc/mdx784
   ConnellCrowley L, 1997, MOL BIOL CELL, V8, P287, DOI 10.1091/mbc.8.2.287
   Costa C, 2020, CANCER DISCOV, V10, P72, DOI 10.1158/2159-8290.CD-18-0830
   Dang FB, 2021, CELL DEATH DIFFER, V28, P427, DOI 10.1038/s41418-020-00648-0
   Dang FB, 2016, NAT COMMUN, V7, DOI 10.1038/ncomms12696
   Elledge SJ, 1996, SCIENCE, V274, P1664, DOI 10.1126/science.274.5293.1664
   Finn RS, 2016, NEW ENGL J MED, V375, P1925, DOI 10.1056/NEJMoa1607303
   Formisano L, 2019, NAT COMMUN, V10, DOI 10.1038/s41467-019-09068-2
   Fukushima H, 2013, CELL REP, V4, P803, DOI 10.1016/j.celrep.2013.07.031
   Garrido-Castro AC, 2017, CURR BREAST CANCER R, V9, P26, DOI 10.1007/s12609-017-0232-0
   Giacinti C, 2006, ONCOGENE, V25, P5220, DOI 10.1038/sj.onc.1209615
   Hanahan D, 2011, CELL, V144, P646, DOI 10.1016/j.cell.2011.02.013
   HARTWELL LH, 1994, SCIENCE, V266, P1821, DOI 10.1126/science.7997877
   HELIN K, 1993, MOL CELL BIOL, V13, P6501, DOI 10.1128/MCB.13.10.6501
   Herrera-Abreu MT, 2016, CANCER RES, V76, P2301, DOI 10.1158/0008-5472.CAN-15-0728
   Hortobagyi GN, 2016, NEW ENGL J MED, V375, P1738, DOI 10.1056/NEJMoa1609709
   Huang DW, 2009, NAT PROTOC, V4, P44, DOI 10.1038/nprot.2008.211
   Karlseder J, 1996, MOL CELL BIOL, V16, P1659
   Konecny GE, 2011, CLIN CANCER RES, V17, P1591, DOI 10.1158/1078-0432.CCR-10-2307
   Kwapisz D, 2017, BREAST CANCER RES TR, V166, P41, DOI 10.1007/s10549-017-4385-3
   Li ZQ, 2018, CANCER CELL, V34, P893, DOI 10.1016/j.ccell.2018.11.006
   Lin SY, 1996, MOL CELL BIOL, V16, P1668
   McCartney A, 2019, FRONT ONCOL, V9, DOI 10.3389/fonc.2019.00666
   O'Leary B, 2018, CANCER DISCOV, V8, P1390, DOI 10.1158/2159-8290.CD-18-0264
   Pandey K, 2019, INT J CANCER, V145, P1179, DOI 10.1002/ijc.32020
   Sherr CJ, 1999, GENE DEV, V13, P1501, DOI 10.1101/gad.13.12.1501
   Skaar JR, 2013, NAT REV MOL CELL BIO, V14, P369, DOI 10.1038/nrm3582
   Soucy TA, 2009, NATURE, V458, P732, DOI 10.1038/nature07884
   Teixeira LK, 2013, ANNU REV BIOCHEM, V82, P387, DOI 10.1146/annurev-biochem-060410-105307
   Wang C, 2019, NATURE, V574, P268, DOI 10.1038/s41586-019-1607-3
   WEINBERG RA, 1995, CELL, V81, P323, DOI 10.1016/0092-8674(95)90385-2
   Willems AR, 2004, BBA-MOL CELL RES, V1695, P133, DOI 10.1016/j.bbamcr.2004.09.027
   Yang C, 2017, ONCOGENE, V36, P2255, DOI 10.1038/onc.2016.379
   Zhang JF, 2018, NATURE, V553, P91, DOI 10.1038/nature25015
   Zhang JF, 2016, MOL CELL, V62, P929, DOI 10.1016/j.molcel.2016.04.023
NR 39
TC 0
Z9 0
U1 2
U2 8
PU NATURE PORTFOLIO
PI BERLIN
PA HEIDELBERGER PLATZ 3, BERLIN, 14197, GERMANY
EI 2041-1723
J9 NAT COMMUN
JI Nat. Commun.
PD SEP 10
PY 2021
VL 12
IS 1
AR 5386
DI 10.1038/s41467-021-25700-6
PG 15
WC Multidisciplinary Sciences
WE Science Citation Index Expanded (SCI-EXPANDED)
SC Science & Technology - Other Topics
GA UP6MS
UT WOS:000695492800002
PM 34508104
OA Green Published, gold
DA 2022-08-05
ER

PT J
AU Cretella, D
   Ravelli, A
   Fumarola, C
   La Monica, S
   Digiacomo, G
   Cavazzoni, A
   Alfieri, R
   Biondi, A
   Generali, D
   Bonelli, M
   Petronini, PG
AF Cretella, Daniele
   Ravelli, Andrea
   Fumarola, Claudia
   La Monica, Silvia
   Digiacomo, Graziana
   Cavazzoni, Andrea
   Alfieri, Roberta
   Biondi, Alessandra
   Generali, Daniele
   Bonelli, Mara
   Petronini, Pier Giorgio
TI The anti-tumor efficacy of CDK4/6 inhibition is enhanced by the
   combination with PI3K/AKT/mTOR inhibitors through impairment of glucose
   metabolism in TNBC cells
SO JOURNAL OF EXPERIMENTAL & CLINICAL CANCER RESEARCH
LA English
DT Article
DE Palbociclib; Triple-negative breast cancer; CDK4/6 inhibition; PI3K/mTOR
   inhibitors; Glucose metabolism
ID NEGATIVE BREAST-CANCER; PALBOCICLIB; PATHWAY; RESISTANCE; LETROZOLE;
   GROWTH
AB Background: Cell cycle regulators have gain attention as potential targets for anticancer therapy. Palbociclib is a selective inhibitor of the cyclin-dependent kinases 4 and 6 (CDK4/6), which coordinate the G1-S transition. Palbociclib is currently approved for the treatment of hormone receptor positive, HER2-negative advanced breast cancer (BC) in association with letrozole or fulvestrant. In contrast, its efficacy in triple negative BC (TNBC), either alone or in combined therapies, has not been fully investigated to date.
   Methods: Here we evaluated the potential of combining palbociclib with PI3K/mTOR inhibitors in Rb-proficient TNBC cells comparing different schedules of treatment: simultaneous, sequential, or sequential combined treatment (pre-incubation with palbociclib followed by exposure to both palbociclib and PI3K/mTOR inhibitors). We assessed the effects on cell proliferation, cell death, and cell cycle distribution, and looked at the impact of such treatments on glucose metabolism.
   Results: Palbociclib exerted cytostatic effects in Rb-positive TNBC cells, inducing a reversible blockade in G0/G1 cell cycle phase associated with down-regulation of CDK6, Rb, and c-myc expression and/or activity. Palbociclib treatment induced AKT signaling, providing a rationale for its combination with PI3K/mTOR inhibitors. The simultaneous or sequential treatment resulted in an additive inhibition of cell proliferation. On the other hand, the sequential combined treatment in which palbociclib was maintained also during exposure to PI3K/mTOR inhibitors gave rise to synergistic anti-proliferative and pro-apoptotic effects, by inhibiting both CDK4/6/Rb/myc and PI3K/mTOR signaling. Interestingly, the inhibition of the Rb/E2F/myc axis mediated by palbociclib resulted in a significant down-regulation of glucose metabolism; most importantly, these inhibitory effects were enhanced by the combination of palbociclib with BYL719 (specific inhibitor of the p110a PI3K-subunit), which promoted a stronger inhibition of GLUT-1 glucose transporter expression, glucose uptake and consumption in comparison with individual treatments, under both normoxic and hypoxic conditions.
   Conclusions: Combination of palbociclib with PI3K/mTOR inhibitors may represent a promising therapeutic option for the treatment of Rb-proficient TNBC, with the sequential combined schedule showing a superior efficacy over the other schedules. In addition our results demonstrate that the impairment of glucose metabolism may contribute to the anti-tumor activity of such drug combinations.
C1 [Cretella, Daniele; Ravelli, Andrea; Fumarola, Claudia; La Monica, Silvia; Digiacomo, Graziana; Cavazzoni, Andrea; Alfieri, Roberta; Biondi, Alessandra; Bonelli, Mara; Petronini, Pier Giorgio] Univ Parma, Dept Med & Surg, Parma, Italy.
   [Generali, Daniele] Univ Trieste, Dept Med Surg & Hlth Sci, Trieste, Italy.
   [Generali, Daniele] ASST Cremona, US Terapia Mol & Farmacogen, UO Multidisciplinare Patol Mammaria, Cremona, Italy.
RP Fumarola, C (通讯作者)，Univ Parma, Dept Med & Surg, Parma, Italy.
EM claudia.fumarola@unipr.it
RI Cavazzoni, Andrea/J-8079-2019; Cretella, Daniele/AAB-2482-2019; Alfieri,
   Roberta R/G-6350-2012
OI Cavazzoni, Andrea/0000-0002-3752-1868; GENERALI,
   DANIELE/0000-0003-2480-3855; La Monica, Silvia/0000-0003-3578-3917
FU Associazione per la Ricerca in Campo Oncologico - ARCO, Cremona;
   A.VO.PRO.RI.T., Parma; Di mano in mano Onlus, Parma; Fondazione Italiana
   Biologi - Ordine Nazionale dei Biologi, Roma
FX This work was supported by Associazione per la Ricerca in Campo
   Oncologico - ARCO, Cremona; A.VO.PRO.RI.T., Parma; Di mano in mano
   Onlus, Parma; Fondazione Italiana Biologi - Ordine Nazionale dei
   Biologi, Roma. The funders had no role in study design, data collection
   and analysis, decision to publish, or preparation of the manuscript.
CR Alfieri RR, 2011, MOL CANCER, V10, DOI 10.1186/1476-4598-10-143
   Arima Y, 2012, INT J CANCER, V130, P2568, DOI 10.1002/ijc.26271
   Asghar US, 2017, CLIN CANCER RES, V23, P5561, DOI 10.1158/1078-0432.CCR-17-0369
   Bonelli MA, 2017, NEOPLASIA, V19, P637, DOI 10.1016/j.neo.2017.05.003
   Cavazzoni A, 2008, MOL CANCER THER, V7, P361, DOI 10.1158/1535-7163.MCT-07-0477
   Cretella D, 2014, MOL CANCER, V13, DOI 10.1186/1476-4598-13-143
   Dai MO, 2016, SCI REP-UK, V6, DOI 10.1038/srep35383
   DeBerardinis RJ, 2008, CELL METAB, V7, P11, DOI 10.1016/j.cmet.2007.10.002
   DeMichele A, 2015, CLIN CANCER RES, V21, P995, DOI 10.1158/1078-0432.CCR-14-2258
   Dey N, 2017, PHARMACOL THERAPEUT, V175, P91, DOI 10.1016/j.pharmthera.2017.02.037
   Fajas L, 2013, FRONT ONCOL, V3, DOI 10.3389/fonc.2013.00004
   Fan YJ, 2010, J BIOL CHEM, V285, P7324, DOI 10.1074/jbc.M109.035584
   Finn RS, 2016, NEW ENGL J MED, V375, P1925, DOI 10.1056/NEJMoa1607303
   Finn RS, 2015, LANCET ONCOL, V16, P25, DOI 10.1016/S1470-2045(14)71159-3
   Finn RS, 2009, BREAST CANCER RES, V11, DOI 10.1186/bcr2419
   Fritz V, 2010, ONCOGENE, V29, P4369, DOI 10.1038/onc.2010.182
   Fumarola C, 2005, CELL DEATH DIFFER, V12, P1344, DOI 10.1038/sj.cdd.4401660
   Fumarola C, 2013, BREAST CANCER RES TR, V141, P67, DOI 10.1007/s10549-013-2668-x
   Goel S, 2017, NATURE, V548, P471, DOI 10.1038/nature23465
   Holliday DL, 2011, BREAST CANCER RES, V13, DOI 10.1186/bcr2889
   Hosford SR, 2014, PHARMACOGEN PERS MED, V7, P203, DOI 10.2147/PGPM.S52762
   Johnson J, 2016, ONCOGENE, V35, P4829, DOI 10.1038/onc.2016.32
   Kim JW, 2007, MOL CELL BIOL, V27, P7381, DOI 10.1128/MCB.00440-07
   Koboldt DC, 2012, NATURE, V490, P61, DOI 10.1038/nature11412
   La Monica S, 2017, J EXP CLIN CANC RES, V36, DOI 10.1186/s13046-017-0653-7
   La Monica S, 2016, J THORAC ONCOL, V11, P1051, DOI 10.1016/j.jtho.2016.03.006
   Lehmann BD, 2011, J CLIN INVEST, V121, P2750, DOI 10.1172/JCI45014
   Olmez I, 2017, CLIN CANC RES OFFICI
   Rocca A, 2017, THER ADV MED ONCOL, V9, P83, DOI 10.1177/1758834016677961
   Shen LL, 2015, P NATL ACAD SCI USA, V112, P5425, DOI 10.1073/pnas.1501555112
   Siegel RL, 2016, CA-CANCER J CLIN, V66, P7, DOI 10.3322/caac.21332
   Witkiewicz AK, 2014, BREAST CANCER RES, V16, DOI 10.1186/bcr3652
   Yoshida GJ, 2015, J EXP CLIN CANC RES, V34, DOI 10.1186/s13046-015-0221-y
   Zhang JF, 2016, MOL CELL, V62, P929, DOI 10.1016/j.molcel.2016.04.023
   Zhang J, 2017, CELL CYCLE, V16, P1193, DOI 10.1080/15384101.2017.1320005
   Zhang S, 2014, TUMOR BIOL, V35, P1847, DOI 10.1007/s13277-013-1246-5
NR 36
TC 42
Z9 45
U1 4
U2 14
PU BMC
PI LONDON
PA CAMPUS, 4 CRINAN ST, LONDON N1 9XW, ENGLAND
SN 1756-9966
J9 J EXP CLIN CANC RES
JI J. Exp. Clin. Cancer Res.
PD MAR 27
PY 2018
VL 37
AR 72
DI 10.1186/s13046-018-0741-3
PG 12
WC Oncology
WE Science Citation Index Expanded (SCI-EXPANDED)
SC Oncology
GA GA7KY
UT WOS:000428516300006
PM 29587820
OA Green Published, gold
DA 2022-08-05
ER

PT J
AU Del Re, M
   Bertolini, I
   Crucitta, S
   Fontanelli, L
   Rofi, E
   De Angelis, C
   Diodati, L
   Cavallero, D
   Gianfilippo, G
   Salvadori, B
   Fogli, S
   Falcone, A
   Scatena, C
   Naccarato, AG
   Roncella, M
   Ghilli, M
   Morganti, R
   Fontana, A
   Danesi, R
AF Del Re, Marzia
   Bertolini, Ilaria
   Crucitta, Stefania
   Fontanelli, Lorenzo
   Rofi, Eleonora
   De Angelis, Claudia
   Diodati, Lucrezia
   Cavallero, Diletta
   Gianfilippo, Giulia
   Salvadori, Barbara
   Fogli, Stefano
   Falcone, Alfredo
   Scatena, Cristian
   Naccarato, Antonio Giuseppe
   Roncella, Manuela
   Ghilli, Matteo
   Morganti, Riccardo
   Fontana, Andrea
   Danesi, Romano
TI Overexpression of TK1 and CDK9 in plasma-derived exosomes is associated
   with clinical resistance to CDK4/6 inhibitors in metastatic breast
   cancer patients
SO BREAST CANCER RESEARCH AND TREATMENT
LA English
DT Article
DE TK1; CDK4; 6; 9; Metastatic breast cancer; CDK4; 6 inhibitors;
   Plasma-derived exosomes; Predictive biomarkers
ID THYMIDINE KINASE; ESTROGEN; SERUM
AB PurposeCyclin-dependent kinase 4/6 inhibitors (CDK4/6i) improve progression-free survival (PFS) in patients with hormone receptor-positive (HR+) advanced breast cancer. However, a better knowledge of predictive biomarkers of response and resistance to CDK4/6i is needed. Therefore, the present article addresses the role of the mRNA expression of thymidine kinase 1 (TK1), CDK4, 6 and 9 in plasma-derived exosomes and their relevance in the pharmacologic activity of CDK4/6i.MethodsBlood samples of 40 HR+/HER2- advanced breast cancer patients were collected before (T0) the administration of palbociclib plus hormonal therapy and after 3 months (T1). RNA was isolated from exosomes and analysed for the expression of TK1, CDK 4, 6 and 9 by digital droplet PCR (ddPCR).ResultsA higher value of TK1 copies/ml at baseline (T0) was significantly associated with the number of previous lines of chemotherapy (p=0.009). In patients with PD, a significant increase was observed in the number of copies/ml of TK1 (p=0.01) and CDK9 (p=0.03) comparing T1 vs. T0 values. No significant correlations between response to treatment and clinical parameters were found at univariate analysis. High baseline CDK4 expression was significantly correlated with longer PFS in patients treated with fulvestrant+palbociclib (low versus high: 6.45 months vs. not reached, p=0.01).ConclusionsThe present study demonstrates that, in plasma-derived exosomes, high baseline CDK4 mRNA levels are associated with response to palbociclib plus hormonal therapy, while the increase in TK1 and CDK9 mRNA copies/ml is associated with clinical resistance.
C1 [Del Re, Marzia; Crucitta, Stefania; Fontanelli, Lorenzo; Rofi, Eleonora; Gianfilippo, Giulia; Fogli, Stefano; Danesi, Romano] Univ Pisa, Dept Clin & Expt Med, Unit Clin Pharmacol & Pharmacogenet, 55 Via Roma, I-56126 Pisa, Italy.
   [Bertolini, Ilaria; De Angelis, Claudia; Diodati, Lucrezia; Cavallero, Diletta; Salvadori, Barbara; Falcone, Alfredo; Fontana, Andrea] Univ Pisa, Dept Translat Res & New Technol Med, Unit Med Oncol, Pisa, Italy.
   [Scatena, Cristian; Naccarato, Antonio Giuseppe] Univ Pisa, Dept Translat Res & New Technol Med, Unit Pathol, Pisa, Italy.
   [Roncella, Manuela; Ghilli, Matteo] Univ Hosp Pisa, Breast Canc Ctr, Unit Breast Surg, Pisa, Italy.
   [Morganti, Riccardo] Univ Pisa, Dept Clin & Expt Med, Sect Stat, Pisa, Italy.
RP Danesi, R (通讯作者)，Univ Pisa, Dept Clin & Expt Med, Unit Clin Pharmacol & Pharmacogenet, 55 Via Roma, I-56126 Pisa, Italy.
EM romano.danesi@unipi.it
RI Fogli, Stefano/AAB-5874-2022; Crucitta, Stefania/AAC-6389-2022; ghilli,
   matteo/J-4971-2018; Danesi, Romano/AAC-9410-2019; Crucitta,
   Stefania/AAC-5818-2022; Danesi, Romano/J-7239-2018; Del Re,
   Marzia/J-6468-2018
OI Fogli, Stefano/0000-0002-7845-2598; Crucitta,
   Stefania/0000-0002-5046-9048; ghilli, matteo/0000-0001-5536-7377;
   Danesi, Romano/0000-0002-4414-8934; Danesi, Romano/0000-0002-4414-8934;
   Del Re, Marzia/0000-0001-7343-6161; Fontanelli,
   Lorenzo/0000-0003-4370-4190; Falcone, Alfredo/0000-0001-5840-2529
CR Alves CL, 2016, CLIN CANCER RES, V22, P5514, DOI 10.1158/1078-0432.CCR-15-1984
   Bagegni N, 2017, BREAST CANCER RES, V19, DOI 10.1186/s13058-017-0913-7
   Berghuis AMS, 2017, INT J MOL SCI, V18, DOI 10.3390/ijms18020363
   Bjohle J, 2013, BREAST CANCER RES TR, V139, P751, DOI 10.1007/s10549-013-2579-x
   Chen P, 2016, MOL CANCER THER, V15, P2273, DOI 10.1158/1535-7163.MCT-16-0300
   Condorelli R, 2018, ANN ONCOL, V29, P640, DOI 10.1093/annonc/mdx784
   De Falco G, 1998, J CELL PHYSIOL, V177, P501, DOI 10.1002/(SICI)1097-4652(199812)177:4<501::AID-JCP1>3.0.CO;2-4
   Fernandez SV, 2010, TOXICOL PATHOL, V38, P110, DOI 10.1177/0192623309354108
   Finn RS, 2015, LANCET ONCOL, V16, P25, DOI 10.1016/S1470-2045(14)71159-3
   He Q, 2000, INT J BIOL MARKER, V15, P139, DOI 10.1177/172460080001500203
   He Q, 2006, ANTICANCER RES, V26, P4753
   Herrera-Abreu MT, 2016, CANCER RES, V76, P2301, DOI 10.1158/0008-5472.CAN-15-0728
   Mao YR, 2002, CANCER INVEST, V20, P922, DOI 10.1081/CNV-120005905
   Mazzanti CM, 2015, ONCOTARGET, V6, P18355, DOI 10.18632/oncotarget.4567
   Morales F, 2016, CELL CYCLE, V15, P519, DOI 10.1080/15384101.2016.1138186
   Nisman B, 2013, CLIN CHEM LAB MED, V51, P439, DOI 10.1515/cclm-2012-0162
   Schlafstein AJ, 2018, INT J BREAST CANCER, V2018, DOI 10.1155/2018/6945129
   Sengupta S, 2014, BREAST CANCER RES TR, V143, P113, DOI 10.1007/s10549-013-2789-2
   Tickner JA, 2014, FRONT ONCOL, V4, DOI 10.3389/fonc.2014.00127
   Vasan N, 2014, ONCOLOGIST, V19, P453, DOI 10.1634/theoncologist.2013-0377
   Welin M, 2004, P NATL ACAD SCI USA, V101, P17970, DOI 10.1073/pnas.0406332102
   Yu DS, 2011, CELL CYCLE, V10, P28, DOI 10.4161/cc.10.1.14364
NR 22
TC 44
Z9 44
U1 6
U2 23
PU SPRINGER
PI NEW YORK
PA 233 SPRING ST, NEW YORK, NY 10013 USA
SN 0167-6806
EI 1573-7217
J9 BREAST CANCER RES TR
JI Breast Cancer Res. Treat.
PD NOV
PY 2019
VL 178
IS 1
BP 57
EP 62
DI 10.1007/s10549-019-05365-y
PG 6
WC Oncology
WE Science Citation Index Expanded (SCI-EXPANDED)
SC Oncology
GA JG2WB
UT WOS:000491935000005
PM 31346846
DA 2022-08-05
ER

PT J
AU Viswanadhapalli, S
   Ma, SH
   Sareddy, GR
   Lee, TK
   Li, MX
   Gilbreath, C
   Liu, XH
   Luo, YL
   Pratap, UP
   Zhou, M
   Blatt, EB
   Kassees, K
   Arteaga, C
   Alluri, P
   Rao, M
   Weintraub, ST
   Tekmal, RR
   Ahn, JM
   Raj, GV
   Vadlamudi, RK
AF Viswanadhapalli, Suryavathi
   Ma, Shihong
   Sareddy, Gangadhara Reddy
   Lee, Tae-Kyung
   Li, Mengxing
   Gilbreath, Collin
   Liu, Xihui
   Luo, Yiliao
   Pratap, Uday P.
   Zhou, Mei
   Blatt, Eliot B.
   Kassees, Kara
   Arteaga, Carlos
   Alluri, Prasanna
   Rao, Manjeet
   Weintraub, Susan T.
   Tekmal, Rajeshwar Rao
   Ahn, Jung-Mo
   Raj, Ganesh V.
   Vadlamudi, Ratna K.
TI Estrogen receptor coregulator binding modulator (ERX-11) enhances the
   activity of CDK4/6 inhibitors against estrogen receptor-positive breast
   cancers
SO BREAST CANCER RESEARCH
LA English
DT Article
DE Estrogen receptor (ER); ER coregulators; Breast cancer; ER coregulator
   modulator; Therapy-resistant breast cancer; CDK4/6 inhibitor;
   Palbociclib
ID DNA-DAMAGE RESPONSE; ENDOCRINE RESISTANCE; COACTIVATOR AIB1; ESR1
   MUTATIONS; UP-REGULATION; ALPHA; EXPRESSION; PELP1; GROWTH; ROLES
AB Background: CDK4/6 inhibitors in combination with endocrine therapy (AE/AI/SERDs) are approved for the treatment of ER+ advanced breast cancer (BCa). However, not all patients benefit from CDK4/6 inhibitors therapy. We previously reported a novel therapeutic agent, ERX-11, that binds to the estrogen receptor (ER) and modulates ER-coregulator interactions. Here, we tested if the combination of ERX-11 with agents approved for ER+ BCa would be more potent.
   Methods: We tested the effect of combination therapy using BCa cell line models, including those that have acquired resistance to tamoxifen, letrozole, or CDK4/6 inhibitors or have been engineered to express mutant forms of the ER. In vitro activity was tested using Cell Titer-Glo, MTT, and apoptosis assays. Mechanistic studies were conducted using western blot, reporter gene assays, RT-qPCR, and mass spectrometry approaches. Xenograft, patient-derived explants (PDEs), and xenograft-derived explants (XDE) were used for preclinical evaluation and toxicity.
   Results: ERX-11 inhibited the proliferation of therapy-resistant BCa cells in a dose-dependent manner, including ribociclib resistance. The combination of ERX-11 and CDK4/6 inhibitor was synergistic in decreasing the proliferation of both endocrine therapy-sensitive and endocrine therapy-resistant BCa cells, in vitro, in xenograft models in vivo, xenograft-derived explants ex vivo, and in primary patient-derived explants ex vivo. Importantly, the combination caused xenograft tumor regression in vivo. Unbiased global mass spectrometry studies demonstrated profound decreases in proliferation markers with combination therapy and indicated global proteomic changes in E2F1, ER, and ER coregulators. Mechanistically, the combination of ERX-11 and CDK4/6 inhibitor decreased the interaction between ER and its coregulators, as evidenced by immunoprecipitation followed by mass spectrometry studies. Biochemical studies confirmed that the combination therapy significantly altered the expression of proteins involved in E2F1 and ER signaling, and this is primarily driven by a transcriptional shift, as noted in gene expression studies.
   Conclusions: Our results suggest that ERX-11 inhibited the proliferation of BCa cells resistant to both endocrine therapy and CDK4/6 inhibitors in a dose-dependent manner and that the combination of ERX-11 with a CDK4/6 inhibitor may represent a viable therapeutic approach.
C1 [Viswanadhapalli, Suryavathi; Sareddy, Gangadhara Reddy; Li, Mengxing; Luo, Yiliao; Pratap, Uday P.; Zhou, Mei; Tekmal, Rajeshwar Rao; Vadlamudi, Ratna K.] Univ Texas Hlth, Dept Obstet & Gynecol, San Antonio, TX 78229 USA.
   [Ma, Shihong; Gilbreath, Collin; Liu, Xihui; Blatt, Eliot B.; Raj, Ganesh V.] Univ Texas Southwestern Med Ctr Dallas, Dept Urol, Dallas, TX 75390 USA.
   [Ma, Shihong; Gilbreath, Collin; Liu, Xihui; Blatt, Eliot B.; Raj, Ganesh V.] Univ Texas Southwestern Med Ctr Dallas, Dept Pharmacol, Dallas, TX 75390 USA.
   [Sareddy, Gangadhara Reddy; Vadlamudi, Ratna K.] Univ Texas Hlth Sci Ctr San Antonio, CDP Program, San Antonio, TX 78229 USA.
   [Lee, Tae-Kyung; Kassees, Kara; Ahn, Jung-Mo] Univ Texas Dallas, Dept Chem & Biochem, Richardson, TX 75080 USA.
   [Arteaga, Carlos; Raj, Ganesh V.] Univ Texas Southwestern Med Ctr Dallas, Simmons Canc Ctr, Dallas, TX 75390 USA.
   [Alluri, Prasanna] Univ Texas Southwestern Med Ctr Dallas, Dept Radiat Oncol, Dallas, TX 75390 USA.
   [Rao, Manjeet] Univ Texas Hlth, Dept Cell Syst & Anat, San Antonio, TX 78229 USA.
   [Weintraub, Susan T.] Univ Texas Hlth, Dept Biochem & Struct Biol, San Antonio, TX 78229 USA.
RP Vadlamudi, RK (通讯作者)，Univ Texas Hlth, Dept Obstet & Gynecol, San Antonio, TX 78229 USA.; Raj, GV (通讯作者)，Univ Texas Southwestern Med Ctr Dallas, Dept Urol, Dallas, TX 75390 USA.; Raj, GV (通讯作者)，Univ Texas Southwestern Med Ctr Dallas, Dept Pharmacol, Dallas, TX 75390 USA.; Ahn, JM (通讯作者)，Univ Texas Dallas, Dept Chem & Biochem, Richardson, TX 75080 USA.
EM jungmo.ahn@utdallas.edu; ganesh.raj@utsouthwestern.edu;
   vadlamudi@uthscsa.edu
RI LUO, YILIAO/AAT-6873-2021; Pratap, Uday/AAW-2708-2021
OI Liu, Xihui/0000-0002-9716-1032; Viswanadhapalli,
   Suryavathi/0000-0002-7381-6962
FU NIH [CA223828-01, 1R01CA179120-01]; NCI Cancer Center Support Grant
   [P30CA054174-17]; Voelcker Fund Young Investigator Grant; Bank of
   America foundation; Welch Foundation [AT-1595]; NATIONAL CANCER
   INSTITUTE [R01CA179120, P30CA054174] Funding Source: NIH RePORTER
FX This study was supported by the NIH CA223828-01 (RKV, GVR, J-MA), NCI
   Cancer Center Support Grant P30CA054174-17 (RV, STW), Voelcker Fund
   Young Investigator Grant (GRS), NIH grant 1R01CA179120-01 (RKV and MR),
   Bank of America foundation (SV), and Welch Foundation AT-1595 (J-MA).
   Mass spectrometry analyses were conducted at the UTHSA Institutional
   Mass Spectrometry Laboratory supported in part by UTH SA and the
   University of Texas Proteomics Core Network (STW) for the purchase of
   the Lumos mass spectrometer.
CR Azorsa DO, 2001, BREAST CANCER RES TR, V70, P89, DOI 10.1023/A:1012972808558
   Biswas AK, 2014, CANCER RES, V74, P3369, DOI 10.1158/0008-5472.CAN-13-3216
   Burandt E, 2013, BREAST CANCER RES TR, V137, P745, DOI 10.1007/s10549-013-2406-4
   Chou TC, 2010, CANCER RES, V70, P440, DOI 10.1158/0008-5472.CAN-09-1947
   Cortez V, 2014, CANCER RES, V74, P7395, DOI 10.1158/0008-5472.CAN-14-0993
   Cortez V, 2012, BREAST CANCER RES, V14, DOI 10.1186/bcr3229
   Dasgupta S, 2014, J MOL ENDOCRINOL, V53, pR47, DOI 10.1530/JME-14-0080
   Dean JL, 2012, J BIOL CHEM, V287, P29075, DOI 10.1074/jbc.M112.365494
   Dean JL, 2012, CELL CYCLE, V11, P2756, DOI 10.4161/cc.21195
   Finn RS, 2016, BREAST CANCER RES, V18, DOI 10.1186/s13058-015-0661-5
   Foster JS, 2001, MOL CELL BIOL, V21, P794, DOI 10.1128/MCB.21.3.794-810.2001
   Fribbens C, 2016, J CLIN ONCOL, V34, P2961, DOI 10.1200/JCO.2016.67.3061
   Frietze S, 2008, CANCER RES, V68, P301, DOI 10.1158/0008-5472.CAN-07-1983
   Girard BJ, 2014, MOL CELL ENDOCRINOL, V382, P642, DOI 10.1016/j.mce.2013.07.031
   Habashy HO, 2010, BREAST CANCER RES TR, V120, P603, DOI 10.1007/s10549-009-0419-9
   Herrera-Abreu MT, 2016, CANCER RES, V76, P2301, DOI 10.1158/0008-5472.CAN-15-0728
   Jansen VM, 2017, CANCER RES, V77, P2488, DOI 10.1158/0008-5472.CAN-16-2653
   Jeselsohn R, 2014, CLIN CANCER RES, V20, P1757, DOI 10.1158/1078-0432.CCR-13-2332
   Karmakar S, 2009, ENDOCRINOLOGY, V150, P1588, DOI 10.1210/en.2008-1001
   Koboldt DC, 2012, NATURE, V490, P61, DOI 10.1038/nature11412
   Kurebayashi J, 2000, CLIN CANCER RES, V6, P512
   Kurebayashi Junichi, 2003, Breast Cancer, V10, P112, DOI 10.1007/BF02967635
   List HJ, 2001, BREAST CANCER RES TR, V68, P21, DOI 10.1023/A:1017910924390
   Lonard DM, 2007, ENDOCR REV, V28, P575, DOI 10.1210/er.2007-0012
   Lonard DM, 2012, NAT REV ENDOCRINOL, V8, P598, DOI 10.1038/nrendo.2012.100
   Louie MC, 2004, MOL CELL BIOL, V24, P5157, DOI 10.1128/MCB.24.12.5157-5171.2004
   Lundgren K, 2012, BREAST CANCER RES, V14, DOI 10.1186/bcr3161
   Macedo LF, 2008, CANCER, V112, P679, DOI 10.1002/cncr.23191
   Merenbakh-Lamin K, 2013, CANCER RES, V73, P6856, DOI 10.1158/0008-5472.CAN-13-1197
   Mohammed H, 2015, NATURE, V523, P313, DOI 10.1038/nature14583
   Musgrove EA, 2009, NAT REV CANCER, V9, P631, DOI 10.1038/nrc2713
   Nabha SM, 2005, ONCOGENE, V24, P3166, DOI 10.1038/sj.onc.1208502
   Nair BC, 2010, CANCER RES, V70, P7166, DOI 10.1158/0008-5472.CAN-10-0628
   O'Hara J, 2012, CLIN CANCER RES, V18, P3305, DOI 10.1158/1078-0432.CCR-11-3300
   Popov VM, 2009, CANCER RES, V69, P5752, DOI 10.1158/0008-5472.CAN-08-3992
   Preusser M, 2018, ESMO OPEN, V3, DOI 10.1136/esmoopen-2018-000368
   Raj GV, 2017, ELIFE, V6, DOI 10.7554/eLife.26857
   Robinson DR, 2013, NAT GENET, V45, P1446, DOI 10.1038/ng.2823
[truncated: 6,732,191 more chars]
